# Supplementary material for: Integrative Proteome and Phosphoproteome Profiling of Early Cold Response in Maize Seedlings
Source: Int J Mol Sci. 2022 Jun 10;23(12):6493. doi: 10.3390/ijms23126493 (PMC9224472; doi:10.3390/ijms23126493)
Supplement: Supplementary file 1 [file ijms-23-06493-s001.zip]

Archive with 6 entries (6 files):
- Supplementary Table S1. Proteins and phosphopeptides identified and quantified in maize seedlings.xlsx
- Supplementary Table S2. Cold-responsive proteins and phosphopeptides in maize seedlings.xlsx
- Supplementary Table S3. Maize proteins responsive to cold at site-specific phosphorylation levels and the associated phosphopeptides.xlsx
- Supplementary Table S4. Cold responsive photosynthesis and spliceosome proteins in maize seedlings.xlsx
- Supplementary Table S5. Maize kinases and transcription factors responsive to cold at phosphopeptide abundance or site-specific phosphorylation levels.xlsx
- Supplementary Table S6. Ubiquitination sites identified  in proteome profiling in maize seedlings.xlsx
