# Supplementary material for: Integrative Proteome and Phosphoproteome Profiling of Early Cold Response in Maize Seedlings
Source: Int J Mol Sci. 2022 Jun 10;23(12):6493. doi: 10.3390/ijms23126493 (PMC9224472; doi:10.3390/ijms23126493)
Supplement: Supplementary file 1 [file ijms-23-06493-s001.zip › Supplementary Table S1. Proteins and phosphopeptides identified and quantified in maize seedlings.xlsx]

## Sheet: Proteins_Identified
Checked	Protein FDR Confidence: Combined	Master	Accession	Description	Exp. q-value: Combined	Sum PEP Score	Coverage [%]	# Peptides	# PSMs	# Unique Peptides	# AAs	MW [kDa]	calc. pI	Score Sequest HT: Sequest HT	# Peptides (by Search Engine): Sequest HT	Biological Process	Cellular Component	Molecular Function	Pfam IDs	Entrez Gene ID	Ensembl Gene ID	Gene Symbol	Chromosome	KEGG Pathways	# Protein Pathway Groups	# Razor Peptides	Abundances (Grouped): F1, 126	Abundances (Grouped): F1, 127N	Abundances (Grouped): F1, 127C	Abundances (Grouped): F1, 129N	Abundances (Grouped): F1, 129C	Abundances (Grouped): F1, 130N	Abundances (Grouped): F1, 130C	Abundances (Grouped): F1, 131N	Abundances (Grouped): F1, 131C	Found in Sample: [S1] F1: 126, Sample	Found in Sample: [S2] F1: 127N, Sample	Found in Sample: [S3] F1: 127C, Sample	Found in Sample: [S6] F1: 129N, Sample	Found in Sample: [S7] F1: 129C, Sample	Found in Sample: [S8] F1: 130N, Sample	Found in Sample: [S9] F1: 130C, Sample	Found in Sample: [S10] F1: 131N, Sample	Found in Sample: [S11] F1: 131C, Sample	# Protein Groups	Modifications
FALSE	High	Master Protein	A0A1D6DZK4	Uncharacterized protein OS=Zea mays OX=4577 GN=ZEAMMB73_Zm00001d002325 PE=4 SV=1	0	1006.72	82	152	548	110	1843	208.6	4.65	2475.68	152		membrane			103645943	Zm00001d002325	LOC103645943	2		0	47	4.69291e+08	5.06402e+08	4.97585e+08	4.7333e+08	4.42667e+08	4.22093e+08	4.8101e+08	4.81359e+08	4.75998e+08	High	High	High	High	High	High	High	High	High	1
FALSE	High	Master Protein	Q43267	Phosphoenolpyruvate carboxylase OS=Zea mays OX=4577 GN=542372 PE=2 SV=1	0	571.374	77	73	614	63	970	109.3	6.04	2772.49	73	metabolic process		catalytic activity	Pf00311	542372	Zm00001d046170	pep1	9	Carbon fixation in photosynthetic organisms; Metabolic pathways; Carbon metabolism; Pyruvate metabolism	4	12	1.57447e+09	1.78195e+09	1.91196e+09	2.4446e+09	2.23643e+09	2.07431e+09	1.48981e+09	1.58244e+09	1.42566e+09	High	High	High	High	High	High	High	High	High	1
FALSE	High	Master Protein	A0A1D6M430	Pyruvate, phosphate dikinase OS=Zea mays OX=4577 GN=ZEAMMB73_Zm00001d038163 PE=3 SV=1	0	545.652	69	50	972	2	868	94.3	5.29	4201.55	50	metabolic process		catalytic activity;metal ion binding;nucleotide binding	Pf00391, Pf01326, Pf02896	542759	Zm00001d038163	pdk1	6		0	1	3.39476e+07	3.05569e+07	3.31172e+07	3.15252e+07	3.14015e+07	3.36134e+07	2.29548e+07	2.44864e+07	2.16843e+07	High	High	High	High	High	High	High	High	High	1
FALSE	High	Master Protein	P11155	Pyruvate, phosphate dikinase 1, chloroplastic OS=Zea mays OX=4577 GN=PPDK1 PE=1 SV=2	0	542.584	63	52	966	2	947	102.6	6.05	4135.82	52	metabolic process	cytoplasm	catalytic activity;metal ion binding;nucleotide binding	Pf00391, Pf01326, Pf02896	542759		pdk1	6		0	74	2.88589e+09	2.96329e+09	2.93687e+09	3.19886e+09	3.14105e+09	2.90713e+09	2.29397e+09	2.53046e+09	2.48082e+09	High	High	High	High	High	High	High	High	High	1
FALSE	High	Master Protein	C0PFV4	Chaperone protein ClpC1 chloroplastic OS=Zea mays OX=4577 GN=100383416 PE=2 SV=1	0	497.979	69	67	392	28	921	102	6.64	1596.11	67	metabolic process		catalytic activity;nucleotide binding;protein binding	Pf00004, Pf02151, Pf02861, Pf07724, Pf07728, Pf10431, Pf13191, Pf13401	100383416	Zm00001d024009	uaz98	10		0	48	6.65093e+08	6.86828e+08	6.97652e+08	7.64646e+08	7.67837e+08	6.94209e+08	5.42919e+08	5.91632e+08	5.66046e+08	High	High	High	High	High	High	High	High	High	1
FALSE	High	Master Protein	A0A1D6EC46	Double Clp-N motif-containing P-loop nucleoside triphosphate hydrolase superfamily protein OS=Zea mays OX=4577 GN=ZEAMMB73_Zm00001d003894 PE=3 SV=1	0	497.968	69	67	343	4	921	102	6.61	1409.55	67	metabolic process		catalytic activity;nucleotide binding;protein binding	Pf00004, Pf00910, Pf02151, Pf02861, Pf07724, Pf07728, Pf10431, Pf13177, Pf13191, Pf13401	100502219	Zm00001d003894	LOC100502219	2		0	28	2.38617e+08	2.53424e+08	2.57087e+08	2.98616e+08	2.88432e+08	2.66469e+08	2.15412e+08	2.32888e+08	2.37649e+08	High	High	High	High	High	High	High	High	High	1
FALSE	High	Master Protein	A0A1D6GZI1	Uncharacterized protein OS=Zea mays OX=4577 GN=ZEAMMB73_Zm00001d015138 PE=4 SV=1	0	495.629	31	95	177	20	4197	460.6	4.08	783.6	95					103626570	Zm00001d015138	LOC103626570	5		0	77	9.95007e+07	1.02377e+08	1.07584e+08	8.60266e+07	8.01483e+07	8.05146e+07	8.44015e+07	7.65667e+07	7.86574e+07	High	High	High	High	High	High	High	High	High	1
FALSE	High	Master Protein	K7TSX2	Double Clp-N motif-containing P-loop nucleoside triphosphate hydrolase superfamily protein OS=Zea mays OX=4577 GN=103641592 PE=3 SV=1	0	487.063	66	65	346	3	921	102	6.61	1422.86	65	metabolic process		catalytic activity;nucleotide binding;protein binding;RNA binding	Pf00004, Pf00910, Pf02151, Pf02861, Pf07724, Pf07728, Pf10431, Pf13177, Pf13191, Pf13401	103641592	Zm00001d025273	LOC103641592	10		0	0	3.05086e+07	3.01174e+07	3.00206e+07	3.46442e+07	3.33432e+07	2.94442e+07	2.51631e+07	2.5806e+07	2.80609e+07	High	High	High	High	High	High	High	High	High	1
FALSE	High	Master Protein	A0A1D6IBB4	Glutathione transferase OS=Zea mays OX=4577 GN=103633158 PE=3 SV=1	0	468.579	50	95	162	89	2804	299.5	4.92	759.93	95			catalytic activity;protein binding	Pf00043, Pf13410, Pf14497	103633158	Zm00001d021469	LOC103633158	7		0	6	7.80728e+07	7.74017e+07	7.66285e+07	7.04129e+07	6.95203e+07	6.88159e+07	7.32994e+07	6.70653e+07	7.39463e+07	High	High	High	High	High	High	High	High	High	1
FALSE	High	Master Protein	A0A1D6NWP6	Chaperonin 60 subunit beta 2 chloroplastic OS=Zea mays OX=4577 GN=542185 PE=3 SV=1	0	456.476	77	49	582	8	593	63.1	5.43	2706.53	49	metabolic process	cytoplasm	nucleotide binding	Pf00118	542185	Zm00001d045544	LOC542185	9		0	45	1.6736e+09	1.86838e+09	1.79447e+09	2.21542e+09	2.16671e+09	2.0478e+09	1.8015e+09	1.88743e+09	2.0594e+09	High	High	High	High	High	High	High	High	High	1
FALSE	High	Master Protein	A0A1D6MUF1	Heat shock 70 kDa protein 6 chloroplastic OS=Zea mays OX=4577 GN=ZEAMMB73_Zm00001d041119 PE=3 SV=1	0	445.022	70	53	606	10	655	69.7	5.05	2758.88	53	metabolic process		nucleotide binding;protein binding	Pf00012, Pf06723	103650436	Zm00001d041119	LOC103650436	3		0	47	2.41704e+09	2.4639e+09	2.3469e+09	2.45777e+09	2.51524e+09	2.6162e+09	2.79158e+09	2.75164e+09	2.84491e+09	High	High	High	High	High	High	High	High	High	1
FALSE	High	Master Protein	A0A1D6LJS9	Chaperonin 60 subunit beta 2 chloroplastic OS=Zea mays OX=4577 GN=ZEAMMB73_Zm00001d035937 PE=3 SV=1	0	440.463	79	49	603	8	579	61.8	5.49	2736.07	49	metabolic process	cytoplasm	nucleotide binding	Pf00118	103629384	Zm00001d035937	LOC103629384	6		0	0	1.0398e+08	1.05816e+08	1.03893e+08	1.19213e+08	1.18072e+08	1.15813e+08	9.85378e+07	1.02558e+08	1.07107e+08	High	High	High	High	High	High	High	High	High	1
FALSE	High	Master Protein	B7ZZ42	Heat shock 70 kDa protein 3 OS=Zea mays OX=4577 GN=103650526 PE=2 SV=1	0	413.455	85	47	375	6	649	71.1	5.22	1537.98	47	cell organization and biogenesis		nucleotide binding	Pf00012, Pf06723	103650526	Zm00001d041550	LOC103650526	3	Protein processing in endoplasmic reticulum; Endocytosis; Spliceosome	3	1	3.15088e+07	3.57827e+07	3.5023e+07	3.88397e+07	3.74343e+07	3.30481e+07	4.7101e+07	4.40209e+07	5.15546e+07	High	High	High	High	High	High	High	High	High	1
FALSE	High	Master Protein	K7UCZ5	Heat shock 70 kDa protein 6 chloroplastic OS=Zea mays OX=4577 GN=ZEAMMB73_Zm00001d023802 PE=3 SV=1	0	409.459	65	49	546	7	703	74.6	5.21	2551.15	49	cell organization and biogenesis;metabolic process		nucleotide binding;protein binding	Pf00012, Pf06406, Pf06723	100286168	Zm00001d023802	LOC100286168	10		0	1	2.62582e+08	2.60011e+08	2.66696e+08	2.43108e+08	2.56437e+08	2.46303e+08	2.95854e+08	2.67988e+08	2.78243e+08	High	High	High	High	High	High	High	High	High	1
FALSE	High	Master Protein	A0A1D6MJB1	MAR-binding filament-like protein 1 OS=Zea mays OX=4577 GN=ZEAMMB73_Zm00001d039598 PE=4 SV=1	0	409.322	67	61	285	60	778	85.6	5.05	1247.77	61				Pf01496, Pf01576, Pf02463, Pf04156, Pf05478, Pf05557, Pf05667, Pf05701, Pf06160, Pf10186, Pf10473, Pf12128, Pf13166	103651743	Zm00001d039598	LOC103651743	3		0	1	4.12258e+08	4.18819e+08	4.16514e+08	4.20795e+08	4.27247e+08	4.14672e+08	4.03393e+08	4.17562e+08	4.19677e+08	High	High	High	High	High	High	High	High	High	1
FALSE	High	Master Protein	A0A1D6GQ42	Cell division cycle protein 48 OS=Zea mays OX=4577 GN=100382880 PE=4 SV=1	0	404.26	76	60	205	7	811	90.1	5.2	974.21	60	cell division;metabolic process;response to stimulus		catalytic activity;nucleotide binding;RNA binding	Pf00004, Pf00910, Pf01057, Pf01078, Pf02359, Pf02933, Pf05496, Pf06068, Pf07724, Pf07728, Pf13173, Pf13191, Pf13207, Pf13238, Pf13401	100382880	Zm00001d014124	LOC100382880	5	Protein processing in endoplasmic reticulum	1	60	2.15151e+08	2.35891e+08	2.25221e+08	2.62516e+08	2.53112e+08	2.41656e+08	2.22465e+08	2.26572e+08	2.46813e+08	High	High	High	High	High	High	High	High	High	1
FALSE	High	Master Protein	A0A1D6GZH9	Uncharacterized protein OS=Zea mays OX=4577 GN=ZEAMMB73_Zm00001d015138 PE=4 SV=1	0	403.025	34	77	149	2	3045	335.1	4.11	659.87	77					103626570	Zm00001d015138	LOC103626570	5		0	0	1.43354e+06	1.72905e+06	1.75506e+06	1.50255e+06	1.50262e+06	1.34051e+06	1.5294e+06	1.45599e+06	1.48723e+06	High	High	High	High	High	High	High	High	High	1
FALSE	High	Master Protein	P00827	ATP synthase subunit beta, chloroplastic OS=Zea mays OX=4577 GN=atpB PE=3 SV=1	0	402.204	81	33	1748	25	498	54	5.43	6815.18	33	metabolic process;transport	membrane	catalytic activity;nucleotide binding;transporter activity	Pf00006, Pf00306, Pf02874	845170	GRMZM5G808402; Zm00001d006403	atpB	Pt; 2	Oxidative phosphorylation; Photosynthesis; Metabolic pathways	3	13	8.58293e+09	8.29743e+09	8.2556e+09	8.33152e+09	8.42277e+09	8.27858e+09	7.1423e+09	7.73009e+09	7.23329e+09	High	High	High	High	High	High	High	High	High	1
FALSE	High	Master Protein	A0A1D6M7C2	Phosphoglycerate kinase OS=Zea mays OX=4577 GN=ZEAMMB73_Zm00001d038579 PE=3 SV=1	0	399.014	71	35	856	29	480	49.8	6.73	3608.17	35	metabolic process		catalytic activity;nucleotide binding	Pf00162	100281237	Zm00001d038579	LOC100281237	6		0	9	4.87558e+09	4.61471e+09	4.69139e+09	4.40543e+09	4.51436e+09	4.58238e+09	4.40348e+09	4.80337e+09	4.44738e+09	High	High	High	High	High	High	High	High	High	1
FALSE	High	Master Protein	C3UZ63	HSP protein OS=Zea mays OX=4577 GN=HSP90-2 PE=2 SV=1	0	389.532	69	52	178	21	699	80.3	5.06	770.56	52	metabolic process;response to stimulus		nucleotide binding;protein binding	Pf00183, Pf02518, Pf13589	100384478	Zm00001d052855	HSP90-2	4	Protein processing in endoplasmic reticulum; Plant-pathogen interaction	2	35	2.42275e+08	2.49938e+08	2.78602e+08	3.03775e+08	2.80479e+08	2.4937e+08	1.53848e+08	1.62743e+08	1.54241e+08	High	High	High	High	High	High	High	High	High	1
FALSE	High	Master Protein	A0A1D6KUI9	Cell division control protein 48 homolog D OS=Zea mays OX=4577 GN=100274218 PE=4 SV=1	0	385.75	74	57	201	3	810	89.9	5.17	953.27	57	cell division;metabolic process;response to stimulus		catalytic activity;nucleotide binding;RNA binding	Pf00004, Pf00910, Pf01057, Pf01078, Pf02359, Pf02933, Pf05496, Pf06068, Pf07724, Pf07728, Pf13173, Pf13191, Pf13207, Pf13238, Pf13401	100274218	Zm00001d032859	pco097024a	1		0	7	1.30244e+07	1.29206e+07	1.35459e+07	1.36164e+07	1.30562e+07	1.36013e+07	1.11978e+07	1.22106e+07	1.13884e+07	High	High	High	High	High	High	High	High	High	1
FALSE	High	Master Protein	A0A096R6Z8	Heat shock 70 kDa protein 6 chloroplastic OS=Zea mays OX=4577 GN=ZEAMMB73_Zm00001d033591 PE=3 SV=1	0	380.19	59	45	694	4	683	73	5.29	2903.17	45	cell organization and biogenesis;metabolic process		nucleotide binding;protein binding	Pf00012, Pf06723	100280354	Zm00001d033591	LOC100280354	1		0	21	1.15823e+09	1.14957e+09	1.15795e+09	1.09966e+09	1.12048e+09	1.14716e+09	1.24996e+09	1.23453e+09	1.28337e+09	High	High	High	High	High	High	High	High	High	1
FALSE	High	Master Protein	A0A1D6KE29	Heat shock protein 70 OS=Zea mays OX=4577 GN=103639924 PE=3 SV=1	0	373.038	85	47	338	5	649	71	5.25	1395.76	47	cell organization and biogenesis		nucleotide binding	Pf00012, Pf06723	103639924	Zm00001d030725	LOC103639924	1	Endocytosis; Spliceosome; Protein processing in endoplasmic reticulum	3	49	1.0716e+09	1.11038e+09	1.07937e+09	1.26152e+09	1.24836e+09	1.11464e+09	1.02133e+09	1.06689e+09	1.16813e+09	High	High	High	High	High	High	High	High	High	1
FALSE	High	Master Protein	A0A1D6ES19	Heat shock protein 90-2 OS=Zea mays OX=4577 GN=103647533 PE=3 SV=1	0	370.475	69	51	182	9	698	80.1	5.1	797.84	51	metabolic process;response to stimulus		nucleotide binding;protein binding	Pf00183, Pf02518, Pf13589	103647533	Zm00001d006008	LOC103647533	2	Plant-pathogen interaction; Protein processing in endoplasmic reticulum	2	17	3.88469e+07	4.15373e+07	4.51008e+07	4.9866e+07	4.68996e+07	4.20795e+07	2.86163e+07	2.95194e+07	2.88851e+07	High	High	High	High	High	High	High	High	High	1
FALSE	High	Master Protein	A0A1X7YIM9	Uncharacterized protein OS=Zea mays OX=4577 PE=3 SV=1	0	367.463	74	37	325	30	572	60.5	5.07	1563.44	37	metabolic process	cytoplasm	nucleotide binding	Pf00118	103630297	Zm00001d000399	LOC103630297	6		0	0	6.90808e+08	7.55589e+08	7.40231e+08	9.0349e+08	8.791e+08	8.30016e+08	7.29923e+08	7.52056e+08	7.97525e+08	High	High	High	High	High	High	High	High	High	1
FALSE	High	Master Protein	A0A1D6Q8A0	Protein CROWDED NUCLEI 1 OS=Zea mays OX=4577 GN=103653975 PE=4 SV=1	0	365.931	47	67	169	67	1153	132.4	5.2	583.82	67				Pf00901, Pf02463, Pf02841, Pf03962, Pf04111, Pf07888, Pf08317, Pf10186, Pf12037, Pf12128	103653975	Zm00001d051600	LOC103653975	4		0	0	1.38589e+08	1.3509e+08	1.42339e+08	1.34939e+08	1.36187e+08	1.26057e+08	1.29285e+08	1.27431e+08	1.34055e+08	High	High	High	High	High	High	High	High	High	1
FALSE	High	Master Protein	K7V794	Phosphopyruvate hydratase OS=Zea mays OX=4577 GN=ZEAMMB73_Zm00001d045431 PE=3 SV=1	0	362.521	80	36	410	20	446	48	5.4	2053.67	36	metabolic process		catalytic activity;metal ion binding	Pf00113, Pf03952	732811	Zm00001d045431	eno1	9		0	17	8.75202e+08	8.96558e+08	9.10526e+08	1.0231e+09	9.8534e+08	9.94424e+08	1.04874e+09	1.12963e+09	1.13446e+09	High	High	High	High	High	High	High	High	High	1
FALSE	High	Master Protein	C0P699	Elongation factor Tu OS=Zea mays OX=4577 GN=100283194 PE=2 SV=1	0	358.289	78	32	438	9	466	50.7	6.64	2012.43	32	metabolic process		catalytic activity;nucleotide binding;RNA binding	Pf00009, Pf03143, Pf03144	100283194	Zm00001d050969	pco100031b	4		0	33	8.48912e+08	9.35614e+08	9.1917e+08	1.01353e+09	9.89307e+08	9.33559e+08	8.12083e+08	8.68438e+08	8.78939e+08	High	High	High	High	High	High	High	High	High	1
FALSE	High	Master Protein	A0A1D6F3N9	Elongation factor Ts, mitochondrial OS=Zea mays OX=4577 GN=100192861 PE=3 SV=1	0	355.07	48	46	226	17	978	106.2	5.15	941.44	46	metabolic process	mitochondrion	protein binding;RNA binding	Pf00575, Pf00627, Pf00889	100192861	Zm00001d007092	pco086097	2		0	36	3.5506e+08	4.03362e+08	3.78439e+08	4.26908e+08	4.3464e+08	4.05686e+08	3.61791e+08	3.82355e+08	4.05748e+08	High	High	High	High	High	High	High	High	High	1
FALSE	High	Master Protein	A0A1D6GK64	Heat shock 70 kDa protein 6 chloroplastic OS=Zea mays OX=4577 GN=103625973 PE=3 SV=1	0	352.096	54	44	651	3	683	73.2	5.26	2741.29	44	cell organization and biogenesis;metabolic process		nucleotide binding;protein binding	Pf00012, Pf06723	103625973	Zm00001d013507	LOC103625973	5	Spliceosome; Protein processing in endoplasmic reticulum; Endocytosis	3	0	1.77112e+07	1.83461e+07	1.8958e+07	1.75122e+07	1.9341e+07	1.72379e+07	2.15918e+07	2.23713e+07	2.30552e+07	High	High	High	High	High	High	High	High	High	1
FALSE	High	Master Protein	A0A1D6JNX1	Cell division control protein 48 homolog D OS=Zea mays OX=4577 GN=100278319 PE=4 SV=1	0	348.034	69	53	183	3	807	89.6	5.22	840.2	53	cell division;metabolic process;response to stimulus		catalytic activity;nucleotide binding;RNA binding	Pf00004, Pf00910, Pf01057, Pf01078, Pf02359, Pf02933, Pf05496, Pf06068, Pf07724, Pf07728, Pf13173, Pf13191, Pf13207, Pf13238, Pf13401	100278319	Zm00001d027707	LOC100278319	1		0	3	4.12145e+06	3.89863e+06	4.05564e+06	4.24879e+06	4.09118e+06	4.19229e+06	3.41405e+06	3.74846e+06	3.64685e+06	High	High	High	High	High	High	High	High	High	1
FALSE	High	Master Protein	Q5EUE1	Protein disulfide-isomerase OS=Zea mays OX=4577 GN=PDIL1-1 PE=2 SV=1	0	347.667	75	41	230	25	514	56.8	5.15	1003.52	41	cellular homeostasis;regulation of biological process	endoplasmic reticulum	catalytic activity	Pf00085, Pf13098, Pf13848, Pf13899, Pf13905	606409	Zm00001d049099	PDIL1-1	4	Protein processing in endoplasmic reticulum	1	16	3.65526e+08	3.7979e+08	3.81665e+08	4.26748e+08	4.15754e+08	4.0828e+08	4.41612e+08	4.48151e+08	4.91942e+08	High	High	High	High	High	High	High	High	High	1
FALSE	High	Master Protein	B6SZ69	Heat shock cognate 70 kDa protein 2 OS=Zea mays OX=4577 GN=100281806 PE=2 SV=1	0	342.519	75	45	264	19	649	71.1	5.19	1088.94	45	cell organization and biogenesis;metabolic process;response to stimulus	cytosol;extracellular;Golgi;membrane;mitochondrion	nucleotide binding;protein binding	Pf00012, Pf06723	100281806	Zm00001d028630	pco083553	1	Spliceosome; Protein processing in endoplasmic reticulum; Endocytosis	3	6	1.07848e+08	1.15768e+08	1.16161e+08	1.06149e+08	1.09605e+08	1.06292e+08	1.12234e+08	1.18965e+08	1.27389e+08	High	High	High	High	High	High	High	High	High	1
FALSE	High	Master Protein	A0A1D6JWH6	Phosphoenolpyruvate carboxykinase (ATP) OS=Zea mays OX=4577 GN=541622 PE=3 SV=1	0	338.913	77	42	273	1	671	73.8	7.03	1309.17	42	metabolic process		catalytic activity;nucleotide binding	Pf01293	541622	Zm00001d028471	LOC541622	1		0	0	357866	410549	389096	466654	416662	367856	375287	364813	445421	High	High	High	High	High	High	High	High	High	1
FALSE	High	Master Protein	Q9ZT00	Ribulose bisphosphate carboxylase/oxygenase activase, chloroplastic OS=Zea mays OX=4577 GN=RCA1 PE=2 SV=3	0	338.104	66	27	570	20	433	47.9	6.73	2192.66	27			catalytic activity;nucleotide binding	Pf00004	541712	Zm00001d048593	rca1	4		0	7	2.38775e+09	2.34422e+09	2.34955e+09	2.19553e+09	2.23089e+09	2.26621e+09	2.34881e+09	2.5451e+09	2.32877e+09	High	High	High	High	High	High	High	High	High	1
FALSE	High	Master Protein	Q42368	Pyruvate, phosphate dikinase 2 OS=Zea mays OX=4577 GN=PPDK2 PE=1 SV=2	0	336.354	71	48	531	3	883	96	5.8	1938.12	48	metabolic process	cytoplasm	catalytic activity;metal ion binding;nucleotide binding	Pf00391, Pf01326, Pf02896	103635678	Zm00001d010321	LOC103635678	8	Pyruvate metabolism; Carbon fixation in photosynthetic organisms; Metabolic pathways; Carbon metabolism	4	23	6.32574e+07	7.5756e+07	7.1188e+07	7.99051e+07	7.57628e+07	6.88369e+07	6.21473e+07	6.77655e+07	6.96499e+07	High	High	High	High	High	High	High	High	High	1
FALSE	High	Master Protein	A0A1D6FQE4	Pyruvate, phosphate dikinase OS=Zea mays OX=4577 GN=ZEAMMB73_Zm00001d010321 PE=3 SV=1	0	335.083	66	46	529	1	938	101.3	6.47	1936.14	46	metabolic process		catalytic activity;metal ion binding;nucleotide binding	Pf00391, Pf01326, Pf02896	103635678	Zm00001d010321	LOC103635678	8		0	0	1.52182e+06	1.63127e+06	1.55264e+06	1.69654e+06	1.59326e+06	1.47223e+06	1.20129e+06	1.28711e+06	1.28546e+06	High	High	High	High	High	High	High	High	High	1
FALSE	High	Master Protein	B4G0K4	Phosphoglycerate kinase OS=Zea mays OX=4577 GN=100274579 PE=2 SV=1	0	334.382	83	34	579	31	402	42.4	5.87	2301.79	34	metabolic process;response to stimulus	cytosol;extracellular;membrane;nucleus	catalytic activity;nucleotide binding	Pf00162	100274579	Zm00001d015376	umc1110	5	Carbon fixation in photosynthetic organisms; Metabolic pathways; Biosynthesis of amino acids; Biosynthesis of secondary metabolites; Glycolysis / Gluconeogenesis; Carbon metabolism	6	0	1.92945e+09	1.91814e+09	1.954e+09	1.99944e+09	2.01099e+09	1.97803e+09	2.01367e+09	2.07372e+09	2.13447e+09	High	High	High	High	High	High	High	High	High	1
FALSE	High	Master Protein	C0P3W9	Phosphoenolpyruvate carboxykinase (ATP) OS=Zea mays OX=4577 GN=541622 PE=2 SV=1	0	334.331	74	42	274	1	667	73.4	6.93	1296.84	42	metabolic process		catalytic activity;nucleotide binding	Pf01293	541622	Zm00001d028471	LOC541622	1	Pyruvate metabolism; Glycolysis / Gluconeogenesis; Biosynthesis of secondary metabolites; Carbon metabolism; Citrate cycle (TCA cycle); Metabolic pathways; Carbon fixation in photosynthetic organisms	7	45	3.08738e+08	3.25998e+08	3.30136e+08	3.48131e+08	3.35291e+08	3.18354e+08	2.50175e+08	2.89868e+08	2.79535e+08	High	High	High	High	High	High	High	High	High	1
FALSE	High	Master Protein	B6SXW8	RuBisCO large subunit-binding protein subunit alpha OS=Zea mays OX=4577 GN=100281701 PE=2 SV=1	0	333.495	74	38	309	30	584	61.4	5.29	1438.73	38	metabolic process	cytoplasm	nucleotide binding	Pf00118	100281701	Zm00001d034919	pco140434	1		0	7	6.93159e+08	7.01966e+08	6.69429e+08	7.869e+08	7.83889e+08	7.22729e+08	6.43195e+08	6.57475e+08	7.16906e+08	High	High	High	High	High	High	High	High	High	1
FALSE	High	Master Protein	A0A1D6I6T8	Heat shock protein 90-2 OS=Zea mays OX=4577 GN=100272368 PE=3 SV=1	0	331.835	62	49	166	5	699	80.2	5.11	713.86	49	metabolic process;response to stimulus		nucleotide binding;protein binding	Pf00183, Pf02518, Pf13589	100272368	Zm00001d020898	pco150589a	7	Plant-pathogen interaction; Protein processing in endoplasmic reticulum	2	0	5.08226e+06	5.11128e+06	5.39987e+06	4.80754e+06	4.40482e+06	4.19568e+06	3.61904e+06	3.40364e+06	3.14701e+06	High	High	High	High	High	High	High	High	High	1
FALSE	High	Master Protein	B6TPG0	Elongation factor Tu OS=Zea mays OX=4577 GN=100284040 PE=2 SV=1	0	331.202	78	30	523	7	465	50.5	6.48	2433.16	30	metabolic process		catalytic activity;nucleotide binding;RNA binding	Pf00009, Pf03143, Pf03144	100284040	Zm00001d017092	LOC100284040	5		0	0	2.45644e+08	2.46282e+08	2.52373e+08	2.80208e+08	2.8466e+08	2.64508e+08	2.30721e+08	2.31922e+08	2.38244e+08	High	High	High	High	High	High	High	High	High	1
FALSE	High	Master Protein	A0A1D6LMW9	Endoplasmin-like protein OS=Zea mays OX=4577 GN=ZEAMMB73_Zm00001d036401 PE=3 SV=1	0	331.014	55	54	186	15	804	92.5	5.03	735.25	54	metabolic process;response to stimulus		nucleotide binding;protein binding	Pf00183, Pf02518, Pf13589	100285108	Zm00001d036401	LOC100285108	6		0	42	2.60015e+08	2.53006e+08	2.79889e+08	2.88401e+08	2.75997e+08	2.55651e+08	2.39122e+08	2.21895e+08	2.29135e+08	High	High	High	High	High	High	High	High	High	1
FALSE	High	Master Protein	P24067	Luminal-binding protein 2 OS=Zea mays OX=4577 GN=BIPE2 PE=1 SV=3	0	330.493	73	48	192	3	663	73	5.21	860.25	48	cell organization and biogenesis	endoplasmic reticulum;organelle lumen	nucleotide binding	Pf00012, Pf06723	732808; 100286043	Zm00001d014993	bip1; LOC100286043	5	Protein processing in endoplasmic reticulum; Protein export	2	0	2.55252e+07	2.61179e+07	2.70802e+07	2.9519e+07	3.04988e+07	2.85951e+07	3.00303e+07	2.96103e+07	3.19361e+07	High	High	High	High	High	High	High	High	High	1
FALSE	High	Master Protein	A0A096TUU6	Ribulose bisphosphate carboxylase large chain OS=Zea mays OX=4577 PE=3 SV=1	0	326.904	53	30	1086	24	483	53.4	6.79	3631.87	30	metabolic process		catalytic activity;metal ion binding	Pf00016, Pf02788		GRMZM5G815453; Zm00001d000279		Pt		0	6	8.32541e+09	8.18318e+09	8.57616e+09	8.45701e+09	8.31968e+09	7.41008e+09	5.55934e+09	6.18211e+09	6.40982e+09	High	High	High	High	High	High	High	High	High	1
FALSE	High	Master Protein	C0PHC0	V-ATPase 69 kDa subunit OS=Zea mays OX=4577 GN=542327 PE=2 SV=1	0	325.538	76	45	212	19	621	68.4	5.52	1012.69	45	metabolic process;transport		catalytic activity;nucleotide binding;transporter activity	Pf00006, Pf00306, Pf02874	542327	Zm00001d053765	vpp3	4	Oxidative phosphorylation; Metabolic pathways; Phagosome	3	33	3.01503e+08	3.30274e+08	3.3306e+08	3.94922e+08	3.70593e+08	3.34992e+08	2.52591e+08	2.76975e+08	2.88587e+08	High	High	High	High	High	High	High	High	High	1
FALSE	High	Master Protein	A0A1D6K5Y7	Chaperone protein ClpB3 chloroplastic OS=Zea mays OX=4577 GN=103636567 PE=3 SV=1	0	325.09	53	59	162	14	978	108.8	7.15	646.43	59	metabolic process;regulation of biological process;response to stimulus	cytoplasm	catalytic activity;nucleotide binding;protein binding	Pf00004, Pf00158, Pf01695, Pf02861, Pf03962, Pf07724, Pf07728, Pf10431, Pf13191, Pf13401	103636567	Zm00001d029557	LOC103636567	1		0	47	1.38656e+08	1.43927e+08	1.45103e+08	1.54753e+08	1.54071e+08	1.38358e+08	1.17815e+08	1.26574e+08	1.27555e+08	High	High	High	High	High	High	High	High	High	1
FALSE	High	Master Protein	C0HGV5	Phosphopyruvate hydratase OS=Zea mays OX=4577 GN=ZEAMMB73_Zm00001d030373 PE=2 SV=1	0	324.552	80	30	288	20	446	48.1	5.82	1572.83	30	metabolic process		catalytic activity;metal ion binding	Pf00113, Pf03952	542316	Zm00001d030373	eno2	1		0	2	1.69801e+08	1.74428e+08	1.82158e+08	1.95028e+08	1.8839e+08	1.79617e+08	1.79271e+08	1.84124e+08	1.98489e+08	High	High	High	High	High	High	High	High	High	1
FALSE	High	Master Protein	Q43298	Chaperonin CPN60-2, mitochondrial OS=Zea mays OX=4577 GN=CPN60II PE=2 SV=1	0	323.777	66	40	251	7	576	60.9	5.85	1138.03	40	metabolic process	cytoplasm;mitochondrion	nucleotide binding	Pf00118	542707	Zm00001d032789	CPN60II	1	RNA degradation	1	39	4.21197e+08	4.31431e+08	4.22071e+08	4.36714e+08	4.34601e+08	4.04818e+08	4.37953e+08	4.38734e+08	4.70006e+08	High	High	High	High	High	High	High	High	High	1
FALSE	High	Master Protein	C4J4W3	Hsp70-Hsp90 organizing protein 3 OS=Zea mays OX=4577 GN=100501647 PE=2 SV=1	0	322.987	79	53	199	23	581	65.3	6.33	772.93	53			protein binding	Pf00515, Pf07719, Pf13414, Pf13424, Pf13432, Pf14559	100501647	Zm00001d051306	LOC100501647	4		0	35	3.40146e+08	3.38287e+08	3.36772e+08	3.45275e+08	3.57606e+08	3.64426e+08	4.14285e+08	3.85707e+08	4.21413e+08	High	High	High	High	High	High	High	High	High	1
FALSE	High	Master Protein	Q06XS3	Lipoxygenase OS=Zea mays OX=4577 GN=LOX10 PE=3 SV=1	0	322.245	59	48	156	32	905	102	6.57	652.99	48	metabolic process		catalytic activity;metal ion binding;protein binding	Pf00305, Pf01477	100037809	Zm00001d053675	lox10	4		0	17	1.54523e+08	1.63494e+08	1.79454e+08	1.86942e+08	1.73721e+08	1.48234e+08	1.23715e+08	1.2555e+08	1.23716e+08	High	High	High	High	High	High	High	High	High	1
FALSE	High	Master Protein	O24581	Luminal-binding protein 3 OS=Zea mays OX=4577 GN=BIPE3 PE=2 SV=1	0	320.183	73	48	182	3	663	73.1	5.24	835.64	48	cell organization and biogenesis	endoplasmic reticulum;organelle lumen	catalytic activity;nucleotide binding	Pf00012, Pf01968, Pf06723	732809		bip2	4	Protein export; Protein processing in endoplasmic reticulum	2	48	3.48105e+08	3.70244e+08	3.68663e+08	4.01483e+08	3.99137e+08	3.84376e+08	4.09659e+08	4.07477e+08	4.39322e+08	High	High	High	High	High	High	High	High	High	1
FALSE	High	Master Protein	K7VQA7	Cell division control protein 48 homolog D OS=Zea mays OX=4577 GN=103639569 PE=4 SV=1	0	319.765	66	50	165	5	804	89.4	5.26	751.15	50	cell division;metabolic process;response to stimulus		catalytic activity;nucleotide binding;RNA binding	Pf00004, Pf00910, Pf01057, Pf01078, Pf02359, Pf02933, Pf05496, Pf06068, Pf07724, Pf07728, Pf13173, Pf13191, Pf13207, Pf13238, Pf13401	103639569	Zm00001d048409	LOC103639569	9	Protein processing in endoplasmic reticulum	1	0	1.12376e+06	1.20768e+06	1.18456e+06	1.27311e+06	1.218e+06	1.18924e+06	1.01234e+06	1.11511e+06	1.13468e+06	High	High	High	High	High	High	High	High	High	1
FALSE	High	Master Protein	P19023	ATP synthase subunit beta, mitochondrial OS=Zea mays OX=4577 GN=ATPB PE=2 SV=1	0	319.487	67	27	297	4	553	59.1	6.42	1344.65	27	metabolic process;transport	membrane;mitochondrion	catalytic activity;nucleotide binding;transporter activity	Pf00006, Pf00306, Pf02874	542267	Zm00001d038929	csu849(atpb)	6	Oxidative phosphorylation; Metabolic pathways	2	31	4.71474e+08	5.08993e+08	4.96833e+08	5.16701e+08	5.12262e+08	4.97766e+08	5.00658e+08	5.02212e+08	5.31703e+08	High	High	High	High	High	High	High	High	High	1
FALSE	High	Master Protein	A0A1D6FJP5	ATP synthase subunit beta OS=Zea mays OX=4577 GN=ZEAMMB73_Zm00001d009488 PE=3 SV=1	0	318.874	66	26	295	3	553	59	6.28	1347.3	26	metabolic process;transport		catalytic activity;nucleotide binding;transporter activity	Pf00006, Pf00306, Pf02874	100285442	Zm00001d009488	LOC100285442	8		0	0	1.1884e+07	1.29231e+07	1.26628e+07	1.31407e+07	1.28359e+07	1.37866e+07	1.37685e+07	1.35505e+07	1.39662e+07	High	High	High	High	High	High	High	High	High	1
FALSE	High	Master Protein	B4F8Q2	Uncharacterized protein OS=Zea mays OX=4577 GN=100191408 PE=2 SV=1	0	316.506	64	42	184	5	678	72.6	5.68	757.43	42	cell organization and biogenesis;metabolic process		nucleotide binding;protein binding	Pf00012, Pf06723	100191408	Zm00001d000295	LOC100191408	1	Endocytosis; Spliceosome; Protein processing in endoplasmic reticulum	3	41	2.32518e+08	2.3104e+08	2.31577e+08	2.47108e+08	2.39132e+08	2.36629e+08	2.60013e+08	2.50299e+08	2.70129e+08	High	High	High	High	High	High	High	High	High	1
FALSE	High	Master Protein	A0A1D6KSB0	Protein TIC110 chloroplastic OS=Zea mays OX=4577 GN=ZEAMMB73_Zm00001d032615 PE=4 SV=1	0	316.011	61	58	144	58	1013	111.1	5.58	641.31	58					100273973	Zm00001d032615	AY110159	1		0	0	9.78939e+07	1.00063e+08	1.08377e+08	1.24345e+08	1.19326e+08	1.05371e+08	7.86994e+07	9.07784e+07	8.55755e+07	High	High	High	High	High	High	High	High	High	1
FALSE	High	Master Protein	A0A1D6GWE1	Shepherd-like1 OS=Zea mays OX=4577 GN=ZEAMMB73_Zm00001d014792 PE=3 SV=1	0	313.302	54	50	167	11	808	92.8	5	652.98	50	metabolic process;response to stimulus		nucleotide binding;protein binding	Pf00183, Pf02518, Pf13589	100279926	Zm00001d014792	shpl1	5		0	0	1.11373e+07	1.14321e+07	1.23899e+07	1.24516e+07	1.20511e+07	1.09695e+07	1.04657e+07	1.02323e+07	1.02402e+07	High	High	High	High	High	High	High	High	High	1
FALSE	High	Master Protein	B4F8L7	Glyceraldehyde-3-phosphate dehydrogenase OS=Zea mays OX=4577 GN=542290 PE=2 SV=1	0	310.902	75	33	563	26	449	47.2	6.39	2679.88	33	metabolic process		catalytic activity;nucleotide binding	Pf00044, Pf02672, Pf02800	542290	Zm00001d027488	gpb1	1	Carbon metabolism; Metabolic pathways; Carbon fixation in photosynthetic organisms	3	8	1.8756e+09	1.84845e+09	1.93542e+09	2.01393e+09	1.97878e+09	1.89845e+09	1.54736e+09	1.72807e+09	1.61319e+09	High	High	High	High	High	High	High	High	High	1
FALSE	High	Master Protein	A0A1D6E4M0	Elongation factor G, chloroplastic OS=Zea mays OX=4577 GN=103646146 PE=3 SV=1	0	308.83	70	42	182	11	769	84.5	5.73	876.87	42	metabolic process		catalytic activity;nucleotide binding;RNA binding	Pf00009, Pf00679, Pf01926, Pf03144, Pf03764, Pf14492	103646146	Zm00001d002822	LOC103646146	2		0	37	1.50018e+08	1.59502e+08	1.61052e+08	1.86149e+08	1.7874e+08	1.60981e+08	1.29973e+08	1.45305e+08	1.37636e+08	High	High	High	High	High	High	High	High	High	1
FALSE	High	Master Protein	P16243	NADP-dependent malic enzyme, chloroplastic OS=Zea mays OX=4577 GN=MOD1 PE=1 SV=1	0	308.019	67	33	320	4	636	69.8	6.49	1409.59	33	metabolic process		catalytic activity;metal ion binding;nucleotide binding	Pf00390, Pf03949	542233		me3	3	Carbon fixation in photosynthetic organisms; Pyruvate metabolism; Metabolic pathways; Carbon metabolism	4	35	6.28819e+08	7.10155e+08	7.33237e+08	8.14574e+08	7.3551e+08	6.6459e+08	4.44602e+08	5.43593e+08	4.6952e+08	High	High	High	High	High	High	High	High	High	1
FALSE	High	Master Protein	A0A1D6DVH5	Lipoxygenase OS=Zea mays OX=4577 GN=100037805 PE=3 SV=1	0	304.4	68	49	171	49	904	98.6	6.11	697.84	49	metabolic process		catalytic activity;metal ion binding;protein binding	Pf00305	100037805	Zm00001d002000	lox6	2		0	0	1.86304e+08	1.8261e+08	1.85039e+08	2.12278e+08	2.03659e+08	1.83983e+08	1.6818e+08	1.73245e+08	1.7458e+08	High	High	High	High	High	High	High	High	High	1
FALSE	High	Master Protein	P29185	Chaperonin CPN60-1, mitochondrial OS=Zea mays OX=4577 GN=CPN60I PE=1 SV=2	0	303.354	66	38	278	5	577	61.2	5.85	1272.48	38	metabolic process	cytoplasm;mitochondrion;organelle lumen	nucleotide binding;protein binding	Pf00118	542736	Zm00001d014090	CPNA	5	RNA degradation	1	0	8.22616e+07	8.8288e+07	8.91807e+07	9.35147e+07	9.311e+07	8.71298e+07	9.36368e+07	9.49368e+07	9.75368e+07	High	High	High	High	High	High	High	High	High	1
FALSE	High	Master Protein	C0PE12	Protein plastid transcriptionally active 16 chloroplastic OS=Zea mays OX=4577 GN=100383193 PE=2 SV=1	0	303.166	75	38	297	38	496	51.8	8.37	1268.47	38		chromosome;membrane		Pf13460	100383193	Zm00001d009877	LOC100383193	8		0	0	8.55464e+08	7.89227e+08	8.01475e+08	7.37547e+08	7.52506e+08	7.66035e+08	7.85756e+08	7.61932e+08	7.64212e+08	High	High	High	High	High	High	High	High	High	1
FALSE	High	Master Protein	A0A1D6HEP1	Hsp70-Hsp90 organizing protein 3 OS=Zea mays OX=4577 GN=ZEAMMB73_Zm00001d017401 PE=4 SV=1	0	302.259	69	51	168	21	667	75	7.93	617.75	51			protein binding	Pf00515, Pf09976, Pf13414, Pf13424, Pf13432, Pf14559	100285569	Zm00001d017401	pco123267	5		0	1	1.03934e+08	1.03041e+08	1.02025e+08	1.06582e+08	1.08355e+08	1.05673e+08	1.25844e+08	1.12934e+08	1.24666e+08	High	High	High	High	High	High	High	High	High	1
FALSE	High	Master Protein	A0A1X7YHV0	Malic enzyme OS=Zea mays OX=4577 PE=3 SV=1	0	301.817	74	33	301	4	603	66	6.34	1315.71	33	metabolic process		catalytic activity;metal ion binding;nucleotide binding	Pf00390, Pf03949	542233	Zm00001d000316	me3	3		0	1	5.27789e+06	5.14018e+06	5.67783e+06	5.87903e+06	5.22646e+06	5.00097e+06	3.68562e+06	4.32948e+06	3.85174e+06	High	High	High	High	High	High	High	High	High	1
FALSE	High	Master Protein	B6U0S1	Elongation factor 2 OS=Zea mays OX=4577 GN=103644301 PE=2 SV=1	0	300.73	62	43	158	3	843	93.9	6.35	713.58	43	metabolic process		catalytic activity;nucleotide binding;RNA binding	Pf00009, Pf00679, Pf03144, Pf03764, Pf14492	100285098; 103644301	Zm00001d034773; Zm00001d034776	cl2727_2b; LOC103644301	1		0	51	2.41912e+08	2.56124e+08	2.66793e+08	2.99741e+08	2.81804e+08	2.59197e+08	2.19584e+08	2.29859e+08	2.3153e+08	High	High	High	High	High	High	High	High	High	1
FALSE	High	Master Protein	A0A1D6I6H5	Heat shock protein 90-5 chloroplastic OS=Zea mays OX=4577 GN=100279992 PE=3 SV=1	0	300.228	69	50	138	30	797	90.1	5	624.91	50	metabolic process;response to stimulus		nucleotide binding;protein binding	Pf00183	100279992	Zm00001d020827	LOC100279992	7		0	20	1.32578e+08	1.41907e+08	1.48417e+08	1.70771e+08	1.62813e+08	1.42831e+08	1.0431e+08	1.19069e+08	1.16078e+08	High	High	High	High	High	High	High	High	High	1
FALSE	High	Master Protein	C0P4E8	Nodulin-related protein 1 OS=Zea mays OX=4577 GN=100382106 PE=2 SV=1	0	299.611	81	53	127	53	437	46.6	6.19	427.1	53					100382106	Zm00001d028024	umc1467	1		0	0	1.47387e+08	1.54812e+08	1.49596e+08	1.3452e+08	1.37172e+08	1.46374e+08	1.78328e+08	1.69779e+08	1.81757e+08	High	High	High	High	High	High	High	High	High	1
FALSE	High	Master Protein	B8A068	S-adenosylmethionine synthase OS=Zea mays OX=4577 GN=100279822 PE=2 SV=1	0	299.149	78	29	286	3	397	43	5.91	1345.32	29	metabolic process		catalytic activity;metal ion binding;nucleotide binding	Pf00438, Pf02772, Pf02773	100279822	Zm00001d024754	LOC100279822	10	Biosynthesis of amino acids; Metabolic pathways; Cysteine and methionine metabolism; Biosynthesis of secondary metabolites	4	33	8.66433e+08	8.85045e+08	8.8771e+08	1.0661e+09	1.03754e+09	1.065e+09	1.02149e+09	9.28903e+08	1.05732e+09	High	High	High	High	High	High	High	High	High	1
FALSE	High	Master Protein	A0A1D6QEU9	Nuclear-pore anchor OS=Zea mays OX=4577 GN=100193455 PE=4 SV=1	0	298.963	39	77	130	77	1996	225.6	5.14	475.74	77	transport			Pf02463, Pf05622, Pf05760, Pf07926, Pf12252, Pf13166	100193455	Zm00001d052282	LOC100193455	4		0	0	4.40585e+07	4.6793e+07	4.76017e+07	4.63046e+07	4.52754e+07	4.23546e+07	4.3165e+07	4.15052e+07	4.41323e+07	High	High	High	High	High	High	High	High	High	1
FALSE	High	Master Protein	Q9SLP5	Ferredoxin--NADP reductase, chloroplastic OS=Zea mays OX=4577 GN=L-FNRII PE=1 SV=1	0	297.659	75	33	348	18	368	40.8	7.68	1297.72	33	metabolic process		catalytic activity;nucleotide binding	Pf00175, Pf00667, Pf00970	541626	Zm00001d042049	L-FNRII	3	Metabolic pathways; Photosynthesis	2	21	1.49466e+09	1.47522e+09	1.48672e+09	1.6935e+09	1.69007e+09	1.6475e+09	1.34866e+09	1.45873e+09	1.40073e+09	High	High	High	High	High	High	High	High	High	1
FALSE	High	Master Protein	A0A1D6GMN4	Heat shock 70 kDa protein OS=Zea mays OX=4577 GN=100285374 PE=3 SV=1	0	297.035	62	39	167	2	678	72.6	5.77	680.87	39	cell organization and biogenesis;metabolic process		nucleotide binding;protein binding	Pf00012, Pf06723	100285374	Zm00001d013842	LOC100285374	5	Spliceosome; Protein processing in endoplasmic reticulum; Endocytosis	3	1	3.84208e+06	3.7094e+06	3.79035e+06	3.99054e+06	3.87328e+06	4.04565e+06	4.18262e+06	4.07018e+06	4.30808e+06	High	High	High	High	High	High	High	High	High	1
FALSE	High	Master Protein	K7VQ65	Putative translation elongation factor family protein OS=Zea mays OX=4577 GN=100272648 PE=3 SV=1	0	296.05	62	42	154	2	843	93.8	6.35	703.28	42	metabolic process		catalytic activity;nucleotide binding;RNA binding	Pf00009, Pf00679, Pf03144, Pf03764, Pf14492	100272648	Zm00001d012770	LOC100272648	8		0	0	1.45127e+07	1.78309e+07	1.8612e+07	2.23179e+07	2.05264e+07	1.80776e+07	1.15279e+07	1.38763e+07	1.30692e+07	High	High	High	High	High	High	High	High	High	1
FALSE	High	Master Protein	A0A1X7YHG9	ATP synthase subunit alpha, chloroplastic OS=Zea mays OX=4577 GN=100280996 PE=3 SV=1	0	290.113	64	32	610	5	507	55.7	6.1	2459.82	32	metabolic process;transport		catalytic activity;nucleotide binding;transporter activity	Pf00006, Pf00306, Pf02874	109943315	Zm00001d000270	LOC109943315			0	0	6.6273e+08	6.07197e+08	6.5655e+08	6.86123e+08	6.71705e+08	6.11405e+08	4.31917e+08	4.98508e+08	4.01612e+08	High	High	High	High	High	High	High	High	High	1
FALSE	High	Master Protein	K7UGR2	Putative TCP-1/cpn60 chaperonin family protein isoform 1 OS=Zea mays OX=4577 GN=ZEAMMB73_Zm00001d054089 PE=3 SV=1	0	288.354	71	36	247	23	605	64.3	5.99	1034.41	36	metabolic process	cytoplasm	nucleotide binding	Pf00118	100280498	Zm00001d054089	LOC100280498	4		0	0	7.82651e+07	8.30239e+07	8.24795e+07	1.05106e+08	9.65525e+07	9.1947e+07	8.95319e+07	8.95456e+07	1.02539e+08	High	High	High	High	High	High	High	High	High	1
FALSE	High	Master Protein	A0A1D6FUX8	S-adenosylmethionine synthase OS=Zea mays OX=4577 GN=100191838 PE=3 SV=1	0	286.786	66	28	285	1	471	51.2	6.76	1333.36	28	metabolic process		catalytic activity;metal ion binding;nucleotide binding	Pf00438, Pf02772, Pf02773	100191838	Zm00001d010920	cl2757_5c	8		0	1	2.77383e+07	2.8833e+07	2.93727e+07	3.63798e+07	3.49979e+07	3.61307e+07	3.34684e+07	3.38196e+07	3.67409e+07	High	High	High	High	High	High	High	High	High	1
FALSE	High	Master Protein	A0A1D6HWM1	Calreticulin OS=Zea mays OX=4577 GN=542732 PE=3 SV=1	0	282.055	84	42	162	14	421	47.9	4.64	650.58	42	metabolic process	endoplasmic reticulum	metal ion binding;protein binding	Pf00262	542732	Zm00001d019283	crt2	7	Phagosome; Protein processing in endoplasmic reticulum	2	30	3.30048e+08	3.35138e+08	3.31947e+08	3.4481e+08	3.39512e+08	3.35503e+08	3.83503e+08	3.38041e+08	3.77032e+08	High	High	High	High	High	High	High	High	High	1
FALSE	High	Master Protein	A0A1D6P848	Sucrose synthase OS=Zea mays OX=4577 GN=542247 PE=3 SV=1	0	280.715	55	41	109	34	793	90.5	6.51	503.33	41	metabolic process		catalytic activity	Pf00534, Pf00862, Pf13524	542247	Zm00001d047253	sus1	9		0	7	8.85295e+07	8.86063e+07	1.02631e+08	1.40261e+08	1.25843e+08	1.13989e+08	7.51694e+07	7.42826e+07	7.66507e+07	High	High	High	High	High	High	High	High	High	1
FALSE	High	Master Protein	C0P5Y3	5-methyltetrahydropteroyltriglutamate--homocysteine S-methyltransferase OS=Zea mays OX=4577 GN=541942 PE=2 SV=1	0	280.148	59	40	173	26	766	84.4	5.77	798.98	40	metabolic process		catalytic activity;metal ion binding	Pf01717, Pf08267	541942	Zm00001d031128	csu503(met)	1	Metabolic pathways; Selenocompound metabolism; Cysteine and methionine metabolism; Biosynthesis of secondary metabolites; Biosynthesis of amino acids	5	17	1.92186e+08	2.19911e+08	2.26101e+08	3.02387e+08	2.76158e+08	2.41935e+08	1.60105e+08	1.70667e+08	1.6441e+08	High	High	High	High	High	High	High	High	High	1
FALSE	High	Master Protein	A0A1D6NVZ7	Transketolase OS=Zea mays OX=4577 GN=ZEAMMB73_Zm00001d045451 PE=3 SV=1	0	280.008	66	36	324	36	736	79	6.61	1406.07	36	metabolic process		catalytic activity	Pf00456, Pf00676, Pf02779, Pf02780	100279513	Zm00001d045451	LOC100279513	9		0	0	6.87515e+08	7.23349e+08	7.40059e+08	7.57521e+08	7.33087e+08	6.55067e+08	4.87625e+08	5.77312e+08	5.55384e+08	High	High	High	High	High	High	High	High	High	1
FALSE	High	Master Protein	B4FWP0	Fructose-bisphosphate aldolase OS=Zea mays OX=4577 GN=100272913 PE=2 SV=1	0	279.909	85	30	222	5	355	38.4	7.3	1031.77	30	metabolic process		catalytic activity	Pf00274	100272913	Zm00001d012103	LOC100272913; LOC100283676	8	Fructose and mannose metabolism; Carbon metabolism; Metabolic pathways; Carbon fixation in photosynthetic organisms; Biosynthesis of amino acids; Pentose phosphate pathway; Biosynthesis of secondary metabolites; Glycolysis / Gluconeogenesis	8	0	6.01723e+07	6.49219e+07	5.82836e+07	7.39503e+07	6.63438e+07	6.61853e+07	6.47969e+07	7.04685e+07	7.66984e+07	High	High	High	High	High	High	High	High	High	1
FALSE	High	Master Protein	K7VD78	Putative chaperone clbp family protein OS=Zea mays OX=4577 GN=ZEAMMB73_Zm00001d047302 PE=3 SV=1	0	278.782	51	55	138	10	974	108.7	7.83	534.79	55	metabolic process;regulation of biological process;response to stimulus	cytoplasm	catalytic activity;nucleotide binding;protein binding	Pf00004, Pf00158, Pf01695, Pf02861, Pf03962, Pf07724, Pf07728, Pf10431, Pf13191, Pf13401	100193235	Zm00001d047302	pco093519b	9		0	0	4.23724e+06	4.51053e+06	4.33738e+06	4.74196e+06	4.59474e+06	4.32441e+06	4.0913e+06	4.15654e+06	4.27819e+06	High	High	High	High	High	High	High	High	High	1
FALSE	High	Master Protein	B4FAD9	UTP--glucose-1-phosphate uridylyltransferase OS=Zea mays OX=4577 GN=100191846 PE=2 SV=1	0	277.937	83	33	274	6	473	52.1	5.36	1288.35	33	metabolic process		catalytic activity	Pf01704	100191846	Zm00001d021421	csu815	7	Pentose and glucuronate interconversions; Galactose metabolism; Amino sugar and nucleotide sugar metabolism; Starch and sucrose metabolism; Metabolic pathways	5	30	4.38541e+08	4.44655e+08	4.57104e+08	5.0924e+08	4.99354e+08	4.68064e+08	4.03138e+08	4.42365e+08	4.48531e+08	High	High	High	High	High	High	High	High	High	1
FALSE	High	Master Protein	A0A1X7YHF8	Multifunctional fusion protein OS=Zea mays OX=4577 GN=100280996 PE=3 SV=1	0	277.426	17	37	517	1	2347	265.1	6.35	2060.9	37	metabolic process;transport		catalytic activity;DNA binding;nucleotide binding;transporter activity	Pf00006, Pf00306, Pf00562, Pf00623, Pf02874, Pf04560, Pf04561, Pf04563, Pf04565, Pf04983, Pf04997, Pf04998, Pf05000, Pf10385	109943315	Zm00001d000270	LOC109943315			0	40	5.21446e+09	4.9016e+09	5.25708e+09	5.62815e+09	5.567e+09	4.97825e+09	3.26874e+09	3.82918e+09	3.26972e+09	High	High	High	High	High	High	High	High	High	1
FALSE	High	Master Protein	C0HHU2	Phosphoglycerate mutase (2,3-diphosphoglycerate-independent) OS=Zea mays OX=4577 GN=100381658 PE=2 SV=1	0	276.811	77	35	228	12	556	60.3	5.77	1029.62	35	metabolic process	cytoplasm	catalytic activity;metal ion binding	Pf01676, Pf06415	100381658	Zm00001d043086	LOC100381658	3	Metabolic pathways; Glycine, serine and threonine metabolism; Carbon metabolism; Biosynthesis of secondary metabolites; Glycolysis / Gluconeogenesis; Biosynthesis of amino acids	6	28	5.23468e+08	5.18007e+08	5.24636e+08	5.88362e+08	5.75928e+08	5.69701e+08	5.50709e+08	5.73294e+08	5.95072e+08	High	High	High	High	High	High	High	High	High	1
FALSE	High	Master Protein	C4J410	Heat shock 70 kDa protein OS=Zea mays OX=4577 GN=100501536 PE=2 SV=1	0	275.885	64	37	194	8	648	70.8	5.19	785.72	37	cell organization and biogenesis		nucleotide binding	Pf00012, Pf06723	100501536	Zm00001d012420	LOC100501536	8	Spliceosome; Protein processing in endoplasmic reticulum; Endocytosis	3	5	1.92005e+07	2.06737e+07	1.72958e+07	1.94226e+07	1.89702e+07	1.76578e+07	1.97503e+07	2.00242e+07	2.18889e+07	High	High	High	High	High	High	High	High	High	1
FALSE	High	Master Protein	B7ZYW4	Glutamate-1-semialdehyde 2,1-aminomutase OS=Zea mays OX=4577 GN=ZEAMMB73_Zm00001d038547 PE=2 SV=1	0	275.518	73	25	181	25	474	50.1	6.74	807.69	25	metabolic process		catalytic activity	Pf00202	100193482	Zm00001d038547	LOC100193482	6		0	0	3.68114e+08	3.93517e+08	3.66679e+08	4.14259e+08	4.08596e+08	4.42442e+08	5.46645e+08	5.15974e+08	5.43925e+08	High	High	High	High	High	High	High	High	High	1
FALSE	High	Master Protein	B4FIE9	S-adenosylmethionine synthase OS=Zea mays OX=4577 GN=100194360 PE=2 SV=2	0	275.371	76	28	215	8	394	42.7	5.94	1116.09	28	metabolic process		catalytic activity;metal ion binding;nucleotide binding	Pf00438, Pf02772, Pf02773	100194360	Zm00001d040697	AC199526.5_FG002; LOC100194360	3	Biosynthesis of secondary metabolites; Biosynthesis of amino acids; Metabolic pathways; Cysteine and methionine metabolism	4	6	1.21196e+08	1.30195e+08	1.23642e+08	1.60802e+08	1.57196e+08	1.58551e+08	1.57575e+08	1.46331e+08	1.69777e+08	High	High	High	High	High	High	High	High	High	1
FALSE	High	Master Protein	A0A1D6FHW2	S-adenosylmethionine synthase OS=Zea mays OX=4577 GN=100282324 PE=3 SV=1	0	274.342	69	27	241	7	427	46.2	6.04	1189.52	27	metabolic process		catalytic activity;metal ion binding;nucleotide binding	Pf00438, Pf02772, Pf02773	100282324	Zm00001d009146	LOC100282324	8		0	0	9.53074e+07	1.00564e+08	9.68595e+07	1.27654e+08	1.20371e+08	1.25421e+08	1.22052e+08	1.10093e+08	1.31188e+08	High	High	High	High	High	High	High	High	High	1
FALSE	High	Master Protein	C4JBS8	Glyceraldehyde-3-phosphate dehydrogenase OS=Zea mays OX=4577 GN=ZEAMMB73_Zm00001d049641 PE=2 SV=1	0	273.455	85	25	661	1	337	36.5	6.96	2985.58	25	metabolic process		catalytic activity;nucleotide binding	Pf00044, Pf01113, Pf02800	542367	Zm00001d049641	LOC542367	4		0	29	3.72791e+09	3.60438e+09	3.55623e+09	3.56378e+09	3.63005e+09	3.55883e+09	3.40696e+09	3.38363e+09	3.5572e+09	High	High	High	High	High	High	High	High	High	1
FALSE	High	Master Protein	A0A1D6LC16	Pentatricopeptide repeat-containing protein mitochondrial OS=Zea mays OX=4577 GN=ZEAMMB73_Zm00001d034865 PE=4 SV=1	0	273.172	26	21	223	20	1042	114.7	5.96	1225.61	21			protein binding	Pf00023, Pf01535, Pf12796, Pf12854, Pf13041, Pf13606, Pf13637, Pf13857	100272888	Zm00001d034865	LOC100272888	1		0	1	4.58799e+08	4.7532e+08	4.39127e+08	4.70647e+08	4.66298e+08	4.91092e+08	5.45524e+08	5.40789e+08	5.29477e+08	High	High	High	High	High	High	High	High	High	1
FALSE	High	Master Protein	A0A1D6ELG8	Polyadenylate-binding protein OS=Zea mays OX=4577 GN=ZEAMMB73_Zm00001d005276 PE=3 SV=1	0	272.246	61	37	166	18	625	68	7.33	719.11	37		cytoplasm	RNA binding	Pf00076, Pf00658, Pf13893, Pf14259	100502035	Zm00001d005276	LOC100502035	2		0	26	3.29553e+08	3.27056e+08	3.22236e+08	3.47341e+08	3.3561e+08	3.40295e+08	3.79698e+08	3.58509e+08	3.9456e+08	High	High	High	High	High	High	High	High	High	1
FALSE	High	Master Protein	A0A096S2Q4	ATP-dependent zinc metalloprotease FTSH 5 chloroplastic OS=Zea mays OX=4577 GN=ZEAMMB73_Zm00001d036371 PE=3 SV=1	0	272.162	53	33	163	33	688	72.7	5.82	733.75	33	metabolic process;regulation of biological process;response to stimulus	membrane	catalytic activity;metal ion binding;nucleotide binding;protein binding	Pf00004, Pf00158, Pf01057, Pf01078, Pf01434, Pf05496, Pf06068, Pf06480, Pf07724, Pf07728, Pf13191, Pf13207, Pf13401	100502422	Zm00001d036371	LOC100502422	6		0	0	2.93361e+08	3.00134e+08	3.16854e+08	3.43791e+08	3.30921e+08	3.03154e+08	2.32484e+08	2.54196e+08	2.38994e+08	High	High	High	High	High	High	High	High	High	1
FALSE	High	Master Protein	A0A1D6F5U0	Alpha-mannosidase OS=Zea mays OX=4577 GN=542217 PE=3 SV=1	0	271.9	54	46	121	46	1016	113.7	6.29	525.57	46	metabolic process		catalytic activity;metal ion binding	Pf01074, Pf07748, Pf09261	542217	Zm00001d007383	AMA1; LOC542217	2	Other glycan degradation	1	0	2.25284e+08	2.11504e+08	2.20051e+08	1.979e+08	2.02488e+08	1.91384e+08	1.92558e+08	1.93189e+08	1.94885e+08	High	High	High	High	High	High	High	High	High	1
FALSE	High	Master Protein	K7TH00	Polyamine oxidase1 OS=Zea mays OX=4577 GN=ZEAMMB73_Zm00001d024281 PE=4 SV=1	0	270.37	61	34	270	33	500	56.3	6.05	1245.36	34	metabolic process		catalytic activity;nucleotide binding	Pf01134, Pf01266, Pf01494, Pf01593, Pf12831, Pf13450, Pf13738	541983	Zm00001d024281	pao1	10		0	1	5.35407e+08	5.28302e+08	5.40733e+08	5.49268e+08	5.426e+08	5.05517e+08	3.98535e+08	3.50114e+08	3.80945e+08	High	High	High	High	High	High	High	High	High	1
FALSE	High	Master Protein	K7TFW8	OSJNBb0028M18.1-like protein OS=Zea mays OX=4577 GN=ZEAMMB73_Zm00001d023906 PE=4 SV=1	0	268.38	65	49	128	1	644	72.4	5.1	436.11	49					103640973	Zm00001d023906	LOC103640973	10		0	0	743531	880490	826561	852427	844048	797367	784806	790819	886524	High	High	High	High	High	High	High	High	High	1
FALSE	High	Master Protein	P08440	Fructose-bisphosphate aldolase, cytoplasmic isozyme OS=Zea mays OX=4577 PE=2 SV=1	0	268.189	85	31	226	2	355	38.6	7.61	1028.75	31	metabolic process;response to stimulus	cytoplasm;cytosol	catalytic activity	Pf00274	542261		ald1	3	Pentose phosphate pathway; Carbon fixation in photosynthetic organisms; Biosynthesis of secondary metabolites; Biosynthesis of amino acids; Glycolysis / Gluconeogenesis; Carbon metabolism; Fructose and mannose metabolism; Metabolic pathways	8	31	5.57071e+08	5.7591e+08	5.67723e+08	6.77303e+08	6.55768e+08	6.31786e+08	6.32722e+08	6.21305e+08	6.81598e+08	High	High	High	High	High	High	High	High	High	1
FALSE	High	Master Protein	C4J3E2	OSJNBb0028M18.1-like protein OS=Zea mays OX=4577 GN=100274691 PE=2 SV=1	0	267.258	65	49	126	1	644	72.5	5.1	430.92	49					100274691; 109939228	Zm00001d023905; Zm00001d023903	LOC100274691; LOC109939228	10		0	53	9.99203e+07	1.03643e+08	1.02823e+08	9.92099e+07	9.66421e+07	1.00061e+08	8.82308e+07	9.06342e+07	9.20516e+07	High	High	High	High	High	High	High	High	High	1
FALSE	High	Master Protein	B4FR90	Hyaluronan / mRNA binding family OS=Zea mays OX=4577 GN=100282553 PE=2 SV=1	0	265.564	67	29	149	9	378	40.4	5.85	665.29	29			protein binding	Pf04774	100282553	Zm00001d043632	LOC100282553	3		0	23	3.81351e+08	3.99722e+08	3.79802e+08	3.55297e+08	3.86556e+08	4.25633e+08	5.43418e+08	5.11898e+08	5.36211e+08	High	High	High	High	High	High	High	High	High	1
FALSE	High	Master Protein	A0A1D6LER3	Glyceraldehyde-3-phosphate dehydrogenase OS=Zea mays OX=4577 GN=542718 PE=3 SV=1	0	265.402	79	23	683	6	349	37.9	6.89	3124.42	23	metabolic process		catalytic activity;nucleotide binding	Pf00044, Pf01113, Pf02800	542718	Zm00001d035156	GAPC2	6		0	1	1.0298e+09	9.63602e+08	9.49574e+08	9.69188e+08	9.89605e+08	9.47032e+08	9.34281e+08	9.69631e+08	1.02826e+09	High	High	High	High	High	High	High	High	High	1
FALSE	High	Master Protein	K7UKK5	Elongation factor G, chloroplastic OS=Zea mays OX=4577 GN=103641883 PE=3 SV=1	0	265.002	63	38	153	6	768	84.2	5.49	736.38	38	metabolic process		catalytic activity;nucleotide binding;RNA binding	Pf00009, Pf00679, Pf01926, Pf03144, Pf03764, Pf14492	103641883	Zm00001d025948	LOC103641883	10		0	1	4.28139e+06	4.68227e+06	4.61359e+06	5.11987e+06	4.98227e+06	4.76175e+06	4.14309e+06	4.46146e+06	4.21377e+06	High	High	High	High	High	High	High	High	High	1
FALSE	High	Master Protein	Q5I204	Brain acid soluble protein 1 OS=Zea mays OX=4577 GN=542208 PE=2 SV=1	0	263.334	85	35	159	26	364	38.3	4.55	805.86	35		nucleus	DNA binding	Pf01429	542208	Zm00001d033204	pco146110	1		0	10	1.38003e+08	1.38389e+08	1.34962e+08	1.20914e+08	1.20521e+08	1.25671e+08	1.57459e+08	1.51044e+08	1.61304e+08	High	High	High	High	High	High	High	High	High	1
FALSE	High	Master Protein	C0PFW3	Malate dehydrogenase (NADP(+)) OS=Zea mays OX=4577 GN=ZEAMMB73_Zm00001d031899 PE=2 SV=1	0	263.329	69	26	333	26	432	46.8	6.89	1664.75	26	metabolic process;response to stimulus	extracellular;mitochondrion	catalytic activity	Pf00056, Pf02866	542374	Zm00001d031899	mdh6	1		0	0	9.13609e+08	9.39009e+08	9.75627e+08	1.09203e+09	1.07307e+09	1.00337e+09	7.74278e+08	8.2977e+08	8.37834e+08	High	High	High	High	High	High	High	High	High	1
FALSE	High	Master Protein	B6TDR4	NADPH-protochlorophyllide oxidoreductase OS=Zea mays OX=4577 GN=100381341 PE=2 SV=1	0	259.937	76	27	227	5	396	42.3	8.98	1096.62	27	metabolic process		catalytic activity	Pf00106, Pf08659	100381341	Zm00001d013937	LOC100381341	5	Biosynthesis of secondary metabolites; Porphyrin and chlorophyll metabolism; Metabolic pathways	3	26	5.57618e+08	5.66512e+08	5.52624e+08	5.88469e+08	5.80814e+08	6.00755e+08	6.30801e+08	5.6612e+08	6.52612e+08	High	High	High	High	High	High	High	High	High	1
FALSE	High	Master Protein	B4FQ59	Phosphoribulokinase OS=Zea mays OX=4577 GN=100282845 PE=2 SV=1	0	258.662	71	22	362	9	405	44.7	6.21	1952.02	22	metabolic process		catalytic activity;nucleotide binding	Pf00485	100282845	Zm00001d017711	pco092382	5	Carbon fixation in photosynthetic organisms; Metabolic pathways; Carbon metabolism	3	0	4.95617e+08	4.55274e+08	4.73421e+08	4.43538e+08	4.40464e+08	4.47721e+08	4.29855e+08	4.69974e+08	4.29791e+08	High	High	High	High	High	High	High	High	High	1
FALSE	High	Master Protein	B4FUM2	Ferredoxin--NADP reductase, chloroplastic OS=Zea mays OX=4577 GN=100282643 PE=1 SV=1	0	258.409	75	30	299	18	369	40.7	8.32	1130.6	30	metabolic process		catalytic activity;nucleotide binding	Pf00175, Pf00667, Pf00970	100282643	Zm00001d011833	LOC100282643	8	Metabolic pathways; Photosynthesis	2	0	3.29742e+08	3.33237e+08	3.45531e+08	3.94834e+08	3.95002e+08	3.85181e+08	2.96684e+08	3.42004e+08	3.22511e+08	High	High	High	High	High	High	High	High	High	1
FALSE	High	Master Protein	A0A1D6P248	Vacuolar proton pump subunit B OS=Zea mays OX=4577 GN=100286306 PE=3 SV=1	0	258.386	76	31	189	3	498	55.3	5.25	859.96	31	metabolic process;transport		catalytic activity;nucleotide binding;transporter activity	Pf00006, Pf00306, Pf02874	100286306	Zm00001d046336	LOC100286306	9		0	36	2.81112e+08	3.16818e+08	3.11079e+08	3.47659e+08	3.54123e+08	3.33412e+08	2.86076e+08	2.99179e+08	3.05496e+08	High	High	High	High	High	High	High	High	High	1
FALSE	High	Master Protein	A0A1D6QK75	Heat shock protein 90-5 chloroplastic OS=Zea mays OX=4577 GN=ZEAMMB73_Zm00001d052809 PE=3 SV=1	0	258.175	63	40	110	20	787	88.6	5.14	521.4	40	metabolic process;response to stimulus		nucleotide binding;protein binding	Pf00183, Pf02518, Pf13589	100383793	Zm00001d052809	LOC100383793	4		0	0	3.44987e+07	3.86496e+07	3.90615e+07	4.73876e+07	4.50294e+07	3.92437e+07	3.11184e+07	3.48651e+07	3.45129e+07	High	High	High	High	High	High	High	High	High	1
FALSE	High	Master Protein	A0A1D6PJL0	Aconitate hydratase OS=Zea mays OX=4577 GN=100304315 PE=3 SV=1	0	257.766	50	41	127	9	989	106.7	6.76	541.78	41	metabolic process		catalytic activity;metal ion binding	Pf00330, Pf00694	100304315	Zm00001d048358	pco068697(524)	9		0	35	1.03504e+08	1.12542e+08	1.11062e+08	1.08923e+08	1.11674e+08	1.03124e+08	1.07373e+08	1.08697e+08	1.14496e+08	High	High	High	High	High	High	High	High	High	1
FALSE	High	Master Protein	A0A1D6KJP4	Peptidylprolyl isomerase OS=Zea mays OX=4577 GN=ZEAMMB73_Zm00001d031569 PE=4 SV=1	0	257.163	62	41	150	37	580	64.6	5.38	636.73	41	metabolic process		catalytic activity;protein binding	Pf00254, Pf00515, Pf13181, Pf13414, Pf13424, Pf13432, Pf14559	100283417	Zm00001d031569	pco127462b	1		0	4	3.37131e+08	3.61191e+08	3.55218e+08	4.04183e+08	4.02679e+08	3.78488e+08	3.50926e+08	3.77887e+08	4.19037e+08	High	High	High	High	High	High	High	High	High	1
FALSE	High	Master Protein	A0A1D6JMZ9	Aconitate hydratase OS=Zea mays OX=4577 GN=100304277 PE=3 SV=1	0	256.738	52	41	135	9	986	106.4	7.3	587.96	41	metabolic process		catalytic activity;metal ion binding	Pf00330, Pf00694	100304277	Zm00001d027558	IDP553	1		0	0	1.6635e+07	1.51713e+07	1.57767e+07	1.52904e+07	1.51313e+07	1.50515e+07	1.51722e+07	1.49524e+07	1.49783e+07	High	High	High	High	High	High	High	High	High	1
FALSE	High	Master Protein	Q5EUE0	Protein disulfide-isomerase OS=Zea mays OX=4577 GN=PDIL1-2 PE=2 SV=1	0	254.932	73	37	169	21	512	56.6	5.05	726.43	37	cellular homeostasis;regulation of biological process;transport	endoplasmic reticulum;organelle lumen	catalytic activity	Pf00085, Pf07912, Pf13098, Pf13848, Pf13899, Pf13905	606410	Zm00001d007301	pdi2	2	Protein processing in endoplasmic reticulum	1	0	6.63642e+07	6.63051e+07	7.00605e+07	7.74119e+07	7.77896e+07	7.40941e+07	7.52824e+07	7.11428e+07	8.2575e+07	High	High	High	High	High	High	High	High	High	1
FALSE	High	Master Protein	A0A1D6MVE6	Methyl binding domain105 OS=Zea mays OX=4577 GN=542068 PE=4 SV=1	0	254.605	71	26	144	22	494	50.3	4.56	708.81	26		nucleus	DNA binding	Pf01429, Pf14631	542068	Zm00001d041290	mbd105	3		0	4	2.22682e+08	2.21728e+08	2.21292e+08	1.82673e+08	1.87436e+08	1.93558e+08	2.38889e+08	2.24352e+08	2.32817e+08	High	High	High	High	High	High	High	High	High	1
FALSE	High	Master Protein	B6T4R3	UTP--glucose-1-phosphate uridylyltransferase OS=Zea mays OX=4577 GN=100191463 PE=2 SV=1	0	254.489	81	31	197	6	473	52.1	5.52	938.22	31	metabolic process		catalytic activity	Pf01704	100191463	Zm00001d006309	LOC100191463	2	Galactose metabolism; Pentose and glucuronate interconversions; Amino sugar and nucleotide sugar metabolism; Starch and sucrose metabolism; Metabolic pathways	5	0	2.22375e+07	2.37312e+07	2.37333e+07	2.79284e+07	2.71912e+07	2.44101e+07	2.17223e+07	2.40318e+07	2.33854e+07	High	High	High	High	High	High	High	High	High	1
FALSE	High	Master Protein	B6T9C0	Vacuolar proton pump subunit B OS=Zea mays OX=4577 GN=100282598 PE=2 SV=1	0	253.404	77	30	187	2	487	54	5.19	853.27	30	metabolic process;transport		catalytic activity;nucleotide binding;transporter activity	Pf00006, Pf00306, Pf02874	100282598	Zm00001d036961	LOC100282598	6	Oxidative phosphorylation; Metabolic pathways; Phagosome	3	0	3.73815e+06	3.53511e+06	3.78581e+06	4.08012e+06	3.83254e+06	3.36737e+06	3.33195e+06	3.14079e+06	3.19696e+06	High	High	High	High	High	High	High	High	High	1
FALSE	High	Master Protein	B6T8U0	Plasminogen activator inhibitor 1 RNA-binding protein OS=Zea mays OX=4577 GN=103651256 PE=2 SV=1	0	253.377	67	29	148	9	378	40.4	6.05	620.17	29				Pf04774	100282553; 103651256	Zm00001d043625	LOC100282553; LOC103651256	3		0	0	6.2368e+07	6.19706e+07	5.89645e+07	5.86721e+07	6.0722e+07	6.27172e+07	8.29265e+07	7.35734e+07	7.96143e+07	High	High	High	High	High	High	High	High	High	1
FALSE	High	Master Protein	K7TQX2	Uncharacterized protein OS=Zea mays OX=4577 GN=ZEAMMB73_Zm00001d048737 PE=4 SV=1	0	253.309	63	38	157	38	538	57.8	4.74	733	38		membrane		Pf09726	100381647	Zm00001d048737	LOC100381647	4		0	0	1.19383e+08	1.26978e+08	1.20985e+08	1.33289e+08	1.33681e+08	1.24874e+08	1.1576e+08	1.28267e+08	1.23948e+08	High	High	High	High	High	High	High	High	High	1
FALSE	High	Master Protein	B6SRJ5	Sulfate adenylyltransferase OS=Zea mays OX=4577 GN=100281036 PE=2 SV=1	0	253.078	74	31	162	28	475	52.3	8.27	642.08	31	metabolic process		catalytic activity	Pf01747, Pf14306	100281036	Zm00001d004513	LOC100281036	2	Purine metabolism; Monobactam biosynthesis; Metabolic pathways; Selenocompound metabolism; Sulfur metabolism	5	3	2.02423e+08	2.01649e+08	1.96316e+08	2.01917e+08	2.07703e+08	2.17654e+08	2.3329e+08	2.26047e+08	2.26338e+08	High	High	High	High	High	High	High	High	High	1
FALSE	High	Master Protein	K7U6M0	NAD(P)-binding Rossmann-fold superfamily protein OS=Zea mays OX=4577 GN=103654777 PE=3 SV=1	0	250.954	57	28	113	28	590	63.8	8.57	517.01	28		vacuole		Pf07993, Pf08547, Pf13460	103654777	Zm00001d053545	LOC103654777	4		0	0	1.78205e+08	1.68283e+08	1.73732e+08	1.79588e+08	1.78398e+08	1.76484e+08	1.59614e+08	1.67218e+08	1.6071e+08	High	High	High	High	High	High	High	High	High	1
FALSE	High	Master Protein	K7VW90	Putative mediator of RNA polymerase II transcription subunit 37c OS=Zea mays OX=4577 GN=103635762 PE=3 SV=1	0	250.222	64	33	182	3	649	70.9	5.33	744.5	33	cell organization and biogenesis		nucleotide binding	Pf00012, Pf06723	103635762	Zm00001d010529	LOC103635762	8	Spliceosome; Protein processing in endoplasmic reticulum; Endocytosis	3	0	1.48439e+06	1.50594e+06	1.26294e+06	1.70542e+06	1.61167e+06	1.37737e+06	1.49023e+06	1.50179e+06	1.62421e+06	High	High	High	High	High	High	High	High	High	1
FALSE	High	Master Protein	P08735	Glyceraldehyde-3-phosphate dehydrogenase 1, cytosolic OS=Zea mays OX=4577 GN=GAPC1 PE=2 SV=2	0	248.898	85	25	557	1	337	36.5	6.96	2428.03	25	metabolic process;response to stimulus	cytoplasm	catalytic activity;nucleotide binding	Pf00044, Pf01113, Pf02800	542367		LOC542367	4	Carbon metabolism; Carbon fixation in photosynthetic organisms; Glycolysis / Gluconeogenesis; Metabolic pathways; Biosynthesis of amino acids; Biosynthesis of secondary metabolites	6	0										High	High	High	High	High	High	High	High	High	1
FALSE	High	Master Protein	A0A1D6EN37	Calreticulin OS=Zea mays OX=4577 GN=103647314 PE=3 SV=1	0	248.476	69	37	138	9	451	51	4.61	564.56	37	metabolic process	endoplasmic reticulum	metal ion binding;protein binding	Pf00262	103647314	Zm00001d005460	LOC103647314	2		0	0	1.51353e+07	1.5697e+07	1.55904e+07	1.6583e+07	1.70012e+07	1.61925e+07	1.80199e+07	1.63876e+07	1.81081e+07	High	High	High	High	High	High	High	High	High	1
FALSE	High	Master Protein	B8A306	Phosphoglycerate mutase (2,3-diphosphoglycerate-independent) OS=Zea mays OX=4577 GN=542578 PE=2 SV=1	0	247.732	70	34	201	11	559	60.6	5.53	841.7	34	metabolic process	cytoplasm	catalytic activity;metal ion binding	Pf01676, Pf06415	542578	Zm00001d012518	pco072546	8		0	0	5.53792e+07	5.21103e+07	5.45897e+07	6.41739e+07	6.26698e+07	6.32135e+07	5.55792e+07	5.85101e+07	6.24466e+07	High	High	High	High	High	High	High	High	High	1
FALSE	High	Master Protein	A0A1D6GVM3	Delta-aminolevulinic acid dehydratase OS=Zea mays OX=4577 GN=ZEAMMB73_Zm00001d014715 PE=3 SV=1	0	246.517	71	24	166	24	426	46.1	6.38	734.96	24	metabolic process		catalytic activity;metal ion binding	Pf00490	100284052	Zm00001d014715	pco065721	5		0	0	1.74057e+08	1.8545e+08	1.86634e+08	2.19707e+08	2.12815e+08	2.0858e+08	2.08232e+08	2.14141e+08	2.13584e+08	High	High	High	High	High	High	High	High	High	1
FALSE	High	Master Protein	A5GZ73	Glucose-1-phosphate adenylyltransferase OS=Zea mays OX=4577 GN=100101531 PE=2 SV=1	0	246.101	78	36	135	36	505	55.3	8.35	584.18	36	metabolic process		catalytic activity;nucleotide binding	Pf00483	100101531	Zm00001d033910	LOC100101531	1	Biosynthesis of secondary metabolites; Amino sugar and nucleotide sugar metabolism; Starch and sucrose metabolism; Metabolic pathways	4	0	1.67182e+08	1.62141e+08	1.68217e+08	1.67673e+08	1.61633e+08	1.50788e+08	1.23298e+08	1.39718e+08	1.34129e+08	High	High	High	High	High	High	High	High	High	1
FALSE	High	Master Protein	A0A1D6E1I1	Putative WEB family protein chloroplastic OS=Zea mays OX=4577 GN=100275709 PE=4 SV=1	0	245.015	57	47	99	18	754	84	5.06	411.7	47	metabolic process			Pf03961, Pf04111, Pf05478, Pf05701	100275709	Zm00001d002485	LOC100275709	2		0	29	4.95773e+07	5.30085e+07	5.06181e+07	5.57265e+07	5.51026e+07	5.17799e+07	5.09634e+07	5.0319e+07	5.52853e+07	High	High	High	High	High	High	High	High	High	1
FALSE	High	Master Protein	A0A1D6J8M9	Eukaryotic translation initiation factor 4B OS=Zea mays OX=4577 GN=ZEAMMB73_Zm00001d025692 PE=4 SV=1	0	244.245	62	42	168	10	581	63.3	8.29	530.44	42	metabolic process		RNA binding	Pf06273	100284982	Zm00001d025692	LOC100284982	10		0	36	1.17077e+08	1.18256e+08	1.16972e+08	1.20459e+08	1.18074e+08	1.20365e+08	1.45516e+08	1.36526e+08	1.4786e+08	High	High	High	High	High	High	High	High	High	1
FALSE	High	Master Protein	B6TDR5	Geranylgeranyl reductase OS=Zea mays OX=4577 GN=100283007 PE=2 SV=1	0	244.141	74	30	156	29	457	50	9.03	643.36	30	metabolic process	membrane	catalytic activity;nucleotide binding		100283007	Zm00001d018034	pco077228	5	Terpenoid backbone biosynthesis; Porphyrin and chlorophyll metabolism; Biosynthesis of secondary metabolites; Metabolic pathways	4	1	1.97637e+08	2.19319e+08	2.06413e+08	2.46186e+08	2.3833e+08	2.32398e+08	2.02571e+08	1.81611e+08	2.15591e+08	High	High	High	High	High	High	High	High	High	1
FALSE	High	Master Protein	A0A1D6HNF6	Aspartate transaminase OS=Zea mays OX=4577 GN=ZEAMMB73_Zm00001d018386 PE=3 SV=1	0	244.098	77	31	220	31	418	46.3	6.47	906.37	31	metabolic process		catalytic activity	Pf00155	100282625	Zm00001d018386	LOC100282625	5		0	0	6.45648e+08	6.25753e+08	6.25967e+08	6.91367e+08	6.85526e+08	6.75833e+08	6.00358e+08	6.30655e+08	6.23241e+08	High	High	High	High	High	High	High	High	High	1
FALSE	High	Master Protein	A0A1D6LCQ1	SLH domain-containing protein OS=Zea mays OX=4577 GN=103644346 PE=4 SV=1	0	243.411	43	39	187	39	1014	109.8	4.73	824.76	39		membrane			103644346	Zm00001d034935	LOC103644346	1		0	0	2.27591e+08	2.07823e+08	2.19675e+08	2.15848e+08	2.11318e+08	1.89155e+08	1.63334e+08	1.72597e+08	1.65781e+08	High	High	High	High	High	High	High	High	High	1
FALSE	High	Master Protein	A0A1D6HXX3	Tetratricopeptide repeat (TPR)-like superfamily protein OS=Zea mays OX=4577 GN=ZEAMMB73_Zm00001d019501 PE=4 SV=1	0	242.038	28	43	101	40	1920	210.9	6.86	486.44	43		cytosol;nucleus	protein binding	Pf12807, Pf13374, Pf13414, Pf13424, Pf15044	100272691	Zm00001d019501	LOC100272691	7		0	1	5.25954e+07	5.78249e+07	5.41866e+07	5.51949e+07	5.38879e+07	5.4936e+07	6.15941e+07	5.56768e+07	5.90223e+07	High	High	High	High	High	High	High	High	High	1
FALSE	High	Master Protein	B6SP99	Photosynthetic NDH subunit of subcomplex B 1 chloroplastic OS=Zea mays OX=4577 GN=100275158 PE=2 SV=1	0	241.709	66	26	125	13	466	51.4	6.55	595.74	26	metabolic process		catalytic activity	Pf01075	100275158	Zm00001d024148	LOC100275158	10		0	19	1.30769e+08	1.34937e+08	1.40422e+08	1.51378e+08	1.49682e+08	1.42603e+08	1.24576e+08	1.34701e+08	1.31464e+08	High	High	High	High	High	High	High	High	High	1
FALSE	High	Master Protein	A0A1D6PUK8	Aconitate hydratase OS=Zea mays OX=4577 GN=100216599 PE=3 SV=1	0	241.067	51	40	103	30	987	107	7.08	420.66	40	metabolic process		catalytic activity;metal ion binding	Pf00330, Pf00694	100216599	Zm00001d049409	LOC100216599	4	Metabolic pathways; Glyoxylate and dicarboxylate metabolism; Biosynthesis of secondary metabolites; Biosynthesis of amino acids; Citrate cycle (TCA cycle); Carbon metabolism; 2-Oxocarboxylic acid metabolism	7	6	5.9495e+07	6.27938e+07	6.47649e+07	6.69516e+07	6.55362e+07	6.13648e+07	5.89911e+07	5.69887e+07	6.19513e+07	High	High	High	High	High	High	High	High	High	1
FALSE	High	Master Protein	Q9SLP6	Ferredoxin--NADP reductase, chloroplastic OS=Zea mays OX=4577 GN=L-FNRI PE=1 SV=1	0	240.51	58	25	242	16	355	39.3	8.32	991	25	metabolic process		catalytic activity;nucleotide binding;protein binding	Pf00175, Pf00667, Pf00970	542558	Zm00001d045575	L-FNRI	9	Metabolic pathways; Photosynthesis	2	0	2.4798e+08	2.44115e+08	2.45528e+08	2.55779e+08	2.5526e+08	2.56044e+08	2.28189e+08	2.40666e+08	2.36459e+08	High	High	High	High	High	High	High	High	High	1
FALSE	High	Master Protein	A0A1D6E8D6	Eukaryotic translation initiation factor 4B2 OS=Zea mays OX=4577 GN=100304283 PE=4 SV=1	0	239.166	63	40	178	24	561	60.8	9.16	574.27	40	metabolic process		RNA binding	Pf06273	100304283	Zm00001d003288	LOC100304283	2		0	0	6.15449e+07	6.13188e+07	6.14332e+07	6.26453e+07	6.4182e+07	6.45696e+07	7.91345e+07	7.34321e+07	7.94593e+07	High	High	High	High	High	High	High	High	High	1
FALSE	High	Master Protein	B8A046	Phenylalanine ammonia-lyase OS=Zea mays OX=4577 GN=542258 PE=2 SV=1	0	238.104	59	38	88	25	703	75.4	6.37	371.36	38	metabolic process	cytoplasm	catalytic activity	Pf00221	542258	Zm00001d017274	pal3	5	Metabolic pathways; Phenylalanine metabolism; Biosynthesis of secondary metabolites; Phenylpropanoid biosynthesis	4	13	8.73076e+07	9.76215e+07	9.59095e+07	1.3438e+08	1.30196e+08	1.19707e+08	8.05965e+07	8.45978e+07	9.36516e+07	High	High	High	High	High	High	High	High	High	1
FALSE	High	Master Protein	A0A1D6HN31	Protein TSS OS=Zea mays OX=4577 GN=103627850 PE=4 SV=1	0	237.326	29	44	85	40	1768	191.3	6.13	355.34	44			protein binding	Pf12807, Pf13374, Pf13414, Pf13424, Pf15044	103627850	Zm00001d018362	LOC103627850	5		0	4	3.40653e+07	3.51508e+07	3.58653e+07	3.69133e+07	3.39608e+07	3.48177e+07	3.92944e+07	3.45085e+07	3.59952e+07	High	High	High	High	High	High	High	High	High	1
FALSE	High	Master Protein	B6T3B2	Oxygen evolving complex 33kDa subunit OS=Zea mays OX=4577 GN=ZEAMMB73_Zm00001d036535 PE=2 SV=1	0	237.297	64	21	1651	5	329	34.5	5.64	8317.19	21	metabolic process;regulation of biological process		metal ion binding	Pf01716	100272890	Zm00001d036535	LOC100272890	6		0	0	3.22444e+09	3.14409e+09	3.09574e+09	2.81053e+09	2.88824e+09	3.05962e+09	3.22242e+09	3.27284e+09	3.1079e+09	High	High	High	High	High	High	High	High	High	1
FALSE	High	Master Protein	A0A1D6L1Y9	Phosphoglucomutase (alpha-D-glucose-1,6-bisphosphate-dependent) OS=Zea mays OX=4577 GN=ZEAMMB73_Zm00001d033746 PE=3 SV=1	0	236.939	61	33	143	7	648	70.4	7.43	638.21	33	metabolic process		catalytic activity;metal ion binding	Pf00408, Pf02878, Pf02879, Pf02880	542358	Zm00001d033746	LOC542358	1		0	31	1.64259e+08	1.61084e+08	1.71371e+08	1.845e+08	1.7911e+08	1.61088e+08	1.23622e+08	1.35129e+08	1.29448e+08	High	High	High	High	High	High	High	High	High	1
FALSE	High	Master Protein	A0A1D6LVZ7	Putative LIM-type zinc finger domain family protein OS=Zea mays OX=4577 GN=103629948 PE=4 SV=1	0	235.399	37	37	112	37	1453	156.5	4.68	500.41	37			metal ion binding	Pf00412	103629948	Zm00001d037252	LOC103629948	6		0	0	6.7834e+07	7.27379e+07	7.16183e+07	6.41469e+07	6.71109e+07	6.76354e+07	7.47293e+07	7.23378e+07	7.15508e+07	High	High	High	High	High	High	High	High	High	1
FALSE	High	Master Protein	A0A1D6HN61	Leucine aminopeptidase 2 chloroplastic OS=Zea mays OX=4577 GN=ZEAMMB73_Zm00001d018370 PE=3 SV=1	0	234.284	72	31	146	29	596	61.8	7.72	724.45	31	metabolic process	cytoplasm	catalytic activity;metal ion binding	Pf00883, Pf02789	100381923	Zm00001d018370	pco101682(581)	5		0	2	1.92096e+08	1.94819e+08	1.88969e+08	1.99163e+08	1.98767e+08	1.94734e+08	1.89334e+08	1.93378e+08	2.03706e+08	High	High	High	High	High	High	High	High	High	1
FALSE	High	Master Protein	B6U5I1	Peptidylprolyl isomerase OS=Zea mays OX=4577 GN=100285487 PE=2 SV=1	0	233.054	65	23	313	23	426	46.6	5.01	1456.79	23	defense response;metabolic process;response to stimulus	membrane	catalytic activity	Pf00160	100285487	Zm00001d032331	LOC100285487	1		0	0	7.57669e+08	7.45391e+08	7.49813e+08	6.76692e+08	6.79371e+08	7.04907e+08	7.69317e+08	7.84004e+08	7.61238e+08	High	High	High	High	High	High	High	High	High	1
FALSE	High	Master Protein	A0A1D6GJ75	Phosphoglucomutase (alpha-D-glucose-1,6-bisphosphate-dependent) OS=Zea mays OX=4577 GN=ZEAMMB73_Zm00001d013428 PE=3 SV=1	0	232.248	66	32	143	6	581	62.9	5.72	635.83	32	metabolic process		catalytic activity;metal ion binding	Pf00408, Pf02878, Pf02879, Pf02880	542721	Zm00001d013428	LOC542721	5		0	0	3.16016e+07	3.27181e+07	3.33733e+07	3.32076e+07	3.24795e+07	2.83165e+07	1.94582e+07	2.56613e+07	2.14638e+07	High	High	High	High	High	High	High	High	High	1
FALSE	High	Master Protein	B4F848	20 kDa chaperonin chloroplastic OS=Zea mays OX=4577 GN=100191248 PE=2 SV=1	0	231.931	77	22	306	17	246	25.7	8.47	1389.63	22	metabolic process;regulation of biological process	cytoplasm	metal ion binding;nucleotide binding	Pf00166	100191248	Zm00001d045025	pco135715c	9		0	6	9.71659e+08	1.01099e+09	9.54361e+08	1.0809e+09	1.08759e+09	1.14521e+09	1.39044e+09	1.24029e+09	1.32851e+09	High	High	High	High	High	High	High	High	High	1
FALSE	High	Master Protein	A0A1D6GU53	Oxygen-evolving enhancer protein 1-1 chloroplastic OS=Zea mays OX=4577 GN=ZEAMMB73_Zm00001d014564 PE=3 SV=1	0	231.313	57	21	1308	5	373	39.1	7.74	6400.01	21	metabolic process;regulation of biological process		metal ion binding	Pf01716	100191684	Zm00001d014564	LOC100191684	5		0	16	8.97361e+09	8.82821e+09	8.43361e+09	7.66e+09	7.94783e+09	8.52909e+09	9.07778e+09	9.0685e+09	8.52854e+09	High	High	High	High	High	High	High	High	High	1
FALSE	High	Master Protein	A0A1D6I0G1	Polyadenylate-binding protein OS=Zea mays OX=4577 GN=100381531 PE=3 SV=1	0	230.293	58	33	114	14	656	71.3	6.95	510.45	33		cytoplasm	RNA binding	Pf00076, Pf00658, Pf13893, Pf14259	100381531	Zm00001d019824	LOC100381531	7	RNA degradation; RNA transport; mRNA surveillance pathway	3	0	4.92828e+07	4.81388e+07	4.72757e+07	5.26012e+07	4.85279e+07	5.00701e+07	5.70388e+07	5.46797e+07	5.94409e+07	High	High	High	High	High	High	High	High	High	1
FALSE	High	Master Protein	A0A1D6HJS1	Pyruvate dehydrogenase E1 component subunit alpha OS=Zea mays OX=4577 GN=ZEAMMB73_Zm00001d017985 PE=4 SV=1	0	228.755	74	30	108	8	390	42.7	8	449.73	30	metabolic process		catalytic activity	Pf00676	100283889	Zm00001d017985	LOC100283889	5		0	28	1.61825e+08	1.61098e+08	1.62156e+08	1.70353e+08	1.78256e+08	1.74891e+08	1.73877e+08	1.70533e+08	1.80466e+08	High	High	High	High	High	High	High	High	High	1
FALSE	High	Master Protein	B4FRR1	Inorganic diphosphatase OS=Zea mays OX=4577 GN=100272927 PE=2 SV=1	0	226.649	63	21	666	21	288	31.7	6.07	2179.26	21	defense response;metabolic process;response to stimulus	cytoplasm	catalytic activity;metal ion binding	Pf00719	100272927	Zm00001d018197	ppp1	5	Oxidative phosphorylation	1	0	4.79503e+09	4.69072e+09	4.6256e+09	4.08766e+09	4.18217e+09	4.49509e+09	4.89276e+09	4.97285e+09	4.76674e+09	High	High	High	High	High	High	High	High	High	1
FALSE	High	Master Protein	A0A1D6EDK6	Acetyl-CoA carboxylase OS=Zea mays OX=4577 GN=542319 PE=4 SV=1	0	226.435	27	52	85	20	2321	256.7	6.3	341.85	52	metabolic process		catalytic activity;metal ion binding;nucleotide binding	Pf00289, Pf00364, Pf01039, Pf02655, Pf02785, Pf02786, Pf08326, Pf13535, Pf15632	542319	Zm00001d004125	ACC1	2		0	33	5.37421e+07	5.03091e+07	5.63616e+07	5.02998e+07	4.86364e+07	4.69447e+07	4.59818e+07	4.0524e+07	4.36172e+07	High	High	High	High	High	High	High	High	High	1
FALSE	High	Master Protein	C4J4E4	Monodehydroascorbate reductase homolog1 OS=Zea mays OX=4577 GN=100501585 PE=2 SV=1	0	226.193	81	30	136	27	435	46.7	5.59	629.55	30	metabolic process		catalytic activity;nucleotide binding	Pf00070, Pf04820, Pf07992	100501585	Zm00001d005347	LOC100501585	2	Ascorbate and aldarate metabolism; Metabolic pathways	2	3	1.93137e+08	1.95852e+08	2.05997e+08	2.21365e+08	2.18892e+08	2.05981e+08	1.79289e+08	1.97673e+08	1.99977e+08	High	High	High	High	High	High	High	High	High	1
FALSE	High	Master Protein	P09315	Glyceraldehyde-3-phosphate dehydrogenase A, chloroplastic OS=Zea mays OX=4577 GN=GAPA PE=2 SV=1	0	225.325	67	24	502	17	403	42.8	7.4	2310.79	24	metabolic process;response to stimulus		catalytic activity;nucleotide binding	Pf00044, Pf02800	542368		gpa1	2	Carbon metabolism; Carbon fixation in photosynthetic organisms; Metabolic pathways	3	0	1.65494e+09	1.62142e+09	1.65704e+09	1.62045e+09	1.60279e+09	1.53437e+09	1.3956e+09	1.44845e+09	1.43609e+09	High	High	High	High	High	High	High	High	High	1
FALSE	High	Master Protein	B4FTI5	Fructose-bisphosphate aldolase OS=Zea mays OX=4577 GN=100273196 PE=2 SV=1	0	224.842	74	25	769	15	388	41.7	7.83	3195.99	25	metabolic process		catalytic activity	Pf00274	100273196	Zm00001d023559	IDP1438	10	Biosynthesis of secondary metabolites; Carbon metabolism; Glycolysis / Gluconeogenesis; Fructose and mannose metabolism; Metabolic pathways; Carbon fixation in photosynthetic organisms; Biosynthesis of amino acids; Pentose phosphate pathway	8	11	5.71935e+09	5.56027e+09	5.369e+09	5.24142e+09	5.20555e+09	5.19524e+09	5.14233e+09	5.26371e+09	5.14159e+09	High	High	High	High	High	High	High	High	High	1
FALSE	High	Master Protein	B4FHK4	Natterin-4 OS=Zea mays OX=4577 GN=103646782 PE=2 SV=1	0	224.314	64	27	257	25	374	42	7.01	1083.58	27		extracellular		Pf01117, Pf07468	100194135; 103646782	Zm00001d004346; Zm00001d004344	LOC100194135; LOC103646782	2		0	2	8.38272e+08	8.23875e+08	7.8575e+08	1.13898e+09	1.12554e+09	1.1132e+09	8.87515e+08	8.25765e+08	9.09788e+08	High	High	High	High	High	High	High	High	High	1
FALSE	High	Master Protein	A0A096RZN2	Carbonic anhydrase OS=Zea mays OX=4577 GN=ZEAMMB73_Zm00001d044099 PE=3 SV=1	0	224.217	79	28	174	14	452	49.3	8.46	787.99	28			catalytic activity;metal ion binding	Pf00484	100275493	Zm00001d044099	LOC100275493	3		0	16	3.21806e+08	2.75764e+08	3.33932e+08	3.40081e+08	3.30051e+08	3.15227e+08	2.22405e+08	2.41096e+08	2.21637e+08	High	High	High	High	High	High	High	High	High	1
FALSE	High	Master Protein	A0A1D6MSE3	Dihydrolipoyl dehydrogenase OS=Zea mays OX=4577 GN=103650140 PE=3 SV=1	0	223.818	61	26	120	5	503	52.7	7.72	542.61	26	cellular homeostasis;metabolic process;regulation of biological process		catalytic activity;nucleotide binding	Pf00070, Pf02852, Pf07992	103650140	Zm00001d040721	LOC103650140	3	Glycolysis / Gluconeogenesis; Pyruvate metabolism; Metabolic pathways; Valine, leucine and isoleucine degradation; Propanoate metabolism; Biosynthesis of secondary metabolites; Glyoxylate and dicarboxylate metabolism; Citrate cycle (TCA cycle); Carbon metabolism; Glycine, serine and threonine metabolism	10	24	2.41511e+08	2.49417e+08	2.37787e+08	2.54339e+08	2.52448e+08	2.55482e+08	2.53865e+08	2.60758e+08	2.70416e+08	High	High	High	High	High	High	High	High	High	1
FALSE	High	Master Protein	K7US39	Dihydrolipoyl dehydrogenase OS=Zea mays OX=4577 GN=100501719 PE=3 SV=1	0	222.142	62	26	118	5	499	52.6	7.33	537.29	26	cellular homeostasis;metabolic process;regulation of biological process		catalytic activity;nucleotide binding	Pf00070, Pf02852, Pf07992	100501719	Zm00001d009163	LOC100501719	8	Valine, leucine and isoleucine degradation; Propanoate metabolism; Biosynthesis of secondary metabolites; Glyoxylate and dicarboxylate metabolism; Citrate cycle (TCA cycle); Carbon metabolism; Glycine, serine and threonine metabolism; Glycolysis / Gluconeogenesis; Pyruvate metabolism; Metabolic pathways	10	0	1.33304e+07	1.44724e+07	1.48117e+07	1.50324e+07	1.51592e+07	1.4775e+07	1.51962e+07	1.55585e+07	1.57279e+07	High	High	High	High	High	High	High	High	High	1
FALSE	High	Master Protein	A0A1D6K1B9	Hydroxyproline-rich glycoprotein family protein OS=Zea mays OX=4577 GN=ZEAMMB73_Zm00001d028998 PE=4 SV=1	0	221.283	77	26	239	19	363	40.6	7.06	1022.35	26				Pf14200	100274379	Zm00001d028998	LOC100274379	1		0	8	7.96314e+08	7.7796e+08	7.58326e+08	7.90618e+08	7.83607e+08	8.22899e+08	1.08032e+09	9.57684e+08	1.05204e+09	High	High	High	High	High	High	High	High	High	1
FALSE	High	Master Protein	Q43274	Aldehyde dehydrogenase OS=Zea mays OX=4577 GN=rf2 PE=2 SV=1	0	220.568	67	30	128	25	549	59.4	7.15	585.41	30	metabolic process		catalytic activity	Pf00171	732806	Zm00001d045706	rf2	9	Lysine degradation; beta-Alanine metabolism; Tryptophan metabolism; Metabolic pathways; Ascorbate and aldarate metabolism; Valine, leucine and isoleucine degradation; Arginine and proline metabolism; Glycolysis / Gluconeogenesis; Pentose and glucuronate interconversions; Histidine metabolism; Limonene and pinene degradation; Glycerolipid metabolism; Biosynthesis of secondary metabolites; Fatty ac…	15	5	1.70651e+08	1.73299e+08	1.68871e+08	1.7964e+08	1.79956e+08	1.76094e+08	1.85619e+08	1.97037e+08	2.00231e+08	High	High	High	High	High	High	High	High	High	1
FALSE	High	Master Protein	B4G124	26S protease regulatory subunit 8 OS=Zea mays OX=4577 GN=100274445 PE=2 SV=1	0	220.041	67	27	105	26	422	47.1	8.85	449.09	27	metabolic process;response to stimulus	cytoplasm	catalytic activity;nucleotide binding;RNA binding	Pf00004, Pf00910, Pf01057, Pf01078, Pf05496, Pf06068, Pf06414, Pf07724, Pf07726, Pf07728, Pf13191, Pf13207, Pf13401	100274445	Zm00001d053616	TIDP2690	4	Proteasome	1	0	9.50997e+07	9.10486e+07	9.3923e+07	1.01482e+08	9.8402e+07	9.77288e+07	8.89827e+07	8.93464e+07	9.33827e+07	High	High	High	High	High	High	High	High	High	1
FALSE	High	Master Protein	B4FSE2	NADPH-protochlorophyllide oxidoreductase OS=Zea mays OX=4577 GN=100283531 PE=2 SV=1	0	219.084	71	26	196	5	396	42.2	8.84	903.33	26	metabolic process		catalytic activity	Pf00106, Pf08659	100283531	Zm00001d032576	LOC100283531	1	Biosynthesis of secondary metabolites; Porphyrin and chlorophyll metabolism; Metabolic pathways	3	0	4.9706e+06	5.32635e+06	5.21663e+06	5.69993e+06	5.61242e+06	5.66967e+06	5.82174e+06	5.47058e+06	6.02e+06	High	High	High	High	High	High	High	High	High	1
FALSE	High	Master Protein	A0A1D6LZY7	Heat shock protein 4 OS=Zea mays OX=4577 GN=100217188 PE=4 SV=1	0	217.816	53	42	88	15	841	93	5.24	347.84	42	cell organization and biogenesis		nucleotide binding	Pf00012, Pf06723	100217188	Zm00001d037700	LOC100217188	6		0	33	4.64292e+07	4.83662e+07	5.16338e+07	5.72829e+07	5.39563e+07	4.671e+07	4.30735e+07	4.26117e+07	4.45016e+07	High	High	High	High	High	High	High	High	High	1
FALSE	High	Master Protein	A0A1D6H6Z1	Acetyltransferase component of pyruvate dehydrogenase complex OS=Zea mays OX=4577 GN=541781 PE=3 SV=1	0	217.752	52	26	121	9	617	66.6	7.43	567.99	26	metabolic process	organelle lumen	catalytic activity	Pf00198, Pf00364, Pf02817	541781	Zm00001d016365	LOC541781	5		0	18	1.26091e+08	1.30893e+08	1.30025e+08	1.28404e+08	1.30494e+08	1.30141e+08	1.4306e+08	1.4009e+08	1.47393e+08	High	High	High	High	High	High	High	High	High	1
FALSE	High	Master Protein	K7VKM2	Peptidase beta subunit OS=Zea mays OX=4577 GN=ZEAMMB73_Zm00001d048102 PE=3 SV=1	0	217.111	62	30	137	11	530	58.3	6.28	518.9	30	metabolic process		catalytic activity;metal ion binding	Pf00675, Pf05193, Pf08367	100283246	Zm00001d048102	umc2207	9		0	22	2.8129e+08	2.78605e+08	2.76647e+08	2.69768e+08	2.74983e+08	2.56257e+08	2.41591e+08	2.48065e+08	2.49725e+08	High	High	High	High	High	High	High	High	High	1
FALSE	High	Master Protein	A0A1D6H1R5	V-ATPase 69 kDa subunit OS=Zea mays OX=4577 GN=ZEAMMB73_Zm00001d015426 PE=3 SV=1	0	215.407	67	28	155	2	503	54.9	5.34	755.85	28	metabolic process;transport		catalytic activity;nucleotide binding;transporter activity	Pf00006, Pf02874	103626681	Zm00001d015426	LOC103626681	5		0	0	1.37525e+07	1.45506e+07	1.4459e+07	1.61505e+07	1.58144e+07	1.56079e+07	1.2276e+07	1.27983e+07	1.37308e+07	High	High	High	High	High	High	High	High	High	1
FALSE	High	Master Protein	K7TV49	Photosynthetic NDH subunit of subcomplex B 1 chloroplastic OS=Zea mays OX=4577 GN=103653300 PE=4 SV=1	0	215.405	62	24	106	11	471	52	6.8	486.08	24	metabolic process		catalytic activity	Pf01075	103653300	Zm00001d050022	LOC103653300	4		0	0	1.89414e+07	1.94631e+07	1.84599e+07	2.09051e+07	1.94134e+07	1.88667e+07	1.84874e+07	1.88092e+07	1.87372e+07	High	High	High	High	High	High	High	High	High	1
FALSE	High	Master Protein	A0A1D6HNL5	26S protease regulatory subunit 6A homolog A OS=Zea mays OX=4577 GN=ZEAMMB73_Zm00001d018409 PE=3 SV=1	0	214.561	76	30	134	5	422	46.9	5.11	587.14	30	metabolic process;regulation of biological process	cytoplasm	catalytic activity;nucleotide binding	Pf00004, Pf01078, Pf05496, Pf07724, Pf07726, Pf07728, Pf13191, Pf13401, Pf14532	100273594	Zm00001d018409	AY105910	5		0	32	1.71096e+08	1.7144e+08	1.74669e+08	1.83688e+08	1.84026e+08	1.81097e+08	2.00364e+08	1.90972e+08	2.07852e+08	High	High	High	High	High	High	High	High	High	1
FALSE	High	Master Protein	B8A064	Phosphoribulokinase OS=Zea mays OX=4577 GN=100279820 PE=2 SV=1	0	212.665	65	23	277	10	415	45.7	6.1	1502.98	23	metabolic process		catalytic activity;nucleotide binding	Pf00485	100279820	Zm00001d000164	LOC100279820	4	Carbon metabolism; Carbon fixation in photosynthetic organisms; Metabolic pathways	3	16	5.33638e+08	4.90498e+08	5.01477e+08	4.41946e+08	4.58366e+08	4.52018e+08	4.44251e+08	4.8173e+08	4.36762e+08	High	High	High	High	High	High	High	High	High	1
FALSE	High	Master Protein	A0A1D6EXF1	PDK regulatory protein1 OS=Zea mays OX=4577 GN=732785 PE=3 SV=1	0	212.378	79	25	169	23	426	45.7	7.68	771.65	25	metabolic process		catalytic activity;nucleotide binding	Pf03618	732785	Zm00001d006520	pco142971	2		0	2	2.05869e+08	1.89834e+08	1.80964e+08	2.04263e+08	1.99368e+08	2.00273e+08	1.96441e+08	1.92659e+08	1.91695e+08	High	High	High	High	High	High	High	High	High	1
FALSE	High	Master Protein	B4G1B0	Remorin OS=Zea mays OX=4577 GN=100304007 PE=2 SV=1	0	211.903	75	29	192	21	199	21.8	5.87	721.42	29				Pf03763	100304007	Zm00001d002842	LOC100304007	2		0	10	1.02762e+09	1.03041e+09	1.02448e+09	7.60125e+08	7.87829e+08	8.16375e+08	8.28585e+08	8.02313e+08	8.08212e+08	High	High	High	High	High	High	High	High	High	1
FALSE	High	Master Protein	A0A1D6HD80	RAN GTPase-activating protein 2 OS=Zea mays OX=4577 GN=ZEAMMB73_Zm00001d017239 PE=4 SV=1	0	211.483	75	32	103	19	523	56.8	4.7	483.93	32			protein binding	Pf13943	100381804	Zm00001d017239	LOC100381804	5		0	14	1.17549e+08	1.22808e+08	1.2176e+08	1.32629e+08	1.27322e+08	1.20574e+08	1.19087e+08	1.18698e+08	1.31197e+08	High	High	High	High	High	High	High	High	High	1
FALSE	High	Master Protein	C4JBB8	Heat shock 70 kDa protein 9 mitochondrial OS=Zea mays OX=4577 GN=ZEAMMB73_Zm00001d006036 PE=2 SV=1	0	211.186	60	36	114	29	681	72.7	5.77	441.2	36	cell organization and biogenesis;metabolic process;response to stimulus	membrane;mitochondrion	catalytic activity;metal ion binding;nucleotide binding;protein binding	Pf00012, Pf02782, Pf06723	100286241	Zm00001d006036	LOC100286241	2		0	0	7.31021e+07	7.82792e+07	7.81427e+07	9.30005e+07	9.38152e+07	8.86715e+07	1.12673e+08	1.13386e+08	1.23807e+08	High	High	High	High	High	High	High	High	High	1
FALSE	High	Master Protein	A0A1D6IMH7	Hydroxyproline-rich glycoprotein family protein OS=Zea mays OX=4577 GN=ZEAMMB73_Zm00001d022421 PE=4 SV=1	0	210.959	63	23	162	16	394	44	7.3	702.49	23				Pf14200	100275372	Zm00001d022421	LOC100275372	7		0	2	2.17491e+08	2.10194e+08	2.05438e+08	2.53049e+08	2.48429e+08	2.62104e+08	2.94567e+08	2.63859e+08	3.14178e+08	High	High	High	High	High	High	High	High	High	1
FALSE	High	Master Protein	A0A1D6HS02	GYF domain-containing protein OS=Zea mays OX=4577 GN=103631932 PE=4 SV=1	0	210.128	34	48	74	48	1719	187.9	6.29	333.54	48			protein binding	Pf02213	103631932	Zm00001d018770	LOC103631932	7		0	0	3.04307e+07	3.28578e+07	3.33389e+07	3.33229e+07	3.43482e+07	3.36677e+07	3.70052e+07	3.49251e+07	3.74954e+07	High	High	High	High	High	High	High	High	High	1
FALSE	High	Master Protein	B4FZP0	Mg-protoporphyrin IX chelatase OS=Zea mays OX=4577 GN=732841 PE=2 SV=1	0	209.944	64	23	159	23	422	45.8	5.69	727.37	23	metabolic process		catalytic activity;nucleotide binding	Pf13401	732841	Zm00001d023536	oy1	10	Metabolic pathways; Biosynthesis of secondary metabolites; Porphyrin and chlorophyll metabolism	3	0	4.34027e+08	4.48679e+08	4.24264e+08	5.06163e+08	5.00494e+08	5.31486e+08	5.47583e+08	5.01437e+08	5.60053e+08	High	High	High	High	High	High	High	High	High	1
FALSE	High	Master Protein	B6U284	14-3-3-like protein OS=Zea mays OX=4577 GN=100285226 PE=2 SV=1	0	209.446	73	21	220	1	256	28.8	4.84	888.59	21			protein binding	Pf00244	100285226	Zm00001d050375	csu614a	4		0	5	7.70332e+07	8.29005e+07	9.26611e+07	9.3634e+07	9.04256e+07	7.75302e+07	5.2797e+07	5.20448e+07	4.87699e+07	High	High	High	High	High	High	High	High	High	1
FALSE	High	Master Protein	A0A1X7YDI6	Tyrosinase_Cu-bd domain-containing protein OS=Zea mays OX=4577 GN=103641120 PE=3 SV=1	0	209.367	49	29	98	28	613	67	7.9	465.35	29	metabolic process		catalytic activity;metal ion binding	Pf00264, Pf12142, Pf12143	103641120	Zm00001d000001	LOC103641120		Biosynthesis of secondary metabolites; Tyrosine metabolism; Isoquinoline alkaloid biosynthesis; Metabolic pathways	4	2	6.81581e+07	7.17902e+07	7.12542e+07	6.91709e+07	6.66258e+07	6.15491e+07	6.43626e+07	6.02589e+07	6.7161e+07	High	High	High	High	High	High	High	High	High	1
FALSE	High	Master Protein	A0A1D6N1Z8	6-phosphogluconate dehydrogenase, decarboxylating OS=Zea mays OX=4577 GN=541699 PE=3 SV=1	0	209.11	75	30	105	12	480	52.6	6.37	489.37	30	metabolic process		catalytic activity	Pf00393, Pf03446	541699	Zm00001d042184	pdh1	3	Metabolic pathways; Glutathione metabolism; Biosynthesis of secondary metabolites; Pentose phosphate pathway; Carbon metabolism	5	21	8.98856e+07	9.04738e+07	9.13702e+07	1.02415e+08	9.90974e+07	9.24814e+07	8.14865e+07	8.54238e+07	9.13358e+07	High	High	High	High	High	High	High	High	High	1
FALSE	High	Master Protein	A0A1D6PDS3	Protein TOC75-3 chloroplastic OS=Zea mays OX=4577 GN=100501833 PE=4 SV=1	0	208.313	59	34	77	8	826	89.2	7.75	366.07	34	transport	membrane	transporter activity	Pf01103	100501833	Zm00001d047828	LOC100501833	9		0	28	5.32585e+07	5.25684e+07	5.38462e+07	5.44084e+07	5.55364e+07	5.17214e+07	4.75087e+07	4.62397e+07	4.98453e+07	High	High	High	High	High	High	High	High	High	1
FALSE	High	Master Protein	B4FBC2	GDP-mannose 35-epimerase OS=Zea mays OX=4577 GN=100192102 PE=2 SV=1	0	208.167	75	28	146	17	380	42.9	6.42	627.31	28	metabolic process		catalytic activity;nucleotide binding	Pf01073, Pf01370, Pf02719, Pf13460	100192102	Zm00001d032950	IDP512	1	Metabolic pathways; Amino sugar and nucleotide sugar metabolism; Biosynthesis of secondary metabolites; Ascorbate and aldarate metabolism	4	13	2.46285e+08	2.48051e+08	2.54662e+08	2.91073e+08	2.89201e+08	2.68058e+08	2.2737e+08	2.40621e+08	2.44127e+08	High	High	High	High	High	High	High	High	High	1
FALSE	High	Master Protein	A0A1D6Q2J6	Ribonuclease OS=Zea mays OX=4577 GN=100280237 PE=4 SV=1	0	207.749	54	41	93	19	970	106.2	6.74	378.09	41	regulation of biological process			Pf00565, Pf00567	100280237	Zm00001d050606	cl152_1	4		0	23	3.49014e+07	3.75148e+07	3.73858e+07	4.24246e+07	4.00797e+07	3.6869e+07	3.32741e+07	3.44922e+07	3.73225e+07	High	High	High	High	High	High	High	High	High	1
FALSE	High	Master Protein	K7TGE1	Beta-glucosidase2 OS=Zea mays OX=4577 GN=ZEAMMB73_Zm00001d024037 PE=3 SV=1	0	207.278	48	27	267	14	563	64.1	7.23	1198.74	27	metabolic process		catalytic activity	Pf00232	732807	Zm00001d024037	glu2	10		0	9	4.52324e+08	4.34824e+08	4.57687e+08	4.80502e+08	4.67345e+08	4.50331e+08	3.30501e+08	3.63991e+08	3.69067e+08	High	High	High	High	High	High	High	High	High	1
FALSE	High	Master Protein	A0A1D6Q567	Succinate--CoA ligase [ADP-forming] subunit beta, mitochondrial OS=Zea mays OX=4577 GN=100284286 PE=3 SV=1	0	206.864	66	33	110	5	479	51.5	6.99	443.16	33	metabolic process	mitochondrion	catalytic activity;metal ion binding;nucleotide binding	Pf00549, Pf08442	100284286	Zm00001d051129	LOC100284286	4		0	31	1.64514e+08	1.63554e+08	1.67498e+08	1.79407e+08	1.77581e+08	1.64619e+08	1.60696e+08	1.68211e+08	1.72191e+08	High	High	High	High	High	High	High	High	High	1
FALSE	High	Master Protein	B4FVB2	Elongation factor Tu OS=Zea mays OX=4577 GN=100273405 PE=2 SV=1	0	206.543	72	29	143	6	452	48.5	6.55	612.46	29	metabolic process		catalytic activity;nucleotide binding;RNA binding	Pf00009, Pf03143, Pf03144	100273405	Zm00001d034856	LOC100273405	1		0	26	1.62862e+08	1.60151e+08	1.54941e+08	1.62195e+08	1.64642e+08	1.64389e+08	1.82683e+08	1.79148e+08	1.89453e+08	High	High	High	High	High	High	High	High	High	1
FALSE	High	Master Protein	B4FGJ4	Pyruvate dehydrogenase E1 component subunit alpha OS=Zea mays OX=4577 GN=732791 PE=2 SV=1	0	206.361	65	27	101	5	390	42.7	8.19	415.31	27	metabolic process		catalytic activity	Pf00676	732791	Zm00001d052289	pdh1	4	Glycolysis / Gluconeogenesis; Biosynthesis of secondary metabolites; Citrate cycle (TCA cycle); Metabolic pathways; Carbon metabolism; Pyruvate metabolism	6	0	9.36737e+06	9.90672e+06	1.01893e+07	1.08403e+07	1.06489e+07	1.06924e+07	1.11765e+07	1.0911e+07	1.18836e+07	High	High	High	High	High	High	High	High	High	1
FALSE	High	Master Protein	A0A1D6LAB7	DEAD-box ATP-dependent RNA helicase 3B, chloroplastic OS=Zea mays OX=4577 GN=RH3B PE=2 SV=1	0	206.35	61	35	98	19	743	80.1	6.96	465.21	35	cell organization and biogenesis;metabolic process	nucleus	catalytic activity;metal ion binding;nucleotide binding;RNA binding	Pf00098, Pf00270, Pf00271, Pf08152, Pf14617	100191761	Zm00001d034721	pco121445b	1		0	16	9.40738e+07	1.09508e+08	1.02558e+08	1.25766e+08	1.23865e+08	1.15938e+08	1.10993e+08	1.07614e+08	1.26113e+08	High	High	High	High	High	High	High	High	High	1
FALSE	High	Master Protein	A0A1D6H1H5	Hydroxymethylbilane synthase OS=Zea mays OX=4577 GN=ZEAMMB73_Zm00001d015366 PE=3 SV=1	0	205.867	64	23	193	8	421	45.6	7.84	817.3	23	metabolic process		catalytic activity	Pf01379, Pf03900	100191140	Zm00001d015366	LOC100191140	5		0	19	2.96763e+08	3.4416e+08	3.30308e+08	3.4247e+08	3.66073e+08	3.66066e+08	3.73259e+08	3.54101e+08	3.80823e+08	High	High	High	High	High	High	High	High	High	1
FALSE	High	Master Protein	A0A1D6GLD8	Methyl-CpG-binding domain-containing protein 11 OS=Zea mays OX=4577 GN=ZEAMMB73_Zm00001d013667 PE=4 SV=1	0	204.853	73	32	135	23	410	44	4.55	596.75	32		nucleus	DNA binding	Pf01429	542501	Zm00001d013667	mbd109	5		0	0	4.32083e+07	3.92243e+07	3.81852e+07	3.26132e+07	3.39328e+07	3.47074e+07	4.74486e+07	3.75932e+07	4.44522e+07	High	High	High	High	High	High	High	High	High	1
FALSE	High	Master Protein	A0A1D6HL34	Presequence protease 2 chloroplastic/mitochondrial OS=Zea mays OX=4577 GN=ZEAMMB73_Zm00001d018145 PE=3 SV=1	0	204.471	45	44	77	43	1098	123.1	5.45	319.7	44	metabolic process		catalytic activity;metal ion binding	Pf00675, Pf05193, Pf08367	103628870	Zm00001d018145	LOC103628870	5		0	1	4.72573e+07	4.83858e+07	5.21119e+07	5.60292e+07	5.26641e+07	4.72622e+07	3.75081e+07	3.96061e+07	4.07647e+07	High	High	High	High	High	High	High	High	High	1
FALSE	High	Master Protein	Q41783	Tubulin beta-6 chain OS=Zea mays OX=4577 GN=TUBB6 PE=2 SV=1	0	204.134	73	25	160	1	446	50.2	4.86	601.27	25	cell organization and biogenesis	cytoplasm;cytoskeleton	catalytic activity;nucleotide binding;structural molecule activity	Pf00091, Pf03953	542239		TUBB6	3	Phagosome	1	34	1.07768e+08	1.0616e+08	1.25572e+08	1.34925e+08	1.16007e+08	1.09705e+08	9.64506e+07	8.09974e+07	8.90326e+07	High	High	High	High	High	High	High	High	High	1
FALSE	High	Master Protein	Q43697	Tubulin beta-5 chain OS=Zea mays OX=4577 GN=TUBB5 PE=2 SV=1	0	203.928	73	25	155	2	445	50	4.88	586.23	25	cell organization and biogenesis	cytoplasm;cytoskeleton	catalytic activity;nucleotide binding;structural molecule activity	Pf00091, Pf03953	542418		TUBB5	3	Phagosome	1	0	2.18621e+07	1.88332e+07	2.16235e+07	2.11271e+07	1.88134e+07	1.91903e+07	1.64876e+07	1.22528e+07	1.46693e+07	High	High	High	High	High	High	High	High	High	1
FALSE	High	Master Protein	B4FBJ7	26S protease regulatory subunit 6A homolog A OS=Zea mays OX=4577 GN=100274559 PE=2 SV=1	0	203.795	71	29	125	4	430	47.8	5.07	539.42	29	metabolic process;regulation of biological process;response to stimulus	cytoplasm	catalytic activity;nucleotide binding;protein binding	Pf00004, Pf01078, Pf05496, Pf07724, Pf07726, Pf07728, Pf13191, Pf13401, Pf14532	100274559	Zm00001d037481	LOC100274559	6	Proteasome	1	0	2.43315e+07	2.40874e+07	2.52028e+07	2.51122e+07	2.58563e+07	2.63517e+07	3.03564e+07	2.92317e+07	3.15229e+07	High	High	High	High	High	High	High	High	High	1
FALSE	High	Master Protein	Q08062	Malate dehydrogenase, cytoplasmic OS=Zea mays OX=4577 PE=1 SV=2	0	203.122	76	20	277	10	332	35.6	6.09	1397.63	20	metabolic process	membrane	catalytic activity	Pf00056, Pf02866, Pf13460	542598	Zm00001d032695	mdh5	1	Citrate cycle (TCA cycle); Carbon fixation in photosynthetic organisms; Glyoxylate and dicarboxylate metabolism; Biosynthesis of secondary metabolites; Carbon metabolism; Pyruvate metabolism; Metabolic pathways; Cysteine and methionine metabolism	8	14	4.91178e+08	5.2606e+08	5.4775e+08	4.57472e+08	5.56559e+08	5.78682e+08	6.02801e+08	5.97039e+08	6.32739e+08	High	High	High	High	High	High	High	High	High	1
FALSE	High	Master Protein	B6SRI4	14-3-3-like protein OS=Zea mays OX=4577 GN=103643291 PE=2 SV=1	0	203.02	76	23	218	7	256	28.9	4.88	873.82	23			protein binding	Pf00244	103643291	Zm00001d032231	LOC103643291; pco071532(750)	1		0	20	4.32026e+08	4.23803e+08	4.65258e+08	4.63628e+08	4.49447e+08	4.07542e+08	2.72489e+08	2.83357e+08	2.71216e+08	High	High	High	High	High	High	High	High	High	1
FALSE	High	Master Protein	A0A096Q2M8	RNA recognition water-stress protein1 OS=Zea mays OX=4577 GN=541976 PE=4 SV=1	0	201.89	52	36	104	20	794	88.7	5.6	433.4	36			RNA binding	Pf00076, Pf13893, Pf14259	541976	Zm00001d002781	rws1	2		0	17	7.86729e+07	7.44268e+07	7.4324e+07	7.07781e+07	7.21713e+07	6.7973e+07	7.62806e+07	6.89082e+07	7.27403e+07	High	High	High	High	High	High	High	High	High	1
FALSE	High	Master Protein	A0A1D6GDM6	DPP6 N-terminal domain-like protein OS=Zea mays OX=4577 GN=103625729 PE=4 SV=1	0	201.45	61	29	91	29	689	73.9	6.19	441.4	29	metabolic process		protein binding	Pf00930, Pf07676	103625729	Zm00001d012881	LOC103625729	5		0	0	1.17929e+08	1.08401e+08	1.0716e+08	8.79746e+07	9.15107e+07	9.25144e+07	1.13861e+08	1.0577e+08	1.09137e+08	High	High	High	High	High	High	High	High	High	1
FALSE	High	Master Protein	B4FMX4	Glutamine synthetase OS=Zea mays OX=4577 GN=103642147 PE=2 SV=1	0	201.45	70	21	184	19	423	46	6.87	798.45	21	metabolic process		catalytic activity;nucleotide binding	Pf00120, Pf03951	100856886; 542746	Zm00001d026501	LOC100856886; gln1	10		0	2	5.03736e+08	5.26065e+08	5.09223e+08	5.18057e+08	4.99641e+08	5.26529e+08	4.88195e+08	5.05572e+08	4.74292e+08	High	High	High	High	High	High	High	High	High	1
FALSE	High	Master Protein	B4F8L0	Membrane-associated protein VIPP1 chloroplastic OS=Zea mays OX=4577 GN=100191375 PE=2 SV=1	0	201.354	62	20	255	7	316	35	9.47	1103.7	20	transport			Pf03357, Pf04012, Pf13429	100191375	Zm00001d042530	LOC100191375	3		0	0	1.33677e+08	1.22659e+08	1.20568e+08	1.14149e+08	1.16245e+08	1.22433e+08	1.4083e+08	1.34142e+08	1.34607e+08	High	High	High	High	High	High	High	High	High	1
FALSE	High	Master Protein	Q6R987	ATP synthase subunit alpha OS=Zea mays OX=4577 GN=atp1-a2 PE=3 SV=1	0	201.148	59	26	194	23	508	55.1	6.1	779.54	26	metabolic process;transport	membrane;mitochondrion	catalytic activity;nucleotide binding;protein binding;transporter activity	Pf00006, Pf00306, Pf02874, Pf09378	4055843; 4055842; 103650219	Zm00001d040880	atp1-a2; atp1-a1; LOC103650219	MT; 3		0	0	2.91081e+08	2.84043e+08	2.86361e+08	3.04213e+08	2.93404e+08	2.7313e+08	2.36711e+08	2.61526e+08	2.63074e+08	High	High	High	High	High	High	High	High	High	1
FALSE	High	Master Protein	B4FYD7	Nuclear pore complex protein NUP50A OS=Zea mays OX=4577 GN=100273971 PE=2 SV=1	0	201.118	75	34	95	29	450	47.3	4.81	389.28	34	transport			Pf00638, Pf08911	100273971	Zm00001d043757	LOC100273971	3		0	7	6.05117e+07	6.1285e+07	6.28969e+07	6.20799e+07	6.24064e+07	6.22748e+07	7.28561e+07	6.96066e+07	7.49337e+07	High	High	High	High	High	High	High	High	High	1
FALSE	High	Master Protein	A0A1D6DT56	NADPH-protochlorophyllide oxidoreductase OS=Zea mays OX=4577 GN=100194154 PE=3 SV=1	0	200.973	78	25	156	18	387	41.2	9.44	651.25	25	metabolic process		catalytic activity		100194154	Zm00001d001820	pcr1	2	Biosynthesis of secondary metabolites; Porphyrin and chlorophyll metabolism; Metabolic pathways	3	0	1.2111e+08	1.21216e+08	1.16986e+08	1.16806e+08	1.12237e+08	1.12236e+08	1.19797e+08	8.48074e+07	1.22497e+08	High	High	High	High	High	High	High	High	High	1
FALSE	High	Master Protein	Q41784	Tubulin beta-7 chain OS=Zea mays OX=4577 GN=TUBB7 PE=2 SV=1	0	200.969	68	24	120	5	445	50.1	4.82	476.21	24	cell organization and biogenesis	cytoplasm;cytoskeleton	catalytic activity;nucleotide binding;structural molecule activity	Pf00091, Pf03953	542705		tub7	9	Phagosome	1	2	2.50079e+07	2.38353e+07	2.61359e+07	2.50718e+07	2.32912e+07	2.2567e+07	2.05189e+07	1.82473e+07	1.87495e+07	High	High	High	High	High	High	High	High	High	1
FALSE	High	Master Protein	A0A1D6HFC3	Tripeptidyl-peptidase II OS=Zea mays OX=4577 GN=103627523 PE=3 SV=1	0	200.558	38	47	82	47	1352	148	6.33	339.77	47	metabolic process		catalytic activity	Pf00082, Pf01540, Pf07362, Pf12580, Pf14265	103627523	Zm00001d017522	LOC103627523	5		0	0	4.47983e+07	4.46968e+07	4.55949e+07	4.3299e+07	4.35729e+07	4.21918e+07	3.89915e+07	4.01639e+07	4.11478e+07	High	High	High	High	High	High	High	High	High	1
FALSE	High	Master Protein	B6TXY3	Quinone oxidoreductase-like protein OS=Zea mays OX=4577 GN=100284837 PE=2 SV=1	0	200.499	72	21	209	21	386	39.8	8.35	1062.81	21	metabolic process;response to stimulus	extracellular	catalytic activity;metal ion binding	Pf00107, Pf13602	100284837	Zm00001d032332	LOC100284837	1		0	0	2.07542e+08	1.94862e+08	1.93842e+08	1.94929e+08	1.95668e+08	2.02203e+08	2.11951e+08	2.26324e+08	2.06984e+08	High	High	High	High	High	High	High	High	High	1
FALSE	High	Master Protein	A0A1D6J0T0	Chaperone protein dnaJ A6 chloroplastic OS=Zea mays OX=4577 GN=ZEAMMB73_Zm00001d024635 PE=3 SV=1	0	200.376	52	27	100	11	487	52.7	9.42	447.18	27	metabolic process;response to stimulus		metal ion binding;nucleotide binding;protein binding	Pf00226, Pf00684, Pf01556	103641303	Zm00001d024635	LOC103641303	10		0	17	1.9015e+08	1.9066e+08	1.93493e+08	2.07377e+08	2.13657e+08	2.14476e+08	2.30424e+08	2.22347e+08	2.30767e+08	High	High	High	High	High	High	High	High	High	1
FALSE	High	Master Protein	A0A1X7YIT5	Uncharacterized protein OS=Zea mays OX=4577 GN=103646008 PE=4 SV=1	0	199.795	54	44	85	17	753	84	5.08	341.64	44	metabolic process			Pf04111, Pf05701	103646008	Zm00001d000443	LOC103646008	2		0	4	1.11032e+07	1.21762e+07	1.1551e+07	1.35712e+07	1.28999e+07	1.22295e+07	1.19018e+07	1.15402e+07	1.24104e+07	High	High	High	High	High	High	High	High	High	1
FALSE	High	Master Protein	K7V9W1	GYF domain-containing protein OS=Zea mays OX=4577 GN=100280040 PE=4 SV=1	0	199.535	30	40	78	21	1536	170.5	6.35	309.6	40			protein binding	Pf02213	100280040	Zm00001d011983	LOC100280040	8		0	20	3.62195e+07	3.69409e+07	3.54504e+07	3.54051e+07	3.55603e+07	3.56064e+07	3.98496e+07	3.75089e+07	4.06817e+07	High	High	High	High	High	High	High	High	High	1
FALSE	High	Master Protein	B6SI11	Actin-2 OS=Zea mays OX=4577 GN=100280540 PE=2 SV=1	0	198.328	68	20	163	3	377	41.7	5.49	686.95	20			nucleotide binding	Pf00022	100280540	Zm00001d013873	LOC100280540	5		0	4	7.50281e+06	8.38941e+06	8.81722e+06	1.03717e+07	9.95986e+06	9.11142e+06	6.9503e+06	7.56827e+06	7.80055e+06	High	High	High	High	High	High	High	High	High	1
FALSE	High	Master Protein	A0A1D6KCZ2	Alanine aminotransferase 2 mitochondrial OS=Zea mays OX=4577 GN=100193705 PE=4 SV=1	0	198.111	60	27	101	11	482	52.8	6.47	486.67	27	metabolic process		catalytic activity	Pf00155	100193705	Zm00001d030557	LOC100193705	1	2-Oxocarboxylic acid metabolism; Alanine, aspartate and glutamate metabolism; Metabolic pathways; Biosynthesis of amino acids; Arginine biosynthesis; Carbon metabolism; Carbon fixation in photosynthetic organisms	7	17	1.58146e+08	1.5191e+08	1.54955e+08	1.61265e+08	1.59407e+08	1.59696e+08	1.60553e+08	1.73295e+08	1.67162e+08	High	High	High	High	High	High	High	High	High	1
FALSE	High	Master Protein	B4FZU8	Malate dehydrogenase OS=Zea mays OX=4577 GN=100274264 PE=2 SV=1	0	198.087	74	21	241	5	340	35.3	8.1	1328.87	21	metabolic process		catalytic activity	Pf00056, Pf01073, Pf02866	100274264	Zm00001d039089	LOC100274264	6	Cysteine and methionine metabolism; Metabolic pathways; Citrate cycle (TCA cycle); Carbon metabolism; Glyoxylate and dicarboxylate metabolism; Pyruvate metabolism; Biosynthesis of secondary metabolites; Carbon fixation in photosynthetic organisms	8	19	4.85815e+08	5.04371e+08	4.7699e+08	4.82807e+08	4.84316e+08	5.23456e+08	6.62897e+08	6.34358e+08	6.26912e+08	High	High	High	High	High	High	High	High	High	1
FALSE	High	Master Protein	B8A0V4	Beta-galactosidase OS=Zea mays OX=4577 GN=100279948 PE=2 SV=1	0	197.95	49	27	77	26	852	91.9	6.11	393.78	27	metabolic process		catalytic activity	Pf01301, Pf02140, Pf02449	100279948	Zm00001d028474	LOC100279948	1		0	1	4.47445e+07	4.50264e+07	4.53192e+07	4.45406e+07	4.57214e+07	4.37062e+07	4.49371e+07	4.46376e+07	4.47329e+07	High	High	High	High	High	High	High	High	High	1
FALSE	High	Master Protein	A0A1D6K9I0	Putative WEB family protein chloroplastic OS=Zea mays OX=4577 GN=ZEAMMB73_Zm00001d030094 PE=4 SV=1	0	197.813	56	46	74	31	916	102.3	4.83	321.69	46				Pf04111, Pf05109, Pf05701, Pf10186, Pf10428, Pf12128, Pf13166	100276359	Zm00001d030094	cl7929_1	1		0	15	2.92141e+07	3.15246e+07	3.03815e+07	3.43091e+07	3.27888e+07	3.02074e+07	2.97579e+07	2.84573e+07	3.18793e+07	High	High	High	High	High	High	High	High	High	1
FALSE	High	Master Protein	C0PHE3	Eucaryotic initiation factor4 OS=Zea mays OX=4577 GN=ZEAMMB73_Zm00001d014673 PE=2 SV=1	0	197.17	73	27	116	5	414	46.9	5.48	440.03	27	metabolic process		catalytic activity;nucleotide binding;RNA binding	Pf00270, Pf00271, Pf13245	541649	Zm00001d014673	eIF-4A	5		0	0	1.62989e+07	1.8713e+07	2.03196e+07	2.32963e+07	2.0572e+07	1.90659e+07	1.23675e+07	1.32366e+07	1.29953e+07	High	High	High	High	High	High	High	High	High	1
FALSE	High	Master Protein	B4FRH5	Succinate--CoA ligase [ADP-forming] subunit beta, mitochondrial OS=Zea mays OX=4577 GN=100284826 PE=2 SV=1	0	197.134	74	33	110	5	422	45.2	6.46	429.33	33	metabolic process	mitochondrion	catalytic activity;metal ion binding;nucleotide binding	Pf00549, Pf08442	100284826	Zm00001d017258	LOC100284826	5	Carbon metabolism; Citrate cycle (TCA cycle); Metabolic pathways; Propanoate metabolism; Biosynthesis of secondary metabolites	5	0	2.94965e+07	2.58623e+07	2.78813e+07	2.8522e+07	2.89469e+07	2.82344e+07	2.2355e+07	2.40489e+07	2.40829e+07	High	High	High	High	High	High	High	High	High	1
FALSE	High	Master Protein	A0A1D6K523	Uncharacterized protein OS=Zea mays OX=4577 GN=100274068 PE=4 SV=1	0	197.032	26	47	86	47	2266	243.6	6.54	349.25	47					100274068	Zm00001d029422	LOC100274068	1		0	0	3.27343e+07	3.2992e+07	3.21789e+07	3.30011e+07	3.23986e+07	3.20785e+07	3.57548e+07	3.30633e+07	3.55829e+07	High	High	High	High	High	High	High	High	High	1
FALSE	High	Master Protein	A0A1D6IJP9	Alanine aminotransferase9 OS=Zea mays OX=4577 GN=100384793 PE=4 SV=1	0	196.231	61	27	97	17	541	58.7	6.33	441.43	27	metabolic process		catalytic activity	Pf00155, Pf12229	100384793	Zm00001d022152	LOC100384793	7	Carbon fixation in photosynthetic organisms; 2-Oxocarboxylic acid metabolism; Alanine, aspartate and glutamate metabolism; Metabolic pathways; Biosynthesis of amino acids; Arginine biosynthesis; Carbon metabolism	7	7	8.62655e+07	9.27645e+07	8.80798e+07	9.50485e+07	9.43294e+07	9.28681e+07	9.76682e+07	9.65792e+07	1.03248e+08	High	High	High	High	High	High	High	High	High	1
FALSE	High	Master Protein	A0A1D6J770	Protein TIC 40 chloroplastic OS=Zea mays OX=4577 GN=100285102 PE=4 SV=1	0	196.108	85	22	118	13	321	36	4.74	512.29	22					100285102	Zm00001d025453	LOC100285102	10		0	15	1.50714e+08	1.4701e+08	1.52336e+08	1.46105e+08	1.50159e+08	1.47575e+08	1.77802e+08	1.7509e+08	1.72371e+08	High	High	High	High	High	High	High	High	High	1
FALSE	High	Master Protein	B4FVE8	Membrane-associated protein VIPP1 chloroplastic OS=Zea mays OX=4577 GN=ZEAMMB73_Zm00001d012168 PE=2 SV=1	0	195.507	61	20	236	7	316	35	9.31	1125.57	20	transport			Pf03357, Pf04012, Pf13429	100192628	Zm00001d012168	LOC100192628	8		0	16	4.92235e+08	4.66054e+08	4.51154e+08	4.21366e+08	4.48027e+08	4.67365e+08	5.36424e+08	5.17395e+08	5.00044e+08	High	High	High	High	High	High	High	High	High	1
FALSE	High	Master Protein	B4FGL3	Putative ATP synthase 24 kDa subunit mitochondrial OS=Zea mays OX=4577 GN=ZEAMMB73_Zm00001d015134 PE=2 SV=1	0	195.442	65	24	187	5	243	27.6	7.99	706.54	24	development				100193873	Zm00001d015134	LOC100193873	5		0	0	7.1073e+07	7.25806e+07	6.77609e+07	6.47838e+07	6.64873e+07	7.30933e+07	8.38372e+07	7.75543e+07	7.92066e+07	High	High	High	High	High	High	High	High	High	1
FALSE	High	Master Protein	B7ZYV4	Arginine decarboxylase OS=Zea mays OX=4577 GN=100193626 PE=2 SV=1	0	195.403	61	35	143	35	639	70.7	5.33	622.47	35	metabolic process		catalytic activity	Pf00278, Pf02784	100193626	Zm00001d051194	AY110562	4		0	0	1.82273e+08	1.80465e+08	1.82899e+08	1.99228e+08	1.93619e+08	1.81531e+08	1.18716e+08	1.32814e+08	1.27212e+08	High	High	High	High	High	High	High	High	High	1
FALSE	High	Master Protein	B6TQ06	Aminomethyltransferase OS=Zea mays OX=4577 GN=100279332 PE=2 SV=1	0	195.121	76	23	135	23	409	44	8.16	652.47	23	metabolic process	mitochondrion	catalytic activity	Pf01571, Pf08669	100279332	Zm00001d002258	IDP232	2	Carbon metabolism; Glycine, serine and threonine metabolism; One carbon pool by folate; Metabolic pathways; Glyoxylate and dicarboxylate metabolism; Biosynthesis of secondary metabolites	6	0	1.54565e+08	1.65536e+08	1.6189e+08	1.7354e+08	1.71244e+08	1.70343e+08	1.63355e+08	1.61746e+08	1.6755e+08	High	High	High	High	High	High	High	High	High	1
FALSE	High	Master Protein	A0A1D6K4K5	SAP domain-containing protein OS=Zea mays OX=4577 GN=103635858 PE=4 SV=1	0	194.871	52	34	71	24	743	80.7	4.67	303.04	34				Pf02037	103635858	Zm00001d029352	LOC103635858	1		0	10	5.42974e+07	5.03471e+07	5.06273e+07	4.64867e+07	4.57778e+07	4.52607e+07	4.93553e+07	4.70872e+07	5.02795e+07	High	High	High	High	High	High	High	High	High	1
FALSE	High	Master Protein	B4F932	Putative mitochondrial-processing peptidase subunit beta mitochondrial OS=Zea mays OX=4577 GN=100191520 PE=2 SV=1	0	194.443	58	29	113	10	530	58.3	6.38	427.99	29	metabolic process		catalytic activity;metal ion binding	Pf00675, Pf05193	100191520	Zm00001d028194	LOC100191520	1		0	0	2.26314e+07	2.12281e+07	2.13471e+07	2.17513e+07	2.03779e+07	2.0024e+07	1.98326e+07	1.97966e+07	2.01625e+07	High	High	High	High	High	High	High	High	High	1
FALSE	High	Master Protein	A0A1D6QQE0	Acetyltransferase component of pyruvate dehydrogenase complex OS=Zea mays OX=4577 GN=ZEAMMB73_Zm00001d053580 PE=3 SV=1	0	193.535	55	25	125	8	539	58.4	8.06	574.81	25	metabolic process	organelle lumen	catalytic activity	Pf00198, Pf00364, Pf02817	100284493	Zm00001d053580	dla1	4		0	0	4.17012e+07	4.27215e+07	4.13725e+07	4.23337e+07	4.24435e+07	4.25753e+07	4.30716e+07	4.29397e+07	4.52033e+07	High	High	High	High	High	High	High	High	High	1
FALSE	High	Master Protein	A0A1D6FW13	Actin-7 OS=Zea mays OX=4577 GN=103635981 PE=3 SV=1	0	193.26	50	19	177	3	454	50.2	6.34	760.57	19			nucleotide binding	Pf00022	103635981	Zm00001d011087	LOC103635981	8		0	2	3.18768e+07	3.60175e+07	3.75121e+07	4.37559e+07	4.15632e+07	3.86074e+07	3.31977e+07	3.65227e+07	3.65804e+07	High	High	High	High	High	High	High	High	High	1
FALSE	High	Master Protein	Q6XZ78	Fructokinase-2 OS=Zea mays OX=4577 GN=FRK2 PE=1 SV=1	0	193.128	71	22	192	22	335	35.5	5.58	790.97	22	metabolic process	cytosol	catalytic activity;nucleotide binding	Pf00294	542108	Zm00001d035037; Zm00001d035038	frk2	6	Fructose and mannose metabolism; Amino sugar and nucleotide sugar metabolism; Starch and sucrose metabolism; Metabolic pathways	4	0	4.81069e+08	5.03342e+08	5.0121e+08	6.37601e+08	6.13537e+08	6.18833e+08	6.21173e+08	5.84745e+08	6.51708e+08	High	High	High	High	High	High	High	High	High	1
FALSE	High	Master Protein	B6TJY4	Dihydrolipoamide acetyltransferase component of pyruvate dehydrogenase complex OS=Zea mays OX=4577 GN=100283617 PE=2 SV=1	0	192.732	62	26	92	26	523	56.8	8.03	456.14	26	cell communication;metabolic process;response to stimulus	mitochondrion	catalytic activity;metal ion binding	Pf00198, Pf00364, Pf02817, Pf13533	100283617	Zm00001d040670	LOC100283617	3	Biosynthesis of secondary metabolites; Propanoate metabolism; Valine, leucine and isoleucine degradation; Metabolic pathways	4	0	7.42804e+07	7.9197e+07	7.71829e+07	7.00386e+07	6.76362e+07	6.79104e+07	7.69589e+07	7.91063e+07	7.55582e+07	High	High	High	High	High	High	High	High	High	1
FALSE	High	Master Protein	B4FBK3	Eukaryotic initiation factor 4A OS=Zea mays OX=4577 GN=100284697 PE=2 SV=1	0	192.509	76	28	111	6	410	46.6	5.59	424.67	28	metabolic process		catalytic activity;nucleotide binding;RNA binding	Pf00270, Pf00271, Pf13245	100284697	Zm00001d015251	pco074340a	5	RNA transport	1	26	1.18326e+08	1.22617e+08	1.30529e+08	1.54279e+08	1.41227e+08	1.276e+08	8.23323e+07	8.54488e+07	8.32611e+07	High	High	High	High	High	High	High	High	High	1
FALSE	High	Master Protein	C0P3S2	Protein TOC75-3 chloroplastic OS=Zea mays OX=4577 GN=100382028 PE=2 SV=1	0	192.138	52	32	73	6	852	91.6	7.77	342	32	transport	membrane	transporter activity	Pf01103	100382028	Zm00001d028586	pco070745(700)	1		0	0	6.93899e+06	6.45418e+06	6.50353e+06	7.11443e+06	6.75298e+06	6.59807e+06	6.12875e+06	6.03372e+06	6.07918e+06	High	High	High	High	High	High	High	High	High	1
FALSE	High	Master Protein	A0A1D6JPH3	Glutathione reductase OS=Zea mays OX=4577 GN=541986 PE=3 SV=1	0	192.128	55	29	77	29	550	59.2	7.36	333.25	29	cellular homeostasis;metabolic process;regulation of biological process	mitochondrion	antioxidant activity;catalytic activity;metal ion binding;nucleotide binding	Pf00070, Pf02852, Pf07992, Pf13434, Pf13738	541986	Zm00001d027769	gsr1	1	Glutathione metabolism	1	0	6.60907e+07	6.63066e+07	6.93669e+07	6.89739e+07	6.9054e+07	6.43895e+07	5.55674e+07	5.84339e+07	6.02922e+07	High	High	High	High	High	High	High	High	High	1
FALSE	High	Master Protein	K7VU19	Elongation factor 1-alpha OS=Zea mays OX=4577 GN=103635497 PE=3 SV=1	0	191.879	55	23	197	1	447	49.2	9.11	860.54	23	metabolic process	cytoplasm	catalytic activity;nucleotide binding;RNA binding	Pf00009, Pf03143, Pf03144	103635497	Zm00001d009868	LOC103635497	8	RNA transport	1	3	3.43333e+07	3.77991e+07	3.80224e+07	4.87359e+07	4.84111e+07	4.5672e+07	3.38948e+07	3.46156e+07	3.50741e+07	High	High	High	High	High	High	High	High	High	1
FALSE	High	Master Protein	A0A1D6FAV4	Protoporphyrinogen oxidase OS=Zea mays OX=4577 GN=ZEAMMB73_Zm00001d008203 PE=3 SV=1	0	191.583	61	26	86	26	577	61.5	7.94	424.39	26	metabolic process		catalytic activity	Pf01266, Pf01593, Pf12831, Pf13450	542554	Zm00001d008203	prpo1	8		0	0	8.12286e+07	8.49894e+07	8.37535e+07	8.92574e+07	8.97554e+07	9.14444e+07	9.19375e+07	8.90057e+07	9.56536e+07	High	High	High	High	High	High	High	High	High	1
FALSE	High	Master Protein	A0A1D6P3C9	Fructose-bisphosphate aldolase OS=Zea mays OX=4577 GN=100284148 PE=3 SV=1	0	190.863	76	22	154	21	373	39.6	5.86	758.4	22	metabolic process		catalytic activity	Pf00274	100274515	Zm00001d046553	LOC100274515	9		0	0	2.3572e+08	2.40776e+08	2.40932e+08	2.54388e+08	2.559e+08	2.55202e+08	2.10876e+08	2.29181e+08	2.23474e+08	High	High	High	High	High	High	High	High	High	1
FALSE	High	Master Protein	C0P4U8	Putative ATP synthase 24 kDa subunit mitochondrial OS=Zea mays OX=4577 GN=ZEAMMB73_Zm00001d053983 PE=2 SV=1	0	190.542	65	25	185	6	243	27.6	8.43	693.14	25	development				100283802	Zm00001d053983	pco126068	4		0	24	4.90836e+08	4.80202e+08	4.66624e+08	4.44695e+08	4.48936e+08	4.80395e+08	5.45736e+08	5.27093e+08	5.33234e+08	High	High	High	High	High	High	High	High	High	1
FALSE	High	Master Protein	C0P664	Tubulin beta chain OS=Zea mays OX=4577 GN=100382290 PE=2 SV=1	0	190.065	68	24	146	2	448	50.3	4.83	548.99	24	cell organization and biogenesis	cytoplasm;cytoskeleton	catalytic activity;nucleotide binding;structural molecule activity	Pf00091, Pf03953	100382290	Zm00001d012556	LOC100382290	8	Phagosome	1	0	2.81336e+06	2.51052e+06	2.61073e+06	2.65317e+06	2.33285e+06	2.29733e+06	2.2008e+06	1.71325e+06	1.91829e+06	High	High	High	High	High	High	High	High	High	1
FALSE	High	Master Protein	B4FVJ0	60S ribosomal protein L4-1 OS=Zea mays OX=4577 GN=ZEAMMB73_Zm00001d007824 PE=2 SV=1	0	189.76	66	26	118	8	404	44.4	10.51	515.59	26	metabolic process	ribosome	structural molecule activity	Pf00573, Pf14374	100280657	Zm00001d007824	LOC100280657	2		0	22	9.58946e+07	1.01588e+08	1.04816e+08	1.17125e+08	1.09493e+08	1.02177e+08	9.75752e+07	8.65918e+07	9.76399e+07	High	High	High	High	High	High	High	High	High	1
FALSE	High	Master Protein	B4FTJ0	Triosephosphate isomerase OS=Zea mays OX=4577 GN=100191222 PE=2 SV=1	0	189.721	74	19	336	3	304	32.4	6.55	1768.97	19	metabolic process		catalytic activity	Pf00121	100191222	Zm00001d021310	LOC100191222	7	Inositol phosphate metabolism; Carbon metabolism; Metabolic pathways; Carbon fixation in photosynthetic organisms; Biosynthesis of amino acids; Fructose and mannose metabolism; Biosynthesis of secondary metabolites; Glycolysis / Gluconeogenesis	8	0	8.95084e+07	8.1896e+07	9.02254e+07	8.73854e+07	8.60653e+07	8.26133e+07	7.35405e+07	7.54853e+07	7.79825e+07	High	High	High	High	High	High	High	High	High	1
FALSE	High	Master Protein	B6TQ08	Actin-1 OS=Zea mays OX=4577 GN=103625937 PE=1 SV=1	0	189.551	70	21	161	4	377	41.8	5.49	672.57	21			nucleotide binding	Pf00022	100284092; 103625937	Zm00001d013410; Zm00001d033790	TIDP3708; LOC103625937	1; 5		0	22	4.1446e+08	4.16273e+08	4.18641e+08	5.0311e+08	4.69784e+08	4.59162e+08	3.66343e+08	3.91064e+08	3.91205e+08	High	High	High	High	High	High	High	High	High	1
FALSE	High	Master Protein	B4FRH8	Actin-7 OS=Zea mays OX=4577 GN=100283878 PE=2 SV=1	0	189.096	68	20	167	2	377	41.7	5.49	698.26	20			nucleotide binding	Pf00022	100283878	Zm00001d053177	pco095216b	4		0	0	2.30781e+07	2.25631e+07	2.38781e+07	2.7405e+07	2.57625e+07	2.69852e+07	2.08294e+07	2.14309e+07	2.24061e+07	High	High	High	High	High	High	High	High	High	1
FALSE	High	Master Protein	C0HFM6	Chaperonin CPN60-like 2 mitochondrial OS=Zea mays OX=4577 GN=100272259 PE=2 SV=1	0	188.905	55	32	90	27	580	61.2	6.74	385.11	32	metabolic process;response to stimulus	cytoplasm;membrane;mitochondrion	nucleotide binding	Pf00118	100272259	Zm00001d038857	LOC100272259	6	RNA degradation	1	0	6.03213e+07	6.12772e+07	5.93706e+07	6.34517e+07	6.41508e+07	6.1584e+07	6.96655e+07	6.77085e+07	7.31205e+07	High	High	High	High	High	High	High	High	High	1
FALSE	High	Master Protein	A0A1D6EB22	Abscisic acid stress ripening3 OS=Zea mays OX=4577 GN=ZEAMMB73_Zm00001d003712 PE=3 SV=1	0	188.421	87	25	149	25	269	27.8	5.25	636.3	25	response to stimulus			Pf02496		Zm00001d003712		2		0	0	2.91132e+08	3.6038e+08	3.37414e+08	2.38929e+08	3.02124e+08	3.22087e+08	5.34127e+08	5.11907e+08	4.81762e+08	High	High	High	High	High	High	High	High	High	1
FALSE	High	Master Protein	C0PHR4	Adenosylhomocysteinase OS=Zea mays OX=4577 GN=100282150 PE=2 SV=1	0	188.322	63	28	132	28	485	53.2	5.9	574.67	28	metabolic process;transport		catalytic activity;nucleotide binding	Pf00670, Pf02254, Pf02826, Pf02882, Pf05221, Pf13241	100282150	Zm00001d049239	LOC100282150	4	Cysteine and methionine metabolism; Metabolic pathways	2	0	9.56974e+07	1.04422e+08	1.10478e+08	1.47866e+08	1.37335e+08	1.20935e+08	8.53979e+07	8.77638e+07	8.74757e+07	High	High	High	High	High	High	High	High	High	1
FALSE	High	Master Protein	B4FBK8	3-ketoacyl-CoA thiolase 2 peroxisomal OS=Zea mays OX=4577 GN=100192501 PE=2 SV=1	0	188.271	58	20	85	20	461	47.9	8.28	416.89	20	metabolic process		catalytic activity	Pf00108, Pf02803	100192501	Zm00001d018487	LOC100192501	5	alpha-Linolenic acid metabolism; Fatty acid degradation; Biosynthesis of secondary metabolites; Fatty acid metabolism; Valine, leucine and isoleucine degradation; Biosynthesis of unsaturated fatty acids; Metabolic pathways; Peroxisome	8	0	8.26016e+07	8.71179e+07	8.42283e+07	8.62899e+07	8.30061e+07	8.25268e+07	9.17718e+07	8.89339e+07	9.44954e+07	High	High	High	High	High	High	High	High	High	1
FALSE	High	Master Protein	B6TCE9	Peptidyl-prolyl cis-trans isomerase OS=Zea mays OX=4577 GN=100282887 PE=2 SV=1	0	188.192	65	15	221	4	248	26.2	9.19	941.79	15	metabolic process		catalytic activity	Pf00160	100282887	Zm00001d011104	LOC100282887	8		0	0	2.52423e+08	2.41454e+08	2.38154e+08	2.38451e+08	2.40797e+08	2.483e+08	2.86678e+08	2.74542e+08	2.6826e+08	High	High	High	High	High	High	High	High	High	1
FALSE	High	Master Protein	B4FAL8	Selenium-binding protein 3 OS=Zea mays OX=4577 GN=100192654 PE=2 SV=1	0	187.788	70	24	90	22	493	54.1	6.05	426.56	24			protein binding	Pf05694	100192654	Zm00001d042367	pco084514(44)	3		0	2	7.74334e+07	7.71269e+07	8.00892e+07	8.32713e+07	8.2753e+07	8.35279e+07	9.03721e+07	9.04133e+07	9.5497e+07	High	High	High	High	High	High	High	High	High	1
FALSE	High	Master Protein	B4FL09	Adenylate kinase OS=Zea mays OX=4577 GN=ZEAMMB73_Zm00001d035034 PE=2 SV=1	0	187.737	72	20	420	1	286	31.5	8.63	1633.37	20	metabolic process;regulation of biological process		catalytic activity;nucleotide binding	Pf00406, Pf05191, Pf13166, Pf13207, Pf13238	100281242	Zm00001d035034	adk1	6		0	19	2.36314e+09	2.38249e+09	2.33414e+09	2.26907e+09	2.26543e+09	2.35868e+09	2.21733e+09	2.42285e+09	2.22669e+09	High	High	High	High	High	High	High	High	High	1
FALSE	High	Master Protein	A0A096SSY4	Tubulin beta chain OS=Zea mays OX=4577 GN=100273658 PE=3 SV=1	0	186.672	67	24	117	4	446	50	4.89	456.86	24	cell organization and biogenesis	cytoplasm;cytoskeleton	catalytic activity;nucleotide binding;structural molecule activity	Pf00091, Pf03953, Pf10644	100273658	Zm00001d027295	LOC100273658	1		0	0	4.93413e+06	5.35804e+06	5.30089e+06	5.6869e+06	5.00147e+06	4.69971e+06	5.00031e+06	4.738e+06	4.70144e+06	High	High	High	High	High	High	High	High	High	1
FALSE	High	Master Protein	B4FH57	Elongation factor Tu OS=Zea mays OX=4577 GN=100194026 PE=2 SV=1	0	186.365	62	26	117	3	450	48.4	6.55	510.32	26	metabolic process		catalytic activity;nucleotide binding;RNA binding	Pf00009, Pf03143, Pf03144	100194026	Zm00001d012846	LOC100194026	5		0	0	1.43175e+07	1.43767e+07	1.43218e+07	1.46057e+07	1.47203e+07	1.45756e+07	1.61451e+07	1.5912e+07	1.76685e+07	High	High	High	High	High	High	High	High	High	1
FALSE	High	Master Protein	K7UXK5	Putative alcohol dehydrogenase superfamily protein OS=Zea mays OX=4577 GN=ZEAMMB73_Zm00001d008377 PE=4 SV=1	0	186.358	69	22	131	21	358	38.9	6.54	638.21	22	metabolic process		catalytic activity	Pf00107	100282970	Zm00001d008377	LOC100282970	8		0	1	1.01103e+08	1.00478e+08	1.03376e+08	1.12758e+08	1.10494e+08	1.09527e+08	1.16526e+08	1.15261e+08	1.19132e+08	High	High	High	High	High	High	High	High	High	1
FALSE	High	Master Protein	K7VKP3	Putative SAP DNA-binding domain family protein isoform 1 OS=Zea mays OX=4577 GN=100381870 PE=4 SV=1	0	186.275	51	33	82	23	732	80.2	4.6	356.7	33			DNA binding	Pf02037	100381870	Zm00001d047191	LOC100381870	9		0	0	3.30051e+07	3.74118e+07	3.57462e+07	3.30584e+07	3.42884e+07	3.37849e+07	3.74975e+07	3.64473e+07	3.81087e+07	High	High	High	High	High	High	High	High	High	1
FALSE	High	Master Protein	A0A1D6N713	Sedoheptulose-17-bisphosphatase chloroplastic OS=Zea mays OX=4577 GN=ZEAMMB73_Zm00001d042840 PE=3 SV=1	0	186.237	61	24	327	24	379	41.1	6.77	1304.18	24	defense response;metabolic process;response to stimulus	extracellular	catalytic activity	Pf00316	100282017	Zm00001d042840	shbp1	3		0	0	1.31195e+09	1.344e+09	1.37171e+09	1.30558e+09	1.38896e+09	1.19539e+09	9.94262e+08	1.25558e+09	1.18757e+09	High	High	High	High	High	High	High	High	High	1
FALSE	High	Master Protein	B6SKA7	Elongation factor 1-alpha OS=Zea mays OX=4577 GN=103630200 PE=2 SV=1	0	185.956	55	22	187	3	447	49.2	9.13	844.33	22	metabolic process	cytoplasm	catalytic activity;nucleotide binding;RNA binding	Pf00009, Pf03143, Pf03144	100037748; 103630200	Zm00001d037875; Zm00001d037877	elfa2; LOC103630200	6	RNA transport	1	0	3.19129e+07	3.07993e+07	3.49391e+07	3.81181e+07	3.77029e+07	3.58543e+07	2.97458e+07	2.55077e+07	2.92671e+07	High	High	High	High	High	High	High	High	High	1
FALSE	High	Master Protein	O50018	Elongation factor 1-alpha OS=Zea mays OX=4577 GN=EF1-A PE=2 SV=1	0	185.582	54	22	187	1	447	49.3	9.11	829.24	22	metabolic process	cytoplasm	catalytic activity;nucleotide binding;RNA binding	Pf00009, Pf03143, Pf03144	542581	Zm00001d046449	EF1-A	9	RNA transport	1	0	2.51136e+06	2.77782e+06	2.69839e+06	3.43646e+06	3.40642e+06	3.10551e+06	2.70966e+06	2.49819e+06	2.78511e+06	High	High	High	High	High	High	High	High	High	1
FALSE	High	Master Protein	B6UHJ4	Elongation factor 1-alpha OS=Zea mays OX=4577 GN=100286309 PE=2 SV=1	0	185.198	55	23	178	2	447	49.3	9.06	764.16	23	metabolic process	cytoplasm	catalytic activity;nucleotide binding;RNA binding	Pf00009, Pf03143, Pf03144	100286309	Zm00001d036904	elf*-uaz7c01f12	6	RNA transport	1	24	5.0555e+08	5.31858e+08	5.39524e+08	6.47561e+08	6.15477e+08	5.69698e+08	4.44965e+08	4.12623e+08	4.5189e+08	High	High	High	High	High	High	High	High	High	1
FALSE	High	Master Protein	A0A1D6EXV3	Eukaryotic translation initiation factor 4G OS=Zea mays OX=4577 GN=103647746 PE=4 SV=1	0	185.04	26	39	70	23	1811	196.8	7.94	285.02	39	metabolic process		protein binding;RNA binding	Pf02847, Pf02854	103647746	Zm00001d006573	LOC103647746	2	RNA transport	1	17	2.67041e+07	2.84004e+07	2.83139e+07	2.83413e+07	2.82714e+07	2.84381e+07	3.26926e+07	3.02304e+07	3.17999e+07	High	High	High	High	High	High	High	High	High	1
FALSE	High	Master Protein	Q94IQ8	Methyl binding domain106 OS=Zea mays OX=4577 GN=542069 PE=2 SV=1	0	184.871	68	22	112	18	428	43.3	4.5	489.39	22		nucleus	DNA binding	Pf01429	542069	Zm00001d031101	mbd106	1		0	0	4.99951e+07	5.05692e+07	4.87879e+07	4.09035e+07	4.1825e+07	4.28696e+07	5.31144e+07	4.97774e+07	5.13097e+07	High	High	High	High	High	High	High	High	High	1
FALSE	High	Master Protein	B4FZU9	Dihydrothymine dehydrogenase OS=Zea mays OX=4577 GN=100274265 PE=2 SV=1	0	184.26	72	26	98	26	415	45.6	6.46	441.27	26	cell communication;metabolic process;response to stimulus	cytoplasm	catalytic activity	Pf01180	100274265	Zm00001d017966	cl32009_1b	5	Pyrimidine metabolism; Pantothenate and CoA biosynthesis; beta-Alanine metabolism; Metabolic pathways	4	0	1.19897e+08	1.14736e+08	1.16649e+08	1.04615e+08	1.0957e+08	1.05878e+08	1.22531e+08	1.19619e+08	1.22019e+08	High	High	High	High	High	High	High	High	High	1
FALSE	High	Master Protein	A0A1D6L6Z4	Nuclear pore complex protein NUP1 OS=Zea mays OX=4577 GN=ZEAMMB73_Zm00001d034371 PE=4 SV=1	0	184.169	30	33	77	33	1319	135.1	9.39	333.09	33						Zm00001d034371		1		0	0	3.65461e+07	3.61798e+07	3.55605e+07	3.61602e+07	3.58625e+07	3.5173e+07	3.99382e+07	3.77004e+07	3.98676e+07	High	High	High	High	High	High	High	High	High	1
FALSE	High	Master Protein	B4FQJ6	26S protease regulatory subunit 7 homolog A OS=Zea mays OX=4577 GN=100274064 PE=2 SV=1	0	184.088	70	28	85	28	426	47.7	6.29	354.06	28	metabolic process;regulation of biological process;response to stimulus	cytoplasm	catalytic activity;nucleotide binding;protein binding	Pf00004, Pf00158, Pf05496, Pf06414, Pf07724, Pf07726, Pf07728, Pf13191, Pf13401	100272769; 100274064	Zm00001d052078; Zm00001d018309	LOC100272769; LOC100274064	4; 5	Proteasome	1	0	9.56886e+07	9.8368e+07	9.85121e+07	1.06899e+08	1.05461e+08	9.94522e+07	9.26692e+07	9.21341e+07	1.02536e+08	High	High	High	High	High	High	High	High	High	1
FALSE	High	Master Protein	P43188	Adenylate kinase, chloroplastic OS=Zea mays OX=4577 GN=ADK1 PE=1 SV=1	0	183.746	91	20	421	1	222	24.9	5.03	1619.24	20	metabolic process		catalytic activity;nucleotide binding	Pf00406, Pf05191, Pf13166, Pf13207						0	0	2.11885e+08	1.94002e+08	1.87305e+08	1.70128e+08	1.97221e+08	1.65544e+08	1.89662e+08	1.95152e+08	1.65845e+08	High	High	High	High	High	High	High	High	High	1
FALSE	High	Master Protein	A0A1D6JE74	Uncharacterized protein OS=Zea mays OX=4577 GN=103642050 PE=4 SV=1	0	183.616	22	35	99	1	1409	159.7	4.75	364.88	35		membrane		Pf13166	103642050	Zm00001d026295	LOC103642050	10		0	3	1.67058e+07	1.8092e+07	1.78643e+07	1.68832e+07	1.63832e+07	1.47421e+07	1.5533e+07	1.60139e+07	1.54479e+07	High	High	High	High	High	High	High	High	High	1
FALSE	High	Master Protein	K7VNE0	Phosphoenolpyruvate carboxykinase (ATP) OS=Zea mays OX=4577 GN=ZEAMMB73_Zm00001d047893 PE=3 SV=1	0	183.546	50	28	104	11	659	72.5	6.76	451.75	28	metabolic process		catalytic activity;nucleotide binding	Pf01293	100279748	Zm00001d047893	pck2	9		0	0	8.88002e+06	9.21332e+06	9.40214e+06	1.03207e+07	1.00362e+07	9.49108e+06	8.84436e+06	1.00921e+07	9.81047e+06	High	High	High	High	High	High	High	High	High	1
FALSE	High	Master Protein	B4FH62	NAD(P)-binding Rossmann-fold superfamily protein OS=Zea mays OX=4577 GN=100194029 PE=2 SV=1	0	183.252	74	20	181	16	298	31.8	9.04	734.63	20	metabolic process		catalytic activity	Pf01073, Pf05368, Pf13460	100194029	Zm00001d011069	cl63430_1	8		0	5	8.57056e+08	8.56856e+08	8.57162e+08	7.59386e+08	8.14104e+08	8.22578e+08	9.23655e+08	8.92982e+08	8.92929e+08	High	High	High	High	High	High	High	High	High	1
FALSE	High	Master Protein	A0A1D6GWT5	Calcium-binding EF hand family protein OS=Zea mays OX=4577 GN=100193029 PE=4 SV=1	0	181.718	34	39	67	26	1205	130.7	5.66	253.45	39	cell organization and biogenesis	cytoskeleton	catalytic activity;metal ion binding;motor activity;protein binding	Pf01576, Pf05701, Pf06160, Pf12128, Pf12763, Pf13202, Pf13499	100193029	Zm00001d014862	pco108452	5		0	14	5.63027e+07	5.67742e+07	5.57735e+07	5.8939e+07	5.78764e+07	5.67465e+07	5.77692e+07	5.64918e+07	6.04356e+07	High	High	High	High	High	High	High	High	High	1
FALSE	High	Master Protein	B6THR9	3-isopropylmalate dehydrogenase OS=Zea mays OX=4577 GN=100283376 PE=2 SV=1	0	181.319	65	21	144	7	409	43.5	5.55	721.7	21	metabolic process	cytoplasm	catalytic activity;metal ion binding;nucleotide binding	Pf00180	100283376	Zm00001d026675	LOC100283376	10	Metabolic pathways; Valine, leucine and isoleucine biosynthesis; Biosynthesis of amino acids; Biosynthesis of secondary metabolites; 2-Oxocarboxylic acid metabolism; C5-Branched dibasic acid metabolism	6	20	1.33122e+08	1.36214e+08	1.36457e+08	1.42693e+08	1.40358e+08	1.39781e+08	1.47323e+08	1.45754e+08	1.52501e+08	High	High	High	High	High	High	High	High	High	1
FALSE	High	Master Protein	B4FR47	Fructose-bisphosphate aldolase OS=Zea mays OX=4577 GN=100272845 PE=2 SV=1	0	181.104	63	22	353	12	394	42.4	6.58	1339.15	22	metabolic process		catalytic activity	Pf00274	100272845	Zm00001d053015	AY110170	4	Metabolic pathways; Biosynthesis of amino acids; Pentose phosphate pathway; Carbon fixation in photosynthetic organisms; Biosynthesis of secondary metabolites; Glycolysis / Gluconeogenesis; Carbon metabolism; Fructose and mannose metabolism	8	0	2.7556e+08	2.7505e+08	2.66814e+08	2.90063e+08	2.9666e+08	2.74951e+08	2.29046e+08	2.55265e+08	2.50886e+08	High	High	High	High	High	High	High	High	High	1
FALSE	High	Master Protein	B4FQK0	Monodehydroascorbate reductase 5 mitochondrial OS=Zea mays OX=4577 GN=100272772 PE=2 SV=1	0	180.133	64	26	124	25	499	53.7	8.47	542.04	26	metabolic process;response to stimulus	mitochondrion	catalytic activity;nucleotide binding	Pf00070, Pf07992	100272772	Zm00001d024633	IDP52	10	Ascorbate and aldarate metabolism; Metabolic pathways	2	1	2.17304e+08	2.32335e+08	2.30422e+08	2.48373e+08	2.49041e+08	2.31442e+08	2.16302e+08	2.14352e+08	2.2678e+08	High	High	High	High	High	High	High	High	High	1
FALSE	High	Master Protein	A0A1D6MEZ6	Plasma membrane-associated cation-binding protein 1 OS=Zea mays OX=4577 GN=100191938 PE=4 SV=1	0	179.871	67	27	324	22	266	28.8	4.84	1268.44	27	response to stimulus			Pf05558	100191938	Zm00001d039283	LOC100191938	3		0	5	1.65624e+09	1.69501e+09	1.65095e+09	1.19319e+09	1.22839e+09	1.29472e+09	1.38982e+09	1.37459e+09	1.30852e+09	High	High	High	High	High	High	High	High	High	1
FALSE	High	Master Protein	C4J3S6	2-isopropylmalate synthase OS=Zea mays OX=4577 GN=ZEAMMB73_Zm00001d004960 PE=2 SV=1	0	179.747	62	32	84	9	640	68.4	7.37	342.76	32	metabolic process		catalytic activity	Pf00682, Pf08502	100281571	Zm00001d004960	pco062200b	2		0	3	1.59165e+07	1.5678e+07	1.53656e+07	1.61957e+07	1.60972e+07	1.49018e+07	1.51474e+07	1.44254e+07	1.64674e+07	High	High	High	High	High	High	High	High	High	1
FALSE	High	Master Protein	A0A1D6GL76	5-methyltetrahydropteroyltriglutamate--homocysteine S-methyltransferase OS=Zea mays OX=4577 GN=541714 PE=3 SV=1	0	179.11	48	33	97	11	783	86.5	6.61	402.71	33	metabolic process		catalytic activity;metal ion binding	Pf01717, Pf08267	541714	Zm00001d013644	TIDP2999	5		0	10	2.29117e+07	2.56312e+07	2.8916e+07	3.58348e+07	3.56172e+07	3.15694e+07	2.04297e+07	2.11863e+07	2.18801e+07	High	High	High	High	High	High	High	High	High	1
FALSE	High	Master Protein	B7ZZ57	Polyphenol oxidase chloroplastic OS=Zea mays OX=4577 GN=ZEAMMB73_Zm00001d049407 PE=2 SV=1	0	179.032	53	27	114	26	645	70.9	7.3	469.4	27	metabolic process		catalytic activity;metal ion binding	Pf00264, Pf12142, Pf12143	100275424	Zm00001d049407	LOC100275424	4		0	0	6.73596e+07	7.24189e+07	6.81098e+07	6.76651e+07	6.18835e+07	6.08342e+07	6.59004e+07	6.13388e+07	6.64121e+07	High	High	High	High	High	High	High	High	High	1
FALSE	High	Master Protein	Q9M585	Stomatin-like protein OS=Zea mays OX=4577 GN=STM1 PE=2 SV=1	0	178.824	64	22	76	22	394	43.3	6.9	370.79	22		membrane		Pf01145	541819	Zm00001d024540	stm1	10		0	0	4.00457e+07	3.82574e+07	3.88713e+07	3.75816e+07	3.88436e+07	3.85933e+07	4.36914e+07	4.08407e+07	4.34722e+07	High	High	High	High	High	High	High	High	High	1
FALSE	High	Master Protein	Q9SYS1	Beta-amylase OS=Zea mays OX=4577 GN=Amy2 PE=3 SV=1	0	178.468	69	26	87	26	488	55.1	5.03	371.44	26	metabolic process		catalytic activity	Pf01301, Pf01373	542472	Zm00001d021702	amyb5	7		0	0	1.0652e+08	1.06696e+08	1.13167e+08	1.11197e+08	1.07428e+08	1.00887e+08	9.32392e+07	9.5247e+07	9.91559e+07	High	High	High	High	High	High	High	High	High	1
FALSE	High	Master Protein	B4FSV6	6-phosphogluconate dehydrogenase, decarboxylating OS=Zea mays OX=4577 GN=541700 PE=2 SV=1	0	178.405	73	27	86	9	482	52.8	6.29	391.13	27	metabolic process		catalytic activity	Pf00393, Pf03446	541700	Zm00001d035925	pgd2; LOC101202692	6	Biosynthesis of secondary metabolites; Metabolic pathways; Pentose phosphate pathway; Glutathione metabolism; Carbon metabolism	5	0	3.1095e+07	2.98216e+07	3.15274e+07	3.51481e+07	3.46734e+07	3.32664e+07	2.99969e+07	3.12606e+07	3.15819e+07	High	High	High	High	High	High	High	High	High	1
FALSE	High	Master Protein	K7TIN2	Glycine cleavage system P protein OS=Zea mays OX=4577 GN=541946 PE=3 SV=1	0	178.049	43	35	87	35	1042	111.9	7.06	450.76	35	metabolic process	mitochondrion	catalytic activity	Pf02347	541946	Zm00001d023437	LOC541946	10	Metabolic pathways; Glycine, serine and threonine metabolism; Glyoxylate and dicarboxylate metabolism; Biosynthesis of secondary metabolites; Carbon metabolism	5	0	5.21754e+07	6.09077e+07	5.79456e+07	6.00313e+07	5.91672e+07	5.48945e+07	5.17375e+07	5.21958e+07	5.57536e+07	High	High	High	High	High	High	High	High	High	1
FALSE	High	Master Protein	A0A1D6HT76	Protein containing PDZ domain a K-box domain and a TPR region OS=Zea mays OX=4577 GN=103631990 PE=4 SV=1	0	177.963	69	23	333	23	340	37.2	6.07	1681.52	23	transport		protein binding;structural molecule activity	Pf06957, Pf13414, Pf13424, Pf13432, Pf14559	103631990	Zm00001d018901	LOC103631990	7		0	0	1.52013e+09	1.54817e+09	1.53522e+09	1.52151e+09	1.55685e+09	1.69591e+09	1.71228e+09	1.80376e+09	1.67187e+09	High	High	High	High	High	High	High	High	High	1
FALSE	High	Master Protein	B4FS99	ATP synthase subunit d, mitochondrial OS=Zea mays OX=4577 GN=ZEAMMB73_Zm00001d031825 PE=2 SV=1	0	177.665	86	25	152	25	170	19.9	5.29	504.04	25	metabolic process;transport	membrane;mitochondrion	transporter activity	Pf05873	109939200; 100283946	Zm00001d031825	LOC109939200; LOC100283946	1; 9		0	0	4.59226e+08	4.44189e+08	4.47254e+08	4.05433e+08	4.23942e+08	4.50126e+08	5.34038e+08	5.02012e+08	5.24797e+08	High	High	High	High	High	High	High	High	High	1
FALSE	High	Master Protein	A0A1D6ETY2	Triose phosphate isomerase2 OS=Zea mays OX=4577 GN=100193000 PE=3 SV=1	0	177.149	73	19	304	3	298	31.6	7.36	1603.82	19	metabolic process		catalytic activity	Pf00121	100193000	Zm00001d006221	gpm397a	2	Inositol phosphate metabolism; Carbon fixation in photosynthetic organisms; Fructose and mannose metabolism; Glycolysis / Gluconeogenesis; Metabolic pathways; Biosynthesis of amino acids; Biosynthesis of secondary metabolites; Carbon metabolism	8	16	6.79604e+08	6.97601e+08	7.26653e+08	7.49517e+08	7.33827e+08	7.3849e+08	6.35792e+08	6.92367e+08	6.83979e+08	High	High	High	High	High	High	High	High	High	1
FALSE	High	Master Protein	K7U9U9	Ferredoxin--nitrite reductase chloroplastic OS=Zea mays OX=4577 GN=542264 PE=3 SV=1	0	177.093	57	28	78	11	597	66.1	6.9	327.63	28	metabolic process		catalytic activity	Pf01077, Pf03460	542264	Zm00001d052165; Zm00001d052164	gpm108b; LOC542264	4	Nitrogen metabolism	1	18	7.87374e+07	9.83821e+07	8.89932e+07	9.93701e+07	1.02054e+08	9.36299e+07	8.98794e+07	9.02258e+07	1.03547e+08	High	High	High	High	High	High	High	High	High	1
FALSE	High	Master Protein	A0A1D6J8N0	Eukaryotic translation initiation factor 4B OS=Zea mays OX=4577 GN=ZEAMMB73_Zm00001d025692 PE=4 SV=1	0	176.926	69	31	148	1	355	39.3	9.39	424.69	31	metabolic process		RNA binding	Pf06273	100284982	Zm00001d025692	LOC100284982	10		0	0	2.64623e+06	2.2525e+06	2.4756e+06	2.28545e+06	2.28979e+06	2.32236e+06	3.005e+06	2.37224e+06	2.86463e+06	High	High	High	High	High	High	High	High	High	1
FALSE	High	Master Protein	A0A1D6HSJ1	(S)-2-hydroxy-acid oxidase OS=Zea mays OX=4577 GN=ZEAMMB73_Zm00001d018810 PE=3 SV=1	0	176.674	61	25	151	23	418	45.3	8.32	534.65	25	metabolic process		catalytic activity;nucleotide binding	Pf00478, Pf01070, Pf01645	100279535	Zm00001d018810	go1	7		0	2	4.46021e+08	4.38785e+08	4.41739e+08	4.4337e+08	4.24725e+08	4.07552e+08	3.15421e+08	3.49245e+08	3.157e+08	High	High	High	High	High	High	High	High	High	1
FALSE	High	Master Protein	A0A1D6EHT1	Actin-7 OS=Zea mays OX=4577 GN=100304239 PE=3 SV=1	0	176.547	44	20	149	3	590	65.9	5.68	612.52	20			nucleotide binding	Pf00022, Pf12776	100304239	Zm00001d004855	LOC100304239	2		0	5	4.389e+07	4.36191e+07	4.79755e+07	5.58265e+07	5.73707e+07	5.10578e+07	4.44346e+07	4.41774e+07	4.09726e+07	High	High	High	High	High	High	High	High	High	1
FALSE	High	Master Protein	Q5EUD7	Protein disulfide-isomerase OS=Zea mays OX=4577 GN=PDIL2-1 PE=2 SV=1	0	176.271	65	29	128	24	367	40.1	6.23	489.95	29	cellular homeostasis;metabolic process;regulation of biological process	endoplasmic reticulum	antioxidant activity;catalytic activity	Pf00085, Pf00578, Pf07749, Pf13098, Pf13899, Pf13905	606413	Zm00001d040766	pdi6	3	Protein processing in endoplasmic reticulum	1	5	1.73962e+08	1.68527e+08	1.63972e+08	1.72984e+08	1.71006e+08	1.76698e+08	2.2074e+08	2.0796e+08	2.24941e+08	High	High	High	High	High	High	High	High	High	1
FALSE	High	Master Protein	B6T8U7	Chaperonin OS=Zea mays OX=4577 GN=103647460 PE=2 SV=1	0	175.808	74	19	276	15	245	25.6	8.72	1292.42	19	metabolic process;regulation of biological process	cytoplasm	metal ion binding;nucleotide binding	Pf00166	100216904	Zm00001d005812	cl21464_1	2		0	0	4.97561e+08	5.22405e+08	5.00714e+08	4.88077e+08	5.18163e+08	5.71256e+08	6.6373e+08	6.37343e+08	6.35906e+08	High	High	High	High	High	High	High	High	High	1
FALSE	High	Master Protein	Q947B9	Glucose-1-phosphate adenylyltransferase OS=Zea mays OX=4577 GN=542295 PE=3 SV=1	0	175.682	59	22	130	7	517	56.4	6.95	772.85	22	metabolic process		catalytic activity;nucleotide binding	Pf00483, Pf12804	542295	Zm00001d032385	agpsl1; LOC542295	1	Starch and sucrose metabolism; Metabolic pathways; Amino sugar and nucleotide sugar metabolism; Biosynthesis of secondary metabolites	4	16	1.2244e+08	1.21443e+08	1.26714e+08	1.28883e+08	1.23597e+08	1.16947e+08	9.50002e+07	1.06086e+08	1.04868e+08	High	High	High	High	High	High	High	High	High	1
FALSE	High	Master Protein	A0A1D6IEV2	Eukaryotic translation initiation factor 4G OS=Zea mays OX=4577 GN=ZEAMMB73_Zm00001d021741 PE=4 SV=1	0	175.641	25	36	64	20	1821	197.3	7.28	280.35	36	metabolic process		protein binding;RNA binding	Pf02847, Pf02854	103633283	Zm00001d021741	LOC103633283	7	RNA transport	1	0	1.328e+07	1.24934e+07	1.29921e+07	1.24072e+07	1.23624e+07	1.29038e+07	1.54191e+07	1.35284e+07	1.44249e+07	High	High	High	High	High	High	High	High	High	1
FALSE	High	Master Protein	B8A367	Cysteine synthase OS=Zea mays OX=4577 GN=100280321 PE=2 SV=1	0	175.635	65	19	149	4	398	41.6	7.39	756.21	19	metabolic process		catalytic activity	Pf00291	100280321	Zm00001d008379	cys1	8	Carbon metabolism; Biosynthesis of secondary metabolites; Cysteine and methionine metabolism; Sulfur metabolism; Biosynthesis of amino acids; Metabolic pathways	6	0	1.70976e+07	1.89109e+07	1.91367e+07	1.55598e+07	1.92768e+07	1.8738e+07	1.91885e+07	1.9935e+07	1.98048e+07	High	High	High	High	High	High	High	High	High	1
FALSE	High	Master Protein	K7ULI1	Putative WEB family protein chloroplastic OS=Zea mays OX=4577 GN=ZEAMMB73_Zm00001d026193 PE=4 SV=1	0	174.96	48	35	71	23	762	84.2	5.02	302.66	35				Pf03961, Pf05701	103642004	Zm00001d026193	LOC103642004	10		0	0	1.90625e+07	1.90119e+07	1.9027e+07	2.01124e+07	1.96628e+07	1.96034e+07	1.9318e+07	1.78075e+07	2.05518e+07	High	High	High	High	High	High	High	High	High	1
FALSE	High	Master Protein	A0A1D6G5A3	GYF domain-containing protein OS=Zea mays OX=4577 GN=103636339 PE=4 SV=1	0	174.685	28	38	81	19	1534	170.2	6.39	283.81	38			protein binding	Pf02213	103636339	Zm00001d011981	LOC103636339	8		0	0	1.6231e+07	1.60184e+07	1.58123e+07	1.52611e+07	1.62659e+07	1.6405e+07	1.82837e+07	1.70184e+07	1.84536e+07	High	High	High	High	High	High	High	High	High	1
FALSE	High	Master Protein	A0A1D6GGL9	Aspartate-semialdehyde dehydrogenase OS=Zea mays OX=4577 GN=ZEAMMB73_Zm00001d013223 PE=3 SV=1	0	174.637	79	22	90	22	377	40.8	7.43	472.69	22	metabolic process	cytoplasm	catalytic activity;nucleotide binding;protein binding	Pf01118, Pf02774	100191334	Zm00001d013223	cl345_1a	5		0	0	1.09376e+08	1.09929e+08	1.10216e+08	1.09144e+08	1.09278e+08	1.14127e+08	1.24757e+08	1.20939e+08	1.28868e+08	High	High	High	High	High	High	High	High	High	1
FALSE	High	Master Protein	C0P429	UTP--glucose-1-phosphate uridylyltransferase OS=Zea mays OX=4577 GN=100382295 PE=2 SV=1	0	174.033	66	25	96	17	467	51.3	6.04	411.08	25	metabolic process		catalytic activity	Pf01704	100382295	Zm00001d015008	si945020c09(283)	5		0	0	2.10936e+07	2.2001e+07	2.1733e+07	2.627e+07	2.62204e+07	2.45705e+07	2.19376e+07	2.17844e+07	2.22602e+07	High	High	High	High	High	High	High	High	High	1
FALSE	High	Master Protein	A0A1D6LIK1	Peptidyl-prolyl cis-trans isomerase OS=Zea mays OX=4577 GN=ZEAMMB73_Zm00001d035761 PE=3 SV=1	0	173.983	65	16	265	5	251	26.4	9.33	974.98	16	metabolic process		catalytic activity	Pf00160	103629299	Zm00001d035761	LOC103629299	6		0	13	1.61571e+09	1.60926e+09	1.57799e+09	1.42761e+09	1.50433e+09	1.5748e+09	1.82919e+09	1.75738e+09	1.71705e+09	High	High	High	High	High	High	High	High	High	1
FALSE	High	Master Protein	B4FSZ7	Putative mitochondrial-processing peptidase subunit alpha-2 chloroplastic/mitochondrial OS=Zea mays OX=4577 GN=100284247 PE=2 SV=1	0	173.894	69	24	107	21	505	54.1	6.64	508.5	24			catalytic activity;metal ion binding	Pf00675, Pf05193	100284247; 100856885	Zm00001d039505	LOC100284247; LOC100856885	3		0	3	1.52171e+08	1.49333e+08	1.48849e+08	1.4969e+08	1.45964e+08	1.41191e+08	1.43195e+08	1.4534e+08	1.52482e+08	High	High	High	High	High	High	High	High	High	1
FALSE	High	Master Protein	A0A1D6IAT2	UTP--glucose-1-phosphate uridylyltransferase OS=Zea mays OX=4577 GN=100191846 PE=3 SV=1	0	173.506	83	22	183	1	336	37.2	7.14	816.27	22	metabolic process		catalytic activity	Pf01704	100191846	Zm00001d021421	csu815	7		0	0	32709.5	36570	38601.6	40261.5	39402.6	32697.2	40429.3	35829.3	45755.6	High	High	High	High	High	High	High	High	High	1
FALSE	High	Master Protein	B6T927	NAD(P)H-quinone oxidoreductase subunit S chloroplastic OS=Zea mays OX=4577 GN=100276340 PE=2 SV=1	0	173.438	81	17	153	17	235	24.9	5.14	736.26	17	metabolic process	membrane		Pf11623	100276340	Zm00001d014349	AC234522.1_FG005; LOC100276340	5		0	0	3.49214e+08	3.64339e+08	3.38857e+08	2.94275e+08	3.02026e+08	3.15582e+08	3.64403e+08	3.98458e+08	3.66283e+08	High	High	High	High	High	High	High	High	High	1
FALSE	High	Master Protein	A0A1D6IJT4	Putative paramyosin OS=Zea mays OX=4577 GN=100304438 PE=3 SV=1	0	173.017	39	33	64	31	800	88.4	5.1	241.93	33				Pf05701	100304438	Zm00001d022161	cl37738_1	7		0	2	2.92231e+07	2.90912e+07	2.87996e+07	2.82217e+07	2.91564e+07	2.8077e+07	2.59669e+07	2.64132e+07	2.7957e+07	High	High	High	High	High	High	High	High	High	1
FALSE	High	Master Protein	A0A1D6JSN1	T-complex protein 1 subunit gamma OS=Zea mays OX=4577 GN=100285961 PE=3 SV=1	0	172.929	70	33	89	7	558	60.7	6.68	359.43	33	metabolic process	cytoplasm	nucleotide binding;protein binding	Pf00118	100285961	Zm00001d028183	pco073966	1		0	27	6.80285e+07	7.14452e+07	7.1525e+07	8.36874e+07	7.99108e+07	7.08602e+07	5.93501e+07	6.22729e+07	7.06932e+07	High	High	High	High	High	High	High	High	High	1
FALSE	High	Master Protein	B8A161	Nucleosome assembly protein 1 OS=Zea mays OX=4577 GN=100279994 PE=2 SV=1	0	172.803	52	18	116	6	373	42.4	4.45	577.39	18	cell organization and biogenesis	nucleus		Pf00956	100279994	Zm00001d011130	IDP2365	8		0	0	3.64792e+07	4.15765e+07	4.07621e+07	3.09506e+07	3.82861e+07	4.00881e+07	4.39291e+07	4.30688e+07	4.41802e+07	High	High	High	High	High	High	High	High	High	1
FALSE	High	Master Protein	A0A1D6HR58	Pentatricopeptide repeat-containing protein ELI1 chloroplastic OS=Zea mays OX=4577 GN=100284842 PE=4 SV=1	0	172.758	22	24	97	11	1405	153.4	8.88	443.11	24	metabolic process		catalytic activity;metal ion binding;protein binding	Pf00155, Pf00168, Pf01535, Pf12854, Pf13041, Pf13812, Pf14432	100193853	Zm00001d018639	LOC100193853	7		0	17	1.21867e+08	1.20833e+08	1.23495e+08	1.27735e+08	1.24895e+08	1.17657e+08	9.22387e+07	9.91599e+07	1.01437e+08	High	High	High	High	High	High	High	High	High	1
FALSE	High	Master Protein	A0A1D6FKV9	Malate dehydrogenase OS=Zea mays OX=4577 GN=ZEAMMB73_Zm00001d009640 PE=3 SV=1	0	171.731	58	20	153	5	368	38.6	8.05	748.05	20	metabolic process		catalytic activity	Pf00056, Pf02866	100273428	Zm00001d009640	LOC100273428	8		0	0	3.12233e+07	3.45385e+07	3.32304e+07	3.44182e+07	3.35989e+07	3.50395e+07	3.87718e+07	3.89791e+07	3.80816e+07	High	High	High	High	High	High	High	High	High	1
FALSE	High	Master Protein	A0A1D6PD99	Glutathione S-transferase L2 chloroplastic OS=Zea mays OX=4577 GN=ZEAMMB73_Zm00001d047765 PE=4 SV=1	0	171.662	73	23	74	15	281	31.7	5.15	333.56	23			catalytic activity;protein binding	Pf00043, Pf13409, Pf13410, Pf13417, Pf14497	100282090	Zm00001d047765	LOC100282090	9		0	8	1.80313e+08	1.91916e+08	1.88611e+08	1.75359e+08	1.80999e+08	1.93126e+08	2.20678e+08	2.2337e+08	2.22899e+08	High	High	High	High	High	High	High	High	High	1
FALSE	High	Master Protein	C0PGN4	Obg-like ATPase 1 OS=Zea mays OX=4577 GN=ZEAMMB73_Zm00001d034318 PE=2 SV=1	0	171.501	69	21	72	20	431	46.8	7.17	337.59	21		cytoplasm	catalytic activity;nucleotide binding	Pf01926, Pf02421, Pf06071	100274056	Zm00001d034318	cl35478_1d	1		0	1	8.11482e+07	8.22504e+07	8.48215e+07	8.15625e+07	7.95054e+07	8.27155e+07	8.64555e+07	8.60293e+07	8.68066e+07	High	High	High	High	High	High	High	High	High	1
FALSE	High	Master Protein	A0A1D6N718	Alpha-1,4 glucan phosphorylase OS=Zea mays OX=4577 GN=100285259 PE=3 SV=1	0	171.481	40	31	59	31	939	105.7	7.62	265.39	31	metabolic process;response to stimulus	cytosol	catalytic activity	Pf00011, Pf00343	100285259	Zm00001d042842	gpm274	3		0	0	2.91697e+07	3.37091e+07	3.51498e+07	4.02015e+07	3.68988e+07	3.35289e+07	2.75951e+07	2.92745e+07	2.85158e+07	High	High	High	High	High	High	High	High	High	1
FALSE	High	Master Protein	A0A1D6M323	Ribosomal protein OS=Zea mays OX=4577 GN=100283907 PE=3 SV=1	0	171.378	50	18	245	17	345	37.2	8.66	1013.09	18	metabolic process	membrane;nucleus;ribosome	RNA binding;structural molecule activity	Pf00687	100283907	Zm00001d038084	LOC100283907	6	Ribosome	1	1	6.11429e+08	5.87971e+08	5.90116e+08	5.71951e+08	5.94827e+08	6.11601e+08	6.11682e+08	5.96097e+08	5.82284e+08	High	High	High	High	High	High	High	High	High	1
FALSE	High	Master Protein	B4FZB8	Signal recognition particle 54 kDa protein chloroplastic OS=Zea mays OX=4577 GN=100274153 PE=2 SV=1	0	171.237	55	31	101	27	556	61.1	9.8	373.11	31	cell organization and biogenesis;metabolic process;transport		catalytic activity;nucleotide binding;RNA binding	Pf00448, Pf01656, Pf02374, Pf02881, Pf02978, Pf03205, Pf13207, Pf13238, Pf13401	100274153	Zm00001d023431	si496035e06	10	Protein export	1	5	2.12836e+08	2.11361e+08	2.10392e+08	2.14925e+08	2.18205e+08	2.08172e+08	1.88411e+08	1.9219e+08	1.93686e+08	High	High	High	High	High	High	High	High	High	1
FALSE	High	Master Protein	Q8L8G5	Nucleosome assembly protein 1 OS=Zea mays OX=4577 GN=nfa102 PE=2 SV=1	0	171.076	53	20	89	8	370	42.2	4.53	398.55	20	cell organization and biogenesis	nucleus		Pf00956	542588	Zm00001d038851	si946054f08	6		0	14	2.07242e+08	2.01198e+08	1.99998e+08	1.95094e+08	1.89225e+08	1.89713e+08	2.13502e+08	2.00863e+08	2.15823e+08	High	High	High	High	High	High	High	High	High	1
FALSE	High	Master Protein	A0A1D6KNM8	Phosphoglycerate dehydrogenase OS=Zea mays OX=4577 GN=ZEAMMB73_Zm00001d032114 PE=4 SV=1	0	171.054	48	22	88	2	659	69.4	6.71	428.66	22	metabolic process		catalytic activity;nucleotide binding	Pf00208, Pf00389, Pf00670, Pf01842, Pf02826, Pf05221, Pf07991	100280688	Zm00001d032114	umc2594	1		0	19	3.757e+07	4.36936e+07	3.98002e+07	5.02075e+07	4.8392e+07	4.66776e+07	4.10249e+07	3.9516e+07	4.56783e+07	High	High	High	High	High	High	High	High	High	1
FALSE	High	Master Protein	B4FR08	Cysteine synthase OS=Zea mays OX=4577 GN=100272829 PE=2 SV=1	0	171.004	72	22	146	7	396	41.5	8.37	707.4	22	metabolic process		catalytic activity	Pf00291	100272829	Zm00001d040235	LOC100272829	3	Biosynthesis of secondary metabolites; Cysteine and methionine metabolism; Sulfur metabolism; Biosynthesis of amino acids; Metabolic pathways; Carbon metabolism	6	17	3.00558e+08	3.14408e+08	3.0497e+08	2.9333e+08	2.97924e+08	2.96664e+08	2.97907e+08	3.21504e+08	3.07793e+08	High	High	High	High	High	High	High	High	High	1
FALSE	High	Master Protein	K7UB17	2-isopropylmalate synthase OS=Zea mays OX=4577 GN=ZEAMMB73_Zm00001d052472 PE=3 SV=1	0	170.407	59	32	77	12	641	68.7	7.03	300.78	32	metabolic process		catalytic activity	Pf00682, Pf08502, Pf13579	100280189	Zm00001d052472	TIDP9194	4		0	22	7.68568e+07	9.16594e+07	8.75161e+07	1.02324e+08	8.88846e+07	8.81648e+07	8.75461e+07	9.041e+07	9.78306e+07	High	High	High	High	High	High	High	High	High	1
FALSE	High	Master Protein	B6UF55	5-methyltetrahydropteroyltriglutamate--homocysteine S-methyltransferase OS=Zea mays OX=4577 GN=100286153 PE=2 SV=1	0	170.296	44	28	104	5	765	84.4	6.2	444.4	28	metabolic process		catalytic activity;metal ion binding	Pf01717, Pf08267	100286153	Zm00001d033480	TIDP3524	1	Selenocompound metabolism; Cysteine and methionine metabolism; Metabolic pathways; Biosynthesis of secondary metabolites; Biosynthesis of amino acids	5	0	6.54115e+06	7.06849e+06	8.00982e+06	8.74737e+06	8.8727e+06	7.679e+06	5.12733e+06	5.45074e+06	5.3092e+06	High	High	High	High	High	High	High	High	High	1
FALSE	High	Master Protein	B4FRJ1	Malate dehydrogenase OS=Zea mays OX=4577 GN=100272900 PE=2 SV=1	0	169.857	62	17	119	5	340	35.6	7.81	587.83	17	metabolic process	membrane	catalytic activity	Pf00056, Pf01073, Pf02866	100272900	Zm00001d044042	LOC100272900	3	Citrate cycle (TCA cycle); Carbon metabolism; Metabolic pathways; Glyoxylate and dicarboxylate metabolism; Pyruvate metabolism; Biosynthesis of secondary metabolites; Carbon fixation in photosynthetic organisms; Cysteine and methionine metabolism	8	0	1.63936e+07	1.68241e+07	1.75523e+07	1.6951e+07	1.71311e+07	1.71015e+07	2.0758e+07	1.86678e+07	2.11934e+07	High	High	High	High	High	High	High	High	High	1
FALSE	High	Master Protein	P0C1M0	ATP synthase subunit gamma, chloroplastic OS=Zea mays OX=4577 PE=1 SV=1	0	169.477	59	20	216	16	359	39.8	8.19	853.26	20	metabolic process;transport	membrane	catalytic activity;transporter activity	Pf00231	100284505	Zm00001d021620	csu309(atpc)	7	Metabolic pathways; Photosynthesis; Oxidative phosphorylation	3	4	4.43266e+08	4.54809e+08	4.78085e+08	5.47441e+08	5.22078e+08	4.75569e+08	3.41272e+08	3.6628e+08	3.37784e+08	High	High	High	High	High	High	High	High	High	1
FALSE	High	Master Protein	K7U772	Glutamyl-tRNA(Gln) amidotransferase subunit B, chloroplastic/mitochondrial OS=Zea mays OX=4577 GN=GATB PE=3 SV=1	0	169.305	50	25	75	25	546	60.3	6.57	292.38	25	cell organization and biogenesis;metabolic process	mitochondrion	catalytic activity;nucleotide binding	Pf02637, Pf02934	100381695	Zm00001d052622	LOC100381695	4		0	0	6.72e+07	7.03555e+07	7.10727e+07	7.88544e+07	7.71472e+07	7.33328e+07	6.72107e+07	6.85069e+07	7.12341e+07	High	High	High	High	High	High	High	High	High	1
FALSE	High	Master Protein	B6T9P0	UDP-glucose 6-dehydrogenase OS=Zea mays OX=4577 GN=100279549 PE=2 SV=1	0	169.155	64	22	107	5	480	52.9	6	499.68	22	metabolic process		catalytic activity;nucleotide binding	Pf00984, Pf02558, Pf03720, Pf03721	100279549	Zm00001d034072	TIDP3299	1		0	17	1.23111e+08	1.38522e+08	1.33749e+08	1.82372e+08	1.68118e+08	1.58875e+08	1.30479e+08	1.35479e+08	1.5069e+08	High	High	High	High	High	High	High	High	High	1
FALSE	High	Master Protein	B4FZN2	NAD(P)-linked oxidoreductase superfamily protein OS=Zea mays OX=4577 GN=100274225 PE=2 SV=1	0	169.124	68	21	108	21	404	45.5	8.41	448.91	21	metabolic process		catalytic activity	Pf00248	100274225	Zm00001d033338	LOC100274225	1		0	0	2.74316e+08	2.81307e+08	2.77365e+08	3.0112e+08	2.95342e+08	2.80878e+08	2.24627e+08	2.45249e+08	2.36715e+08	High	High	High	High	High	High	High	High	High	1
FALSE	High	Master Protein	A0A1D6LSP2	Elongation factor gamma1 OS=Zea mays OX=4577 GN=100192872 PE=4 SV=1	0	169.014	62	24	89	9	417	47.1	6.37	384.58	24	metabolic process		protein binding;RNA binding	Pf00043, Pf00647, Pf02798, Pf13409, Pf13410, Pf13417, Pf14497	100192872	Zm00001d036959	LOC100192872	6		0	20	1.00619e+08	1.01823e+08	1.1001e+08	1.37486e+08	1.3088e+08	1.19298e+08	7.83554e+07	8.03608e+07	8.12961e+07	High	High	High	High	High	High	High	High	High	1
FALSE	High	Master Protein	A0A1D6F4V9	26S proteasome regulatory subunit 4 homolog A OS=Zea mays OX=4577 GN=ZEAMMB73_Zm00001d007215 PE=3 SV=1	0	168.969	56	25	92	13	447	49.5	6.21	413.49	25	metabolic process;regulation of biological process	cytoplasm;proteasome	catalytic activity;nucleotide binding	Pf00004, Pf00910, Pf05673, Pf07724, Pf07726, Pf07728, Pf13191, Pf13401	100193364	Zm00001d007215	LOC100193364	2		0	12	8.32913e+07	8.66713e+07	9.12702e+07	9.61508e+07	9.41048e+07	9.09631e+07	8.44816e+07	8.63292e+07	9.24583e+07	High	High	High	High	High	High	High	High	High	1
FALSE	High	Master Protein	K7V9I5	Chloroplast stem-loop binding protein of 41 kDa b chloroplastic OS=Zea mays OX=4577 GN=100193292 PE=4 SV=1	0	168.901	60	21	128	21	321	35.8	7.55	568.2	21			catalytic activity	Pf01370, Pf13460	100193292	Zm00001d035212	csu70; LOC103629028	6		0	0	1.93442e+08	1.81199e+08	1.87214e+08	1.85079e+08	1.80122e+08	1.79997e+08	1.66664e+08	1.68401e+08	1.61516e+08	High	High	High	High	High	High	High	High	High	1
FALSE	High	Master Protein	A0A1D6KNN0	D-3-phosphoglycerate dehydrogenase OS=Zea mays OX=4577 GN=ZEAMMB73_Zm00001d032114 PE=3 SV=1	0	168.631	59	22	86	2	516	54.4	5.8	422.57	22	metabolic process		catalytic activity;nucleotide binding	Pf00208, Pf00389, Pf00670, Pf01842, Pf02826, Pf05221, Pf07991	100280688	Zm00001d032114	umc2594	1		0	0	192735	237067	216546	276862	254005	243854	221219	210352	270897	High	High	High	High	High	High	High	High	High	1
FALSE	High	Master Protein	B4FTT2	Regulator of chromosome condensation2 OS=Zea mays OX=4577 GN=100273233 PE=2 SV=1	0	168.402	72	27	57	27	443	47.1	5.66	257.45	27	regulation of biological process;response to stimulus	chromosome;cytosol;nucleus	protein binding;receptor activity;signal transducer activity	Pf00415, Pf13540	100273233	Zm00001d003632	LOC100273233	2		0	0	5.14525e+07	5.0136e+07	5.06632e+07	5.16774e+07	5.2064e+07	5.2159e+07	4.31619e+07	4.63476e+07	4.79842e+07	High	High	High	High	High	High	High	High	High	1
FALSE	High	Master Protein	B6TVL4	Calcium sensing receptor, chloroplastic OS=Zea mays OX=4577 PE=1 SV=1	0	167.722	62	24	122	24	395	40.1	9.64	497.88	24	regulation of biological process;response to stimulus	membrane;mitochondrion		Pf00581	100284608		LOC100284608	4		0	0	3.47051e+08	3.29827e+08	3.26874e+08	3.38483e+08	3.42991e+08	3.52986e+08	3.20967e+08	3.18224e+08	3.21558e+08	High	High	High	High	High	High	High	High	High	1
FALSE	High	Master Protein	A0A1D6Q540	RAN GTPase-activating protein 2 OS=Zea mays OX=4577 GN=ZEAMMB73_Zm00001d051112 PE=4 SV=1	0	167.448	69	29	80	16	516	56.2	4.65	387.39	29			protein binding	Pf13943	100191507	Zm00001d051112	LOC100191507	4		0	0	1.49932e+07	1.5968e+07	1.5762e+07	1.7008e+07	1.60221e+07	1.55808e+07	1.58523e+07	1.57636e+07	1.70481e+07	High	High	High	High	High	High	High	High	High	1
FALSE	High	Master Protein	A0A1D6J5X9	Dihydrolipoyllysine-residue succinyltransferase OS=Zea mays OX=4577 GN=ZEAMMB73_Zm00001d025258 PE=3 SV=1	0	167.084	66	25	127	3	365	39.7	6.06	547.53	25	metabolic process		catalytic activity	Pf00198, Pf00364	100280624	Zm00001d025258	LOC100280624	10		0	0	1.861e+07	2.17037e+07	2.32666e+07	2.64804e+07	2.28751e+07	2.38169e+07	2.531e+07	2.69893e+07	2.83681e+07	High	High	High	High	High	High	High	High	High	1
FALSE	High	Master Protein	P80608	Cysteine synthase OS=Zea mays OX=4577 PE=1 SV=2	0	166.819	78	20	157	19	325	34.2	6.15	623.71	20	metabolic process	cytoplasm	catalytic activity	Pf00291	542438		cys2	1	Biosynthesis of amino acids; Carbon metabolism; Sulfur metabolism; Metabolic pathways; Cysteine and methionine metabolism; Biosynthesis of secondary metabolites	6	0	2.70998e+08	3.03354e+08	2.94414e+08	2.607e+08	3.05252e+08	3.07633e+08	3.23031e+08	3.30646e+08	3.34205e+08	High	High	High	High	High	High	High	High	High	1
FALSE	High	Master Protein	A0A1D6HAE3	L-ascorbate peroxidase OS=Zea mays OX=4577 GN=ZEAMMB73_Zm00001d016802 PE=3 SV=1	0	166.586	54	26	97	22	462	50.3	5.72	393.53	26	metabolic process;response to stimulus	membrane	antioxidant activity;catalytic activity	Pf00141	100283135	Zm00001d016802	pco111578	5		0	4	1.56931e+08	1.57677e+08	1.65641e+08	1.37098e+08	1.34929e+08	1.31762e+08	1.29071e+08	1.31905e+08	1.2806e+08	High	High	High	High	High	High	High	High	High	1
FALSE	High	Master Protein	A0A1R3QF47	Chloroplast stem-loop binding protein of 41 kDa a chloroplastic OS=Zea mays OX=4577 GN=103632122 PE=4 SV=1	0	166.575	65	19	91	19	449	46.7	8.34	456.77	19			catalytic activity	Pf01370, Pf13460	103632122	Zm00001d019177	LOC103632122	7		0	0	1.74768e+08	1.71089e+08	1.73965e+08	1.58858e+08	1.57236e+08	1.67039e+08	1.74688e+08	1.80714e+08	1.73837e+08	High	High	High	High	High	High	High	High	High	1
FALSE	High	Master Protein	A0A1D6E501	3-isopropylmalate dehydrogenase OS=Zea mays OX=4577 GN=ZEAMMB73_Zm00001d002880 PE=3 SV=1	0	166.341	66	18	108	4	407	43	5.83	501.24	18	metabolic process	cytoplasm	catalytic activity;metal ion binding;nucleotide binding	Pf00180	100284589	Zm00001d002880	cl362_2b	2		0	0	3.20206e+07	3.16681e+07	2.71837e+07	3.28283e+07	3.1653e+07	2.92141e+07	3.40128e+07	3.29988e+07	3.28938e+07	High	High	High	High	High	High	High	High	High	1
FALSE	High	Master Protein	B4G039	UDP-arabinopyranose mutase OS=Zea mays OX=4577 GN=100274298 PE=2 SV=1	0	166.325	78	26	91	2	364	41.2	6.55	372.85	26	metabolic process		catalytic activity	Pf03214	100274298	Zm00001d013751	LOC100274298	5	Amino sugar and nucleotide sugar metabolism	1	0	1.57494e+07	1.75837e+07	1.70945e+07	2.28197e+07	2.08906e+07	2.09477e+07	2.12997e+07	2.05319e+07	2.29266e+07	High	High	High	High	High	High	High	High	High	1
FALSE	High	Master Protein	K7TWH1	Peptidylprolyl isomerase OS=Zea mays OX=4577 GN=103640683 PE=3 SV=1	0	166.22	62	27	81	27	528	59.1	5.39	348.25	27	metabolic process;transport			Pf05697, Pf05698	103640683	Zm00001d023292	LOC103640683	10		0	0	6.93614e+07	7.38224e+07	7.06572e+07	8.07099e+07	8.09449e+07	7.60402e+07	7.52351e+07	7.67541e+07	7.93437e+07	High	High	High	High	High	High	High	High	High	1
FALSE	High	Master Protein	A0A1D6J9R4	Polyadenylate-binding protein OS=Zea mays OX=4577 GN=ZEAMMB73_Zm00001d025801 PE=3 SV=1	0	165.909	49	25	60	10	652	71.3	8.59	287.01	25		cytoplasm	RNA binding	Pf00076, Pf00658, Pf08777, Pf13893, Pf14259	103641822	Zm00001d025801	LOC103641822	10	RNA degradation; RNA transport; mRNA surveillance pathway	3	0	1.4969e+07	1.57972e+07	1.60123e+07	1.75718e+07	1.69638e+07	1.60192e+07	1.63753e+07	1.57702e+07	1.76047e+07	High	High	High	High	High	High	High	High	High	1
FALSE	High	Master Protein	B7ZYX8	UDP-glucose 6-dehydrogenase OS=Zea mays OX=4577 GN=100282847 PE=2 SV=1	0	165.568	63	21	104	4	480	52.9	6	486.59	21	metabolic process		catalytic activity;nucleotide binding	Pf00984, Pf02558, Pf03720, Pf03721	100282847	Zm00001d013245	gpm540b	5		0	0	7.9568e+06	8.6126e+06	8.49354e+06	1.16534e+07	1.12922e+07	1.06163e+07	8.39856e+06	8.81324e+06	9.73878e+06	High	High	High	High	High	High	High	High	High	1
FALSE	High	Master Protein	B4F946	Tubulin beta chain OS=Zea mays OX=4577 GN=542417 PE=2 SV=1	0	165.555	61	22	110	2	447	50.1	4.94	444.06	22	cell organization and biogenesis	cytoplasm;cytoskeleton	catalytic activity;nucleotide binding;structural molecule activity	Pf00091, Pf03953	100381283; 542417	Zm00001d013612	LOC100381283; tub4	5	Phagosome	1	3	7.07726e+06	7.06364e+06	7.2255e+06	9.07668e+06	7.57113e+06	7.29844e+06	5.79847e+06	5.16356e+06	6.11286e+06	High	High	High	High	High	High	High	High	High	1
FALSE	High	Master Protein	P80639	Eukaryotic translation initiation factor 5A OS=Zea mays OX=4577 GN=TIF5A PE=1 SV=2	0	165.422	81	15	229	13	160	17.5	5.99	1003.69	15	metabolic process;regulation of biological process		RNA binding	Pf01287	542601; 542537	Zm00001d006760; Zm00001d022042	tif5A; eif5a	7; 2		0	2	1.20796e+09	1.14159e+09	1.12929e+09	1.16168e+09	1.19455e+09	1.24879e+09	1.41383e+09	1.29605e+09	1.38834e+09	High	High	High	High	High	High	High	High	High	1
FALSE	High	Master Protein	B4FZ29	Citrulline--aspartate ligase OS=Zea mays OX=4577 GN=100274106 PE=2 SV=1	0	165.403	62	27	119	27	446	49.1	7.14	486.81	27	metabolic process		catalytic activity;nucleotide binding	Pf00764	100274106	Zm00001d024048	LOC100274106	10	Biosynthesis of secondary metabolites; Biosynthesis of amino acids; Arginine biosynthesis; Metabolic pathways; Alanine, aspartate and glutamate metabolism	5	0	1.92651e+08	1.92371e+08	1.87951e+08	2.04487e+08	2.01962e+08	1.96256e+08	1.93592e+08	1.94749e+08	2.1311e+08	High	High	High	High	High	High	High	High	High	1
FALSE	High	Master Protein	A0A1D6FN98	Heat shock 70 kDa protein 14 OS=Zea mays OX=4577 GN=ZEAMMB73_Zm00001d009948 PE=4 SV=1	0	165.283	41	33	72	7	833	92.2	5.3	264.63	33			nucleotide binding	Pf00012, Pf06723	100281415	Zm00001d009948	LOC100281415	8		0	1	5.15765e+06	5.53837e+06	5.62077e+06	6.2005e+06	6.05898e+06	5.36819e+06	4.92801e+06	4.97233e+06	5.23357e+06	High	High	High	High	High	High	High	High	High	1
FALSE	High	Master Protein	A0A1D6QSE1	Hydroxymethylbilane synthase OS=Zea mays OX=4577 GN=ZEAMMB73_Zm00001d053807 PE=3 SV=1	0	165.148	56	22	131	7	388	42.2	7.87	468.56	22	metabolic process		catalytic activity	Pf01379, Pf03900	100284619	Zm00001d053807	pco070684	4		0	0	9.44537e+06	1.13661e+07	1.14623e+07	1.33509e+07	1.29134e+07	1.28101e+07	1.28201e+07	1.1172e+07	1.38331e+07	High	High	High	High	High	High	High	High	High	1
FALSE	High	Master Protein	P80607	Probable UDP-arabinopyranose mutase 1 OS=Zea mays OX=4577 GN=UPTG PE=1 SV=2	0	164.884	73	26	89	2	364	41.2	6.13	363.55	26	cell organization and biogenesis;metabolic process	extracellular;Golgi	catalytic activity	Pf03214	542592		gpm374	1	Amino sugar and nucleotide sugar metabolism	1	29	1.1752e+08	1.17513e+08	1.23964e+08	1.43477e+08	1.3739e+08	1.43461e+08	1.46532e+08	1.41988e+08	1.55336e+08	High	High	High	High	High	High	High	High	High	1
FALSE	High	Master Protein	C0PH29	Uncharacterized protein OS=Zea mays OX=4577 GN=100383560 PE=2 SV=1	0	164.852	60	33	66	25	806	88.3	5.96	289.3	33				Pf12872, Pf15619	100383560	Zm00001d052723	LOC100383560	4		0	9	4.20627e+07	3.91936e+07	4.10866e+07	4.23772e+07	4.23415e+07	4.37024e+07	4.67957e+07	4.4927e+07	4.87576e+07	High	High	High	High	High	High	High	High	High	1
FALSE	High	Master Protein	A0A1D6LPZ6	Filamentation temperature-sensitive H 2B OS=Zea mays OX=4577 GN=ZEAMMB73_Zm00001d036630 PE=3 SV=1	0	164.416	51	19	185	4	460	49.2	6.58	814.52	19	metabolic process		catalytic activity;nucleotide binding	Pf01434, Pf06480	100147735	Zm00001d036630	FtsH2B	6		0	18	5.60964e+08	5.23367e+08	5.43245e+08	5.62989e+08	5.53693e+08	5.33231e+08	5.00285e+08	5.36978e+08	5.25345e+08	High	High	High	High	High	High	High	High	High	1
FALSE	High	Master Protein	B4F957	Glycine-rich protein OS=Zea mays OX=4577 GN=100191540 PE=2 SV=1	0	164.125	50	16	142	16	377	40.7	5.05	715.56	16					100191540	Zm00001d037239	pco091529	6		0	0	2.28566e+08	2.19656e+08	2.21234e+08	1.95087e+08	2.01175e+08	2.10866e+08	2.75229e+08	2.66671e+08	2.77209e+08	High	High	High	High	High	High	High	High	High	1
FALSE	High	Master Protein	B4F9G1	Aspartate aminotransferase OS=Zea mays OX=4577 GN=100274119 PE=2 SV=1	0	163.839	67	23	72	23	430	47.7	7.34	345.09	23	metabolic process;response to stimulus	mitochondrion	catalytic activity;metal ion binding	Pf00155	100274119	Zm00001d016198	LOC100274119	5	Biosynthesis of amino acids; Isoquinoline alkaloid biosynthesis; Tropane, piperidine and pyridine alkaloid biosynthesis; Carbon fixation in photosynthetic organisms; Alanine, aspartate and glutamate metabolism; Arginine biosynthesis; Metabolic pathways; Tyrosine metabolism; Phenylalanine, tyrosine and tryptophan biosynthesis; Carbon metabolism; Arginine and proline metabolism; Cysteine and methio…	15	0	1.26475e+08	1.27009e+08	1.23058e+08	1.28254e+08	1.32146e+08	1.36599e+08	1.56024e+08	1.47277e+08	1.58443e+08	High	High	High	High	High	High	High	High	High	1
FALSE	High	Master Protein	K7UW74	Dihydrolipoyl dehydrogenase OS=Zea mays OX=4577 GN=100381818 PE=3 SV=1	0	163.636	46	22	82	10	562	59.7	7.24	363.79	22	cellular homeostasis;metabolic process;regulation of biological process		catalytic activity;nucleotide binding	Pf00070, Pf00890, Pf02852, Pf07992, Pf13434	100381818	Zm00001d009212	LOC100381818	8		0	0	2.2773e+07	2.35848e+07	2.37681e+07	2.33014e+07	2.38144e+07	2.3299e+07	2.39676e+07	2.36409e+07	2.51477e+07	High	High	High	High	High	High	High	High	High	1
FALSE	High	Master Protein	C0PGM6	26S protease regulatory subunit S10B homolog B OS=Zea mays OX=4577 GN=100383510 PE=2 SV=1	0	163.596	66	24	95	12	400	44.5	7.46	368.95	24	metabolic process;regulation of biological process;response to stimulus	cytoplasm	catalytic activity;nucleotide binding;protein binding;RNA binding	Pf00004, Pf00006, Pf00158, Pf00910, Pf01057, Pf01078, Pf05496, Pf06068, Pf07724, Pf07726, Pf07728, Pf13191, Pf13401	100383510	Zm00001d053649	LOC100383510	4	Proteasome	1	13	9.82071e+07	1.07259e+08	1.0711e+08	1.26284e+08	1.21782e+08	1.17986e+08	1.17083e+08	1.13168e+08	1.23172e+08	High	High	High	High	High	High	High	High	High	1
FALSE	High	Master Protein	A0A1D6F3V1	Xylose isomerase OS=Zea mays OX=4577 GN=100194385 PE=3 SV=1	0	163.572	66	27	108	9	493	55.1	5.82	498.87	27	metabolic process		catalytic activity;metal ion binding	Pf01261	100194385	Zm00001d007113	LOC100194385	2		0	19	7.63737e+07	7.63782e+07	7.69159e+07	8.07373e+07	7.80963e+07	7.28281e+07	6.93225e+07	6.90935e+07	7.5739e+07	High	High	High	High	High	High	High	High	High	1
FALSE	High	Master Protein	A0A096TH11	DEK domain-containing chromatin associated protein OS=Zea mays OX=4577 GN=103626062 PE=4 SV=1	0	163.267	53	36	61	30	639	70.2	5.27	237.86	36				Pf08766	103626062	Zm00001d013757	LOC103626062	5		0	7	4.95341e+07	5.0107e+07	5.21191e+07	4.43954e+07	4.31112e+07	4.42997e+07	5.11001e+07	4.93942e+07	5.1322e+07	High	High	High	High	High	High	High	High	High	1
FALSE	High	Master Protein	B4FKM1	Guanine nucleotide-binding protein beta subunit-like protein OS=Zea mays OX=4577 GN=100216946 PE=2 SV=1	0	163.196	91	21	101	3	334	36.2	6.61	504.8	21	metabolic process		catalytic activity;protein binding	Pf00400	100216946	Zm00001d009480	LOC100216946	8		0	0	5.81579e+06	5.67712e+06	6.1749e+06	6.67394e+06	6.55282e+06	6.64452e+06	6.14555e+06	6.07016e+06	6.41427e+06	High	High	High	High	High	High	High	High	High	1
FALSE	High	Master Protein	A0A1D6M445	Pyruvate orthophosphate dikinase1 OS=Zea mays OX=4577 GN=ZEAMMB73_Zm00001d038163 PE=4 SV=1	0	162.969	62	18	256	3	349	38.4	5.21	959.38	18	metabolic process		catalytic activity	Pf02896	542759	Zm00001d038163	pdk1	6		0	0	8.51533e+07	9.00916e+07	8.49798e+07	8.93172e+07	8.73166e+07	7.61261e+07	6.19567e+07	7.17247e+07	6.49303e+07	High	High	High	High	High	High	High	High	High	1
FALSE	High	Master Protein	B4FLA2	Chorismate synthase OS=Zea mays OX=4577 GN=ZEAMMB73_Zm00001d028477 PE=2 SV=1	0	162.89	58	22	103	19	440	47	7.74	464.7	22	metabolic process		catalytic activity	Pf01264	100282199	Zm00001d028477	LOC100282199	1		0	3	6.65135e+07	6.82243e+07	6.43199e+07	7.01681e+07	6.85394e+07	6.83746e+07	7.6137e+07	7.08853e+07	7.54603e+07	High	High	High	High	High	High	High	High	High	1
FALSE	High	Master Protein	Q43247	Glyceraldehyde-3-phosphate dehydrogenase 3, cytosolic OS=Zea mays OX=4577 GN=GAPC3 PE=2 SV=1	0	162.748	80	22	343	14	337	36.4	7.47	1401.79	22	metabolic process;response to stimulus	cytoplasm	catalytic activity;nucleotide binding	Pf00044, Pf01113, Pf01408, Pf02800	542333	Zm00001d051001	GAPC3	4	Biosynthesis of secondary metabolites; Carbon fixation in photosynthetic organisms; Metabolic pathways; Carbon metabolism; Glycolysis / Gluconeogenesis; Biosynthesis of amino acids	6	0	3.22802e+08	2.88487e+08	3.11353e+08	3.52087e+08	3.54158e+08	3.3779e+08	3.41566e+08	3.45999e+08	3.85476e+08	High	High	High	High	High	High	High	High	High	1
FALSE	High	Master Protein	A0A1D6NNQ8	Pre-mRNA-processing protein 40A OS=Zea mays OX=4577 GN=103651644 PE=4 SV=1	0	162.706	33	30	70	7	991	113.2	6.71	287.77	30	regulation of biological process		protein binding	Pf00397, Pf01846, Pf09606, Pf09770	103651644	Zm00001d044573	LOC103651644	3	Spliceosome	1	23	3.96999e+07	4.3851e+07	4.38022e+07	4.5103e+07	4.40729e+07	4.07315e+07	3.80197e+07	4.30371e+07	4.51632e+07	High	High	High	High	High	High	High	High	High	1
FALSE	High	Master Protein	B4FF24	UDP-glucuronate decarboxylase OS=Zea mays OX=4577 GN=100193447 PE=2 SV=1	0	162.247	79	21	85	6	350	39.3	7.94	362.78	21	metabolic process		catalytic activity	Pf01073, Pf01370, Pf02719, Pf04321, Pf07993	100193447	Zm00001d047797	gpm140	9	Amino sugar and nucleotide sugar metabolism; Metabolic pathways	2	0	1.12144e+07	1.31281e+07	1.30327e+07	1.88179e+07	1.74722e+07	1.73142e+07	1.45269e+07	1.42437e+07	1.53048e+07	High	High	High	High	High	High	High	High	High	1
FALSE	High	Master Protein	B6TF38	Tubulin beta chain OS=Zea mays OX=4577 GN=ZEAMMB73_Zm00001d033457 PE=2 SV=1	0	162.196	61	21	106	1	445	49.7	4.89	432.74	21	cell organization and biogenesis	cytoplasm;cytoskeleton	catalytic activity;nucleotide binding;structural molecule activity	Pf00091, Pf03953	542416	Zm00001d033457	tub3	1		0	0	472906	480844	526328	520309	491038	509507	457804	424377	425055	High	High	High	High	High	High	High	High	High	1
FALSE	High	Master Protein	P46617	Cytochrome f OS=Zea mays OX=4577 GN=petA PE=3 SV=1	0	162.123	64	21	126	21	320	35.5	9.03	552.98	21	metabolic process;transport	membrane	metal ion binding	Pf01333	845191		petA		Photosynthesis; Metabolic pathways	2	0	1.95901e+08	1.96863e+08	2.16662e+08	2.02473e+08	1.87954e+08	1.74093e+08	1.47869e+08	1.55852e+08	1.42222e+08	High	High	High	High	High	High	High	High	High	1
FALSE	High	Master Protein	G2XK63	CCT-beta OS=Zea mays OX=4577 GN=rf1-C1-g4 PE=3 SV=1	0	161.822	58	28	75	28	525	57.4	5.82	309.29	28	metabolic process	cytoplasm	nucleotide binding;protein binding	Pf00118	100191320	Zm00001d040257	cl2646_1	3		0	0	9.72887e+07	1.00396e+08	1.04898e+08	1.23187e+08	1.18662e+08	1.07764e+08	9.48534e+07	9.93587e+07	1.09013e+08	High	High	High	High	High	High	High	High	High	1
FALSE	High	Master Protein	A0A1D6MWZ7	Uncharacterized protein OS=Zea mays OX=4577 GN=103650536 PE=4 SV=1	0	161.66	86	17	136	17	224	24	4.81	756.77	17				Pf04398	103650536	Zm00001d041578	LOC103650539; LOC103650536	3		0	0	1.45924e+08	1.58354e+08	1.45316e+08	1.89515e+08	1.81447e+08	1.84303e+08	1.72092e+08	1.68706e+08	1.7443e+08	High	High	High	High	High	High	High	High	High	1
FALSE	High	Master Protein	C0P5M6	Nucleoid-associated protein chloroplastic OS=Zea mays OX=4577 GN=100273072 PE=2 SV=1	0	161.59	62	14	163	3	186	20.2	7.83	720.71	14				Pf02575	100273072	Zm00001d053743	LOC100273072	4		0	17	1.95262e+08	1.96771e+08	2.09678e+08	1.76316e+08	1.97617e+08	1.99145e+08	2.39345e+08	2.30087e+08	2.26175e+08	High	High	High	High	High	High	High	High	High	1
FALSE	High	Master Protein	B4FL17	Translationally-controlled tumor protein OS=Zea mays OX=4577 GN=103626513 PE=2 SV=1	0	161.031	92	17	127	3	167	18.7	4.67	602.48	17				Pf00838	103626513	Zm00001d014957	LOC103626513	5		0	16	5.03803e+08	5.41437e+08	5.48587e+08	5.12096e+08	5.11613e+08	5.09688e+08	4.8837e+08	5.0004e+08	4.99502e+08	High	High	High	High	High	High	High	High	High	1
FALSE	High	Master Protein	K7U5A5	14-3-3-like protein OS=Zea mays OX=4577 GN=100273134 PE=3 SV=1	0	160.801	72	21	119	6	268	29.5	4.87	476.73	21			protein binding	Pf00244	100273134	Zm00001d053090	LOC100273134	4		0	15	1.3607e+08	1.41941e+08	1.49915e+08	1.48106e+08	1.37957e+08	1.20985e+08	8.57076e+07	9.04742e+07	8.57152e+07	High	High	High	High	High	High	High	High	High	1
FALSE	High	Master Protein	B6SIF5	Translationally controlled tumor1 OS=Zea mays OX=4577 GN=ZEAMMB73_Zm00001d014954 PE=2 SV=1	0	160.643	92	17	126	3	167	18.7	4.67	600.31	17				Pf00838	541981	Zm00001d014954	TCTP	5		0	0	2.48866e+06	2.87907e+06	2.84535e+06	2.78261e+06	2.77675e+06	2.57067e+06	2.7876e+06	2.66604e+06	2.81527e+06	High	High	High	High	High	High	High	High	High	1
FALSE	High	Master Protein	A0A1D6MY43	Beta-glucosidase 17 OS=Zea mays OX=4577 GN=103650610 PE=3 SV=1	0	160.555	67	30	90	21	570	64.4	8.53	345.65	30	metabolic process		catalytic activity	Pf00232	103650610	Zm00001d041777	LOC103650610	3	Phenylpropanoid biosynthesis; Cyanoamino acid metabolism; Metabolic pathways; Biosynthesis of secondary metabolites; Starch and sucrose metabolism	5	11	1.93965e+08	1.80155e+08	1.93364e+08	1.85735e+08	1.82208e+08	1.68179e+08	1.39432e+08	1.41828e+08	1.44168e+08	High	High	High	High	High	High	High	High	High	1
FALSE	High	Master Protein	C0PD27	Isocitrate dehydrogenase [NADP] OS=Zea mays OX=4577 GN=100272371 PE=2 SV=1	0	160.441	56	25	109	12	415	46.2	6.7	535.92	25	metabolic process		catalytic activity;metal ion binding;nucleotide binding	Pf00180	100272371	Zm00001d039079	idh2	6		0	13	1.28712e+08	1.37815e+08	1.38343e+08	1.61978e+08	1.55363e+08	1.41578e+08	1.15301e+08	1.2238e+08	1.32661e+08	High	High	High	High	High	High	High	High	High	1
FALSE	High	Master Protein	C0P7S8	Chaperone DNA J homolog1 OS=Zea mays OX=4577 GN=100382437 PE=2 SV=1	0	160.102	52	23	66	14	418	46.6	6.19	279.07	23	metabolic process;response to stimulus		metal ion binding;nucleotide binding;protein binding	Pf00226, Pf00684, Pf01556	100382437	Zm00001d034368	LOC100382437	1	Protein processing in endoplasmic reticulum	1	9	5.86769e+07	6.43843e+07	6.40917e+07	6.95313e+07	6.89321e+07	6.92881e+07	7.22092e+07	7.08952e+07	7.49535e+07	High	High	High	High	High	High	High	High	High	1
FALSE	High	Master Protein	A0A1D6L8F2	Dihydrolipoamide acetyltransferase component of pyruvate dehydrogenase complex OS=Zea mays OX=4577 GN=103644210 PE=3 SV=1	0	159.745	55	24	92	24	476	51.6	6.24	421.16	24	metabolic process		catalytic activity	Pf00198, Pf00364, Pf02817	103644210	Zm00001d034531	LOC103644210	1		0	0	5.2638e+07	5.34692e+07	5.34345e+07	5.44014e+07	5.4483e+07	5.18606e+07	5.5119e+07	5.5034e+07	5.64427e+07	High	High	High	High	High	High	High	High	High	1
FALSE	High	Master Protein	A0A1D6ECC9	Dihydrolipoyllysine-residue succinyltransferase OS=Zea mays OX=4577 GN=100284269 PE=3 SV=1	0	159.629	65	25	129	3	365	39.7	6.32	559.6	25	metabolic process		catalytic activity	Pf00198, Pf00364, Pf10243	100284269	Zm00001d003923	LOC100284269	2		0	24	1.89454e+08	1.83784e+08	1.87438e+08	1.89504e+08	1.94533e+08	1.98835e+08	2.16374e+08	2.14599e+08	2.24292e+08	High	High	High	High	High	High	High	High	High	1
FALSE	High	Master Protein	K7TL05	General regulatory factor2 OS=Zea mays OX=4577 GN=100279512 PE=3 SV=1	0	159.621	68	20	182	1	261	29.6	4.81	675.16	20			protein binding	Pf00244	100279512	Zm00001d025617	grf2	10		0	16	2.1226e+08	2.14327e+08	2.30107e+08	2.2186e+08	2.10324e+08	1.9465e+08	1.19269e+08	1.30608e+08	1.2444e+08	High	High	High	High	High	High	High	High	High	1
FALSE	High	Master Protein	B6SUJ3	Plastid-specific 30S ribosomal protein 2 OS=Zea mays OX=4577 GN=100281348 PE=2 SV=1	0	159.437	74	19	99	19	272	29.6	6.95	471.58	19		ribosome	RNA binding	Pf00076, Pf13893, Pf14259	100281348	Zm00001d002490	LOC100281348	2		0	0	9.94619e+07	1.0378e+08	1.05109e+08	9.57408e+07	9.60642e+07	1.00139e+08	1.09814e+08	1.10727e+08	1.07738e+08	High	High	High	High	High	High	High	High	High	1
FALSE	High	Master Protein	A0A1D6FKV6	Ketol-acid reductoisomerase OS=Zea mays OX=4577 GN=ZEAMMB73_Zm00001d009638 PE=3 SV=1	0	159.22	44	21	79	15	583	62.9	6.32	365.85	21	metabolic process		catalytic activity;metal ion binding	Pf01450, Pf07991	103652503	Zm00001d009638	LOC103652503	8		0	8	1.20023e+08	1.25541e+08	1.26929e+08	1.46817e+08	1.40235e+08	1.31923e+08	1.07983e+08	1.18734e+08	1.21918e+08	High	High	High	High	High	High	High	High	High	1
FALSE	High	Master Protein	P12863	Triosephosphate isomerase, cytosolic OS=Zea mays OX=4577 PE=1 SV=3	0	159.156	91	16	130	9	253	27	5.68	598.74	16	metabolic process	cytoplasm	catalytic activity	Pf00121	100272481	Zm00001d039865	TIM	3	Inositol phosphate metabolism; Glycolysis / Gluconeogenesis; Biosynthesis of amino acids; Biosynthesis of secondary metabolites; Carbon fixation in photosynthetic organisms; Fructose and mannose metabolism; Metabolic pathways; Carbon metabolism	8	7	2.31218e+08	2.32908e+08	2.29438e+08	2.35405e+08	2.29501e+08	2.40493e+08	2.85758e+08	2.78693e+08	2.86932e+08	High	High	High	High	High	High	High	High	High	1
FALSE	High	Master Protein	P49106	14-3-3-like protein GF14-6 OS=Zea mays OX=4577 GN=GRF1 PE=3 SV=1	0	159.153	68	20	180	1	261	29.6	4.81	660.68	20	regulation of biological process	nucleus	DNA binding;enzyme regulator activity;metal ion binding;protein binding	Pf00244	542291	Zm00001d003401	grf1	2		0	0	1.64124e+07	1.47251e+07	1.77317e+07	1.44616e+07	1.42099e+07	1.48906e+07	8.34187e+06	9.10595e+06	7.16328e+06	High	High	High	High	High	High	High	High	High	1
FALSE	High	Master Protein	B6T7G7	Elongation factor 1-gamma 3 OS=Zea mays OX=4577 GN=100282446 PE=2 SV=1	0	158.776	53	22	84	6	417	47.2	6.48	351.54	22	metabolic process		catalytic activity;protein binding;RNA binding	Pf00043, Pf00647, Pf01804, Pf02798, Pf13409, Pf13410, Pf13417, Pf14497	100282446	Zm00001d046352	LOC100282446	9		0	1	1.13366e+07	1.08986e+07	1.1461e+07	1.31699e+07	1.20529e+07	1.25016e+07	8.28476e+06	8.10981e+06	8.04317e+06	High	High	High	High	High	High	High	High	High	1
FALSE	High	Master Protein	B4FS17	Thylakoid lumenal 29 kDa protein chloroplastic OS=Zea mays OX=4577 GN=100283114 PE=2 SV=1	0	158.605	61	20	152	19	351	38.3	8.38	643.85	20	metabolic process;response to stimulus		antioxidant activity;catalytic activity	Pf00141	100272974	Zm00001d002426	LOC100272974	2	Glutathione metabolism; Ascorbate and aldarate metabolism	2	0	6.81473e+08	6.58249e+08	6.67525e+08	6.25432e+08	6.29612e+08	6.65387e+08	6.86747e+08	7.01304e+08	6.86131e+08	High	High	High	High	High	High	High	High	High	1
FALSE	High	Master Protein	B4G137	Ankyrin repeat domain-containing protein 2A OS=Zea mays OX=4577 GN=100274450 PE=2 SV=1	0	158.424	53	17	95	12	335	36.2	4.61	402.01	17			protein binding	Pf00023, Pf12796, Pf13606, Pf13637, Pf13857	100274450	Zm00001d052700	pco076711	4		0	4	1.69908e+08	1.72124e+08	1.70964e+08	1.66229e+08	1.69591e+08	1.72853e+08	2.11137e+08	1.99803e+08	2.11667e+08	High	High	High	High	High	High	High	High	High	1
FALSE	High	Master Protein	C4J477	Dehydrin3 OS=Zea mays OX=4577 GN=542251 PE=2 SV=1	0	158.276	55	20	79	17	289	31.4	5.85	400.55	20	response to stimulus				542251	Zm00001d051420	dhn2	4		0	3	6.26376e+07	6.2311e+07	6.29816e+07	5.44929e+07	5.46749e+07	5.64467e+07	7.96523e+07	7.62924e+07	8.26623e+07	High	High	High	High	High	High	High	High	High	1
FALSE	High	Master Protein	A0A1D6P5R0	Filamentation temperature-sensitive H 2A isoform 1 OS=Zea mays OX=4577 GN=ZEAMMB73_Zm00001d046971 PE=3 SV=1	0	158.087	48	18	176	3	460	49.2	6.58	781.45	18	metabolic process	membrane	catalytic activity;nucleotide binding	Pf01434, Pf06480	100147734	Zm00001d046971	pco103778a	9		0	0	1.89811e+07	1.65271e+07	1.81141e+07	1.6612e+07	1.65259e+07	1.56457e+07	1.54542e+07	1.59248e+07	1.62727e+07	High	High	High	High	High	High	High	High	High	1
FALSE	High	Master Protein	P49235	4-hydroxy-7-methoxy-3-oxo-3,4-dihydro-2H-1,4-benzoxazin-2-yl glucoside beta-D-glucosidase 1, chloroplastic OS=Zea mays OX=4577 GN=GLU1 PE=1 SV=1	0	158.002	53	24	152	12	566	64.2	6.7	603.17	24	metabolic process;regulation of biological process;response to stimulus		catalytic activity	Pf00232	542414	Zm00001d023994	glu1	10	Metabolic pathways; Biosynthesis of secondary metabolites; Starch and sucrose metabolism; Phenylpropanoid biosynthesis; Cyanoamino acid metabolism	5	1	7.39301e+07	7.2237e+07	7.73237e+07	8.76489e+07	9.05198e+07	7.99881e+07	8.65288e+07	7.05311e+07	9.30588e+07	High	High	High	High	High	High	High	High	High	1
FALSE	High	Master Protein	B4F938	Coproporphyrinogen oxidase OS=Zea mays OX=4577 GN=100500945 PE=2 SV=1	0	157.671	66	25	96	25	397	44.1	8.07	377.18	25	metabolic process		catalytic activity	Pf01218	100500945	Zm00001d002358	LOC100500945	2	Metabolic pathways; Biosynthesis of secondary metabolites; Porphyrin and chlorophyll metabolism	3	0	2.21656e+08	2.26174e+08	2.30018e+08	2.58254e+08	2.63319e+08	2.71532e+08	2.72273e+08	2.44982e+08	2.74306e+08	High	High	High	High	High	High	High	High	High	1
FALSE	High	Master Protein	A0A1D6PWA4	Chaperone protein dnaJ A6 chloroplastic OS=Zea mays OX=4577 GN=100382361 PE=3 SV=1	0	157.494	42	25	72	9	495	53.8	9.41	296.72	25	metabolic process;response to stimulus		metal ion binding;nucleotide binding;protein binding	Pf00226, Pf00684, Pf01556	100382361	Zm00001d049583	LOC100382361	4		0	0	1.21937e+07	1.17235e+07	1.1979e+07	1.21738e+07	1.23732e+07	1.23777e+07	1.48164e+07	1.3895e+07	1.44482e+07	High	High	High	High	High	High	High	High	High	1
FALSE	High	Master Protein	B4F8V5	NADH dehydrogenase [ubiquinone] iron-sulfur protein 1 mitochondrial OS=Zea mays OX=4577 GN=100191453 PE=2 SV=1	0	157.372	52	28	78	8	743	80.6	6.49	381.35	28	metabolic process	membrane	catalytic activity	Pf00111, Pf00384, Pf09326, Pf10588, Pf13510	100191453	Zm00001d013424	LOC100191453	5	Oxidative phosphorylation; Metabolic pathways	2	20	3.94525e+07	3.94324e+07	3.77209e+07	4.07269e+07	3.99242e+07	3.68696e+07	3.75913e+07	3.71563e+07	4.06066e+07	High	High	High	High	High	High	High	High	High	1
FALSE	High	Master Protein	P14640	Tubulin alpha-1 chain OS=Zea mays OX=4577 GN=TUBA1 PE=3 SV=1	0	157.358	61	23	119	2	451	49.7	5.02	504.25	23	cell organization and biogenesis	cytoplasm;cytoskeleton	catalytic activity;nucleotide binding;structural molecule activity	Pf00091, Pf03953	100037751; 103643947	Zm00001d033850	LOC100037751; LOC103643947	1	Phagosome	1	25	2.16595e+08	2.22524e+08	2.53317e+08	2.93932e+08	2.43942e+08	2.27076e+08	1.76619e+08	1.54645e+08	1.69995e+08	High	High	High	High	High	High	High	High	High	1
FALSE	High	Master Protein	Q6XZ79	Fructokinase-1 OS=Zea mays OX=4577 GN=FRK1 PE=1 SV=1	0	157.205	88	26	70	9	323	34.7	5	324.17	26	metabolic process		catalytic activity;nucleotide binding	Pf00294	542107		frk1	3	Fructose and mannose metabolism; Amino sugar and nucleotide sugar metabolism; Metabolic pathways; Starch and sucrose metabolism	4	17	6.57577e+07	6.73231e+07	6.96523e+07	7.76414e+07	7.52813e+07	7.21041e+07	7.03109e+07	7.51437e+07	7.72333e+07	High	High	High	High	High	High	High	High	High	1
FALSE	High	Master Protein	C0PL01	T-complex protein 1 subunit gamma OS=Zea mays OX=4577 GN=103654781 PE=2 SV=1	0	157.171	65	30	79	4	558	60.6	6.58	310.29	30	metabolic process	cytoplasm	nucleotide binding;protein binding	Pf00118	103654781	Zm00001d053553	LOC103654781	4		0	0	863236	879408	1.06719e+06	1.11934e+06	1.00923e+06	917243	757717	811339	871051	High	High	High	High	High	High	High	High	High	1
FALSE	High	Master Protein	K7VFF7	Glutaredoxin-dependent peroxiredoxin OS=Zea mays OX=4577 GN=ZEAMMB73_Zm00001d046682 PE=3 SV=1	0	157.137	67	12	365	12	233	23.7	8.44	1904.61	12	cellular homeostasis;defense response;metabolic process;regulation of biological process;response to stimulus		antioxidant activity;catalytic activity	Pf00578, Pf08534	100282052	Zm00001d046682	pco082226	9		0	0	6.39718e+08	5.84473e+08	6.06957e+08	5.63332e+08	5.63622e+08	5.79194e+08	7.30398e+08	6.73137e+08	6.66508e+08	High	High	High	High	High	High	High	High	High	1
FALSE	High	Master Protein	A0A1D6JYM2	Glutathione S-transferase L2 chloroplastic OS=Zea mays OX=4577 GN=ZEAMMB73_Zm00001d028692 PE=4 SV=1	0	156.778	37	22	87	14	548	61.3	7.37	385.35	22			catalytic activity;protein binding	Pf00043, Pf13409, Pf13410, Pf13417	100281225	Zm00001d028692	LOC100281225	1		0	0	1.31016e+08	1.25014e+08	1.23971e+08	1.25155e+08	1.26283e+08	1.33437e+08	1.47846e+08	1.4578e+08	1.40737e+08	High	High	High	High	High	High	High	High	High	1
FALSE	High	Master Protein	B4FHJ2	Xylose isomerase OS=Zea mays OX=4577 GN=100194128 PE=2 SV=1	0	156.507	70	27	69	9	484	54	5.66	280.12	27	metabolic process		catalytic activity;metal ion binding	Pf01261	100194128	Zm00001d022490	pco103489b	7	Fructose and mannose metabolism; Pentose and glucuronate interconversions; Metabolic pathways	3	0	2.9202e+07	2.64156e+07	2.75544e+07	2.81508e+07	2.86163e+07	2.70801e+07	2.4419e+07	2.27544e+07	2.61317e+07	High	High	High	High	High	High	High	High	High	1
FALSE	High	Master Protein	B6SJ21	Guanine nucleotide-binding protein beta subunit-like protein OS=Zea mays OX=4577 GN=100280585 PE=2 SV=1	0	156.096	91	22	100	4	334	36.2	6.61	489	22			protein binding	Pf00400	100280585	Zm00001d038923	gpm583	6		0	18	3.02249e+08	3.35066e+08	3.27341e+08	3.95333e+08	3.69507e+08	3.74178e+08	3.25696e+08	3.22973e+08	3.43955e+08	High	High	High	High	High	High	High	High	High	1
FALSE	High	Master Protein	B4FFF1	Ran-binding protein 1 homolog a OS=Zea mays OX=4577 GN=100193549 PE=2 SV=1	0	155.945	66	18	67	11	209	23.1	4.81	321.22	18	transport			Pf00638	100193549	Zm00001d028755	LOC100193549	1		0	9	1.43048e+08	1.48174e+08	1.5172e+08	1.41078e+08	1.38701e+08	1.37247e+08	1.55582e+08	1.52421e+08	1.5663e+08	High	High	High	High	High	High	High	High	High	1
FALSE	High	Master Protein	B4FWK0	Eukaryotic translation initiation factor 3 subunit D OS=Zea mays OX=4577 GN=100273610 PE=2 SV=1	0	155.881	64	26	79	22	580	64.8	5.71	381.11	26	cell organization and biogenesis;metabolic process;regulation of biological process	cytoplasm	RNA binding	Pf05091	100273610	Zm00001d043955	pco079824	3	RNA transport	1	4	4.6641e+07	4.97652e+07	4.95042e+07	5.34635e+07	5.19773e+07	4.98527e+07	4.91738e+07	5.00832e+07	5.30117e+07	High	High	High	High	High	High	High	High	High	1
FALSE	High	Master Protein	K7UGU4	Putative WD40-like beta propeller repeat family protein OS=Zea mays OX=4577 GN=103641407 PE=4 SV=1	0	155.595	48	27	53	27	730	80.8	7.11	228.15	27			protein binding	Pf07676	103641407	Zm00001d024885	LOC103641407	10		0	0	3.32352e+07	3.45836e+07	3.35665e+07	3.69603e+07	3.67501e+07	3.42979e+07	3.39547e+07	3.10304e+07	3.51858e+07	High	High	High	High	High	High	High	High	High	1
FALSE	High	Master Protein	K7VN08	ATP synthase B chain OS=Zea mays OX=4577 GN=ZEAMMB73_Zm00001d047789 PE=3 SV=1	0	155.353	55	16	343	16	216	22.7	5.53	1296.76	16	defense response;metabolic process;response to stimulus;transport	membrane	protein binding;transporter activity	Pf00430	100282566	Zm00001d047789	pco080036b	9		0	0	2.56608e+09	2.58288e+09	2.43039e+09	2.34402e+09	2.34417e+09	2.37133e+09	2.3839e+09	2.65822e+09	2.32804e+09	High	High	High	High	High	High	High	High	High	1
FALSE	High	Master Protein	B4FAG0	UDP-glucuronate decarboxylase OS=Zea mays OX=4577 GN=100191862 PE=2 SV=1	0	155.327	73	21	92	6	350	39.3	7.61	389.98	21	metabolic process		catalytic activity	Pf01073, Pf01370, Pf02719, Pf04321, Pf07993	100191862	Zm00001d028653	LOC100191862	1	Metabolic pathways; Amino sugar and nucleotide sugar metabolism	2	18	6.64873e+07	7.68866e+07	7.48308e+07	1.07286e+08	1.02446e+08	9.37125e+07	7.80192e+07	7.8984e+07	8.73836e+07	High	High	High	High	High	High	High	High	High	1
FALSE	High	Master Protein	B5AK47	Dhurrinase-like B-glucosidase OS=Zea mays OX=4577 GN=100174972 PE=2 SV=1	0	155.325	58	28	124	18	567	64.2	7.99	495.49	28	metabolic process		catalytic activity	Pf00232	100174972	Zm00001d041776	LOC100174972	3	Cyanoamino acid metabolism; Starch and sucrose metabolism; Metabolic pathways; Phenylpropanoid biosynthesis; Biosynthesis of secondary metabolites	5	2	8.4015e+07	7.90088e+07	8.10249e+07	7.74883e+07	7.52411e+07	7.5623e+07	5.22003e+07	5.67804e+07	5.51659e+07	High	High	High	High	High	High	High	High	High	1
FALSE	High	Master Protein	A0A1D6F9C2	Oxygen-evolving enhancer protein 2-1 chloroplastic OS=Zea mays OX=4577 GN=107648855 PE=4 SV=1	0	154.473	66	16	507	11	258	27.2	8.87	2491.47	16	metabolic process		metal ion binding	Pf01789	107648855	Zm00001d007857	LOC107648855	2	Photosynthesis; Metabolic pathways	2	0	1.2841e+09	1.35659e+09	1.34157e+09	1.16094e+09	1.16013e+09	1.21525e+09	1.41201e+09	1.40538e+09	1.32435e+09	High	High	High	High	High	High	High	High	High	1
FALSE	High	Master Protein	A0A1D6K2U2	Heavy metal transport/detoxification superfamily protein OS=Zea mays OX=4577 GN=103634750 PE=4 SV=1	0	154.292	50	27	60	26	462	49.9	7.78	224.12	27	transport		metal ion binding	Pf00403	103634750	Zm00001d029126	LOC103634750	1		0	1	3.53254e+07	3.65266e+07	3.68937e+07	3.31074e+07	3.50851e+07	3.52184e+07	3.54557e+07	3.58419e+07	3.6446e+07	High	High	High	High	High	High	High	High	High	1
FALSE	High	Master Protein	B4G1V7	Nodulin-related protein 1 OS=Zea mays OX=4577 GN=100278648 PE=2 SV=1	0	154.166	93	14	332	14	165	16.4	4.79	1740.61	14					100278648	Zm00001d008397	LOC100278648	8		0	0	1.49671e+09	1.46497e+09	1.4075e+09	1.19886e+09	1.23738e+09	1.31679e+09	1.58197e+09	1.58888e+09	1.49567e+09	High	High	High	High	High	High	High	High	High	1
FALSE	High	Master Protein	P14641	Tubulin alpha-2 chain OS=Zea mays OX=4577 GN=TUBA2 PE=3 SV=1	0	154.095	61	22	118	1	451	49.7	5.02	499.14	22	cell organization and biogenesis	cytoplasm;cytoskeleton	catalytic activity;nucleotide binding;structural molecule activity	Pf00091, Pf03953	103643947	Zm00001d033850	LOC103643947	1	Phagosome	1	0										High	High	High	High	High	High	High	High	High	1
FALSE	High	Master Protein	B4FVB1	Actin-7 OS=Zea mays OX=4577 GN=100273404 PE=2 SV=1	0	154.095	60	19	135	4	377	41.6	5.4	544.97	19			nucleotide binding	Pf00022	100273404	Zm00001d034761	umc2243	1		0	0	7.48429e+06	8.11321e+06	8.98863e+06	1.00723e+07	9.0078e+06	8.73857e+06	7.6593e+06	8.0627e+06	8.39892e+06	High	High	High	High	High	High	High	High	High	1
FALSE	High	Master Protein	A0A1D6JBG2	RNA-binding (RRM/RBD/RNP motifs) family protein OS=Zea mays OX=4577 GN=ZEAMMB73_Zm00001d025981 PE=4 SV=1	0	154.067	41	29	68	13	799	88.3	5.73	292.84	29			RNA binding	Pf00076, Pf13893, Pf14259	100216781	Zm00001d025981	LOC100216781	10		0	0	1.3237e+07	1.28649e+07	1.29734e+07	1.23491e+07	1.25918e+07	1.26876e+07	1.37624e+07	1.26762e+07	1.31868e+07	High	High	High	High	High	High	High	High	High	1
FALSE	High	Master Protein	A0A1D6K2B5	Uroporphyrinogen decarboxylase OS=Zea mays OX=4577 GN=542606 PE=3 SV=1	0	153.998	65	21	83	21	422	46.4	8.19	361.63	21	metabolic process;response to stimulus		catalytic activity	Pf01208, Pf12876	542606	Zm00001d029074	les22	1		0	0	1.78799e+08	1.95508e+08	1.87038e+08	2.03986e+08	2.12185e+08	2.19504e+08	2.32346e+08	2.24719e+08	2.36193e+08	High	High	High	High	High	High	High	High	High	1
FALSE	High	Master Protein	A0A1D6F1Q8	Alanine aminotransferase10 OS=Zea mays OX=4577 GN=100279149 PE=4 SV=1	0	153.993	51	25	74	16	559	61	7.91	303.75	25	metabolic process		catalytic activity	Pf00155	100279149	Zm00001d006875	LOC100279149	2		0	0	3.32001e+07	4.02914e+07	3.67347e+07	4.6835e+07	4.33359e+07	4.44176e+07	3.90564e+07	3.68783e+07	4.2969e+07	High	High	High	High	High	High	High	High	High	1
FALSE	High	Master Protein	A0A1D6N4X3	60S ribosomal protein L5-1 homolog a OS=Zea mays OX=4577 GN=103650892 PE=3 SV=1	0	153.846	68	22	75	11	302	34.4	9.32	319.8	22	metabolic process	ribosome	RNA binding;structural molecule activity	Pf00861, Pf14204	103650892	Zm00001d042525	LOC103650892	3	Ribosome	1	11	1.33069e+08	1.30822e+08	1.34526e+08	1.57587e+08	1.47061e+08	1.44052e+08	1.14532e+08	1.10525e+08	1.16145e+08	High	High	High	High	High	High	High	High	High	1
FALSE	High	Master Protein	C0P8I4	2-isopropylmalate synthase OS=Zea mays OX=4577 GN=ZEAMMB73_Zm00001d023243 PE=2 SV=1	0	153.626	65	31	61	17	626	67.3	7.27	249.61	31	metabolic process		catalytic activity	Pf00682, Pf08502	100280499	Zm00001d023243	LOC100280499	10		0	0	1.52946e+07	1.57848e+07	1.5074e+07	1.66294e+07	1.65056e+07	1.5318e+07	1.51289e+07	1.47431e+07	1.67878e+07	High	High	High	High	High	High	High	High	High	1
FALSE	High	Master Protein	C0PHH5	Dihydrolipoyl dehydrogenase OS=Zea mays OX=4577 GN=100383599 PE=2 SV=1	0	153.495	42	22	75	10	565	59.3	7.06	317.46	22	cellular homeostasis;metabolic process;regulation of biological process		catalytic activity;nucleotide binding	Pf00070, Pf00890, Pf02852, Pf07992, Pf13434	100383599; 103635444	Zm00001d009779	LOC100383599; LOC103635444	8	Metabolic pathways; Propanoate metabolism; Glycine, serine and threonine metabolism; Carbon metabolism; Valine, leucine and isoleucine degradation; Biosynthesis of secondary metabolites; Glycolysis / Gluconeogenesis; Glyoxylate and dicarboxylate metabolism; Pyruvate metabolism; Citrate cycle (TCA cycle)	10	12	1.05906e+08	1.08321e+08	1.05465e+08	1.14964e+08	1.15884e+08	1.15468e+08	1.1542e+08	1.0782e+08	1.22532e+08	High	High	High	High	High	High	High	High	High	1
FALSE	High	Master Protein	K7VLK5	Villin-2 OS=Zea mays OX=4577 GN=ZEAMMB73_Zm00001d011854 PE=4 SV=1	0	153.425	46	35	55	19	982	107.8	6.07	239.95	35	cell organization and biogenesis		protein binding	Pf00626, Pf02209	100279855	Zm00001d011854	LOC100279855	8		0	16	3.79543e+07	4.04216e+07	4.13053e+07	4.57146e+07	4.36651e+07	4.05912e+07	3.30334e+07	3.35926e+07	3.52713e+07	High	High	High	High	High	High	High	High	High	1
FALSE	High	Master Protein	A0A1D6EZ36	Peptidylprolyl isomerase OS=Zea mays OX=4577 GN=103647754 PE=4 SV=1	0	153.337	52	21	127	21	439	47.3	6.57	559.42	21	metabolic process		catalytic activity	Pf00160	103647754	Zm00001d006610	LOC103647754	2		0	0	2.41949e+08	2.34237e+08	2.30543e+08	2.25003e+08	2.26005e+08	2.41932e+08	2.4476e+08	2.51479e+08	2.43168e+08	High	High	High	High	High	High	High	High	High	1
FALSE	High	Master Protein	A0A1D6H482	Outer envelope protein 80 chloroplastic OS=Zea mays OX=4577 GN=103626853 PE=4 SV=1	0	153.299	47	28	79	10	661	71.3	8	314.17	28		membrane		Pf01103, Pf07244	103626853	Zm00001d015837	LOC103626853	5		0	19	6.34809e+07	6.15851e+07	6.38108e+07	6.57649e+07	6.42548e+07	6.3226e+07	6.14214e+07	6.21936e+07	6.31953e+07	High	High	High	High	High	High	High	High	High	1
FALSE	High	Master Protein	A0A1D6H4H8	26S protease regulatory subunit 6B-like protein OS=Zea mays OX=4577 GN=100284233 PE=3 SV=1	0	153.268	50	20	116	19	405	45.3	6.07	487.66	20	metabolic process;regulation of biological process	cytoplasm	catalytic activity;nucleotide binding	Pf00004, Pf00006, Pf00910, Pf01057, Pf01078, Pf05496, Pf05673, Pf06068, Pf07724, Pf07726, Pf07728, Pf10236, Pf13191, Pf13401, Pf13521, Pf13604	100284233	Zm00001d015886	si486068c09	5		0	0	1.22758e+08	1.24606e+08	1.26612e+08	1.37645e+08	1.43794e+08	1.36203e+08	1.33424e+08	1.43455e+08	1.54767e+08	High	High	High	High	High	High	High	High	High	1
FALSE	High	Master Protein	A0A1D6E6L0	Polyadenylate-binding protein OS=Zea mays OX=4577 GN=ZEAMMB73_Zm00001d003106 PE=3 SV=1	0	152.925	43	25	59	10	618	67.9	9.19	253.09	25		cytoplasm	RNA binding	Pf00076, Pf00658, Pf08777, Pf13893, Pf14259	100285420	Zm00001d003106	AY103944	2		0	15	3.76359e+07	3.947e+07	4.40554e+07	4.28509e+07	4.17812e+07	4.64667e+07	4.26719e+07	4.46034e+07	4.68021e+07	High	High	High	High	High	High	High	High	High	1
FALSE	High	Master Protein	A0A1D6H2K7	Nucleoid-associated protein chloroplastic OS=Zea mays OX=4577 GN=ZEAMMB73_Zm00001d015505 PE=4 SV=1	0	152.891	38	13	161	2	296	32.2	9.99	709.62	13				Pf02575	100273390	Zm00001d015505	LOC100273390	5		0	0	1.98156e+07	2.05362e+07	1.94571e+07	1.94146e+07	1.99511e+07	2.09426e+07	2.48518e+07	2.23958e+07	2.39012e+07	High	High	High	High	High	High	High	High	High	1
FALSE	High	Master Protein	B4FRC4	Seryl-tRNA synthetase OS=Zea mays OX=4577 GN=ZEAMMB73_Zm00001d048174 PE=2 SV=1	0	152.871	65	32	77	6	458	51.6	6.67	288.82	32	metabolic process	cytoplasm	catalytic activity;nucleotide binding	Pf00587, Pf02403, Pf03961, Pf09731	541989	Zm00001d048174	ser1	9		0	28	9.31837e+07	9.98406e+07	9.79865e+07	1.1044e+08	1.04513e+08	1.07835e+08	1.04997e+08	1.07952e+08	1.15701e+08	High	High	High	High	High	High	High	High	High	1
FALSE	High	Master Protein	B4FRG1	14-3-3-like protein OS=Zea mays OX=4577 GN=542285 PE=2 SV=1	0	152.812	73	20	108	5	266	29.3	4.87	448.31	20			protein binding	Pf00244	542285	Zm00001d007446	TIDP3666; LOC542285	2		0	0	1.98529e+07	2.05183e+07	2.2414e+07	2.03905e+07	1.98224e+07	1.91923e+07	1.54011e+07	1.56839e+07	1.52408e+07	High	High	High	High	High	High	High	High	High	1
FALSE	High	Master Protein	A0A1D6FNB8	Heat shock 70 kDa protein 14 OS=Zea mays OX=4577 GN=ZEAMMB73_Zm00001d009950 PE=4 SV=1	0	152.426	36	31	82	13	859	94.7	5.43	275.38	31			nucleotide binding	Pf00012	100285213	Zm00001d009950	LOC100285213	8		0	3	1.75289e+07	1.84599e+07	1.83281e+07	1.72559e+07	1.6572e+07	1.56535e+07	1.76932e+07	1.67631e+07	1.75055e+07	High	High	High	High	High	High	High	High	High	1
FALSE	High	Master Protein	C0P7S7	Nuclear transport factor 2 (NTF2) family protein with RNA binding (RRM-RBD-RNP motifs) domain OS=Zea mays OX=4577 GN=100382436 PE=2 SV=1	0	152.35	45	30	84	28	584	64.8	7.65	311.26	30	transport		RNA binding	Pf00076, Pf02136, Pf14259	100382436	Zm00001d047289	LOC100382436	9		0	2	3.98629e+07	3.81862e+07	4.08379e+07	4.34271e+07	4.33072e+07	4.4287e+07	4.95292e+07	4.70894e+07	4.93625e+07	High	High	High	High	High	High	High	High	High	1
FALSE	High	Master Protein	C0P455	60S ribosomal protein L4-1 OS=Zea mays OX=4577 GN=100382075 PE=2 SV=1	0	152.238	64	23	88	8	403	44.3	10.64	382.49	23	metabolic process	ribosome	structural molecule activity	Pf00573, Pf14374	100382075	Zm00001d018957	LOC100382075	7	Ribosome	1	0	1.9787e+07	2.20615e+07	2.16559e+07	2.64361e+07	2.03585e+07	2.14338e+07	2.06855e+07	1.88503e+07	2.00403e+07	High	High	High	High	High	High	High	High	High	1
FALSE	High	Master Protein	B6ST36	Chloroplast oxygen-evolving complex/thylakoid lumenal 25.6kDa protein OS=Zea mays OX=4577 GN=100281199 PE=2 SV=1	0	152.196	52	19	144	19	242	26.1	9.25	537.01	19	metabolic process		metal ion binding	Pf01789, Pf09710	100281199	Zm00001d027422	LOC100281199	1	Photosynthesis; Metabolic pathways	2	0	5.02432e+08	4.98813e+08	4.87107e+08	4.53127e+08	4.62091e+08	4.87208e+08	5.24552e+08	5.24541e+08	4.92e+08	High	High	High	High	High	High	High	High	High	1
FALSE	High	Master Protein	B4FL55	Chlorophyll a-b binding protein, chloroplastic OS=Zea mays OX=4577 GN=542320 PE=2 SV=1	0	151.649	58	13	138	3	283	30.2	5.49	662.85	13	metabolic process	membrane		Pf00504	542320	Zm00001d048998	Lhcb5-2	4	Metabolic pathways; Photosynthesis - antenna proteins	2	11	6.4588e+08	6.43699e+08	6.75121e+08	6.84562e+08	6.31239e+08	5.8903e+08	4.04171e+08	4.27953e+08	3.73754e+08	High	High	High	High	High	High	High	High	High	1
FALSE	High	Master Protein	A0A1D6KS02	Nucleic acid binding protein OS=Zea mays OX=4577 GN=100193713 PE=4 SV=1	0	151.631	49	34	57	25	888	97.2	7.96	229.54	34			RNA binding	Pf00013, Pf13014, Pf15140	100193713	Zm00001d032597	umc2780	1		0	9	3.64311e+07	3.54998e+07	3.46178e+07	3.54872e+07	3.68911e+07	3.37622e+07	3.58833e+07	3.43861e+07	3.76977e+07	High	High	High	High	High	High	High	High	High	1
FALSE	High	Master Protein	A0A1D6L210	NADH dehydrogenase [ubiquinone] iron-sulfur protein 1 mitochondrial OS=Zea mays OX=4577 GN=100280404 PE=3 SV=1	0	151.498	44	25	80	5	744	80.7	6.38	382.45	25	metabolic process	membrane	catalytic activity	Pf00111, Pf00384, Pf09326, Pf10588, Pf13510	100280404	Zm00001d033753	LOC100280404	1		0	0	8.97984e+06	9.75402e+06	9.70071e+06	1.01056e+07	9.4415e+06	9.25093e+06	8.48276e+06	9.06872e+06	9.92272e+06	High	High	High	High	High	High	High	High	High	1
FALSE	High	Master Protein	A0A1D6HNM7	Molecular chaperone Hsp40/DnaJ family protein OS=Zea mays OX=4577 GN=100272787 PE=3 SV=1	0	151.419	46	25	80	17	569	61.2	8.85	360.06	25	metabolic process;response to stimulus		metal ion binding;nucleotide binding;protein binding	Pf00226, Pf00684, Pf01556	100191825	Zm00001d018413	LOC100191825	5		0	8	6.38957e+07	6.69345e+07	6.6078e+07	6.7038e+07	6.76728e+07	6.85123e+07	6.35075e+07	6.64742e+07	6.33832e+07	High	High	High	High	High	High	High	High	High	1
FALSE	High	Master Protein	A0A1D6LLW6	Photosystem II stability/assembly factor OS=Zea mays OX=4577 GN=103629543 PE=3 SV=1	0	151.382	64	20	122	20	394	43	8.76	572.91	20			protein binding	Pf14870	103629543	Zm00001d036340	LOC103629543	6		0	0	3.27894e+08	2.97341e+08	2.98994e+08	2.99481e+08	3.06544e+08	3.04972e+08	2.82696e+08	2.88084e+08	2.85555e+08	High	High	High	High	High	High	High	High	High	1
FALSE	High	Master Protein	A0A1D6I5L0	Formyltetrahydrofolate synthetase OS=Zea mays OX=4577 GN=541944 PE=3 SV=1	0	151.362	41	23	60	23	733	78.4	8.34	277.48	23	metabolic process		catalytic activity;nucleotide binding	Pf01268	541944	Zm00001d020669	LOC541944	7	Metabolic pathways; One carbon pool by folate; Carbon metabolism	3	0	4.09606e+07	4.21763e+07	4.23183e+07	4.5839e+07	4.52443e+07	4.43609e+07	4.13428e+07	4.05613e+07	4.42041e+07	High	High	High	High	High	High	High	High	High	1
FALSE	High	Master Protein	K7V2Z8	Carbamoyl-phosphate synthase (glutamine-hydrolyzing) OS=Zea mays OX=4577 GN=103636016 PE=3 SV=1	0	151.297	36	34	65	11	1174	127.2	5.69	256.11	34	metabolic process		catalytic activity;metal ion binding;nucleotide binding	Pf00162, Pf00289, Pf02142, Pf02222, Pf02786, Pf02787, Pf07478, Pf08442, Pf13535, Pf13549, Pf15632	103636016	Zm00001d011192	LOC103636016	8	Pyrimidine metabolism; Metabolic pathways; Alanine, aspartate and glutamate metabolism	3	26	5.3199e+07	5.48621e+07	5.49052e+07	5.58519e+07	5.44419e+07	4.9672e+07	4.47201e+07	4.46733e+07	4.79119e+07	High	High	High	High	High	High	High	High	High	1
FALSE	High	Master Protein	A0A1D6HSW9	Prolyl-tRNA synthetase OS=Zea mays OX=4577 GN=100283555 PE=3 SV=1	0	151.272	58	26	77	26	537	59.7	7.36	336.71	26	development;metabolic process;regulation of biological process	cytoplasm;mitochondrion	catalytic activity;nucleotide binding	Pf00587, Pf03129, Pf09180	100283555	Zm00001d018870	LOC100283555	7	Aminoacyl-tRNA biosynthesis	1	0	1.00829e+08	1.0004e+08	9.97507e+07	1.10694e+08	1.11122e+08	1.09596e+08	9.99686e+07	1.00716e+08	1.05769e+08	High	High	High	High	High	High	High	High	High	1
FALSE	High	Master Protein	K7V067	Isocitrate dehydrogenase [NADP] OS=Zea mays OX=4577 GN=ZEAMMB73_Zm00001d011487 PE=3 SV=1	0	150.669	54	24	91	11	412	46.2	6.55	406.29	24	metabolic process		catalytic activity;metal ion binding;nucleotide binding	Pf00180	100274592	Zm00001d011487	gpm541	8		0	1	2.57557e+07	2.61607e+07	2.70758e+07	2.69694e+07	2.68423e+07	2.36336e+07	1.96291e+07	2.10332e+07	2.13941e+07	High	High	High	High	High	High	High	High	High	1
FALSE	High	Master Protein	A0A1D6IYD6	Glyoxalase I OS=Zea mays OX=4577 GN=ZEAMMB73_Zm00001d024245 PE=3 SV=1	0	150.651	61	16	79	13	331	36.4	5.27	354.56	16			catalytic activity;metal ion binding	Pf00903, Pf12681, Pf13669	542115	Zm00001d024245	glx1	10		0	3	1.05762e+08	1.06039e+08	1.05933e+08	1.08065e+08	1.10125e+08	1.09089e+08	1.21423e+08	1.13846e+08	1.20762e+08	High	High	High	High	High	High	High	High	High	1
FALSE	High	Master Protein	O65160	Chaperone protein dnaJ 3 OS=Zea mays OX=4577 GN=mdJ1 PE=2 SV=1	0	150.436	48	22	62	2	419	46.7	6.48	256.86	22	metabolic process;response to stimulus		metal ion binding;nucleotide binding;protein binding	Pf00226, Pf00684, Pf01556	100191411	Zm00001d033210	cdj2	1	Protein processing in endoplasmic reticulum	1	12	2.4267e+07	2.69859e+07	2.76402e+07	3.12104e+07	3.10531e+07	2.85074e+07	2.90922e+07	3.02267e+07	3.21203e+07	High	High	High	High	High	High	High	High	High	1
FALSE	High	Master Protein	B4FUE0	Obg-like ATPase 1 OS=Zea mays OX=4577 GN=100283841 PE=2 SV=1	0	150.28	64	24	61	24	393	44.2	6.76	260.39	24		cytoplasm	catalytic activity;nucleotide binding	Pf01926, Pf02421, Pf06071	100283841	Zm00001d024274	LOC100283841	10		0	0	3.68558e+07	3.92104e+07	4.09255e+07	4.86713e+07	4.65369e+07	4.48454e+07	3.9326e+07	4.09885e+07	4.29151e+07	High	High	High	High	High	High	High	High	High	1
FALSE	High	Master Protein	B6TK17	DREPP2 protein OS=Zea mays OX=4577 GN=100283627 PE=2 SV=1	0	149.916	66	23	113	23	239	25	4.84	427.77	23	response to stimulus			Pf05558	100283627	Zm00001d015921	umc1162	5		0	0	5.5818e+08	6.14406e+08	5.7992e+08	5.52068e+08	5.51882e+08	5.77051e+08	5.53395e+08	5.05083e+08	5.45122e+08	High	High	High	High	High	High	High	High	High	1
FALSE	High	Master Protein	C0P848	Formate dehydrogenase, mitochondrial OS=Zea mays OX=4577 GN=103638381 PE=2 SV=1	0	149.908	53	22	89	12	376	41.4	6.8	379.55	22	metabolic process	mitochondrion	catalytic activity;nucleotide binding	Pf00389, Pf01408, Pf01488, Pf02826, Pf03720	103638381	Zm00001d045965	LOC103638381	9		0	11	8.75986e+07	8.51933e+07	8.55344e+07	8.69803e+07	8.9588e+07	8.8938e+07	9.74148e+07	9.42967e+07	9.65542e+07	High	High	High	High	High	High	High	High	High	1
FALSE	High	Master Protein	B6SS34	PsbP domain-containing protein 1 chloroplastic OS=Zea mays OX=4577 GN=100280179 PE=2 SV=1	0	149.899	52	19	145	19	335	37.9	5.97	625.06	19	metabolic process		metal ion binding	Pf01789	100280179	Zm00001d030638	LOC100280179	1		0	0	1.9128e+08	1.91543e+08	1.86683e+08	1.79159e+08	1.80282e+08	1.8516e+08	1.92032e+08	1.94615e+08	1.91463e+08	High	High	High	High	High	High	High	High	High	1
FALSE	High	Master Protein	C0PDG3	Heat shock protein 90-6 mitochondrial OS=Zea mays OX=4577 GN=100286003 PE=2 SV=1	0	149.737	43	31	67	18	813	91.1	5.34	272.57	31	metabolic process;response to stimulus		nucleotide binding;protein binding	Pf00183, Pf02518, Pf13589	100286003	Zm00001d041719	pco121171; LOC100286003	3		0	8	1.62757e+07	1.72352e+07	1.7047e+07	2.0774e+07	2.00442e+07	1.70457e+07	1.67789e+07	1.9083e+07	2.10754e+07	High	High	High	High	High	High	High	High	High	1
FALSE	High	Master Protein	B4G1W8	Myosin-like protein OS=Zea mays OX=4577 GN=100283029 PE=2 SV=1	0	149.595	65	23	101	23	350	39.9	6.23	459.2	23					100283029	Zm00001d044699	cl30719_1	3		0	0	6.05478e+07	6.00022e+07	5.8797e+07	5.6603e+07	5.68229e+07	5.80231e+07	6.41478e+07	6.18817e+07	6.43618e+07	High	High	High	High	High	High	High	High	High	1
FALSE	High	Master Protein	B7ZXU2	Serrate RNA effector molecule OS=Zea mays OX=4577 GN=100279372 PE=2 SV=1	0	149.021	39	28	58	10	742	82.1	9.03	243.13	28				Pf04959, Pf12066	100279372	Zm00001d014655	LOC100279372	5		0	18	2.89385e+07	2.79871e+07	2.87178e+07	2.92402e+07	2.87818e+07	2.80357e+07	3.01736e+07	2.93238e+07	3.0548e+07	High	High	High	High	High	High	High	High	High	1
FALSE	High	Master Protein	A0A1D6MIA3	Phospholipase A1-Igamma1 chloroplastic OS=Zea mays OX=4577 GN=107303346 PE=4 SV=1	0	148.804	56	25	100	22	505	56	6.77	426.58	25	metabolic process		catalytic activity	Pf01764	107303346	Zm00001d039542	LOC107303346	3		0	3	1.35996e+08	1.16995e+08	1.27968e+08	1.39692e+08	1.30228e+08	1.17761e+08	1.01399e+08	1.07933e+08	1.0433e+08	High	High	High	High	High	High	High	High	High	1
FALSE	High	Master Protein	A0A1D6HCT7	La protein 1 OS=Zea mays OX=4577 GN=103627401 PE=4 SV=1	0	148.718	61	23	66	22	467	51.9	5.73	312.8	23	metabolic process	nucleus	RNA binding	Pf00076, Pf05383, Pf08777, Pf14259	103627401	Zm00001d017175	LOC103627401	5		0	1	2.8282e+07	2.86432e+07	2.92854e+07	3.43579e+07	3.28319e+07	3.22438e+07	3.80914e+07	3.59722e+07	4.11637e+07	High	High	High	High	High	High	High	High	High	1
FALSE	High	Master Protein	A0A1D6L0I4	Adenylosuccinate synthetase, chloroplastic OS=Zea mays OX=4577 GN=PURA PE=3 SV=1	0	148.04	63	24	70	22	489	53.1	7.15	308.31	24	metabolic process	cytoplasm	catalytic activity;metal ion binding;nucleotide binding	Pf00709	100193051	Zm00001d033619	pco144935	1		0	2	7.71931e+07	7.66413e+07	7.91336e+07	8.13671e+07	8.10879e+07	7.87921e+07	7.21357e+07	7.95893e+07	7.73746e+07	High	High	High	High	High	High	High	High	High	1
FALSE	High	Master Protein	P22275	Tubulin alpha-3 chain OS=Zea mays OX=4577 GN=TUBA3 PE=2 SV=1	0	147.909	60	21	102	6	450	49.5	5.24	431.06	21	cell organization and biogenesis	cytoplasm;cytoskeleton	catalytic activity;nucleotide binding;structural molecule activity	Pf00091, Pf03953	542395	Zm00001d013159	TUBA3	5	Phagosome	1	0	1.36534e+07	1.1894e+07	1.48726e+07	1.29693e+07	1.108e+07	1.11786e+07	1.1225e+07	9.14004e+06	9.92767e+06	High	High	High	High	High	High	High	High	High	1
FALSE	High	Master Protein	A0A1D6KRE0	Membrane steroid-binding protein 1 OS=Zea mays OX=4577 GN=107275240 PE=4 SV=1	0	146.986	58	16	84	5	409	44	4.63	422	16		membrane		Pf00173	107275240	Zm00001d032531	LOC107275240	1		0	15	9.08749e+07	8.82795e+07	8.74289e+07	7.80184e+07	7.80272e+07	7.65201e+07	8.82261e+07	8.99258e+07	8.23831e+07	High	High	High	High	High	High	High	High	High	1
FALSE	High	Master Protein	B6TWN7	Elongation factor 1-alpha OS=Zea mays OX=4577 GN=100284707 PE=2 SV=1	0	146.836	52	21	144	7	447	49.3	9.07	606.68	21	metabolic process	cytoplasm	catalytic activity;nucleotide binding;RNA binding	Pf00009, Pf03143, Pf03144	100284707	Zm00001d021788	LOC100284707	7	RNA transport	1	0	1.27814e+07	1.51984e+07	1.49311e+07	1.42635e+07	1.43055e+07	1.26844e+07	1.13201e+07	1.22532e+07	1.21306e+07	High	High	High	High	High	High	High	High	High	1
FALSE	High	Master Protein	C0PG07	Dehydroascorbate reductase OS=Zea mays OX=4577 GN=DHAR2 PE=2 SV=1	0	146.799	74	17	81	16	262	28.8	6.8	376.34	17	metabolic process		antioxidant activity;catalytic activity;protein binding	Pf02798, Pf13409, Pf13417	100285047	Zm00001d037240	LOC100285047	6		0	1	2.08503e+08	2.13068e+08	2.13196e+08	2.00239e+08	2.02386e+08	2.11346e+08	2.36632e+08	2.32361e+08	2.32183e+08	High	High	High	High	High	High	High	High	High	1
FALSE	High	Master Protein	A0A1D6HKP7	Annexin OS=Zea mays OX=4577 GN=ZEAMMB73_Zm00001d018090 PE=3 SV=1	0	146.656	50	27	95	25	411	45.4	7.87	373.14	27			metal ion binding	Pf00191	542446	Zm00001d018090	anx2	5		0	2	1.2783e+08	1.22823e+08	1.22649e+08	1.45376e+08	1.48463e+08	1.38484e+08	1.24724e+08	1.19959e+08	1.31101e+08	High	High	High	High	High	High	High	High	High	1
FALSE	High	Master Protein	A0A1D6E703	Eukaryotic translation initiation factor isoform 4G-2 OS=Zea mays OX=4577 GN=103646262 PE=4 SV=1	0	146.378	45	30	79	21	786	86.4	8.19	294.06	30	metabolic process		protein binding;RNA binding	Pf02847, Pf02854	103646262	Zm00001d003147	LOC103646262	2	RNA transport	1	10	4.32147e+07	4.67924e+07	4.56005e+07	5.00144e+07	4.87418e+07	4.53448e+07	4.54972e+07	4.13609e+07	4.50208e+07	High	High	High	High	High	High	High	High	High	1
FALSE	High	Master Protein	A0A1D6ILW8	Thioredoxin reductase OS=Zea mays OX=4577 GN=100216789 PE=3 SV=1	0	145.995	52	21	76	21	523	56.7	6.83	370.97	21	cellular homeostasis;metabolic process;regulation of biological process;response to stimulus	cytoplasm	antioxidant activity;catalytic activity	Pf00070, Pf00085, Pf07992, Pf13098	100216789	Zm00001d022381	LOC100216789	7	Pyrimidine metabolism; Selenocompound metabolism	2	0	4.78295e+07	4.94338e+07	5.02988e+07	5.19521e+07	5.15507e+07	4.83941e+07	4.38523e+07	4.71646e+07	4.90512e+07	High	High	High	High	High	High	High	High	High	1
FALSE	High	Master Protein	A0A1D6F4L0	T-complex protein 1 subunit zeta OS=Zea mays OX=4577 GN=100193477 PE=3 SV=1	0	145.943	55	25	77	25	539	59.6	6.68	394.12	25	metabolic process	cytoplasm	nucleotide binding;protein binding	Pf00118	100193477	Zm00001d007192	LOC100193477	2		0	0	6.40455e+07	6.84916e+07	6.83638e+07	7.73199e+07	7.95228e+07	7.04023e+07	6.31212e+07	6.55397e+07	7.4935e+07	High	High	High	High	High	High	High	High	High	1
FALSE	High	Master Protein	A0A1D6GDY8	DEAD-box ATP-dependent RNA helicase 3A, chloroplastic OS=Zea mays OX=4577 GN=RH3A PE=3 SV=1	0	145.842	45	24	62	8	745	80.3	6.81	296.85	24	cell organization and biogenesis;metabolic process	nucleus	catalytic activity;metal ion binding;nucleotide binding;RNA binding	Pf00098, Pf00270, Pf00271, Pf08152, Pf14617	100193526	Zm00001d012922	LOC100193526	5		0	0	6.18787e+06	6.47432e+06	6.29737e+06	7.13622e+06	6.82323e+06	6.94924e+06	7.09192e+06	6.70488e+06	7.3234e+06	High	High	High	High	High	High	High	High	High	1
FALSE	High	Master Protein	Q5EUD6	Protein disulfide-isomerase OS=Zea mays OX=4577 GN=PDIL2-2 PE=2 SV=1	0	145.765	61	24	98	9	366	40	6.73	348.83	24	cellular homeostasis;metabolic process;regulation of biological process	endoplasmic reticulum	antioxidant activity;catalytic activity	Pf00085, Pf00578, Pf07749, Pf13098, Pf13899, Pf13905	606414	Zm00001d037590	pdi7	6	Protein processing in endoplasmic reticulum	1	10	1.21084e+08	1.21956e+08	1.20727e+08	1.35353e+08	1.34851e+08	1.37479e+08	1.52509e+08	1.38243e+08	1.59805e+08	High	High	High	High	High	High	High	High	High	1
FALSE	High	Master Protein	B4FQC4	Seryl-tRNA synthetase OS=Zea mays OX=4577 GN=100272738 PE=2 SV=1	0	145.129	60	31	69	5	458	51.8	6.49	253.6	31	metabolic process	cytoplasm	catalytic activity;nucleotide binding	Pf00587, Pf02403, Pf03961, Pf09731	100272738	Zm00001d007369	LOC100272738	2	Aminoacyl-tRNA biosynthesis	1	0	1.28366e+07	1.28906e+07	1.25812e+07	1.31768e+07	1.37016e+07	1.32629e+07	1.34537e+07	1.31474e+07	1.51912e+07	High	High	High	High	High	High	High	High	High	1
FALSE	High	Master Protein	B4FBC9	Patellin-1 OS=Zea mays OX=4577 GN=100192106 PE=2 SV=1	0	144.942	53	25	81	19	620	68	4.59	362.59	25	transport			Pf00650, Pf03765, Pf13716	100192106	Zm00001d038262	umc1462	6		0	7	4.63499e+07	5.15779e+07	5.74246e+07	5.32306e+07	4.62176e+07	4.27249e+07	3.61059e+07	3.32151e+07	3.32439e+07	High	High	High	High	High	High	High	High	High	1
FALSE	High	Master Protein	A0A1D6HS38	Oxygen-evolving enhancer protein 2-1 chloroplastic OS=Zea mays OX=4577 GN=100273117 PE=4 SV=2	0	144.847	56	16	627	11	303	31.8	9.45	3480.35	16	metabolic process		metal ion binding	Pf01789	100273117	Zm00001d018779	LOC100273117	7	Photosynthesis; Metabolic pathways	2	5	2.96557e+09	2.94615e+09	2.8907e+09	2.64304e+09	2.71702e+09	2.97212e+09	2.97773e+09	3.03054e+09	2.86332e+09	High	High	High	High	High	High	High	High	High	1
FALSE	High	Master Protein	B4FT23	14-3-3-like protein OS=Zea mays OX=4577 GN=100283140 PE=2 SV=1	0	144.744	74	18	151	7	252	28.6	4.82	530.18	18			protein binding	Pf00244	100283140	Zm00001d052698	pco119915; LOC100273122	4		0	0	7.69552e+06	7.39378e+06	7.63396e+06	7.71297e+06	7.48033e+06	7.36536e+06	6.18402e+06	6.2532e+06	6.7802e+06	High	High	High	High	High	High	High	High	High	1
FALSE	High	Master Protein	A0A1D6HTG4	Ribose-5-phosphate isomerase OS=Zea mays OX=4577 GN=ZEAMMB73_Zm00001d018936 PE=3 SV=1	0	144.718	47	18	97	18	405	43.5	8.1	479.15	18	defense response;metabolic process;response to stimulus	membrane	catalytic activity	Pf03660, Pf06026	100284771	Zm00001d018936	pco087551	7		0	0	3.86381e+08	4.23086e+08	4.00811e+08	3.87194e+08	3.83003e+08	3.94133e+08	4.0272e+08	4.35269e+08	3.86857e+08	High	High	High	High	High	High	High	High	High	1
FALSE	High	Master Protein	A0A1D6MS70	Chloroplast protein-transporting ATPase OS=Zea mays OX=4577 GN=ZEAMMB73_Zm00001d040686 PE=3 SV=1	0	144.504	27	30	66	30	1130	126.4	7.15	282.33	30	transport	membrane	nucleotide binding	Pf00270, Pf01043, Pf07516, Pf07517, Pf14529	542347	Zm00001d040686	tha1; LOC542347	3		0	0	3.17051e+07	3.36763e+07	3.45755e+07	3.92739e+07	3.69491e+07	3.34563e+07	2.82839e+07	2.82577e+07	2.60728e+07	High	High	High	High	High	High	High	High	High	1
FALSE	High	Master Protein	C0HFG9	Dynamin GTPase OS=Zea mays OX=4577 GN=ZEAMMB73_Zm00001d037279 PE=2 SV=1	0	144.436	36	32	53	12	913	99.6	9.14	230.92	32			catalytic activity;nucleotide binding	Pf00169, Pf00350, Pf01031, Pf02212, Pf15409, Pf15413	100286124	Zm00001d037279	LOC100286124	6		0	20	2.77705e+07	2.98415e+07	2.98656e+07	3.17587e+07	2.92024e+07	2.78368e+07	2.4024e+07	2.38821e+07	2.48267e+07	High	High	High	High	High	High	High	High	High	1
FALSE	High	Master Protein	A0A1D6NAM8	Branched-chain-amino-acid aminotransferase 5 chloroplastic OS=Zea mays OX=4577 GN=ZEAMMB73_Zm00001d043335 PE=4 SV=1	0	144.203	38	37	56	37	943	109.8	5.22	205.03	37			catalytic activity	Pf04111, Pf12072	100216960	Zm00001d043335	LOC100216960	3		0	0	3.27526e+07	3.26798e+07	3.36093e+07	3.43622e+07	3.43148e+07	3.09153e+07	2.87392e+07	2.90477e+07	3.08224e+07	High	High	High	High	High	High	High	High	High	1
FALSE	High	Master Protein	K7TSD2	Serine hydroxymethyltransferase OS=Zea mays OX=4577 GN=ZEAMMB73_Zm00001d049234 PE=3 SV=1	0	143.346	48	21	119	18	526	57.4	8.56	559.51	21	metabolic process		catalytic activity	Pf00155, Pf00464	100192461	Zm00001d049234	LOC100192461	4		0	0	9.52988e+07	1.03142e+08	1.00878e+08	1.22257e+08	1.07472e+08	1.08212e+08	9.26471e+07	9.40929e+07	1.09406e+08	High	High	High	High	High	High	High	High	High	1
FALSE	High	Master Protein	Q5IBC6	DANA2 OS=Zea mays OX=4577 GN=ZEAMMB73_Zm00001d012820 PE=2 SV=1	0	142.978	95	22	131	17	223	23.9	9.1	573.02	22	regulation of biological process		transporter activity		542205	Zm00001d012820	IDP1619	5		0	0	3.6365e+08	3.77312e+08	3.79857e+08	3.38183e+08	3.83009e+08	3.80016e+08	4.05909e+08	3.97558e+08	4.0928e+08	High	High	High	High	High	High	High	High	High	1
FALSE	High	Master Protein	Q41746	Chlorophyll a-b binding protein, chloroplastic OS=Zea mays OX=4577 GN=Lhcb5-1 PE=2 SV=1	0	142.966	58	13	129	3	283	30.2	5.71	613.82	13	metabolic process	membrane		Pf00504	542716	Zm00001d007267	lhcb5	2	Metabolic pathways; Photosynthesis - antenna proteins	2	0	2.22875e+07	2.52368e+07	2.7204e+07	2.59788e+07	2.65988e+07	2.33271e+07	1.42726e+07	1.6322e+07	1.39376e+07	High	High	High	High	High	High	High	High	High	1
FALSE	High	Master Protein	P38562	Glutamine synthetase root isozyme 4 OS=Zea mays OX=4577 GN=GLN5 PE=2 SV=1	0	142.882	57	16	99	2	355	39	5.35	475.22	16	metabolic process	cytoplasm	catalytic activity;nucleotide binding	Pf00120, Pf03951	542401		gln5	4		0	15	2.1781e+08	2.16123e+08	2.28499e+08	2.45899e+08	2.42269e+08	2.45709e+08	2.08017e+08	2.2303e+08	2.29815e+08	High	High	High	High	High	High	High	High	High	1
FALSE	High	Master Protein	B6TM55	L-ascorbate peroxidase OS=Zea mays OX=4577 GN=103639279 PE=2 SV=1	0	142.779	67	15	191	3	250	27.3	5.83	802.03	15	metabolic process;response to stimulus		antioxidant activity;catalytic activity	Pf00141	100283822; 103639279; 103644971	Zm00001d047757	LOC100283822; LOC103639279; LOC103644971	6; 9; 1	Ascorbate and aldarate metabolism; Glutathione metabolism	2	0	1.0018e+08	1.07162e+08	1.01377e+08	1.04761e+08	1.02765e+08	1.01533e+08	1.27816e+08	1.12723e+08	1.26454e+08	High	High	High	High	High	High	High	High	High	1
FALSE	High	Master Protein	C0PGL4	Formation of crista junctions protein 1 OS=Zea mays OX=4577 GN=100383507 PE=2 SV=1	0	142.776	47	23	65	16	623	68.2	5.24	300.37	23		membrane;mitochondrion		Pf09731	100383507	Zm00001d026396	LOC100383507	10		0	8	1.85699e+07	1.88153e+07	1.88153e+07	1.86934e+07	1.85492e+07	1.80303e+07	1.79504e+07	1.83725e+07	1.87611e+07	High	High	High	High	High	High	High	High	High	1
FALSE	High	Master Protein	C4J5Y0	Zinc finger (C3HC4-type RING finger) family protein OS=Zea mays OX=4577 GN=ZEAMMB73_Zm00001d024886 PE=2 SV=1	0	142.583	54	22	64	22	516	55.7	4.98	256.77	22				Pf00092, Pf05762, Pf13519, Pf13768, Pf14624	100284967	Zm00001d024886	pco091486(738)	10		0	0	8.16681e+07	7.98059e+07	8.26031e+07	7.67743e+07	7.73474e+07	6.52876e+07	6.3551e+07	6.20494e+07	6.87056e+07	High	High	High	High	High	High	High	High	High	1
FALSE	High	Master Protein	B4F8P4	Anthranilate synthase OS=Zea mays OX=4577 GN=606722 PE=2 SV=1	0	142.448	49	25	55	25	604	66.6	7.27	227.87	25	metabolic process		catalytic activity	Pf00425, Pf04715	606722	Zm00001d028536	pco121713; LOC101027130	1	Biosynthesis of amino acids; Biosynthesis of secondary metabolites; Phenylalanine, tyrosine and tryptophan biosynthesis; Metabolic pathways	4	0	2.6414e+07	2.79524e+07	2.83283e+07	3.23037e+07	3.14125e+07	2.89545e+07	2.76769e+07	2.69976e+07	2.91884e+07	High	High	High	High	High	High	High	High	High	1
FALSE	High	Master Protein	A0A1D6M002	MAR-binding filament-like protein 1 OS=Zea mays OX=4577 GN=103630123 PE=4 SV=1	0	142.203	42	30	51	29	752	83.6	5.4	209.85	30	regulation of biological process;transport		catalytic activity;motor activity;transporter activity	Pf01496, Pf01576, Pf02463, Pf05557, Pf05911, Pf07888, Pf09726, Pf12128, Pf13166	103630123	Zm00001d037712	LOC103630123	6		0	0	2.07835e+07	2.09075e+07	2.01968e+07	2.159e+07	2.12697e+07	1.99695e+07	2.00938e+07	2.03699e+07	2.10997e+07	High	High	High	High	High	High	High	High	High	1
FALSE	High	Master Protein	B6THZ8	Threonine synthase OS=Zea mays OX=4577 GN=100283397 PE=2 SV=1	0	142.186	48	19	62	14	527	57.6	6.92	276.58	19	metabolic process			Pf00291	100283397	Zm00001d043780	LOC100283397	3	Biosynthesis of secondary metabolites; Vitamin B6 metabolism; Glycine, serine and threonine metabolism; Metabolic pathways; Biosynthesis of amino acids	5	6	5.42769e+07	5.16412e+07	5.24364e+07	5.35997e+07	5.3244e+07	5.58683e+07	4.75333e+07	4.76463e+07	4.94179e+07	High	High	High	High	High	High	High	High	High	1
FALSE	High	Master Protein	A0A1D6FVK9	Dehydroascorbate reductase like1 OS=Zea mays OX=4577 GN=100273125 PE=4 SV=1	0	142.137	87	14	171	9	215	23.4	5.82	806.17	14			protein binding	Pf02798, Pf13409, Pf13410, Pf13417	100273125	Zm00001d011034	gpm569; DHAR3	8		0	4	1.7509e+08	1.74801e+08	1.74578e+08	1.66479e+08	1.69795e+08	1.79756e+08	2.01403e+08	1.92791e+08	1.92618e+08	High	High	High	High	High	High	High	High	High	1
FALSE	High	Master Protein	A0A1D6PJW1	Proteasome subunit alpha type OS=Zea mays OX=4577 GN=ZEAMMB73_Zm00001d048403 PE=3 SV=1	0	142.013	59	16	113	2	293	31.5	5.08	559.75	16	metabolic process	cytoplasm;nucleus;proteasome	catalytic activity	Pf00227, Pf10584	100282220	Zm00001d048403	AC149475.2_FG003; LOC100282220	9		0	17	2.02578e+08	1.93877e+08	1.94596e+08	2.00329e+08	1.95815e+08	2.04008e+08	2.35673e+08	2.18261e+08	2.34753e+08	High	High	High	High	High	High	High	High	High	1
FALSE	High	Master Protein	A0A1D6QRH8	Citrate synthase OS=Zea mays OX=4577 GN=ZEAMMB73_Zm00001d053684 PE=3 SV=1	0	141.4	52	19	52	14	484	53.8	7.43	234.49	19	metabolic process		catalytic activity	Pf00285	100280203	Zm00001d053684	LOC100280203	4		0	6	6.32933e+07	7.56157e+07	7.51076e+07	8.8517e+07	8.4002e+07	7.91063e+07	6.00983e+07	6.20868e+07	7.19634e+07	High	High	High	High	High	High	High	High	High	1
FALSE	High	Master Protein	K7UWX4	GrpE protein homolog OS=Zea mays OX=4577 GN=ZEAMMB73_Zm00001d051062 PE=3 SV=1	0	141.231	60	17	82	9	328	36.1	4.64	356.62	17	metabolic process;regulation of biological process	mitochondrion;organelle lumen	enzyme regulator activity;nucleotide binding;protein binding	Pf01025	100284812	Zm00001d051062	LOC100284812	4		0	11	2.88087e+08	3.43e+08	3.37433e+08	2.76644e+08	2.76512e+08	2.58118e+08	2.62206e+08	2.66119e+08	2.56275e+08	High	High	High	High	High	High	High	High	High	1
FALSE	High	Master Protein	A0A1D6NNI1	Pre-mRNA-processing protein 40A OS=Zea mays OX=4577 GN=103651641 PE=4 SV=1	0	140.977	28	26	58	3	977	112	6.55	226.89	26			protein binding	Pf00397, Pf01846, Pf09770	103651641	Zm00001d044570	LOC103651641	3		0	0	2.63517e+06	3.25498e+06	3.09736e+06	2.80517e+06	3.10933e+06	2.90528e+06	2.676e+06	2.86779e+06	3.02187e+06	High	High	High	High	High	High	High	High	High	1
FALSE	High	Master Protein	B4G072	DIMBOA UDP-glucosyltransferase BX9 OS=Zea mays OX=4577 GN=BX9 PE=1 SV=1	0	140.284	55	19	137	18	462	50	5.31	579.78	19	metabolic process		catalytic activity	Pf00201	100274317	Zm00001d031209	bx9	1	Benzoxazinoid biosynthesis	1	2	2.21157e+08	2.40019e+08	2.45424e+08	2.72645e+08	2.5926e+08	2.43654e+08	2.332e+08	2.54449e+08	2.55202e+08	High	High	High	High	High	High	High	High	High	1
FALSE	High	Master Protein	B8A312	Glucose-6-phosphate 1-epimerase OS=Zea mays OX=4577 GN=100280296 PE=2 SV=1	0	140.272	84	25	107	23	336	37.4	5.34	477.04	25	metabolic process		catalytic activity	Pf01263	100280296	Zm00001d001999	LOC100280296	2	Biosynthesis of secondary metabolites; Glycolysis / Gluconeogenesis; Metabolic pathways	3	2	8.35257e+07	8.36707e+07	8.50011e+07	9.28636e+07	9.01282e+07	8.88618e+07	8.35223e+07	8.89995e+07	8.90845e+07	High	High	High	High	High	High	High	High	High	1
FALSE	High	Master Protein	A0A096ST13	SRP40 carboxy-terminal domain protein OS=Zea mays OX=4577 GN=100382414 PE=4 SV=1	0	140.246	55	26	62	26	540	57.7	8.56	294.81	26			protein binding	Pf05022	100382414	Zm00001d041495	cl31341_-1	3		0	0	2.89991e+07	2.98291e+07	2.93983e+07	3.14062e+07	3.21886e+07	3.12449e+07	3.90098e+07	3.62451e+07	4.1693e+07	High	High	High	High	High	High	High	High	High	1
FALSE	High	Master Protein	Q19VG6	Major latex protein 22 OS=Zea mays OX=4577 GN=ZEAMMB73_Zm00001d003379 PE=2 SV=1	0	140.232	73	15	127	15	154	17.1	4.82	661.39	15	defense response;response to stimulus			Pf00407, Pf10604	542195	Zm00001d003379	LOC542195	2		0	0	2.56801e+08	2.81935e+08	2.66707e+08	3.04272e+08	3.18117e+08	3.46345e+08	4.3289e+08	3.37518e+08	4.1461e+08	High	High	High	High	High	High	High	High	High	1
FALSE	High	Master Protein	B6T4J1	50S ribosomal protein L6 OS=Zea mays OX=4577 GN=100282171 PE=2 SV=1	0	140.147	63	16	117	5	226	24.8	9.94	453.35	16	metabolic process	ribosome	RNA binding;structural molecule activity	Pf00347	100282171	Zm00001d047462	LOC100282171	9	Ribosome	1	15	2.27348e+08	2.09461e+08	2.05708e+08	2.25408e+08	2.30808e+08	2.43649e+08	2.51271e+08	2.28166e+08	2.40582e+08	High	High	High	High	High	High	High	High	High	1
FALSE	High	Master Protein	K7U9C9	Putative DEAD-box ATP-dependent RNA helicase family protein OS=Zea mays OX=4577 GN=ZEAMMB73_Zm00001d048924 PE=4 SV=1	0	139.896	55	28	66	26	608	64.5	7.9	276.92	28			catalytic activity;nucleotide binding	Pf00270, Pf00271	100381785	Zm00001d048924	LOC100381785	4		0	2	5.17447e+07	5.26478e+07	5.34112e+07	5.88328e+07	5.47781e+07	5.26419e+07	5.08447e+07	5.00026e+07	5.47362e+07	High	High	High	High	High	High	High	High	High	1
FALSE	High	Master Protein	K7V9P7	Beta-ketoacyl-[acyl-carrier-protein] synthase I OS=Zea mays OX=4577 GN=ZEAMMB73_Zm00001d045027 PE=3 SV=1	0	139.884	61	18	74	5	481	51.2	6.73	344.11	18	metabolic process		catalytic activity	Pf00109, Pf02801	100279707	Zm00001d045027	LOC100279707	9		0	16	8.42667e+07	7.60773e+07	7.78583e+07	7.82647e+07	7.80911e+07	8.09991e+07	8.44773e+07	7.73689e+07	8.29432e+07	High	High	High	High	High	High	High	High	High	1
FALSE	High	Master Protein	A0A1D6PIG1	Myo-inositol 1-phosphate synthase OS=Zea mays OX=4577 GN=100037797 PE=3 SV=1	0	139.702	44	21	78	6	489	53.9	6.39	302.35	21	metabolic process		catalytic activity	Pf01658, Pf07994	100037797	Zm00001d048201	mips2	9		0	18	9.11499e+07	9.0884e+07	9.13924e+07	9.92279e+07	1.00932e+08	9.68781e+07	8.22192e+07	8.75823e+07	8.75965e+07	High	High	High	High	High	High	High	High	High	1
FALSE	High	Master Protein	B4FH10	Bifunctional monothiol glutaredoxin-S16 chloroplastic OS=Zea mays OX=4577 GN=100193989 PE=2 SV=1	0	139.587	60	13	101	8	292	31.3	8.19	515.18	13	cellular homeostasis;metabolic process;regulation of biological process		catalytic activity	Pf00462, Pf04908	100193989	Zm00001d044606	LOC100193989	3		0	0	8.31763e+07	7.68359e+07	7.90965e+07	8.4682e+07	7.74389e+07	8.34939e+07	8.68351e+07	8.41316e+07	8.33671e+07	High	High	High	High	High	High	High	High	High	1
FALSE	High	Master Protein	B6U2F2	Protein phosphatase OS=Zea mays OX=4577 GN=100285253 PE=2 SV=1	0	139.5	42	19	80	17	565	58.8	4.58	402.12	19			catalytic activity	Pf00481, Pf07228, Pf13672	100285253	Zm00001d014291	gpm564	5		0	2	1.86583e+08	1.72673e+08	1.7749e+08	1.39629e+08	1.45041e+08	1.50391e+08	1.72155e+08	1.83001e+08	1.75997e+08	High	High	High	High	High	High	High	High	High	1
FALSE	High	Master Protein	B4FM07	Thioredoxin-dependent peroxiredoxin OS=Zea mays OX=4577 GN=100217217 PE=2 SV=1	0	139.494	60	18	300	4	260	28.1	6.1	1417.77	18	cellular homeostasis;metabolic process;regulation of biological process		antioxidant activity;catalytic activity	Pf00578, Pf08534, Pf10417, Pf13905	100217217	Zm00001d016736	LOC100217217	5		0	16	1.5019e+09	1.48156e+09	1.50354e+09	1.38161e+09	1.41001e+09	1.37656e+09	1.3229e+09	1.42702e+09	1.36883e+09	High	High	High	High	High	High	High	High	High	1
FALSE	High	Master Protein	K7V945	EMB1374 isoform 1 OS=Zea mays OX=4577 GN=100286086 PE=4 SV=1	0	139.363	68	20	85	20	368	39.5	8.16	400.98	20	regulation of biological process	mitochondrion	enzyme regulator activity	Pf01722, Pf02657	100286086	Zm00001d008281	TIDP3564	8		0	0	6.00617e+07	6.05994e+07	5.95705e+07	5.94055e+07	6.16276e+07	6.65236e+07	7.37167e+07	7.15984e+07	7.33323e+07	High	High	High	High	High	High	High	High	High	1
FALSE	High	Master Protein	B6UIC1	50S ribosomal protein L12-1 OS=Zea mays OX=4577 GN=100277261 PE=2 SV=1	0	139.313	70	16	336	7	183	18.8	5.96	1188.68	16	metabolic process	ribosome	structural molecule activity	Pf00542	100277261	Zm00001d043972	LOC100277261	3	Ribosome	1	9	3.42441e+09	3.55162e+09	3.54861e+09	3.3775e+09	3.4173e+09	3.66875e+09	4.02881e+09	4.01612e+09	3.81788e+09	High	High	High	High	High	High	High	High	High	1
FALSE	High	Master Protein	B4F8N3	6-phosphofructo-2-kinase/fructose-26-bisphosphatase OS=Zea mays OX=4577 GN=541911 PE=2 SV=1	0	139.29	42	25	55	22	773	84.5	5.86	245.65	25	metabolic process		catalytic activity;nucleotide binding	Pf00300, Pf00686, Pf01591, Pf13671	541911	Zm00001d037532	LOC541911	6	Fructose and mannose metabolism	1	3	2.94338e+07	2.84171e+07	3.13919e+07	3.52255e+07	3.48308e+07	3.1978e+07	2.66765e+07	3.05235e+07	2.91816e+07	High	High	High	High	High	High	High	High	High	1
FALSE	High	Master Protein	C0P441	Carbonic anhydrase OS=Zea mays OX=4577 GN=100382491 PE=2 SV=1	0	139.19	69	16	100	2	245	26.5	8.41	468.03	16			catalytic activity;metal ion binding	Pf00484	100382491	Zm00001d011454	umc2175	8	Nitrogen metabolism	1	0	1.90181e+07	1.94427e+07	2.24364e+07	2.32549e+07	2.27162e+07	2.11572e+07	1.61763e+07	1.78386e+07	1.66187e+07	High	High	High	High	High	High	High	High	High	1
FALSE	High	Master Protein	A0A1D6DW07	D-3-phosphoglycerate dehydrogenase OS=Zea mays OX=4577 GN=103645840 PE=3 SV=1	0	138.844	48	24	75	5	626	64.8	7.21	312.11	24	metabolic process		catalytic activity;nucleotide binding	Pf00208, Pf00389, Pf00670, Pf02826, Pf05221, Pf07991	103645840	Zm00001d002051	LOC103645840	2	Glycine, serine and threonine metabolism; Biosynthesis of amino acids; Carbon metabolism; Metabolic pathways	4	20	9.35334e+07	1.03976e+08	9.86857e+07	1.14006e+08	1.0786e+08	1.04499e+08	9.733e+07	1.01804e+08	1.08055e+08	High	High	High	High	High	High	High	High	High	1
FALSE	High	Master Protein	A0A1D6KD20	RNA-binding (RRM/RBD/RNP motifs) family protein OS=Zea mays OX=4577 GN=103639292 PE=4 SV=1	0	138.578	74	25	76	25	348	37.2	9.11	292.82	25			RNA binding	Pf00076, Pf13893, Pf14259	103639292	Zm00001d030579	LOC103639292	1	Spliceosome	1	0	6.15744e+07	6.20834e+07	6.10419e+07	6.11751e+07	6.24598e+07	6.1161e+07	7.39791e+07	6.88582e+07	7.63764e+07	High	High	High	High	High	High	High	High	High	1
FALSE	High	Master Protein	C0HIK4	Carbonic anhydrase OS=Zea mays OX=4577 GN=100285064 PE=2 SV=1	0	138.576	84	17	99	6	206	22.7	6.99	448.72	17			catalytic activity;metal ion binding	Pf00484	100285064; 100274597	Zm00001d044096	csu869(cah); LOC100274597	3		0	3	1.17731e+08	9.51025e+07	1.0105e+08	1.0848e+08	1.0499e+08	1.1495e+08	8.31977e+07	8.84906e+07	7.88794e+07	High	High	High	High	High	High	High	High	High	1
FALSE	High	Master Protein	A0A1D6FAH0	CCT-epsilon OS=Zea mays OX=4577 GN=100282671 PE=3 SV=1	0	138.367	56	26	53	3	548	60.5	6.06	229.85	26	metabolic process	cytoplasm	nucleotide binding;protein binding	Pf00118	100282671	Zm00001d007960	pco099347	2		0	27	4.16312e+07	4.15843e+07	4.32113e+07	5.09734e+07	4.85401e+07	4.44091e+07	3.64774e+07	4.02142e+07	4.34476e+07	High	High	High	High	High	High	High	High	High	1
FALSE	High	Master Protein	B4FQM2	Pyrophosphate--fructose 6-phosphate 1-phosphotransferase subunit beta OS=Zea mays OX=4577 GN=100282190 PE=2 SV=1	0	138.366	65	26	51	9	564	61	6.35	254.78	26	metabolic process	cytoplasm	catalytic activity;metal ion binding;nucleotide binding	Pf00365	100282190	Zm00001d044754	gpm74	9	Pentose phosphate pathway; Biosynthesis of secondary metabolites; Glycolysis / Gluconeogenesis; Fructose and mannose metabolism; Metabolic pathways	5	17	4.19564e+07	4.68845e+07	4.63929e+07	6.17911e+07	5.64217e+07	5.32865e+07	4.9296e+07	5.32049e+07	5.47702e+07	High	High	High	High	High	High	High	High	High	1
FALSE	High	Master Protein	A0A1D6LHI5	Dehydroascorbate reductase like3 OS=Zea mays OX=4577 GN=100191219 PE=4 SV=1	0	138.362	85	13	103	8	215	23.6	5.6	564.03	13			protein binding	Pf00043, Pf00462, Pf02798, Pf13409, Pf13410, Pf13417	100191219	Zm00001d035595	LOC100191219	6		0	0	8.63974e+07	8.91763e+07	8.70005e+07	8.83307e+07	8.45937e+07	9.17838e+07	1.11518e+08	1.02503e+08	1.10742e+08	High	High	High	High	High	High	High	High	High	1
FALSE	High	Master Protein	B4FBP0	CCT-eta OS=Zea mays OX=4577 GN=100272855 PE=2 SV=1	0	138.308	61	27	54	27	560	60.3	7.39	244.86	27	metabolic process;response to stimulus	cytoplasm;cytosol	nucleotide binding;protein binding	Pf00118	100272855	Zm00001d053857	LOC100272855	4		0	0	4.51581e+07	5.07432e+07	4.9525e+07	5.99679e+07	5.58838e+07	5.33603e+07	4.57119e+07	4.74955e+07	5.41864e+07	High	High	High	High	High	High	High	High	High	1
FALSE	High	Master Protein	K7UEH3	RNA-binding KH domain-containing protein OS=Zea mays OX=4577 GN=100384498 PE=4 SV=1	0	137.968	49	28	65	28	632	68.9	7.49	279.4	28			RNA binding	Pf00013, Pf13014	100384498	Zm00001d024270	LOC100384498	10		0	0	3.07919e+07	3.2409e+07	3.25048e+07	3.26681e+07	3.27422e+07	3.10402e+07	3.02502e+07	2.83953e+07	3.24664e+07	High	High	High	High	High	High	High	High	High	1
FALSE	High	Master Protein	B8A2I4	Vacuolar sorting protein 4b OS=Zea mays OX=4577 GN=ZEAMMB73_Zm00001d008596 PE=2 SV=1	0	137.923	66	25	49	2	435	48.2	7.84	223.65	25			catalytic activity;nucleotide binding;RNA binding	Pf00004, Pf00910, Pf01057, Pf01078, Pf04212, Pf06068, Pf06414, Pf07724, Pf07728, Pf09336, Pf13173, Pf13191, Pf13207, Pf13401, Pf13479	103634814	Zm00001d008596	LOC103634814	8		0	23	4.10593e+07	4.03227e+07	3.98527e+07	4.14099e+07	4.18626e+07	4.17246e+07	4.46824e+07	4.22158e+07	4.6932e+07	High	High	High	High	High	High	High	High	High	1
FALSE	High	Master Protein	A0A1D6K8P9	Nucleic acid binding protein OS=Zea mays OX=4577 GN=100283534 PE=4 SV=1	0	137.892	68	24	72	9	448	47.9	5.44	324.29	24			RNA binding	Pf00013, Pf13014	100283534	Zm00001d029973	LOC100283534	1		0	15	6.05671e+07	5.92107e+07	5.99176e+07	5.85451e+07	5.87328e+07	5.7996e+07	6.29858e+07	6.00974e+07	6.39086e+07	High	High	High	High	High	High	High	High	High	1
FALSE	High	Master Protein	C0PKD9	Chaperonin10 OS=Zea mays OX=4577 GN=100383971 PE=2 SV=1	0	137.873	74	18	110	15	254	26.4	7.33	515.06	18	metabolic process;regulation of biological process	cytoplasm	metal ion binding;nucleotide binding	Pf00166	100383971	Zm00001d052101	LOC100383971	4		0	0	9.83775e+07	1.09698e+08	1.07734e+08	1.40702e+08	1.4017e+08	1.45164e+08	1.66352e+08	1.40119e+08	1.68724e+08	High	High	High	High	High	High	High	High	High	1
FALSE	High	Master Protein	A0A1D6J321	Aconitate hydratase OS=Zea mays OX=4577 GN=ZEAMMB73_Zm00001d024952 PE=3 SV=1	0	137.701	38	27	53	5	892	97.3	6.38	223.02	27	metabolic process		catalytic activity;metal ion binding	Pf00330, Pf00694	100281040	Zm00001d024952	aco2	10		0	16	2.15708e+07	2.21681e+07	2.27582e+07	2.3738e+07	2.41376e+07	2.25184e+07	1.78389e+07	1.89651e+07	1.9015e+07	High	High	High	High	High	High	High	High	High	1
FALSE	High	Master Protein	A0A1D6F3N8	Elongation factor Ts family protein OS=Zea mays OX=4577 GN=100192861 PE=4 SV=1	0	137.658	35	18	77	1	541	57.8	4.88	328.52	18	metabolic process		RNA binding	Pf00575	100192861	Zm00001d007092	pco086097	2		0	0	1.47438e+06	1.25418e+06	1.39224e+06	1.3418e+06	1.46681e+06	1.08615e+06	1.63331e+06	1.26921e+06	1.43136e+06	High	High	High	High	High	High	High	High	High	1
FALSE	High	Master Protein	K7V9A1	Kinesin-like protein KCA2 OS=Zea mays OX=4577 GN=100384406 PE=3 SV=1	0	137.323	30	34	46	34	1284	141.5	6.74	180.09	34	cell organization and biogenesis;cellular component movement		catalytic activity;motor activity;nucleotide binding;protein binding	Pf00225, Pf13851	100384406	Zm00001d044903	pco131850(16)	9		0	0	2.4567e+07	2.3974e+07	2.7137e+07	2.71361e+07	2.63216e+07	2.47309e+07	2.12985e+07	2.11363e+07	2.18831e+07	High	High	High	High	High	High	High	High	High	1
FALSE	High	Master Protein	B4FNM4	60S acidic ribosomal protein P0 OS=Zea mays OX=4577 GN=ZEAMMB73_Zm00001d035201 PE=2 SV=1	0	137.247	56	16	76	2	319	34.5	5.3	356.5	16		ribosome		Pf00428, Pf00466	542454	Zm00001d035201	RP-P0	6		0	15	1.40163e+08	1.54782e+08	1.62001e+08	1.77904e+08	1.69744e+08	1.5628e+08	1.26376e+08	1.27795e+08	1.24925e+08	High	High	High	High	High	High	High	High	High	1
FALSE	High	Master Protein	A0A1D6EA37	Translocon Tic40 OS=Zea mays OX=4577 GN=ZEAMMB73_Zm00001d003612 PE=4 SV=1	0	137.219	38	12	91	10	304	32.4	5.77	403.36	12		membrane			100283576	Zm00001d003612	LOC100283576	2		0	0	7.968e+07	7.13978e+07	7.23825e+07	7.36254e+07	7.24266e+07	7.60953e+07	8.68013e+07	8.47204e+07	8.17902e+07	High	High	High	High	High	High	High	High	High	1
FALSE	High	Master Protein	K7TS88	Acetyl-CoA carboxylase OS=Zea mays OX=4577 GN=100037775 PE=4 SV=1	0	136.965	16	33	50	2	2325	257.1	6.46	188.66	33	metabolic process		catalytic activity;metal ion binding;nucleotide binding	Pf00289, Pf00364, Pf01039, Pf02655, Pf02785, Pf02786, Pf08326, Pf13535, Pf15632	100037775	Zm00001d024998	LOC100037775	10		0	0	797989	696674	767353	729331	756476	649318	698529	565323	693497	High	High	High	High	High	High	High	High	High	1
FALSE	High	Master Protein	B6TKY3	CCT-alpha OS=Zea mays OX=4577 GN=100283716 PE=2 SV=1	0	136.692	50	23	51	5	545	59.2	6.09	194.65	23	metabolic process	cytoplasm	nucleotide binding;protein binding	Pf00118	100283716	Zm00001d052056	pco140702	4		0	21	5.50929e+07	6.25373e+07	6.52223e+07	8.02379e+07	7.54186e+07	6.73084e+07	4.83326e+07	5.26971e+07	5.31783e+07	High	High	High	High	High	High	High	High	High	1
FALSE	High	Master Protein	B8A2X5	Pectinesterase OS=Zea mays OX=4577 GN=100280285 PE=2 SV=1	0	136.379	45	19	62	18	563	60.1	8.54	279.29	19	cell organization and biogenesis;metabolic process;regulation of biological process		catalytic activity;enzyme regulator activity	Pf01095, Pf04043	100280285	Zm00001d040650	LOC100280285	3	Metabolic pathways; Pentose and glucuronate interconversions	2	1	8.09254e+07	8.7009e+07	8.19895e+07	9.35856e+07	8.91934e+07	8.97043e+07	8.19044e+07	7.39101e+07	7.96043e+07	High	High	High	High	High	High	High	High	High	1
FALSE	High	Master Protein	A0A1D6KKU9	Uncharacterized protein OS=Zea mays OX=4577 GN=100384829 PE=4 SV=1	0	136.329	48	29	56	21	810	89.1	5.97	238.8	29			structural molecule activity	Pf00038, Pf12872	100384829	Zm00001d031712	pco095940	1		0	0	9.37118e+06	9.67373e+06	9.36819e+06	1.03409e+07	1.03446e+07	9.52746e+06	1.04331e+07	1.0357e+07	1.07046e+07	High	High	High	High	High	High	High	High	High	1
FALSE	High	Master Protein	C0PLX3	Ribosome-recycling factor, chloroplastic OS=Zea mays OX=4577 GN=ZEAMMB73_Zm00001d049694 PE=2 SV=1	0	136.119	52	19	185	6	264	29.2	9.19	579.34	19	metabolic process			Pf01765	100284109	Zm00001d049694	LOC100284109	4		0	16	1.27833e+09	1.29116e+09	1.24957e+09	1.07958e+09	1.09069e+09	1.19019e+09	1.33111e+09	1.33913e+09	1.24818e+09	High	High	High	High	High	High	High	High	High	1
FALSE	High	Master Protein	A0A1X7YE51	Uncharacterized protein OS=Zea mays OX=4577 PE=4 SV=1	0	136.026	64	22	74	7	441	47	5.86	326.16	22			RNA binding	Pf00013, Pf13014	100282383	Zm00001d000030	LOC100282383			0	0	2.05649e+07	1.90788e+07	1.91761e+07	1.9755e+07	1.93915e+07	1.87732e+07	2.07713e+07	1.94211e+07	2.07138e+07	High	High	High	High	High	High	High	High	High	1
FALSE	High	Master Protein	A0A096S8H0	Chaperone protein dnaJ 3 OS=Zea mays OX=4577 GN=ZEAMMB73_Zm00001d013669 PE=3 SV=1	0	136.013	45	20	55	3	419	46.6	6.61	234.21	20	metabolic process;response to stimulus		metal ion binding;nucleotide binding;protein binding	Pf00226, Pf00684, Pf01556	100280317	Zm00001d013669	LOC100280317	5		0	0	4.36695e+06	4.30054e+06	4.5834e+06	5.26586e+06	5.14904e+06	5.15862e+06	4.73466e+06	4.7706e+06	5.28031e+06	High	High	High	High	High	High	High	High	High	1
FALSE	High	Master Protein	B4FUZ5	30S ribosomal protein S1 OS=Zea mays OX=4577 GN=100283777 PE=2 SV=1	0	135.726	50	16	164	16	401	43.5	4.75	669.3	16		ribosome		Pf00575	100283777	Zm00001d047581	pco138567b	9	Ribosome	1	0	3.3655e+08	3.46797e+08	3.31583e+08	3.52658e+08	3.43276e+08	3.4395e+08	3.15816e+08	3.17817e+08	3.09212e+08	High	High	High	High	High	High	High	High	High	1
FALSE	High	Master Protein	B8A2W9	Protein SUPPRESSOR OF K(+) TRANSPORT GROWTH DEFECT 1 OS=Zea mays OX=4577 GN=ZEAMMB73_Zm00001d039904 PE=2 SV=1	0	135.694	66	25	48	2	435	48.2	7.84	219.91	25			catalytic activity;nucleotide binding;RNA binding	Pf00004, Pf00910, Pf01057, Pf01078, Pf04212, Pf06068, Pf07724, Pf07728, Pf09336, Pf13173, Pf13191, Pf13207, Pf13401, Pf13479	100283774	Zm00001d039904	LOC100283774	3		0	0	1.59274e+06	1.48235e+06	1.54529e+06	1.72053e+06	1.60057e+06	1.58052e+06	1.69944e+06	1.63857e+06	1.80179e+06	High	High	High	High	High	High	High	High	High	1
FALSE	High	Master Protein	B6TCK3	NADH-cytochrome b5 reductase OS=Zea mays OX=4577 GN=103649684 PE=2 SV=1	0	135.666	65	19	63	19	311	33.8	8.94	288.73	19	metabolic process;response to stimulus	Golgi;mitochondrion	catalytic activity;metal ion binding	Pf00175, Pf00970, Pf08030	103649684	Zm00001d039656	LOC103649684	3	Amino sugar and nucleotide sugar metabolism	1	0	7.84591e+07	7.80304e+07	7.73827e+07	7.68184e+07	7.59443e+07	8.17771e+07	9.0778e+07	8.70494e+07	9.07942e+07	High	High	High	High	High	High	High	High	High	1
FALSE	High	Master Protein	A0A1D6INZ6	Uncharacterized protein OS=Zea mays OX=4577 GN=ZEAMMB73_Zm00001d022546 PE=4 SV=1	0	135.473	40	17	129	10	398	44.9	5	471.65	17			metal ion binding	Pf00036, Pf03959, Pf08726, Pf12763, Pf13202, Pf13405, Pf13499, Pf13833	100277218	Zm00001d022546	cl4730_1	7		0	9	3.76177e+08	4.04289e+08	3.91129e+08	3.69055e+08	3.72334e+08	3.92002e+08	4.70518e+08	4.29347e+08	4.39183e+08	High	High	High	High	High	High	High	High	High	1
FALSE	High	Master Protein	A0A1D6JYW7	L-ascorbate peroxidase OS=Zea mays OX=4577 GN=100285887 PE=3 SV=1	0	135.276	63	15	195	3	266	29.2	5.82	880.74	15	metabolic process;response to stimulus		antioxidant activity;catalytic activity	Pf00141	100286773	Zm00001d028709	POD1	1		0	15	5.12665e+08	5.53438e+08	5.22112e+08	5.29833e+08	5.32095e+08	5.10057e+08	7.16517e+08	6.08665e+08	7.21286e+08	High	High	High	High	High	High	High	High	High	1
FALSE	High	Master Protein	A0A1D6KJ07	N-acyl-L-amino-acid amidohydrolase OS=Zea mays OX=4577 GN=ZEAMMB73_Zm00001d031473 PE=3 SV=1	0	134.958	62	22	71	22	446	49	5.48	332.81	22	metabolic process	cytoplasm	catalytic activity	Pf01546, Pf04389, Pf07687	100282205	Zm00001d031473	LOC100282205	1		0	0	5.02702e+07	4.92616e+07	4.74304e+07	5.05593e+07	5.08471e+07	5.16081e+07	5.95602e+07	5.76593e+07	6.06536e+07	High	High	High	High	High	High	High	High	High	1
FALSE	High	Master Protein	K7V763	Cytochrome c oxidase subunit 5b-2 mitochondrial OS=Zea mays OX=4577 GN=100277708 PE=4 SV=1	0	134.46	65	13	115	9	165	17.9	5.08	500.7	13	metabolic process;transport		catalytic activity;transporter activity	Pf01215, Pf10276	100277708	Zm00001d011330	LOC100277708	8		0	4	1.24722e+08	1.25724e+08	1.24237e+08	1.10475e+08	1.07859e+08	1.16722e+08	1.4921e+08	1.43613e+08	1.38008e+08	High	High	High	High	High	High	High	High	High	1
FALSE	High	Master Protein	A0A1D6L978	Methylenetetrahydrofolate reductase OS=Zea mays OX=4577 GN=541794 PE=3 SV=1	0	134.428	48	26	44	26	625	70.1	6.55	193.99	26	metabolic process		catalytic activity	Pf02219	541794	Zm00001d034602	csu134	1		0	0	4.35835e+07	4.57957e+07	4.69648e+07	5.55919e+07	5.25505e+07	4.71665e+07	3.86333e+07	4.10631e+07	4.24141e+07	High	High	High	High	High	High	High	High	High	1
FALSE	High	Master Protein	Q8S532	Aldehyde dehydrogenase3 OS=Zea mays OX=4577 GN=rf2c PE=1 SV=1	0	134.338	60	23	85	20	502	54	6.39	414.95	23	metabolic process		catalytic activity;nucleotide binding	Pf00171	541913	Zm00001d044339	rf2c	3	Phenylpropanoid biosynthesis	1	3	9.01734e+07	9.58168e+07	9.26813e+07	1.15807e+08	1.16749e+08	1.11848e+08	1.01015e+08	9.73941e+07	1.10942e+08	High	High	High	High	High	High	High	High	High	1
FALSE	High	Master Protein	C0P3W2	Flowering locus K homology domain OS=Zea mays OX=4577 GN=ZEAMMB73_Zm00001d030968 PE=2 SV=1	0	134.272	44	22	80	19	508	54.2	5.43	320.47	22			RNA binding	Pf00013, Pf13014	100282270	Zm00001d030968	LOC100282270	1		0	3	6.42947e+07	5.94835e+07	6.23131e+07	5.64251e+07	6.10189e+07	6.01872e+07	7.02992e+07	6.24496e+07	6.96455e+07	High	High	High	High	High	High	High	High	High	1
FALSE	High	Master Protein	B4FFH8	Adenosine kinase OS=Zea mays OX=4577 GN=ZEAMMB73_Zm00001d017271 PE=2 SV=1	0	134.261	70	19	97	7	342	37.1	5.25	430.24	19	metabolic process		catalytic activity	Pf00294, Pf05693	541999	Zm00001d017271	uaz7c01b01; LOC541999	5		0	12	1.32581e+08	1.34964e+08	1.36423e+08	1.60948e+08	1.65724e+08	1.57168e+08	1.63018e+08	1.58397e+08	1.69426e+08	High	High	High	High	High	High	High	High	High	1
FALSE	High	Master Protein	B6TIJ2	Acetylornithine deacetylase OS=Zea mays OX=4577 GN=100283456 PE=2 SV=1	0	134.092	66	22	65	22	447	49.1	5.71	280.63	22	metabolic process	cytosol	catalytic activity	Pf01546, Pf07687	100283456	Zm00001d017676	pco121857a	5	Arginine biosynthesis; Metabolic pathways; Biosynthesis of amino acids; Biosynthesis of secondary metabolites; 2-Oxocarboxylic acid metabolism	5	0	7.01442e+07	7.20565e+07	7.52373e+07	8.16749e+07	8.03577e+07	7.75193e+07	7.40356e+07	7.75643e+07	8.01914e+07	High	High	High	High	High	High	High	High	High	1
FALSE	High	Master Protein	B6TB97	40S ribosomal protein S3 OS=Zea mays OX=4577 GN=100282772 PE=2 SV=1	0	134.028	76	17	77	3	229	25.5	9.5	349.83	17	metabolic process	ribosome	RNA binding;structural molecule activity	Pf00189, Pf07650	100282772	Zm00001d024511	TIDP2739	10	Ribosome	1	0	8.21358e+06	8.97125e+06	8.89829e+06	1.12928e+07	1.12875e+07	9.90372e+06	7.81649e+06	7.3932e+06	7.84496e+06	High	High	High	High	High	High	High	High	High	1
FALSE	High	Master Protein	B4FID1	40S ribosomal protein S17-1 OS=Zea mays OX=4577 GN=100194345 PE=2 SV=1	0	133.923	69	14	82	2	142	16.4	10.14	310.46	14	metabolic process	ribosome	structural molecule activity	Pf00833	100194345	Zm00001d037111	LOC100194345	6	Ribosome	1	21	1.30996e+08	1.2755e+08	1.3155e+08	1.4905e+08	1.44829e+08	1.37256e+08	1.22527e+08	1.12228e+08	1.14185e+08	High	High	High	High	High	High	High	High	High	1
FALSE	High	Master Protein	K7TT73	40S ribosomal protein S3-1 OS=Zea mays OX=4577 GN=100274348 PE=3 SV=1	0	133.866	75	17	74	2	228	25.4	9.52	325.08	17	metabolic process	ribosome	RNA binding;structural molecule activity	Pf00189, Pf07650	100274348	Zm00001d049500	LOC100274348	4		0	18	1.44507e+08	1.52724e+08	1.58392e+08	1.99826e+08	1.89481e+08	1.70867e+08	1.28542e+08	1.22979e+08	1.30082e+08	High	High	High	High	High	High	High	High	High	1
FALSE	High	Master Protein	B6TDF8	Glyceraldehyde-3-phosphate dehydrogenase OS=Zea mays OX=4577 GN=100282981 PE=2 SV=1	0	133.852	72	23	107	8	411	43.4	8.6	427.21	23	metabolic process		catalytic activity;nucleotide binding	Pf00044, Pf01113, Pf02800	100282981	Zm00001d015383	pco070235b	5	Carbon metabolism; Metabolic pathways; Carbon fixation in photosynthetic organisms; Biosynthesis of amino acids; Biosynthesis of secondary metabolites; Glycolysis / Gluconeogenesis	6	13	1.44241e+08	1.38011e+08	1.4096e+08	1.4701e+08	1.44989e+08	1.4268e+08	1.29556e+08	1.39954e+08	1.37702e+08	High	High	High	High	High	High	High	High	High	1
FALSE	High	Master Protein	A0A1D6GIQ5	Adenylyl cyclase-associated protein OS=Zea mays OX=4577 GN=100279338 PE=3 SV=1	0	133.838	66	26	76	8	488	51.9	7.91	306.41	26	cell organization and biogenesis		protein binding	Pf01213, Pf07986, Pf08603	100279338	Zm00001d013389	LOC100279338	5		0	19	7.05322e+07	7.2049e+07	7.24366e+07	7.99075e+07	7.51694e+07	7.2727e+07	7.32721e+07	6.88659e+07	7.38255e+07	High	High	High	High	High	High	High	High	High	1
FALSE	High	Master Protein	A0A1D6HP95	Carboxyl-terminal-processing peptidase 2 chloroplastic OS=Zea mays OX=4577 GN=103627890 PE=3 SV=1	0	133.677	47	19	61	19	535	57.8	8.91	279.16	19	metabolic process	mitochondrion	catalytic activity;protein binding	Pf00595, Pf03572, Pf13180, Pf14684	103627890	Zm00001d018470	LOC103627890	5		0	0	3.03987e+07	3.05376e+07	3.0623e+07	2.95705e+07	3.04718e+07	2.99181e+07	3.17251e+07	3.09464e+07	3.22491e+07	High	High	High	High	High	High	High	High	High	1
FALSE	High	Master Protein	B6TJB6	Proteasome subunit alpha type OS=Zea mays OX=4577 GN=100283546 PE=2 SV=1	0	133.655	73	15	103	1	237	26	4.82	520.13	15	metabolic process	cytoplasm;nucleus;proteasome	catalytic activity	Pf00227, Pf10584	100283546	Zm00001d027688	LOC100283546	1	Proteasome	1	0	9.76164e+06	1.34274e+07	1.27578e+07	1.34552e+07	1.195e+07	1.37916e+07	1.61236e+07	1.58194e+07	1.73097e+07	High	High	High	High	High	High	High	High	High	1
FALSE	High	Master Protein	C4J9M7	Thioredoxin-dependent peroxiredoxin OS=Zea mays OX=4577 GN=ZEAMMB73_Zm00001d050666 PE=2 SV=1	0	133.602	60	17	285	3	260	28.3	6.1	1368.61	17	cellular homeostasis;metabolic process;regulation of biological process		antioxidant activity;catalytic activity	Pf00578, Pf08534, Pf10417	100282595	Zm00001d050666	LOC100282595	4		0	0	1.45163e+08	1.42436e+08	1.42963e+08	1.19662e+08	1.28571e+08	1.21114e+08	1.15461e+08	1.27239e+08	1.18575e+08	High	High	High	High	High	High	High	High	High	1
FALSE	High	Master Protein	B4F9K0	Late embryogenesis abundant protein group 2 OS=Zea mays OX=4577 GN=100191638 PE=2 SV=1	0	133.068	61	20	80	20	319	35.3	5.11	319.13	20	response to stimulus	cytosol;Golgi;membrane		Pf03168	100191638	Zm00001d034807	magi2594	1		0	0	1.15507e+08	1.31358e+08	1.32531e+08	1.4168e+08	1.40215e+08	1.37734e+08	1.39238e+08	1.49019e+08	1.42181e+08	High	High	High	High	High	High	High	High	High	1
FALSE	High	Master Protein	B4FWG2	Photosynthetic NDH subunit of subcomplex B 2 chloroplastic OS=Zea mays OX=4577 GN=ZEAMMB73_Zm00001d048422 PE=2 SV=1	0	132.901	66	17	85	12	355	37.9	7.33	404.39	17	metabolic process		catalytic activity		100278292	Zm00001d048422	LOC100278292	9		0	5	1.08432e+08	1.03348e+08	1.05034e+08	1.09225e+08	1.07724e+08	1.01912e+08	8.92573e+07	9.62926e+07	8.88125e+07	High	High	High	High	High	High	High	High	High	1
FALSE	High	Master Protein	B6SZ83	Actin-7 OS=Zea mays OX=4577 GN=100281811 PE=2 SV=1	0	132.884	65	19	111	1	376	41.6	5.31	412.4	19			nucleotide binding	Pf00022	100281811	Zm00001d012277	act2	8		0	8	1.43098e+07	1.40583e+07	1.4782e+07	1.49981e+07	1.50272e+07	1.41202e+07	1.34519e+07	1.36478e+07	1.42073e+07	High	High	High	High	High	High	High	High	High	1
FALSE	High	Master Protein	C0PES7	3'(2'),5'-bisphosphate nucleotidase OS=Zea mays OX=4577 GN=542492 PE=2 SV=1	0	132.857	66	20	70	20	414	43.6	5.49	360.87	20	metabolic process		catalytic activity	Pf00459	542492	Zm00001d023698	dnp1	10	Sulfur metabolism; Metabolic pathways; Phosphatidylinositol signaling system; Inositol phosphate metabolism	4	0	8.78488e+07	8.997e+07	8.61404e+07	9.60587e+07	9.31967e+07	9.09352e+07	1.00819e+08	9.61612e+07	1.03588e+08	High	High	High	High	High	High	High	High	High	1
FALSE	High	Master Protein	C0P9R5	Outer envelope pore protein 24A chloroplastic OS=Zea mays OX=4577 GN=100382679 PE=2 SV=1	0	132.848	93	22	100	17	220	23.6	9.23	417.93	22	regulation of biological process		transporter activity		100382679	Zm00001d034890	LOC100382679	1		0	5	2.03379e+08	1.98004e+08	1.94963e+08	1.88802e+08	1.90745e+08	1.97945e+08	1.93935e+08	2.03099e+08	1.95384e+08	High	High	High	High	High	High	High	High	High	1
FALSE	High	Master Protein	A0A1D6GYN4	Protein LOW PSII ACCUMULATION 3 chloroplastic OS=Zea mays OX=4577 GN=ZEAMMB73_Zm00001d015004 PE=4 SV=1	0	132.733	69	21	77	21	379	42.5	6.81	361.62	21				Pf09353	100217070	Zm00001d015004	LOC100217070	5		0	0	9.29148e+07	9.34746e+07	9.504e+07	9.69477e+07	9.79436e+07	9.75452e+07	9.3298e+07	9.7134e+07	9.90384e+07	High	High	High	High	High	High	High	High	High	1
FALSE	High	Master Protein	A0A1D6GRB4	Alanine aminotransferase5 OS=Zea mays OX=4577 GN=100216685 PE=4 SV=1	0	132.503	40	18	67	2	482	52.8	6.46	331.93	18	metabolic process		catalytic activity	Pf00155	100282849	Zm00001d014258	uaz158(alt)	5		0	0	1.55342e+06	1.43612e+06	1.44709e+06	1.49866e+06	1.36958e+06	1.20041e+06	1.70327e+06	1.58412e+06	1.57603e+06	High	High	High	High	High	High	High	High	High	1
FALSE	High	Master Protein	B6TL91	FAM10 family protein OS=Zea mays OX=4577 GN=100283738 PE=2 SV=1	0	132.498	46	19	102	19	399	43.4	5.21	473.9	19			protein binding	Pf13371, Pf13414, Pf13432	100283738	Zm00001d054107	LOC100283738	4		0	0	1.21615e+08	1.20702e+08	1.14827e+08	1.11423e+08	1.08518e+08	1.14734e+08	1.35488e+08	1.24112e+08	1.32615e+08	High	High	High	High	High	High	High	High	High	1
FALSE	High	Master Protein	C0PK04	Inorganic diphosphatase OS=Zea mays OX=4577 GN=100383920 PE=2 SV=1	0	132.399	81	15	85	7	201	22.9	5.63	369.91	15	metabolic process	cytoplasm	catalytic activity;metal ion binding	Pf00719	100383920	Zm00001d017770	LOC100383920	5		0	11	1.161e+08	1.20169e+08	1.18015e+08	1.28292e+08	1.25642e+08	1.29445e+08	1.35888e+08	1.38444e+08	1.41744e+08	High	High	High	High	High	High	High	High	High	1
FALSE	High	Master Protein	C4J4B7	Rhodanese/Cell cycle control phosphatase superfamily protein OS=Zea mays OX=4577 GN=100501574 PE=2 SV=1	0	132.382	48	27	88	27	612	64.6	5.05	349.72	27		nucleus		Pf00581	100501574	Zm00001d042526	LOC100501574	3		0	0	7.43158e+07	7.40938e+07	7.81644e+07	7.5048e+07	7.10202e+07	6.55996e+07	4.98001e+07	5.36644e+07	4.66323e+07	High	High	High	High	High	High	High	High	High	1
FALSE	High	Master Protein	B6UCF0	50S ribosomal protein L6 OS=Zea mays OX=4577 GN=100285964 PE=2 SV=1	0	132.226	63	16	113	5	226	24.9	9.99	426.3	16	metabolic process	ribosome	RNA binding;structural molecule activity	Pf00347	100285964	Zm00001d029201	LOC100285964	1	Ribosome	1	0	4.77098e+07	4.55364e+07	4.48824e+07	4.59562e+07	4.77617e+07	5.12721e+07	5.20174e+07	4.7316e+07	5.11612e+07	High	High	High	High	High	High	High	High	High	1
FALSE	High	Master Protein	B4FFZ2	Ketol-acid reductoisomerase OS=Zea mays OX=4577 GN=100193695 PE=2 SV=1	0	132.108	35	19	54	15	579	63	6.76	233.45	19	metabolic process		catalytic activity;metal ion binding	Pf01450, Pf07991	100193695	Zm00001d044035	LOC100193695	3	2-Oxocarboxylic acid metabolism; Biosynthesis of secondary metabolites; Pantothenate and CoA biosynthesis; Metabolic pathways; Valine, leucine and isoleucine biosynthesis; Biosynthesis of amino acids	6	0	5.38611e+07	5.87334e+07	6.26964e+07	6.97773e+07	6.49987e+07	5.98617e+07	4.9531e+07	5.49623e+07	5.70183e+07	High	High	High	High	High	High	High	High	High	1
FALSE	High	Master Protein	A0A1D6H4B4	Lipoxygenase OS=Zea mays OX=4577 GN=ZEAMMB73_Zm00001d015852 PE=3 SV=1	0	132.063	29	24	57	8	818	93.2	6.49	219.99	24	metabolic process		catalytic activity;metal ion binding;protein binding	Pf00305, Pf01477	100037810	Zm00001d015852	lox11	5		0	0	2.8001e+06	3.15564e+06	3.12789e+06	3.89941e+06	3.42045e+06	2.97368e+06	2.8775e+06	3.01653e+06	3.23274e+06	High	High	High	High	High	High	High	High	High	1
FALSE	High	Master Protein	A0A1D6N0T6	SART-1 family protein DOT2 OS=Zea mays OX=4577 GN=100502327 PE=3 SV=1	0	132.055	32	25	57	25	831	94.4	5.72	261.58	25	metabolic process			Pf03343	100502327	Zm00001d042058	LOC100502327	3	Spliceosome	1	0	5.46226e+07	5.49018e+07	5.56014e+07	5.09754e+07	5.18225e+07	5.27389e+07	6.23424e+07	5.80682e+07	6.26635e+07	High	High	High	High	High	High	High	High	High	1
FALSE	High	Master Protein	B4FH88	Methenyltetrahydrofolate cyclohydrolase OS=Zea mays OX=4577 GN=100272563 PE=2 SV=1	0	132.047	75	20	74	20	292	30.6	7.09	349.17	20	metabolic process		catalytic activity	Pf00763, Pf02882	100272563	Zm00001d010867	pco112665	8		0	0	9.16898e+07	8.89804e+07	8.84374e+07	9.16144e+07	8.79306e+07	9.31549e+07	1.01293e+08	9.9012e+07	1.01439e+08	High	High	High	High	High	High	High	High	High	1
FALSE	High	Master Protein	A0A1D6FSN1	Phosphoglycerate kinase OS=Zea mays OX=4577 GN=ZEAMMB73_Zm00001d010672 PE=3 SV=1	0	131.853	65	9	301	5	181	18.6	4.55	1390.28	9	metabolic process		catalytic activity	Pf00162	103635817	Zm00001d010672	LOC103635817	8		0	0	1.14447e+08	1.22631e+08	1.24804e+08	1.17673e+08	1.22182e+08	1.18023e+08	1.127e+08	1.2432e+08	1.16668e+08	High	High	High	High	High	High	High	High	High	1
FALSE	High	Master Protein	K7VDJ2	40S ribosomal protein S17-4 OS=Zea mays OX=4577 GN=ZEAMMB73_Zm00001d045000 PE=3 SV=1	0	131.781	62	13	79	1	142	16.4	10.14	303.82	13	metabolic process	ribosome	structural molecule activity	Pf00833	100282953	Zm00001d045000	LOC100282953	9		0	0	5.92476e+06	6.08077e+06	6.0761e+06	7.17548e+06	7.45446e+06	6.60324e+06	6.50051e+06	5.72109e+06	5.58337e+06	High	High	High	High	High	High	High	High	High	1
FALSE	High	Master Protein	A0A1D6N6H1	Actin-7 OS=Zea mays OX=4577 GN=100273396 PE=3 SV=1	0	131.638	63	18	110	1	376	41.6	5.31	409.63	18			nucleotide binding	Pf00022	100273396	Zm00001d042731	LOC100273396	3		0	0	126064	80379.3	99828.5	96868.2	90202.6	100365	79914.6	72444.5	53925	High	High	High	High	High	High	High	High	High	1
FALSE	High	Master Protein	B6UAK0	Probable 6-phosphogluconolactonase OS=Zea mays OX=4577 GN=100285843 PE=2 SV=1	0	131.522	68	17	114	15	324	34.8	7.94	526.06	17	metabolic process		catalytic activity	Pf01182	100285843	Zm00001d006185	umc2374	2	Biosynthesis of secondary metabolites; Carbon metabolism; Pentose phosphate pathway; Metabolic pathways	4	2	1.75097e+08	1.80427e+08	1.72903e+08	1.89099e+08	1.88805e+08	2.0815e+08	2.4007e+08	2.25734e+08	2.43507e+08	High	High	High	High	High	High	High	High	High	1
FALSE	High	Master Protein	A0A1D6IYL8	AICAR transformylase OS=Zea mays OX=4577 GN=ZEAMMB73_Zm00001d024301 PE=3 SV=1	0	131.466	53	24	50	23	639	69.6	7.43	223.26	24	metabolic process		catalytic activity	Pf01808, Pf02142	103641146	Zm00001d024301	LOC103641146	10		0	1	2.36726e+07	2.47968e+07	2.54828e+07	2.42278e+07	2.56399e+07	2.52355e+07	2.51707e+07	2.51768e+07	2.67725e+07	High	High	High	High	High	High	High	High	High	1
FALSE	High	Master Protein	A0A1D6KL30	Sorbitol dehydrogenase OS=Zea mays OX=4577 GN=100283066 PE=3 SV=1	0	131.405	76	20	72	20	366	39	6.73	312.19	20	metabolic process		catalytic activity;metal ion binding	Pf00107, Pf08240	100283066	Zm00001d031727	sdh1	1	Metabolic pathways; Fructose and mannose metabolism; Pentose and glucuronate interconversions	3	0	1.01124e+08	9.86131e+07	1.0009e+08	1.02946e+08	1.01757e+08	1.01435e+08	1.2054e+08	1.21431e+08	1.2082e+08	High	High	High	High	High	High	High	High	High	1
FALSE	High	Master Protein	A0A096SVP6	Octicosapeptide/Phox/Bem1p family protein OS=Zea mays OX=4577 GN=103649801 PE=4 SV=1	0	131.291	38	20	81	11	659	69.6	6.24	292.09	20			protein binding	Pf00564	103649801	Zm00001d039916	LOC103649801	3		0	11	5.10207e+07	5.03628e+07	5.15835e+07	4.90453e+07	4.89092e+07	4.80289e+07	5.63212e+07	5.6122e+07	5.57412e+07	High	High	High	High	High	High	High	High	High	1
FALSE	High	Master Protein	A0A1D6KWP0	DEK domain-containing chromatin associated protein OS=Zea mays OX=4577 GN=ZEAMMB73_Zm00001d033159 PE=4 SV=1	0	131.032	47	25	41	19	447	49.7	4.81	185	25				Pf08766	103643665	Zm00001d033159	LOC103643665	1		0	0	1.35601e+07	1.41604e+07	1.43538e+07	1.18684e+07	1.14202e+07	1.12474e+07	1.25257e+07	1.17211e+07	1.17126e+07	High	High	High	High	High	High	High	High	High	1
FALSE	High	Master Protein	K7UR93	Ubiquitin family protein OS=Zea mays OX=4577 GN=103654835 PE=3 SV=1	0	131.005	70	19	84	19	408	44.9	5.17	440.67	19	metabolic process		catalytic activity;protein binding	Pf00240, Pf00627, Pf08284, Pf09668, Pf11976, Pf13650, Pf13975	103654835	Zm00001d053658	LOC103654835	4		0	0	6.97338e+07	6.85436e+07	6.74592e+07	6.99184e+07	7.01491e+07	6.91263e+07	8.03541e+07	7.89494e+07	8.146e+07	High	High	High	High	High	High	High	High	High	1
FALSE	High	Master Protein	C0P6Z6	ATP synthase subunit delta chloroplastic OS=Zea mays OX=4577 GN=100281924 PE=2 SV=1	0	130.743	56	13	493	9	250	26.7	4.78	2806.07	13	metabolic process;transport	membrane	catalytic activity;transporter activity	Pf00213	100281924	Zm00001d052242	LOC100281924	4		0	4	8.52436e+08	8.50942e+08	8.27486e+08	7.52835e+08	7.69163e+08	7.71924e+08	7.70158e+08	8.19411e+08	7.52838e+08	High	High	High	High	High	High	High	High	High	1
FALSE	High	Master Protein	B4FMA8	RNA-binding (RRM/RBD/RNP motifs) family protein OS=Zea mays OX=4577 GN=100217268 PE=2 SV=1	0	130.595	56	20	54	20	383	39.8	8.91	249.78	20			RNA binding	Pf00076, Pf07292, Pf13893, Pf14259	100217268	Zm00001d052820	gpm690	4	Spliceosome	1	0	4.584e+07	4.39046e+07	4.41506e+07	4.21586e+07	4.27819e+07	4.24186e+07	4.89364e+07	4.51885e+07	4.98672e+07	High	High	High	High	High	High	High	High	High	1
FALSE	High	Master Protein	B4FZZ2	Peptidyl-prolyl cis-trans isomerase OS=Zea mays OX=4577 GN=103627222 PE=2 SV=1	0	130.462	72	10	235	2	172	18.4	8.69	943.61	10	metabolic process		catalytic activity	Pf00160	103627222; 109939964	Zm00001d016661; Zm00001d016660	LOC103627222; LOC109939964	5		0	11	4.04696e+08	3.9358e+08	3.99124e+08	4.31737e+08	4.41036e+08	4.56829e+08	5.68183e+08	5.52383e+08	5.50444e+08	High	High	High	High	High	High	High	High	High	1
FALSE	High	Master Protein	B4FED9	Ycf54-like protein OS=Zea mays OX=4577 GN=100193255 PE=2 SV=1	0	130.437	66	13	156	13	211	24.2	8.87	879.05	13				Pf10674	100193255	Zm00001d029027	pco132392	1		0	0	1.83118e+08	2.06553e+08	2.06295e+08	2.3308e+08	2.22714e+08	2.32414e+08	2.7263e+08	2.53954e+08	2.71311e+08	High	High	High	High	High	High	High	High	High	1
FALSE	High	Master Protein	K7UTW6	Plasminogen activator inhibitor 1 RNA-binding protein OS=Zea mays OX=4577 GN=ZEAMMB73_Zm00001d009740 PE=4 SV=1	0	130.188	51	21	61	21	365	39.3	5.58	252.63	21				Pf04774	100282188	Zm00001d009740	LOC100282188	8		0	0	1.1164e+08	1.07732e+08	1.14762e+08	1.0559e+08	1.06762e+08	1.09758e+08	1.51857e+08	1.37283e+08	1.55682e+08	High	High	High	High	High	High	High	High	High	1
FALSE	High	Master Protein	C0P4G2	Allene oxide synthase1 OS=Zea mays OX=4577 GN=542150 PE=2 SV=1	0	130.093	57	23	51	12	482	53	7.01	216.81	23	metabolic process		catalytic activity;metal ion binding	Pf00067	542150	Zm00001d048021	aos1	9		0	11	2.88324e+07	3.37127e+07	3.33698e+07	3.60409e+07	3.46735e+07	3.08017e+07	2.68541e+07	2.57209e+07	2.96542e+07	High	High	High	High	High	High	High	High	High	1
FALSE	High	Master Protein	B4G1P1	Glutamine synthetase OS=Zea mays OX=4577 GN=gln1-3 PE=2 SV=1	0	129.715	57	15	95	2	356	39.3	5.48	458.46	15	metabolic process		catalytic activity;nucleotide binding	Pf00120, Pf03951	542214	Zm00001d017958	gln4	5	Biosynthesis of amino acids; Arginine biosynthesis; Nitrogen metabolism; Metabolic pathways; Glyoxylate and dicarboxylate metabolism; Alanine, aspartate and glutamate metabolism	6	0	1.64925e+07	1.64026e+07	1.56578e+07	1.64975e+07	1.73933e+07	1.67298e+07	1.68396e+07	1.61907e+07	1.82581e+07	High	High	High	High	High	High	High	High	High	1
FALSE	High	Master Protein	B4FS49	CCT-epsilon OS=Zea mays OX=4577 GN=100272988 PE=2 SV=1	0	129.491	51	24	50	1	535	59	5.74	215.32	24	metabolic process	cytoplasm	nucleotide binding;protein binding	Pf00118	100272988	Zm00001d018694	LOC100272988	7		0	0	781034	745661	726017	845212	772313	743385	682555	634506	721970	High	High	High	High	High	High	High	High	High	1
FALSE	High	Master Protein	A0A1D6KFW8	Methylcrotonoyl-CoA carboxylase subunit alpha OS=Zea mays OX=4577 GN=100280665 PE=4 SV=1	0	129.286	46	23	43	23	741	80.4	6.96	214.87	23			catalytic activity;metal ion binding;nucleotide binding	Pf00289, Pf00364, Pf02222, Pf02785, Pf02786, Pf07478, Pf08443, Pf13535, Pf15632	100280665	Zm00001d031013	LOC100280665	1		0	0	2.62297e+07	2.49291e+07	2.5916e+07	2.42485e+07	2.42098e+07	2.32334e+07	2.02715e+07	2.26518e+07	2.15503e+07	High	High	High	High	High	High	High	High	High	1
FALSE	High	Master Protein	C0PEC4	30S ribosomal protein S5 chloroplastic OS=Zea mays OX=4577 GN=103643355 PE=2 SV=1	0	129.177	42	16	117	16	320	34.4	5.29	393.96	16	metabolic process	ribosome	RNA binding;structural molecule activity	Pf03719	103643355	Zm00001d032420	LOC103643355	1	Ribosome	1	0	4.20876e+08	4.13527e+08	4.02161e+08	3.79571e+08	3.70907e+08	3.71769e+08	3.84345e+08	3.5867e+08	3.61515e+08	High	High	High	High	High	High	High	High	High	1
FALSE	High	Master Protein	A0A1D6E9U0	26S proteasome non-ATPase regulatory subunit 11-like protein OS=Zea mays OX=4577 GN=ZEAMMB73_Zm00001d003566 PE=3 SV=1	0	129.124	63	22	41	11	432	48.3	6	192.73	22		proteasome	protein binding	Pf01399, Pf02160	103648616	Zm00001d003566	LOC103648616	2		0	12	3.98551e+07	3.97671e+07	4.1024e+07	5.08886e+07	4.85339e+07	4.34358e+07	3.15513e+07	3.30185e+07	3.27331e+07	High	High	High	High	High	High	High	High	High	1
FALSE	High	Master Protein	B6TDF7	Plastid-specific 30S ribosomal protein 2 OS=Zea mays OX=4577 GN=100282980 PE=2 SV=1	0	129.057	57	15	149	9	251	27.2	8.66	705.18	15		ribosome	RNA binding	Pf00076, Pf13893, Pf14259	100282980	Zm00001d019898	LOC100282980	7	mRNA surveillance pathway; RNA degradation; RNA transport	3	6	6.16021e+08	5.81602e+08	5.7365e+08	5.85462e+08	5.91431e+08	6.11377e+08	6.31866e+08	6.07683e+08	6.02821e+08	High	High	High	High	High	High	High	High	High	1
FALSE	High	Master Protein	B8A270	Protease Do-like 2 chloroplastic OS=Zea mays OX=4577 GN=100280147 PE=2 SV=1	0	128.637	46	21	53	21	601	65.6	6	296.87	21	metabolic process		catalytic activity;protein binding	Pf00089, Pf10459, Pf13180, Pf13365	100280147	Zm00001d024830	LOC100280147	10		0	0	2.40756e+07	2.49351e+07	2.64184e+07	2.87493e+07	2.74498e+07	2.53418e+07	2.12904e+07	2.18968e+07	2.20563e+07	High	High	High	High	High	High	High	High	High	1
FALSE	High	Master Protein	C0PB44	LL-diaminopimelate aminotransferase chloroplastic OS=Zea mays OX=4577 GN=100283445 PE=2 SV=1	0	128.618	66	20	68	20	462	49.7	6.98	311.23	20	metabolic process		catalytic activity	Pf00155, Pf04864	100283445	Zm00001d028810	LOC100283445	1		0	0	5.11811e+07	5.14523e+07	5.18476e+07	5.70222e+07	5.46076e+07	5.26399e+07	4.71018e+07	4.79044e+07	5.00941e+07	High	High	High	High	High	High	High	High	High	1
FALSE	High	Master Protein	B6TBM1	Alpha-soluble NSF attachment protein OS=Zea mays OX=4577 GN=100282813 PE=2 SV=1	0	128.55	75	19	80	19	289	32.4	5.17	317.37	19	transport		protein binding	Pf13424, Pf14938	100282813	Zm00001d049982	LOC100282813	4		0	0	9.39727e+07	9.32359e+07	9.21526e+07	9.6081e+07	9.60165e+07	9.47194e+07	1.00857e+08	1.00813e+08	1.04579e+08	High	High	High	High	High	High	High	High	High	1
FALSE	High	Master Protein	K7U9F9	GDP-mannose 3,5-epimerase 2 isoform 1 OS=Zea mays OX=4577 GN=ZEAMMB73_Zm00001d048954 PE=4 SV=1	0	128.532	64	24	84	13	371	42	6.47	314.77	24	metabolic process		catalytic activity;nucleotide binding	Pf01073, Pf01370, Pf13460	100280325	Zm00001d048954	gpm480	4		0	0	1.81007e+07	1.7208e+07	1.8247e+07	1.89875e+07	1.98088e+07	1.76353e+07	1.63737e+07	1.63581e+07	1.78588e+07	High	High	High	High	High	High	High	High	High	1
FALSE	High	Master Protein	B4FR29	Rubisco accumulation factor 1, chloroplastic OS=Zea mays OX=4577 GN=RAF1 PE=1 SV=1	0	128.498	56	20	89	20	463	50.9	5.41	386.07	20					100272838	Zm00001d001812	LOC100272838; RAF1	2		0	0	8.23843e+07	8.45573e+07	8.03256e+07	8.41536e+07	8.22555e+07	7.66908e+07	7.60315e+07	7.56293e+07	7.50776e+07	High	High	High	High	High	High	High	High	High	1
FALSE	High	Master Protein	A0A1D6MNJ0	1-deoxy-D-xylulose-5-phosphate reductoisomerase OS=Zea mays OX=4577 GN=ZEAMMB73_Zm00001d040163 PE=3 SV=1	0	128.485	58	22	58	8	472	51.2	6.9	271.09	22	metabolic process		catalytic activity;metal ion binding;nucleotide binding;protein binding	Pf02670, Pf08436, Pf13288	542023	Zm00001d040163	IDP154	3		0	15	4.01635e+07	4.17666e+07	4.04304e+07	4.66097e+07	4.58504e+07	4.46124e+07	3.92251e+07	4.10169e+07	4.28596e+07	High	High	High	High	High	High	High	High	High	1
FALSE	High	Master Protein	Q6VWG3	Flavone 3'-O-methyltransferase 1 OS=Zea mays OX=4577 GN=comt PE=2 SV=1	0	128.415	70	20	74	20	364	39.5	5.78	314.33	20	metabolic process		catalytic activity;protein binding	Pf00891, Pf08100, Pf11385	100125646	Zm00001d049541	comt	4	Metabolic pathways; Biosynthesis of secondary metabolites; Phenylpropanoid biosynthesis	3	0	7.85131e+07	8.5787e+07	8.51591e+07	1.09727e+08	1.07413e+08	1.00884e+08	8.41097e+07	8.29421e+07	8.97124e+07	High	High	High	High	High	High	High	High	High	1
FALSE	High	Master Protein	B4FJF0	Clathrin light chain OS=Zea mays OX=4577 GN=100216721 PE=2 SV=1	0	128.254	59	16	76	8	305	32.8	5.43	294.19	16	transport	membrane	structural molecule activity		100216721	Zm00001d026630	LOC100216721	10		0	10	1.12136e+08	1.16994e+08	1.16389e+08	1.05157e+08	1.09154e+08	1.16877e+08	1.37356e+08	1.35388e+08	1.316e+08	High	High	High	High	High	High	High	High	High	1
FALSE	High	Master Protein	A0A1D6KJP5	FK506-binding protein 2-1 OS=Zea mays OX=4577 GN=103642659 PE=4 SV=1	0	128.245	40	25	58	25	1005	106.4	4.46	264.51	25					103642659	Zm00001d031570	LOC103642659	1		0	0	2.15276e+07	2.20617e+07	2.21507e+07	1.97295e+07	1.90625e+07	1.83378e+07	1.90424e+07	1.85222e+07	1.91884e+07	High	High	High	High	High	High	High	High	High	1
FALSE	High	Master Protein	B4G019	Hydroxyproline-rich glycoprotein family protein OS=Zea mays OX=4577 GN=100274292 PE=2 SV=1	0	128.188	49	15	98	13	307	33.3	6.44	449.95	15				Pf14200	100274292	Zm00001d040190	LOC100274292	3		0	3	1.80306e+08	1.69377e+08	1.67978e+08	1.67286e+08	1.73923e+08	1.79614e+08	2.20358e+08	1.9931e+08	2.1985e+08	High	High	High	High	High	High	High	High	High	1
FALSE	High	Master Protein	C4JA45	60S ribosomal protein L5-1 homolog b OS=Zea mays OX=4577 GN=ZEAMMB73_Zm00001d012161 PE=2 SV=1	0	127.918	67	19	69	8	302	34.4	9.33	294.81	19	metabolic process	ribosome	RNA binding;structural molecule activity	Pf00861, Pf14204	100284917	Zm00001d012161	LOC100284917	8		0	0	7.63741e+07	7.72064e+07	8.19863e+07	1.02206e+08	9.58131e+07	8.70919e+07	7.79098e+07	7.19958e+07	7.52499e+07	High	High	High	High	High	High	High	High	High	1
FALSE	High	Master Protein	A0A1D6PJG0	Calcium-binding EF hand family protein OS=Zea mays OX=4577 GN=103639543 PE=4 SV=1	0	127.85	32	29	56	11	1037	109.9	6.58	211.8	29			metal ion binding;protein binding	Pf09606, Pf09770, Pf10186, Pf12763, Pf13499, Pf13833, Pf15346	103639543	Zm00001d048338	LOC103639543	9		0	0	8.85849e+06	9.4035e+06	8.98574e+06	9.53487e+06	9.45272e+06	9.14053e+06	9.79184e+06	9.20825e+06	1.01142e+07	High	High	High	High	High	High	High	High	High	1
FALSE	High	Master Protein	B4FWI0	60S acidic ribosomal protein P0 OS=Zea mays OX=4577 GN=100273601 PE=2 SV=1	0	127.822	56	16	69	2	319	34.5	5.39	309.27	16		ribosome		Pf00428, Pf00466	100273601	Zm00001d049619	LOC100273601	4	Ribosome	1	0	906458	975776	1.03187e+06	1.05267e+06	947704	948742	921104	956115	1.01384e+06	High	High	High	High	High	High	High	High	High	1
FALSE	High	Master Protein	B6TGG7	3-oxoacyl-[acyl-carrier-protein] synthase OS=Zea mays OX=4577 GN=100279917 PE=2 SV=1	0	127.805	63	18	69	5	461	48.8	7.66	320.04	18	metabolic process		catalytic activity	Pf00109, Pf02801	100283265	Zm00001d037108	LOC100283265	6	Metabolic pathways; Fatty acid biosynthesis; Fatty acid metabolism; Biotin metabolism	4	0	2.80669e+07	2.52159e+07	2.50583e+07	2.21868e+07	2.33053e+07	2.43296e+07	2.48027e+07	2.45886e+07	2.28441e+07	High	High	High	High	High	High	High	High	High	1
FALSE	High	Master Protein	A0A1D6I134	Enoyl-[acyl-carrier-protein] reductase [NADH] chloroplastic OS=Zea mays OX=4577 GN=100192829 PE=3 SV=1	0	127.755	63	16	85	9	306	32.4	5.77	358.71	16	metabolic process		catalytic activity	Pf13561	100192829	Zm00001d019926	LOC100192829	7		0	8	2.49368e+08	2.36006e+08	2.39485e+08	2.22954e+08	2.23877e+08	2.26269e+08	2.37198e+08	2.24429e+08	2.33418e+08	High	High	High	High	High	High	High	High	High	1
FALSE	High	Master Protein	A0A1D6EXK9	Oxygen-evolving enhancer protein 3-1 OS=Zea mays OX=4577 GN=ZEAMMB73_Zm00001d006540 PE=3 SV=1	0	127.71	62	17	451	2	216	23	9.8	1740.83	17	metabolic process		metal ion binding	Pf05757	103647735	Zm00001d006540	LOC103647735	2		0	0	8.58487e+07	8.10877e+07	7.65226e+07	7.87565e+07	7.95551e+07	8.42108e+07	7.98641e+07	8.31821e+07	7.56281e+07	High	High	High	High	High	High	High	High	High	1
FALSE	High	Master Protein	B4FQV3	SGT1 disease resistance protein homolog1 OS=Zea mays OX=4577 GN=100282745 PE=2 SV=1	0	127.652	67	20	62	11	361	40.3	5.08	290.14	20			protein binding	Pf00515, Pf03704, Pf04969, Pf05002, Pf07719, Pf12895, Pf13181, Pf13414, Pf13424, Pf13432, Pf14559	100282745	Zm00001d044172	IDP1602	3	Plant-pathogen interaction	1	9	8.23956e+07	8.3856e+07	8.56411e+07	9.46633e+07	9.17378e+07	8.81336e+07	8.72196e+07	8.9137e+07	9.71567e+07	High	High	High	High	High	High	High	High	High	1
FALSE	High	Master Protein	A0A1D6N6G5	D-fructose-1,6-bisphosphate 1-phosphohydrolase OS=Zea mays OX=4577 GN=ZEAMMB73_Zm00001d042727 PE=3 SV=1	0	127.635	50	18	74	10	343	37.4	5.88	317.46	18	metabolic process		catalytic activity	Pf00316	100273700	Zm00001d042727	pco073762	3		0	10	1.27696e+08	1.2021e+08	1.31896e+08	1.52076e+08	1.44065e+08	1.42424e+08	1.10999e+08	1.29193e+08	1.25577e+08	High	High	High	High	High	High	High	High	High	1
FALSE	High	Master Protein	C0P567	Pyrophosphate--fructose 6-phosphate 1-phosphotransferase subunit beta OS=Zea mays OX=4577 GN=100382182 PE=2 SV=1	0	127.508	57	21	44	4	564	61	6.74	229.7	21	metabolic process	cytoplasm	catalytic activity;metal ion binding;nucleotide binding	Pf00365	100382182	Zm00001d037278	LOC100382182	6	Pentose phosphate pathway; Glycolysis / Gluconeogenesis; Biosynthesis of secondary metabolites; Fructose and mannose metabolism; Metabolic pathways	5	0	3.22629e+06	3.37597e+06	3.34602e+06	4.2545e+06	4.02786e+06	3.56007e+06	3.17452e+06	3.36159e+06	3.79149e+06	High	High	High	High	High	High	High	High	High	1
FALSE	High	Master Protein	A0A1D6M7L9	Assimilatory sulfite reductase (ferredoxin) OS=Zea mays OX=4577 GN=542221 PE=3 SV=1	0	127.433	39	21	63	21	635	69.9	8.69	277.3	21	metabolic process		catalytic activity	Pf01077, Pf03460	542221	Zm00001d038625	cl122_1	6		0	0	4.09922e+07	4.27221e+07	4.05994e+07	4.39929e+07	4.39333e+07	4.10564e+07	3.97572e+07	4.08337e+07	4.47161e+07	High	High	High	High	High	High	High	High	High	1
FALSE	High	Master Protein	C0P7N5	DCD (Development and Cell Death) domain protein OS=Zea mays OX=4577 GN=100276316 PE=2 SV=1	0	127.412	48	24	62	18	623	67.6	9.66	257.59	24				Pf10539	100276316	Zm00001d044831	pco127498b	9		0	0	2.66508e+07	2.53563e+07	2.53098e+07	2.38133e+07	2.45349e+07	2.48139e+07	2.60268e+07	2.42142e+07	2.61834e+07	High	High	High	High	High	High	High	High	High	1
FALSE	High	Master Protein	B4FNE5	Proline-rich spliceosome-associated (PSP) family protein OS=Zea mays OX=4577 GN=100272396 PE=2 SV=1	0	127.268	47	21	61	21	583	66.3	5.12	320.67	21		nucleus		Pf04037, Pf04046	100272396	Zm00001d014897	umc1373	5	Spliceosome	1	0	2.96239e+07	2.84585e+07	2.70384e+07	2.60015e+07	2.46343e+07	2.62867e+07	3.26636e+07	2.99747e+07	3.03938e+07	High	High	High	High	High	High	High	High	High	1
FALSE	High	Master Protein	B4FUA8	Calreticulin OS=Zea mays OX=4577 GN=100273288 PE=2 SV=1	0	127.196	54	25	54	23	415	48.4	6.57	208.12	25	metabolic process	endoplasmic reticulum	metal ion binding;protein binding	Pf00262	100273288	Zm00001d012170	LOC100273288	8	Protein processing in endoplasmic reticulum; Phagosome	2	2	3.64227e+07	3.78699e+07	3.82947e+07	3.69963e+07	3.67754e+07	3.56163e+07	4.12071e+07	4.34692e+07	4.44417e+07	High	High	High	High	High	High	High	High	High	1
FALSE	High	Master Protein	A0A1D6HSW7	Uncharacterized protein OS=Zea mays OX=4577 GN=103631975 PE=4 SV=1	0	127.175	55	21	53	21	283	31.5	7.47	208.99	21					103631975	Zm00001d018868	LOC103631975	7		0	0	4.67338e+07	5.40363e+07	5.3711e+07	4.1985e+07	4.41952e+07	5.27257e+07	6.56479e+07	7.26354e+07	6.99589e+07	High	High	High	High	High	High	High	High	High	1
FALSE	High	Master Protein	A0A1D6KKP0	Putative 14-3-3 protein OS=Zea mays OX=4577 GN=ZEAMMB73_Zm00001d031688 PE=3 SV=1	0	127.156	63	17	95	7	257	29	4.87	363.51	17			protein binding	Pf00244	542194	Zm00001d031688	IDP1950	1		0	0	1.02233e+07	1.06145e+07	1.15742e+07	1.23524e+07	1.14688e+07	1.14064e+07	9.5884e+06	9.76681e+06	8.47412e+06	High	High	High	High	High	High	High	High	High	1
FALSE	High	Master Protein	A0A1D6G0W4	Polynucleotidyl transferase ribonuclease H-like superfamily protein OS=Zea mays OX=4577 GN=ZEAMMB73_Zm00001d011513 PE=3 SV=1	0	126.977	27	15	309	6	436	47.1	8.05	1074.95	15	metabolic process	ribosome	catalytic activity;structural molecule activity	Pf00542, Pf01612		Zm00001d011513		8		0	0	2.18195e+08	2.2314e+08	2.15756e+08	2.11523e+08	2.07977e+08	2.34712e+08	2.62107e+08	2.6049e+08	2.41558e+08	High	High	High	High	High	High	High	High	High	1
FALSE	High	Master Protein	Q41048	Oxygen-evolving enhancer protein 3-1, chloroplastic OS=Zea mays OX=4577 GN=PSBQ1 PE=2 SV=1	0	126.951	61	17	452	2	217	23.1	9.77	1745.6	17	metabolic process	membrane	metal ion binding	Pf05757	542279	Zm00001d021703	PSBQ1; LOC103633267	7	Metabolic pathways; Photosynthesis	2	15	4.99192e+09	4.75155e+09	4.84284e+09	4.36177e+09	4.63906e+09	4.95122e+09	5.05203e+09	5.15762e+09	4.80693e+09	High	High	High	High	High	High	High	High	High	1
FALSE	High	Master Protein	A0A1D6GF65	Photosystem I subunit d1 OS=Zea mays OX=4577 GN=ZEAMMB73_Zm00001d013039 PE=3 SV=1	0	126.936	55	13	794	3	236	25.3	9.86	2317.95	13	metabolic process			Pf02531	541791	Zm00001d013039	psad1; LOC541791	5		0	12	7.63006e+09	7.26786e+09	6.98741e+09	6.43064e+09	6.57871e+09	6.80183e+09	6.98531e+09	7.03371e+09	6.66616e+09	High	High	High	High	High	High	High	High	High	1
FALSE	High	Master Protein	B4FHA0	Thylakoid lumenal 17.4 kDa protein chloroplastic OS=Zea mays OX=4577 GN=100194054 PE=2 SV=1	0	126.934	61	12	148	12	225	23.6	7.46	584.81	12				Pf00805, Pf13599	100194054	Zm00001d013918	LOC100194054	5		0	0	6.07054e+08	5.90233e+08	5.80646e+08	5.27689e+08	5.65364e+08	5.78069e+08	6.5089e+08	6.42401e+08	6.24613e+08	High	High	High	High	High	High	High	High	High	1
FALSE	High	Master Protein	B6U7Y1	Activator of 90 kDa heat shock protein ATPase OS=Zea mays OX=4577 GN=100285670 PE=2 SV=1	0	126.846	67	23	84	14	348	38.6	5.41	388.91	23	regulation of biological process;response to stimulus		enzyme regulator activity;protein binding	Pf08327, Pf09229	100285670	Zm00001d031740	cl19870_1a	1		0	10	5.82502e+07	5.83822e+07	5.9605e+07	6.44642e+07	6.22488e+07	5.73231e+07	5.74186e+07	5.76813e+07	5.9532e+07	High	High	High	High	High	High	High	High	High	1
FALSE	High	Master Protein	B6SIK2	Dehydrin 13 OS=Zea mays OX=4577 GN=ZEAMMB73_Zm00001d033483 PE=2 SV=1	0	126.819	54	14	85	14	100	11.3	7.12	274.36	14					100285266	Zm00001d033483	LOC100285266	1		0	0	5.2255e+07	6.96188e+07	7.52072e+07	6.00043e+07	6.81358e+07	6.62798e+07	8.8271e+07	1.00486e+08	1.00824e+08	High	High	High	High	High	High	High	High	High	1
FALSE	High	Master Protein	P33627	Tubulin alpha-6 chain OS=Zea mays OX=4577 GN=TUBA6 PE=2 SV=1	0	126.747	57	21	91	6	450	49.6	5.06	375.46	21	cell organization and biogenesis	cytoplasm;cytoskeleton	catalytic activity;nucleotide binding;structural molecule activity	Pf00091, Pf03953	542582	Zm00001d021891	tua6	7	Phagosome	1	2	1.17314e+07	1.23711e+07	1.43598e+07	1.78193e+07	1.47424e+07	1.32887e+07	9.52046e+06	8.96431e+06	9.44134e+06	High	High	High	High	High	High	High	High	High	1
FALSE	High	Master Protein	C0PM74	Adenylate kinase OS=Zea mays OX=4577 GN=100384174 PE=2 SV=1	0	126.72	67	19	114	6	241	26.4	7.81	438.83	19	metabolic process		catalytic activity;nucleotide binding	Pf00406, Pf05191, Pf13207	100384174	Zm00001d041112	pco111761(65)	3	Thiamine metabolism; Biosynthesis of secondary metabolites; Purine metabolism; Metabolic pathways	4	15	2.14865e+08	2.21107e+08	2.09107e+08	2.22578e+08	2.14482e+08	2.25301e+08	2.73533e+08	2.39732e+08	2.66234e+08	High	High	High	High	High	High	High	High	High	1
FALSE	High	Master Protein	B4FDW3	Rhodanese-like/PpiC domain-containing protein 12 chloroplastic OS=Zea mays OX=4577 GN=100216575 PE=2 SV=1	0	126.706	58	17	56	17	306	33.4	7.77	252.2	17	metabolic process;response to stimulus		catalytic activity	Pf00581, Pf00639, Pf13616	100216575	Zm00001d022544	LOC100216575	7		0	0	9.03286e+07	8.64207e+07	9.17249e+07	8.91264e+07	9.13567e+07	9.57003e+07	1.08617e+08	1.01996e+08	1.11139e+08	High	High	High	High	High	High	High	High	High	1
FALSE	High	Master Protein	A0A1D6H4U4	Putative lactoylglutathione lyase chloroplastic OS=Zea mays OX=4577 GN=ZEAMMB73_Zm00001d015975 PE=4 SV=1	0	126.631	59	18	68	16	359	39.5	5.88	285.69	18			catalytic activity;metal ion binding	Pf00903, Pf12681, Pf13669	103626912	Zm00001d015975	LOC103626912	5		0	3	1.1661e+08	1.09659e+08	1.11856e+08	1.05098e+08	1.08058e+08	1.0989e+08	1.02725e+08	1.05159e+08	1.04869e+08	High	High	High	High	High	High	High	High	High	1
FALSE	High	Master Protein	A0A1D6QAN9	ATG8-interacting protein 1 OS=Zea mays OX=4577 GN=100191636 PE=3 SV=1	0	126.564	43	22	66	18	622	65.6	9.19	269.18	22	metabolic process		catalytic activity;RNA binding	Pf01269, Pf01728, Pf13847	100191636	Zm00001d051885	LOC100191636	4		0	4	4.58145e+07	4.52479e+07	4.64732e+07	5.01463e+07	4.7854e+07	4.61451e+07	4.58904e+07	4.40913e+07	5.03993e+07	High	High	High	High	High	High	High	High	High	1
FALSE	High	Master Protein	B6T7C2	Eukaryotic translation initiation factor 5 OS=Zea mays OX=4577 GN=542450 PE=2 SV=1	0	126.442	64	22	51	8	451	48.9	5.69	251.06	22	metabolic process		protein binding;RNA binding	Pf01873, Pf02020	542450	Zm00001d000300	EIF5	4		0	15	4.70963e+07	5.27626e+07	5.35691e+07	5.55333e+07	5.31577e+07	5.24605e+07	5.30448e+07	5.34933e+07	5.60008e+07	High	High	High	High	High	High	High	High	High	1
FALSE	High	Master Protein	A0A1D6IL23	Proteasome subunit alpha type OS=Zea mays OX=4577 GN=ZEAMMB73_Zm00001d022316 PE=3 SV=1	0	126.326	59	19	69	2	275	29.9	6.05	248.7	19	metabolic process	cytoplasm;nucleus;proteasome	catalytic activity	Pf00227, Pf10584	100283094	Zm00001d022316	LOC100283094	7		0	20	1.00722e+08	9.76531e+07	1.00382e+08	1.05914e+08	1.06336e+08	1.00675e+08	9.42907e+07	9.78003e+07	1.01762e+08	High	High	High	High	High	High	High	High	High	1
FALSE	High	Master Protein	A0A1D6EEX1	Natterin-4 OS=Zea mays OX=4577 GN=103646784 PE=4 SV=1	0	126.25	42	17	94	8	372	41.1	5.96	363.85	17				Pf07468	103646784	Zm00001d004348	LOC103646784	2		0	0	4.89396e+07	5.05841e+07	5.12001e+07	7.54907e+07	7.1666e+07	6.43462e+07	4.29784e+07	4.4779e+07	4.36082e+07	High	High	High	High	High	High	High	High	High	1
FALSE	High	Master Protein	A0A1D6EFN9	Pyruvate dehydrogenase E1 component subunit alpha OS=Zea mays OX=4577 GN=100272834 PE=4 SV=1	0	126.241	46	20	107	20	428	46.4	6.89	527.9	20	metabolic process		catalytic activity	Pf00676, Pf02775	100272834	Zm00001d004473	LOC100272834	2		0	0	5.93142e+07	5.9233e+07	6.11703e+07	7.04972e+07	6.99829e+07	6.7726e+07	6.13972e+07	6.32925e+07	6.62555e+07	High	High	High	High	High	High	High	High	High	1
FALSE	High	Master Protein	B4F836	Lactoylglutathione lyase OS=Zea mays OX=4577 GN=100191237 PE=2 SV=1	0	125.958	44	16	74	14	347	38.3	6.58	307.76	16			catalytic activity;metal ion binding	Pf00903, Pf12681, Pf13669	100191237	Zm00001d037775	LOC100191237	6	Pyruvate metabolism	1	0	1.47406e+08	1.53181e+08	1.5777e+08	1.55697e+08	1.52496e+08	1.46531e+08	1.39536e+08	1.4831e+08	1.44043e+08	High	High	High	High	High	High	High	High	High	1
FALSE	High	Master Protein	B4F925	Superoxide dismutase OS=Zea mays OX=4577 GN=542764 PE=2 SV=1	0	125.805	70	13	63	2	235	25.6	7.71	291.25	13	metabolic process;response to stimulus		antioxidant activity;catalytic activity;metal ion binding	Pf00081, Pf02777	542764	Zm00001d037859	sod3	6		0	12	1.21801e+08	1.32623e+08	1.28152e+08	1.22831e+08	1.20689e+08	1.28411e+08	1.42903e+08	1.44044e+08	1.42672e+08	High	High	High	High	High	High	High	High	High	1
FALSE	High	Master Protein	B4G031	L-ascorbate peroxidase OS=Zea mays OX=4577 GN=542476 PE=2 SV=1	0	125.692	74	15	137	12	250	27.2	5.49	650.97	15	metabolic process;response to stimulus		antioxidant activity;catalytic activity	Pf00141	542476	Zm00001d007234	apx2	2		0	1	1.94911e+08	1.96597e+08	1.98267e+08	1.88384e+08	1.90296e+08	1.96019e+08	2.09478e+08	2.04982e+08	2.11458e+08	High	High	High	High	High	High	High	High	High	1
FALSE	High	Master Protein	B4FZ81	Protein PLASTID TRANSCRIPTIONALLY ACTIVE 12, chloroplastic OS=Zea mays OX=4577 GN=PTAC12 PE=1 SV=1	0	125.663	50	23	53	23	555	63.3	4.81	219.19	23	cell organization and biogenesis;metabolic process;regulation of biological process;response to stimulus	chromosome;nucleus	DNA binding;RNA binding		100275546	Zm00001d043325	LOC100275546	3		0	0	2.45304e+07	2.46165e+07	2.48547e+07	2.57738e+07	2.56857e+07	2.5042e+07	2.60443e+07	2.50226e+07	2.65089e+07	High	High	High	High	High	High	High	High	High	1
FALSE	High	Master Protein	C0PHK1	Sorting nexin 1 OS=Zea mays OX=4577 GN=103650974 PE=2 SV=1	0	125.528	59	24	48	7	398	46	6.76	194.3	24	transport			Pf00787, Pf09325	103650974	Zm00001d042761	LOC103650974	3	Endocytosis	1	17	3.70237e+07	3.69791e+07	3.72346e+07	3.99559e+07	4.01426e+07	3.82684e+07	3.89919e+07	3.81535e+07	4.1777e+07	High	High	High	High	High	High	High	High	High	1
FALSE	High	Master Protein	A0A1D6FKF7	Aspartic proteinase A1 OS=Zea mays OX=4577 GN=ZEAMMB73_Zm00001d009594 PE=3 SV=1	0	125.333	44	15	57	7	518	54.8	5.63	292.54	15	metabolic process		catalytic activity	Pf00026, Pf03489, Pf05184, Pf14543	100284362	Zm00001d009594	LOC100284362	8		0	0	1.24302e+07	1.23165e+07	1.29875e+07	1.4346e+07	1.42693e+07	1.34559e+07	1.36625e+07	1.32489e+07	1.43641e+07	High	High	High	High	High	High	High	High	High	1
FALSE	High	Master Protein	B4FTP2	Thioredoxin-like protein CDSP32 chloroplastic OS=Zea mays OX=4577 GN=100282189 PE=2 SV=1	0	125.323	62	19	82	19	300	33.1	6.95	348.47	19	cellular homeostasis;metabolic process;regulation of biological process		catalytic activity	Pf00085, Pf13098, Pf13905	100282189	Zm00001d021334	LOC100282189	7		0	0	8.70497e+07	8.58424e+07	8.67428e+07	9.47188e+07	9.35781e+07	9.63953e+07	9.45253e+07	9.19262e+07	9.64416e+07	High	High	High	High	High	High	High	High	High	1
FALSE	High	Master Protein	B4G1J8	50S ribosomal protein L3-1 chloroplastic OS=Zea mays OX=4577 GN=ZEAMMB73_Zm00001d015204 PE=2 SV=1	0	125.083	61	15	150	15	262	27.9	10.59	640.4	15	metabolic process	ribosome	structural molecule activity	Pf00297	100193892	Zm00001d015204	LOC100193892	5		0	0	4.29594e+08	4.33688e+08	4.3004e+08	4.30765e+08	4.22146e+08	4.61237e+08	4.55859e+08	4.59395e+08	4.51141e+08	High	High	High	High	High	High	High	High	High	1
FALSE	High	Master Protein	Q41768	Acetolactate synthase 1, chloroplastic OS=Zea mays OX=4577 GN=ALS1 PE=3 SV=1	0	124.924	42	23	45	14	638	68.9	7.17	206.83	23	metabolic process;response to stimulus		catalytic activity;metal ion binding;nucleotide binding	Pf00205, Pf02775, Pf02776	100285396	Zm00001d016572	als1	5		0	10	3.11313e+07	3.66207e+07	3.45534e+07	4.08104e+07	3.83887e+07	3.85591e+07	3.78604e+07	3.88805e+07	4.24417e+07	High	High	High	High	High	High	High	High	High	1
FALSE	High	Master Protein	A0A1D6GEW7	Mg-protoporphyrin IX chelatase OS=Zea mays OX=4577 GN=103625782 PE=3 SV=1	0	124.89	45	31	47	31	755	82.2	5.53	191.11	31	metabolic process		catalytic activity;nucleotide binding	Pf00092, Pf01078, Pf07728, Pf13191, Pf13519, Pf13768	103625782	Zm00001d013013	LOC103625782	5	Biosynthesis of secondary metabolites; Porphyrin and chlorophyll metabolism; Metabolic pathways	3	0	4.9206e+07	5.48266e+07	5.39262e+07	6.37275e+07	6.09445e+07	5.63401e+07	4.60866e+07	5.0447e+07	5.13648e+07	High	High	High	High	High	High	High	High	High	1
FALSE	High	Master Protein	A0A1D6HKL3	ATP synthase chloroplast subunit1 OS=Zea mays OX=4577 GN=103627748 PE=3 SV=1	0	124.845	53	11	419	7	248	26.6	5.03	2647.49	11	metabolic process;transport	membrane	catalytic activity;transporter activity	Pf00213	103627748	Zm00001d018069	LOC103627748	5	Photosynthesis; Metabolic pathways; Oxidative phosphorylation	3	0	4.35716e+08	4.268e+08	4.22772e+08	4.09104e+08	4.30399e+08	3.93367e+08	4.15723e+08	4.38909e+08	3.92484e+08	High	High	High	High	High	High	High	High	High	1
FALSE	High	Master Protein	B4FTN5	Metal-dependent protein hydrolase OS=Zea mays OX=4577 GN=100273215 PE=2 SV=1	0	124.531	61	19	47	19	384	42.7	6.48	205.27	19			catalytic activity	Pf03690	100273215	Zm00001d051498	LOC100273215	4		0	0	2.1072e+07	1.95017e+07	2.07803e+07	2.22206e+07	2.17719e+07	2.13777e+07	1.97345e+07	1.94581e+07	2.04769e+07	High	High	High	High	High	High	High	High	High	1
FALSE	High	Master Protein	A0A1D6L9Y9	NAD-dependent epimerase/dehydratase OS=Zea mays OX=4577 GN=ZEAMMB73_Zm00001d034665 PE=4 SV=1	0	124.524	66	14	155	12	257	27.7	7.33	735.96	14	metabolic process		catalytic activity	Pf01073, Pf01370, Pf02719, Pf05368, Pf13460	100282579	Zm00001d034665	LOC100282579	1		0	0	3.17319e+08	3.42561e+08	3.24359e+08	3.54169e+08	3.49121e+08	3.81789e+08	4.0998e+08	4.12527e+08	4.10343e+08	High	High	High	High	High	High	High	High	High	1
FALSE	High	Master Protein	C0PFK3	Proteasome subunit alpha type OS=Zea mays OX=4577 GN=ZEAMMB73_Zm00001d027896 PE=2 SV=1	0	124.521	74	18	91	2	246	27.4	6.55	377.51	18	metabolic process	cytoplasm;nucleus;proteasome	catalytic activity	Pf00227, Pf10584	542021	Zm00001d027896	paa	1		0	17	1.96418e+08	1.97952e+08	1.96782e+08	1.91656e+08	2.00852e+08	2.00124e+08	1.94929e+08	1.95295e+08	2.03689e+08	High	High	High	High	High	High	High	High	High	1
FALSE	High	Master Protein	A0A1D6JTN4	Glutamine synthetase OS=Zea mays OX=4577 GN=ZEAMMB73_Zm00001d028260 PE=3 SV=1	0	124.519	57	15	95	11	338	36.9	7.14	425.46	15	metabolic process		catalytic activity;nucleotide binding	Pf00120, Pf03951	542520	Zm00001d028260	LOC542520; GLN6	1		0	0	7.63119e+07	7.71274e+07	8.12897e+07	7.42808e+07	7.5138e+07	7.66797e+07	7.06326e+07	7.80792e+07	7.30046e+07	High	High	High	High	High	High	High	High	High	1
FALSE	High	Master Protein	B4FYH2	Pyruvate kinase OS=Zea mays OX=4577 GN=100273990 PE=2 SV=1	0	124.322	54	20	47	9	568	61.4	6.74	218.6	20	metabolic process		catalytic activity;metal ion binding	Pf00224, Pf02887	100273990	Zm00001d030020	pco129562	1	Purine metabolism; Carbon metabolism; Metabolic pathways; Pyruvate metabolism; Biosynthesis of secondary metabolites; Glycolysis / Gluconeogenesis; Biosynthesis of amino acids	7	12	3.32029e+07	3.31362e+07	3.35006e+07	3.72736e+07	3.60262e+07	3.40022e+07	3.07737e+07	3.0228e+07	3.40155e+07	High	High	High	High	High	High	High	High	High	1
FALSE	High	Master Protein	A0A1D6HP35	Glutathione reductase OS=Zea mays OX=4577 GN=100273659 PE=3 SV=1	0	124.155	52	20	55	20	529	56.8	6.19	273.21	20	cellular homeostasis;metabolic process;regulation of biological process		antioxidant activity;catalytic activity;nucleotide binding	Pf00070, Pf02852, Pf03486, Pf07992, Pf13434, Pf13738	100273659	Zm00001d018454	gpm745b	5		0	0	5.61459e+07	6.02111e+07	6.16592e+07	6.73197e+07	6.27015e+07	5.99544e+07	6.57412e+07	6.86403e+07	6.79647e+07	High	High	High	High	High	High	High	High	High	1
FALSE	High	Master Protein	A0A1D6GPH0	Malate dehydrogenase OS=Zea mays OX=4577 GN=ZEAMMB73_Zm00001d014030 PE=3 SV=1	0	124.039	60	13	127	3	312	33.2	7.43	634.31	13	metabolic process		catalytic activity	Pf00056, Pf02866	100280767	Zm00001d014030	LOC100280767	5		0	0	5.91365e+06	6.45094e+06	6.59933e+06	7.03283e+06	6.10061e+06	4.96012e+06	5.73798e+06	5.69094e+06	5.21464e+06	High	High	High	High	High	High	High	High	High	1
FALSE	High	Master Protein	B6SUC4	Chlorophyll a-b binding protein, chloroplastic OS=Zea mays OX=4577 GN=100282214 PE=1 SV=1	0	124.024	63	11	138	11	267	29	8.97	545.9	11	metabolic process	membrane		Pf00504	100282214	Zm00001d046786	LOC100282214	9		0	0	3.78761e+08	4.00003e+08	4.0024e+08	4.29282e+08	4.16591e+08	3.85546e+08	3.27072e+08	3.31857e+08	2.99993e+08	High	High	High	High	High	High	High	High	High	1
FALSE	High	Master Protein	K7TJA7	Putative DUF827 domain containing family protein OS=Zea mays OX=4577 GN=103640867 PE=3 SV=1	0	124	40	28	49	10	652	71.5	5.38	181.57	28				Pf05701, Pf14362	103640867	Zm00001d023629	LOC103640867	10		0	19	3.37787e+07	3.37771e+07	3.2969e+07	3.19432e+07	3.25138e+07	3.07183e+07	3.16465e+07	3.03926e+07	3.28146e+07	High	High	High	High	High	High	High	High	High	1
FALSE	High	Master Protein	A0A1D6JSL7	Myo-inositol 1-phosphate synthase OS=Zea mays OX=4577 GN=542540 PE=3 SV=1	0	123.954	39	18	58	3	510	56.2	5.94	237.13	18	metabolic process		catalytic activity	Pf01658, Pf07994	542540	Zm00001d028180	lpa1	1	Inositol phosphate metabolism; Metabolic pathways	2	0	9.04858e+06	8.61086e+06	8.01509e+06	8.67393e+06	8.6712e+06	9.56312e+06	7.53112e+06	8.5121e+06	8.20785e+06	High	High	High	High	High	High	High	High	High	1
FALSE	High	Master Protein	A0A1D6DZR9	AICAR transformylase OS=Zea mays OX=4577 GN=103645947 PE=3 SV=1	0	123.934	42	21	51	20	595	64.3	7.77	226.83	21	metabolic process		catalytic activity	Pf01808, Pf02142	103645947	Zm00001d002334	LOC103645947	2	Biosynthesis of secondary metabolites; Purine metabolism; One carbon pool by folate; Metabolic pathways	4	0	1.80313e+07	1.92611e+07	1.89661e+07	2.21043e+07	2.08197e+07	2.0454e+07	2.00246e+07	2.02794e+07	2.23718e+07	High	High	High	High	High	High	High	High	High	1
FALSE	High	Master Protein	B4FAW3	Photosystem I reaction center subunit II OS=Zea mays OX=4577 GN=100191984 PE=1 SV=1	0	123.82	64	13	847	3	199	21.6	9.76	2543.95	13	metabolic process			Pf02531	100191984	Zm00001d034543	LOC100191984	1	Photosynthesis; Metabolic pathways	2	0	4.30971e+08	4.19997e+08	4.09807e+08	4.01486e+08	3.96913e+08	4.15301e+08	4.44939e+08	4.20149e+08	4.25132e+08	High	High	High	High	High	High	High	High	High	1
FALSE	High	Master Protein	A0A1D6I2X6	Voltage-dependent anion channel protein1b OS=Zea mays OX=4577 GN=541795 PE=3 SV=1	0	123.816	73	15	96	12	276	29.6	8.24	434.79	15	transport	membrane	transporter activity	Pf01459	541795	Zm00001d020219	vdac1b	7		0	3	2.11803e+08	2.08468e+08	2.10182e+08	2.19069e+08	2.20206e+08	2.16314e+08	2.13693e+08	2.11898e+08	2.15732e+08	High	High	High	High	High	High	High	High	High	1
FALSE	High	Master Protein	B8A0A6	26S proteasome regulatory subunit 4 homolog A OS=Zea mays OX=4577 GN=100279843 PE=2 SV=1	0	123.751	54	21	60	9	446	49.4	6.4	277.12	21	metabolic process;regulation of biological process	cytoplasm;proteasome	catalytic activity;nucleotide binding;RNA binding	Pf00004, Pf00910, Pf05673, Pf07724, Pf07726, Pf07728, Pf13191, Pf13401	100279843	Zm00001d028801	LOC100279843	1	Proteasome	1	0	1.72816e+07	1.81016e+07	1.87165e+07	2.02502e+07	1.94891e+07	1.8678e+07	1.8272e+07	1.84532e+07	2.01167e+07	High	High	High	High	High	High	High	High	High	1
FALSE	High	Master Protein	K7UZN5	Putative oxidoreductase, aldo/keto reductase family protein OS=Zea mays OX=4577 GN=ZEAMMB73_Zm00001d011363 PE=4 SV=1	0	123.678	67	24	93	15	345	38.2	6.62	350.43	24				Pf00248	100283595	Zm00001d011363	pco114043	8		0	9	1.59113e+08	1.50133e+08	1.47945e+08	1.39724e+08	1.4304e+08	1.47235e+08	1.67694e+08	1.6644e+08	1.73757e+08	High	High	High	High	High	High	High	High	High	1
FALSE	High	Master Protein	A0A1D6F6Y8	CCT-theta OS=Zea mays OX=4577 GN=100382493 PE=3 SV=1	0	123.41	50	23	51	6	558	60.2	5.49	204.3	23	metabolic process	cytoplasm	nucleotide binding;protein binding	Pf00118	100382493	Zm00001d007508	LOC100382493	2		0	18	4.00084e+07	4.18589e+07	4.42632e+07	5.2128e+07	4.76743e+07	4.32995e+07	3.55385e+07	3.84806e+07	3.99139e+07	High	High	High	High	High	High	High	High	High	1
FALSE	High	Master Protein	B7ZY51	Octicosapeptide/Phox/Bem1p family protein OS=Zea mays OX=4577 GN=100279440 PE=2 SV=1	0	123.392	36	18	75	9	665	70.4	6.21	287.02	18			protein binding	Pf00564	100279440	Zm00001d008591	LOC100279440	8		0	0	1.90879e+07	1.58673e+07	1.70428e+07	1.5668e+07	1.52653e+07	1.71079e+07	1.97657e+07	1.62441e+07	1.49589e+07	High	High	High	High	High	High	High	High	High	1
FALSE	High	Master Protein	B6TH57	Succinate--CoA ligase [ADP-forming] subunit alpha, mitochondrial OS=Zea mays OX=4577 GN=100283329 PE=2 SV=1	0	123.304	52	12	83	2	331	34.2	8	443.54	12	metabolic process	mitochondrion	catalytic activity;nucleotide binding	Pf00549, Pf02629, Pf13607	100283329	Zm00001d006667	LOC100283329	2	Carbon metabolism; Biosynthesis of secondary metabolites; Citrate cycle (TCA cycle); Metabolic pathways; Propanoate metabolism	5	14	7.98049e+07	8.29261e+07	8.39991e+07	8.46287e+07	8.5987e+07	8.74307e+07	9.27035e+07	9.25184e+07	9.62717e+07	High	High	High	High	High	High	High	High	High	1
FALSE	High	Master Protein	B6THU9	Peroxidase OS=Zea mays OX=4577 GN=100283382 PE=2 SV=1	0	123.278	64	19	82	19	328	35.4	7.66	336.48	19	metabolic process;response to stimulus	extracellular	antioxidant activity;catalytic activity;metal ion binding	Pf00141	100283382	Zm00001d014467	LOC100283382	5	Metabolic pathways; Biosynthesis of secondary metabolites; Phenylpropanoid biosynthesis	3	0	1.2964e+08	1.319e+08	1.27727e+08	1.17353e+08	1.23307e+08	1.18556e+08	1.44539e+08	1.31146e+08	1.43056e+08	High	High	High	High	High	High	High	High	High	1
FALSE	High	Master Protein	A0A1D6E6B3	Isocitrate dehydrogenase [NADP] OS=Zea mays OX=4577 GN=ZEAMMB73_Zm00001d003083 PE=3 SV=1	0	123.205	47	23	56	17	489	54.5	8.27	231.56	23	metabolic process		catalytic activity;metal ion binding;nucleotide binding	Pf00180	100191657	Zm00001d003083	LOC100191657	2		0	0	3.57035e+07	3.79642e+07	3.96737e+07	4.14524e+07	4.1512e+07	3.78979e+07	3.25144e+07	3.54805e+07	3.70154e+07	High	High	High	High	High	High	High	High	High	1
FALSE	High	Master Protein	A0A1D6HR41	Pyridoxal 5'-phosphate synthase-like subunit PDX1.2 OS=Zea mays OX=4577 GN=ZEAMMB73_Zm00001d018632 PE=3 SV=1	0	123.024	42	17	151	3	413	44	9.39	614.65	17	metabolic process		catalytic activity	Pf01680, Pf05690	100272732	Zm00001d018632	LOC100272732	7		0	20	1.86291e+08	1.95302e+08	1.90551e+08	2.0853e+08	2.10807e+08	2.13888e+08	2.19132e+08	2.28117e+08	2.24736e+08	High	High	High	High	High	High	High	High	High	1
FALSE	High	Master Protein	A0A1D6IAR4	Protein PLASTID MOVEMENT IMPAIRED 1 OS=Zea mays OX=4577 GN=ZEAMMB73_Zm00001d021416 PE=4 SV=1	0	122.994	41	26	43	26	789	84.6	5.05	175.07	26	cell organization and biogenesis			Pf10358	100275421	Zm00001d021416	LOC100275421	7		0	0	2.02808e+07	2.03681e+07	2.05225e+07	2.06846e+07	2.01335e+07	1.88457e+07	1.61913e+07	1.62874e+07	1.65206e+07	High	High	High	High	High	High	High	High	High	1
FALSE	High	Master Protein	K7TYJ1	Ribonucleoprotein OS=Zea mays OX=4577 GN=ZEAMMB73_Zm00001d049965 PE=4 SV=1	0	122.986	49	11	119	10	286	31.2	4.75	574.83	11			RNA binding	Pf00076, Pf13893, Pf14259	100282806	Zm00001d049965	pco100700a	4		0	1	2.55234e+08	2.54236e+08	2.49267e+08	2.47143e+08	2.51727e+08	2.54628e+08	2.74082e+08	2.71403e+08	2.57574e+08	High	High	High	High	High	High	High	High	High	1
FALSE	High	Master Protein	B4FRI1	Phosphoserine aminotransferase OS=Zea mays OX=4577 GN=100284817 PE=2 SV=1	0	122.964	47	19	48	19	425	44.8	8.31	230.04	19	metabolic process		catalytic activity	Pf00266	100284817	Zm00001d027727	gpm584	1		0	0	7.61579e+07	7.40913e+07	7.46326e+07	7.87171e+07	7.66962e+07	8.44336e+07	9.87826e+07	8.86945e+07	1.0082e+08	High	High	High	High	High	High	High	High	High	1
FALSE	High	Master Protein	C0PLI2	Cold shock protein 2 OS=Zea mays OX=4577 GN=100857032 PE=2 SV=1	0	122.934	84	12	320	12	249	23.2	6.38	1602.57	12	regulation of biological process		DNA binding;metal ion binding	Pf00098, Pf00313, Pf08206	100857032	Zm00001d053908	LOC100857032	4		0	0	3.93767e+08	3.75509e+08	3.63475e+08	3.35835e+08	3.72815e+08	3.97268e+08	4.75752e+08	4.26302e+08	4.50505e+08	High	High	High	High	High	High	High	High	High	1
FALSE	High	Master Protein	A0A1D6KEP0	Serine hydroxymethyltransferase OS=Zea mays OX=4577 GN=ZEAMMB73_Zm00001d030859 PE=3 SV=1	0	122.835	45	22	69	18	538	58.5	7.74	285.09	22	metabolic process		catalytic activity	Pf00155, Pf00464	100381786	Zm00001d030859	LOC100381786	1		0	5	4.40611e+07	4.51865e+07	4.54081e+07	5.29039e+07	5.15888e+07	4.87707e+07	4.065e+07	4.40765e+07	4.331e+07	High	High	High	High	High	High	High	High	High	1
FALSE	High	Master Protein	A0A1D6JXJ7	D-fructose-1,6-bisphosphate 1-phosphohydrolase OS=Zea mays OX=4577 GN=ZEAMMB73_Zm00001d028562 PE=3 SV=1	0	122.652	43	15	51	15	413	44.5	5.22	256.04	15	metabolic process;response to stimulus	extracellular	catalytic activity	Pf00316	100216767	Zm00001d028562	LOC100216767	1		0	0	4.29456e+07	4.6904e+07	5.11892e+07	5.16051e+07	4.75167e+07	4.26162e+07	3.54729e+07	3.81983e+07	3.64489e+07	High	High	High	High	High	High	High	High	High	1
FALSE	High	Master Protein	C4J6K9	Guanosine nucleotide diphosphate dissociation inhibitor OS=Zea mays OX=4577 GN=100501867 PE=2 SV=1	0	122.636	50	20	57	4	445	49.9	5.76	228.92	20	metabolic process;regulation of biological process;response to stimulus;transport		catalytic activity;enzyme regulator activity	Pf00996	100501867	Zm00001d010251	LOC100501867	8		0	18	3.92258e+07	3.95996e+07	4.11157e+07	4.31218e+07	4.20764e+07	3.89709e+07	3.3142e+07	3.4175e+07	3.55711e+07	High	High	High	High	High	High	High	High	High	1
FALSE	High	Master Protein	A0A1D6KS88	Alpha-galactosidase OS=Zea mays OX=4577 GN=ZEAMMB73_Zm00001d032605 PE=3 SV=1	0	122.58	72	22	64	6	352	38.6	6.09	310.68	22	metabolic process		catalytic activity	Pf02065, Pf10566	100274554	Zm00001d032605	LOC100274554	1		0	17	3.86368e+07	3.8427e+07	3.81245e+07	3.68083e+07	3.69603e+07	3.6133e+07	3.72901e+07	3.71292e+07	3.76529e+07	High	High	High	High	High	High	High	High	High	1
FALSE	High	Master Protein	C0PFQ7	Sulfate adenylyltransferase OS=Zea mays OX=4577 GN=103625889 PE=2 SV=1	0	122.491	58	27	73	3	489	53.7	8.92	254.88	27	metabolic process		catalytic activity	Pf01747, Pf14306	103625889	Zm00001d013296	LOC103625889	5	Sulfur metabolism; Selenocompound metabolism; Purine metabolism; Metabolic pathways; Monobactam biosynthesis	5	22	6.88839e+07	6.90693e+07	6.71988e+07	7.21487e+07	7.0599e+07	7.53446e+07	7.18605e+07	6.71377e+07	6.8098e+07	High	High	High	High	High	High	High	High	High	1
FALSE	High	Master Protein	A0A1D6MD76	Protease Do-like 1 chloroplastic OS=Zea mays OX=4577 GN=ZEAMMB73_Zm00001d039059 PE=3 SV=1	0	122.429	46	16	77	4	481	49.8	7.74	421.08	16	metabolic process		catalytic activity;protein binding	Pf00089, Pf00595, Pf13180, Pf13365	100191797	Zm00001d039059	pco153568a	6		0	12	1.1529e+08	1.15352e+08	1.12405e+08	1.03416e+08	1.05198e+08	1.07777e+08	1.14768e+08	1.15516e+08	1.1461e+08	High	High	High	High	High	High	High	High	High	1
FALSE	High	Master Protein	A0A1D6LNQ8	Putative SERRATE-related C2H2 zinc-finger family protein OS=Zea mays OX=4577 GN=ZEAMMB73_Zm00001d036495 PE=3 SV=1	0	122.425	29	22	46	3	710	78.8	8.75	193.42	22			metal ion binding	Pf04959, Pf12066	100382107	Zm00001d036495	LOC100382107	6		0	1	1.42182e+06	1.47064e+06	1.55489e+06	1.38622e+06	1.39459e+06	1.44833e+06	1.6315e+06	1.62084e+06	1.74036e+06	High	High	High	High	High	High	High	High	High	1
FALSE	High	Master Protein	C4IYM7	Mitochondrial outer membrane protein porin 2 OS=Zea mays OX=4577 GN=103639463 PE=2 SV=1	0	122.402	74	20	123	5	275	29.2	9.16	551.4	20	transport	membrane	transporter activity	Pf01459	103639463	Zm00001d048149	LOC103639463	9		0	0	3.72386e+07	3.63203e+07	3.70614e+07	3.82189e+07	3.70165e+07	3.77461e+07	3.78492e+07	3.81777e+07	3.77645e+07	High	High	High	High	High	High	High	High	High	1
FALSE	High	Master Protein	Q9SPD7	Outer mitochondrial membrane protein porin OS=Zea mays OX=4577 GN=vdac2 PE=2 SV=1	0	122.134	70	13	81	13	276	29.2	8.12	420.63	13	transport	membrane	transporter activity	Pf01459	541796	Zm00001d038840	vdac2	6		0	0	1.21378e+08	1.19964e+08	1.19664e+08	1.25123e+08	1.25774e+08	1.28929e+08	1.41982e+08	1.3941e+08	1.47892e+08	High	High	High	High	High	High	High	High	High	1
FALSE	High	Master Protein	C0PLN9	D-3-phosphoglycerate dehydrogenase OS=Zea mays OX=4577 GN=100280735 PE=2 SV=1	0	122.107	45	22	68	2	612	63.9	7.28	277.3	22	metabolic process		catalytic activity;nucleotide binding	Pf00208, Pf00389, Pf00670, Pf01842, Pf02826, Pf05221, Pf07991	100280735	Zm00001d026472	LOC100280735	10	Carbon metabolism; Metabolic pathways; Glycine, serine and threonine metabolism; Biosynthesis of amino acids	4	1	1.88815e+06	2.31991e+06	2.19541e+06	2.67344e+06	2.6441e+06	2.16757e+06	2.13803e+06	2.23456e+06	2.66393e+06	High	High	High	High	High	High	High	High	High	1
FALSE	High	Master Protein	A0A1D6HQ77	Brick1 OS=Zea mays OX=4577 GN=100278793 PE=3 SV=1	0	122.085	64	24	53	23	470	53.3	6.05	238.87	24	metabolic process		catalytic activity;metal ion binding	Pf01432	100303805	Zm00001d018535	LOC100303805	5		0	1	5.16705e+07	4.99025e+07	5.54812e+07	5.36471e+07	5.38363e+07	4.91324e+07	4.07819e+07	4.40454e+07	4.41169e+07	High	High	High	High	High	High	High	High	High	1
FALSE	High	Master Protein	A0A1D6GT30	Putative WEB family protein chloroplastic OS=Zea mays OX=4577 GN=ZEAMMB73_Zm00001d014418 PE=4 SV=1	0	121.945	33	30	53	15	931	103.8	5.12	211.59	30				Pf02463, Pf05701, Pf12128	100381608	Zm00001d014418	LOC100381608	5		0	0	6.46964e+06	7.38913e+06	6.73288e+06	7.25799e+06	7.31595e+06	6.41243e+06	6.32231e+06	6.02711e+06	6.79771e+06	High	High	High	High	High	High	High	High	High	1
FALSE	High	Master Protein	A0A1D6N9H5	Metacaspase-6 OS=Zea mays OX=4577 GN=ZEAMMB73_Zm00001d043195 PE=4 SV=1	0	121.832	45	17	68	16	421	45.9	6.15	322.16	17				Pf00656	100274565	Zm00001d043195	LOC100274565	3		0	1	8.98478e+07	8.47607e+07	8.81281e+07	8.84736e+07	8.87843e+07	9.62244e+07	1.05951e+08	1.0107e+08	1.04426e+08	High	High	High	High	High	High	High	High	High	1
FALSE	High	Master Protein	B6UHU1	Catalase OS=Zea mays OX=4577 GN=542369 PE=2 SV=1	0	121.777	45	18	60	14	492	56.7	7.4	244.23	18	metabolic process;response to stimulus		antioxidant activity;catalytic activity;metal ion binding	Pf00199, Pf06628	542369	Zm00001d014848	cat1; catalase1; LOC100857004	5	Biosynthesis of secondary metabolites; Carbon metabolism; MAPK signaling pathway - plant; Peroxisome; Glyoxylate and dicarboxylate metabolism; Tryptophan metabolism	6	1	4.56116e+07	4.29114e+07	4.43018e+07	4.7048e+07	4.732e+07	4.69892e+07	4.8195e+07	4.62077e+07	4.80761e+07	High	High	High	High	High	High	High	High	High	1
FALSE	High	Master Protein	A0A1D6HL75	Ferredoxin--nitrite reductase chloroplastic OS=Zea mays OX=4577 GN=ZEAMMB73_Zm00001d018161 PE=3 SV=1	0	121.41	45	23	47	6	606	67.4	8.46	198.53	23	metabolic process		catalytic activity	Pf01077, Pf03460	103627781	Zm00001d018161	LOC103627781	5		0	0	4.29687e+06	4.6288e+06	4.19477e+06	5.19632e+06	4.99313e+06	4.86691e+06	4.34701e+06	4.11361e+06	4.70328e+06	High	High	High	High	High	High	High	High	High	1
FALSE	High	Master Protein	B6TBW4	ERBB-3 BINDING PROTEIN 1 OS=Zea mays OX=4577 GN=100282838 PE=2 SV=1	0	121.356	56	18	64	6	394	43.2	7.03	294.4	18				Pf00557	100282838	Zm00001d037992	LOC100282838; AC233895.1_FG001	6		0	13	1.07587e+08	1.07633e+08	1.13246e+08	1.16255e+08	1.15182e+08	1.06866e+08	1.01252e+08	1.01707e+08	1.1414e+08	High	High	High	High	High	High	High	High	High	1
FALSE	High	Master Protein	A0A1D6Q048	Adenylate kinase OS=Zea mays OX=4577 GN=ZEAMMB73_Zm00001d050150 PE=3 SV=1	0	121.288	42	23	86	17	569	63	8.75	294.52	23	metabolic process	membrane	catalytic activity;nucleotide binding	Pf00406, Pf05191, Pf09353, Pf13207, Pf13238, Pf13671	100382527	Zm00001d050150	LOC100382527	4		0	7	3.23528e+08	3.19274e+08	3.1202e+08	2.95996e+08	3.14034e+08	2.72444e+08	3.16413e+08	3.19322e+08	2.92504e+08	High	High	High	High	High	High	High	High	High	1
FALSE	High	Master Protein	B6TQB3	Ran-binding protein 1 OS=Zea mays OX=4577 GN=100284131 PE=2 SV=1	0	121.269	66	15	65	8	210	23.2	4.81	322.13	15	transport			Pf00638	100284131	Zm00001d047727	umc2343	9		0	0	2.48335e+07	2.59957e+07	2.63154e+07	2.54183e+07	2.42729e+07	2.41651e+07	2.28944e+07	2.27508e+07	2.28164e+07	High	High	High	High	High	High	High	High	High	1
FALSE	High	Master Protein	A0A1D6FA18	Alanine amino transferase8 OS=Zea mays OX=4577 GN=100279700 PE=4 SV=1	0	121.254	44	19	81	6	479	53.5	8.41	357.32	19	metabolic process		catalytic activity	Pf00155	100501386; 100279700	Zm00001d007937	LOC100501386; LOC100279700	2		0	0	4.75722e+06	4.86209e+06	5.058e+06	5.7998e+06	5.35706e+06	5.04587e+06	4.36267e+06	4.13236e+06	4.70739e+06	High	High	High	High	High	High	High	High	High	1
FALSE	High	Master Protein	B4FPG9	Phosphoglycolate phosphatase 1A chloroplastic OS=Zea mays OX=4577 GN=100193796 PE=2 SV=1	0	121.244	52	14	62	14	366	39.3	5.64	333.48	14	metabolic process		catalytic activity	Pf00702, Pf09419, Pf13242, Pf13344	100193796	Zm00001d025747	LOC100193796	10	Carbon metabolism; Metabolic pathways; Biosynthesis of secondary metabolites; Glyoxylate and dicarboxylate metabolism	4	0	6.44581e+07	6.51153e+07	6.68254e+07	6.43494e+07	6.45141e+07	6.07549e+07	5.39646e+07	6.01154e+07	5.80865e+07	High	High	High	High	High	High	High	High	High	1
FALSE	High	Master Protein	A0A1D6LKN6	Phosphopyruvate hydratase OS=Zea mays OX=4577 GN=ZEAMMB73_Zm00001d036086 PE=4 SV=1	0	121.125	42	14	89	2	349	38.7	7.23	447.2	14	metabolic process		catalytic activity;metal ion binding	Pf00113	103631112	Zm00001d036086	LOC103631112	6		0	0	261275	277208	279405	319789	311939	297810	325677	330433	348913	High	High	High	High	High	High	High	High	High	1
FALSE	High	Master Protein	B4FHN3	L-ascorbate peroxidase OS=Zea mays OX=4577 GN=100194161 PE=2 SV=1	0	121.079	65	21	87	15	339	37	8.79	326.65	21	metabolic process;response to stimulus		antioxidant activity;catalytic activity	Pf00141	100194161	Zm00001d003643	LOC100194161	2	Glutathione metabolism; Ascorbate and aldarate metabolism	2	3	1.27778e+08	1.30857e+08	1.31264e+08	1.26254e+08	1.22238e+08	1.30929e+08	1.49367e+08	1.39457e+08	1.45522e+08	High	High	High	High	High	High	High	High	High	1
FALSE	High	Master Protein	B6SL10	Fasciclin-like arabinogalactan protein 2 OS=Zea mays OX=4577 GN=100280729 PE=2 SV=1	0	121.042	34	14	60	14	421	44.7	7.05	312.17	14				Pf02469	100280729	Zm00001d037540	rfz1	6		0	0	7.17893e+07	7.22942e+07	7.70746e+07	7.61262e+07	7.09132e+07	7.15481e+07	7.96322e+07	7.04973e+07	7.84037e+07	High	High	High	High	High	High	High	High	High	1
FALSE	High	Master Protein	C0P3K6	Aspartic proteinase A1 OS=Zea mays OX=4577 GN=100282399 PE=2 SV=1	0	120.695	47	16	48	8	510	54.5	5.64	237.93	16	metabolic process		catalytic activity	Pf00026, Pf03489, Pf05184, Pf14543	100282399	Zm00001d039043	LOC100282399	6		0	9	4.76775e+07	4.73504e+07	4.78936e+07	5.23248e+07	5.18374e+07	5.15196e+07	5.38474e+07	5.15787e+07	5.29531e+07	High	High	High	High	High	High	High	High	High	1
FALSE	High	Master Protein	A0A1D6HHX7	Heat shock 70 kDa protein 17 OS=Zea mays OX=4577 GN=100279899 PE=4 SV=1	0	120.594	28	23	58	11	927	103.8	9.19	221.82	23			nucleotide binding	Pf00012	100279899	Zm00001d017809	LOC100279899	5		0	13	3.03043e+07	2.91638e+07	2.95577e+07	3.12761e+07	3.10236e+07	2.94143e+07	2.80622e+07	2.84744e+07	2.88263e+07	High	High	High	High	High	High	High	High	High	1
FALSE	High	Master Protein	A0A1D6I845	Proteasome subunit beta OS=Zea mays OX=4577 GN=103632974 PE=3 SV=1	0	120.579	90	18	102	1	221	24.3	6.89	521.15	18	metabolic process	cytoplasm;nucleus;proteasome	catalytic activity	Pf00227	103632974	Zm00001d021051	LOC103632974	7		0	18	1.76872e+08	1.8517e+08	1.86058e+08	1.95781e+08	1.85377e+08	1.90479e+08	2.00075e+08	1.92382e+08	2.10335e+08	High	High	High	High	High	High	High	High	High	1
FALSE	High	Master Protein	B6TAQ5	40S ribosomal protein S3a OS=Zea mays OX=4577 GN=100282717 PE=2 SV=1	0	120.378	67	20	69	1	260	29.7	9.79	290.94	20	metabolic process	cytoplasm;ribosome	structural molecule activity	Pf01015	100282717	Zm00001d028117	LOC100282717	1	Ribosome	1	0	380843	391239	406255	472104	448426	378567	424206	352323	335170	High	High	High	High	High	High	High	High	High	1
FALSE	High	Master Protein	B6TAJ3	Proteasome subunit alpha type OS=Zea mays OX=4577 GN=100282706 PE=2 SV=1	0	120.343	63	15	87	15	274	30	5.27	381.37	15	metabolic process	cytoplasm;nucleus;proteasome	catalytic activity	Pf00227, Pf10584	100282706	Zm00001d015180	LOC100282706	5	Proteasome	1	0	1.19681e+08	1.1826e+08	1.15661e+08	1.21752e+08	1.1993e+08	1.17471e+08	1.2317e+08	1.16791e+08	1.31076e+08	High	High	High	High	High	High	High	High	High	1
FALSE	High	Master Protein	A0A1D6FKP2	Protease Do-like 1 chloroplastic OS=Zea mays OX=4577 GN=ZEAMMB73_Zm00001d009613 PE=3 SV=1	0	120.312	47	16	66	4	461	48.3	7.84	359.5	16	metabolic process		catalytic activity;protein binding	Pf00089, Pf00595, Pf13180, Pf13365	100279259	Zm00001d009613	LOC100279259	8		0	0	3.03822e+07	3.05167e+07	3.00706e+07	2.75684e+07	2.88687e+07	2.82697e+07	3.05531e+07	3.20535e+07	2.84979e+07	High	High	High	High	High	High	High	High	High	1
FALSE	High	Master Protein	B4FV03	Glutathione transferase11 OS=Zea mays OX=4577 GN=541829 PE=2 SV=1	0	120.202	65	16	93	14	305	34.1	8.1	393.12	16			catalytic activity;protein binding	Pf00043, Pf02798, Pf13409, Pf13410, Pf13417	541829	Zm00001d027539	gst11	1	Glutathione metabolism	1	2	1.33481e+08	1.3253e+08	1.39401e+08	1.26991e+08	1.29212e+08	1.15791e+08	1.1609e+08	1.16237e+08	1.19957e+08	High	High	High	High	High	High	High	High	High	1
FALSE	High	Master Protein	A0A1D6PI62	40S ribosomal protein S3a OS=Zea mays OX=4577 GN=ZEAMMB73_Zm00001d048158 PE=3 SV=1	0	120.159	59	21	69	1	306	34.3	9.77	289.16	21	metabolic process	cytoplasm;ribosome	structural molecule activity	Pf01015	100273118	Zm00001d048158	LOC100273118	9		0	24	5.45328e+07	5.82152e+07	6.27377e+07	7.46649e+07	6.95897e+07	6.37216e+07	5.57934e+07	5.18618e+07	5.15971e+07	High	High	High	High	High	High	High	High	High	1
FALSE	High	Master Protein	K7UUB0	Triose phosphate isomerase3 OS=Zea mays OX=4577 GN=ZEAMMB73_Zm00001d008619 PE=3 SV=1	0	120.074	80	14	152	7	250	26.7	5.19	600.85	14	metabolic process		catalytic activity	Pf00121	100194114	Zm00001d008619	LOC100194114	8		0	0	1.65107e+08	1.60222e+08	1.59691e+08	1.58074e+08	1.59819e+08	1.68632e+08	1.81196e+08	1.79626e+08	1.82605e+08	High	High	High	High	High	High	High	High	High	1
FALSE	High	Master Protein	A0A1D6NTB3	Uncharacterized protein OS=Zea mays OX=4577 GN=ZEAMMB73_Zm00001d045072 PE=4 SV=1	0	120.025	38	29	46	4	994	108.5	6.15	175.94	29					100217186	Zm00001d045072	AY107496	9		0	25	1.8546e+07	1.77404e+07	1.73316e+07	1.80408e+07	1.77217e+07	1.75028e+07	1.99177e+07	1.8707e+07	2.13616e+07	High	High	High	High	High	High	High	High	High	1
FALSE	High	Master Protein	A0A1D6JGD2	Plasma membrane ATPase OS=Zea mays OX=4577 GN=542052 PE=3 SV=1	0	119.98	27	24	78	3	947	104.4	6.93	317.37	24	metabolic process;transport	membrane	catalytic activity;nucleotide binding;transporter activity	Pf00122, Pf00690, Pf00702, Pf12710, Pf13246	542052	Zm00001d026490	mha4	10		0	21	3.97755e+07	3.73585e+07	4.1617e+07	3.09018e+07	2.96713e+07	2.85046e+07	4.4273e+07	3.92578e+07	3.85192e+07	High	High	High	High	High	High	High	High	High	1
FALSE	High	Master Protein	B4F833	Diaminopimelate epimerase OS=Zea mays OX=4577 GN=100191234 PE=2 SV=1	0	119.87	56	15	63	6	352	37.8	6.38	262.82	15	metabolic process	cytoplasm	catalytic activity	Pf01678	100191234	Zm00001d030677	pco102509	1	Metabolic pathways; Biosynthesis of secondary metabolites; Biosynthesis of amino acids; Lysine biosynthesis	4	0	2.4354e+07	2.49504e+07	2.48248e+07	2.69294e+07	2.73073e+07	2.67553e+07	2.32034e+07	2.32896e+07	2.4626e+07	High	High	High	High	High	High	High	High	High	1
FALSE	High	Master Protein	B4FJP7	Photosynthetic NDH subunit of subcomplex B 2 chloroplastic OS=Zea mays OX=4577 GN=100216780 PE=2 SV=1	0	119.869	67	16	74	11	354	37.6	7.37	340.61	16	metabolic process		catalytic activity		100216780	Zm00001d027729	LOC100216780	1		0	0	5.14805e+07	5.30396e+07	5.10769e+07	5.58139e+07	5.47705e+07	5.3547e+07	4.77762e+07	4.97543e+07	4.6751e+07	High	High	High	High	High	High	High	High	High	1
FALSE	High	Master Protein	A0A1D6EGA5	Aconitate hydratase OS=Zea mays OX=4577 GN=103646899 PE=3 SV=1	0	119.857	31	24	47	2	928	101.2	6.71	179.58	24	metabolic process		catalytic activity;metal ion binding	Pf00330, Pf00694	103646899	Zm00001d004564	LOC103646899	2		0	0	712961	672151	654132	685017	699743	656399	497717	509636	562085	High	High	High	High	High	High	High	High	High	1
FALSE	High	Master Protein	A0A1D6F2R4	Carboxypeptidase OS=Zea mays OX=4577 GN=ZEAMMB73_Zm00001d007073 PE=3 SV=1	0	119.798	34	16	53	8	519	55.8	5.74	267.58	16	metabolic process	membrane	catalytic activity	Pf00450	100281439	Zm00001d007073	TIDP3020	2		0	0	2.4376e+07	2.91842e+07	3.02586e+07	3.32265e+07	3.19331e+07	3.48969e+07	3.08857e+07	3.41689e+07	3.30354e+07	High	High	High	High	High	High	High	High	High	1
FALSE	High	Master Protein	A0A1D6IDV8	Pyruvate phosphate dikinase regulatory protein 2 OS=Zea mays OX=4577 GN=100279565 PE=3 SV=1	0	119.548	60	18	63	16	420	45.4	7.49	289.68	18	metabolic process		catalytic activity;nucleotide binding	Pf03618	100279565	Zm00001d021672	LOC100279565	7		0	0	4.79322e+07	4.66355e+07	4.55782e+07	4.57213e+07	4.43767e+07	4.3714e+07	4.63705e+07	4.73474e+07	4.57294e+07	High	High	High	High	High	High	High	High	High	1
FALSE	High	Master Protein	C0PFA1	Adenylosuccinate synthetase, chloroplastic OS=Zea mays OX=4577 GN=PURA PE=2 SV=1	0	119.541	55	20	57	18	484	51.9	7.14	240.26	20	metabolic process	cytoplasm	catalytic activity;metal ion binding;nucleotide binding	Pf00709	542334	Zm00001d027871	adss1	1		0	0	4.49108e+07	4.84974e+07	4.61697e+07	5.28036e+07	4.9987e+07	4.85431e+07	5.24303e+07	5.23765e+07	5.62067e+07	High	High	High	High	High	High	High	High	High	1
FALSE	High	Master Protein	B6TNC0	Ankyrin repeat domain-containing protein 2 OS=Zea mays OX=4577 GN=100502367 PE=2 SV=1	0	119.442	65	16	61	12	323	34.8	4.53	290.5	16			protein binding	Pf00023, Pf12796, Pf13606, Pf13637, Pf13857	100502367	Zm00001d021126	LOC100502367	7		0	0	8.56883e+07	9.03778e+07	8.04406e+07	8.21942e+07	8.22805e+07	8.59345e+07	9.44787e+07	9.36917e+07	9.69187e+07	High	High	High	High	High	High	High	High	High	1
FALSE	High	Master Protein	B4FUZ9	50S ribosomal protein L15 chloroplastic OS=Zea mays OX=4577 GN=100273366 PE=2 SV=1	0	119.278	48	16	85	16	267	28.2	10.73	325.11	16	metabolic process	ribosome	structural molecule activity	Pf00828	100273366	Zm00001d028240	LOC100273366	1	Ribosome	1	0	3.21017e+08	3.19996e+08	3.16763e+08	3.25933e+08	3.20936e+08	3.56619e+08	3.75441e+08	3.40872e+08	3.46878e+08	High	High	High	High	High	High	High	High	High	1
FALSE	High	Master Protein	A0A1D6NQF3	Non-reducing end alpha-L-arabinofuranosidase OS=Zea mays OX=4577 GN=ZEAMMB73_Zm00001d044648 PE=3 SV=1	0	119.113	41	18	42	13	667	73.3	5.33	194.23	18	metabolic process		catalytic activity	Pf06964	100193890	Zm00001d044648	LOC100193890	3		0	5	5.46732e+07	5.82717e+07	5.7089e+07	5.57359e+07	5.5628e+07	5.23471e+07	4.36906e+07	4.69496e+07	4.76254e+07	High	High	High	High	High	High	High	High	High	1
FALSE	High	Master Protein	B4FLA1	Indole-3-glycerol-phosphate synthase OS=Zea mays OX=4577 GN=100272983 PE=2 SV=1	0	119.041	66	19	64	1	374	40.9	7.4	294.55	19	metabolic process		catalytic activity	Pf00218	100272983	Zm00001d024393	LOC100272983	10		0	18	4.16211e+07	4.31085e+07	4.46144e+07	4.90789e+07	4.77766e+07	4.68778e+07	5.03724e+07	4.79337e+07	5.38381e+07	High	High	High	High	High	High	High	High	High	1
FALSE	High	Master Protein	B4F9N4	Plastoquinol--plastocyanin reductase OS=Zea mays OX=4577 GN=100273354 PE=2 SV=1	0	119.039	56	13	304	4	226	24	8.32	1391.01	13	metabolic process;transport	membrane	catalytic activity	Pf00355, Pf08802	100273354	Zm00001d016134	ris2	5	Photosynthesis; Metabolic pathways	2	9	1.53944e+09	1.51607e+09	1.49153e+09	1.35745e+09	1.42647e+09	1.54734e+09	1.68076e+09	1.69128e+09	1.6019e+09	High	High	High	High	High	High	High	High	High	1
FALSE	High	Master Protein	B6STQ5	Urease accessory protein G OS=Zea mays OX=4577 GN=100217046 PE=2 SV=1	0	118.949	72	18	60	18	278	29.9	6.44	252.4	18	metabolic process;regulation of biological process	membrane	catalytic activity;metal ion binding	Pf02492, Pf03308	100217046	Zm00001d009580	pco130711	8		0	0	6.42842e+07	6.94828e+07	6.65823e+07	6.78988e+07	6.755e+07	7.1232e+07	8.59187e+07	7.87502e+07	8.59783e+07	High	High	High	High	High	High	High	High	High	1
FALSE	High	Master Protein	A0A1D6JS28	Outer mitochondrial membrane protein porin OS=Zea mays OX=4577 GN=ZEAMMB73_Zm00001d028102 PE=3 SV=1	0	118.91	76	21	96	6	275	29.2	9.07	387.33	21	transport	membrane	transporter activity	Pf01459	100281095	Zm00001d028102	LOC100281095	1		0	16	1.84539e+08	1.79482e+08	1.76942e+08	1.81187e+08	1.7892e+08	1.83536e+08	1.91083e+08	1.76512e+08	1.88522e+08	High	High	High	High	High	High	High	High	High	1
FALSE	High	Master Protein	C0P558	UBP1-associated protein 2C OS=Zea mays OX=4577 GN=100382178 PE=2 SV=1	0	118.817	56	18	60	9	448	44.7	8.47	295.1	18			RNA binding	Pf00076, Pf14259	100382178	Zm00001d011336	LOC100382178	8	Spliceosome	1	9	6.63879e+07	6.41941e+07	6.35302e+07	6.21442e+07	6.45165e+07	6.50156e+07	7.31156e+07	7.05337e+07	7.30019e+07	High	High	High	High	High	High	High	High	High	1
FALSE	High	Master Protein	C0P6J3	Sulfate adenylyltransferase OS=Zea mays OX=4577 GN=103643994 PE=2 SV=1	0	118.782	55	25	71	1	487	53.6	8.46	260.77	25	metabolic process		catalytic activity	Pf01747, Pf14306	103643994	Zm00001d033981	LOC103643994	1	Sulfur metabolism; Selenocompound metabolism; Purine metabolism; Metabolic pathways; Monobactam biosynthesis	5	0	348819	347499	341954	313910	316833	348132	311674	296098	363570	High	High	High	High	High	High	High	High	High	1
FALSE	High	Master Protein	K7U372	GrpE protein homolog OS=Zea mays OX=4577 GN=100272696 PE=3 SV=1	0	118.732	56	17	99	16	332	36.1	5.58	431.41	17	metabolic process;regulation of biological process	mitochondrion;organelle lumen	enzyme regulator activity;nucleotide binding;protein binding	Pf01025	100272696	Zm00001d050123	LOC100272696	4		0	2	8.15161e+07	8.18375e+07	8.45313e+07	8.16043e+07	8.50494e+07	8.55216e+07	1.07997e+08	1.05335e+08	1.10541e+08	High	High	High	High	High	High	High	High	High	1
FALSE	High	Master Protein	C0P790	Eukaryotic translation initiation factor 3 subunit B OS=Zea mays OX=4577 GN=100216593 PE=2 SV=1	0	118.714	38	23	42	23	720	82.9	5.22	206.39	23	cell organization and biogenesis;metabolic process;regulation of biological process	cytoplasm	protein binding;RNA binding	Pf00076, Pf08662, Pf13893, Pf14259	100216593	Zm00001d030011	LOC100216593	1		0	0	1.8391e+07	2.16936e+07	2.18233e+07	2.5587e+07	2.34092e+07	2.10575e+07	1.62037e+07	1.53205e+07	1.58852e+07	High	High	High	High	High	High	High	High	High	1
FALSE	High	Master Protein	B4FU03	Lecithin-cholesterol acyltransferase-like 1 OS=Zea mays OX=4577 GN=ZEAMMB73_Zm00001d005392 PE=2 SV=1	0	118.532	54	18	49	18	439	49	8.57	217.12	18	metabolic process		catalytic activity	Pf00561, Pf02450, Pf12695, Pf12697	100274532	Zm00001d005392	LOC100274532	2		0	0	3.13059e+07	3.01126e+07	3.11765e+07	3.13362e+07	3.03207e+07	2.73396e+07	3.0539e+07	2.99574e+07	3.09903e+07	High	High	High	High	High	High	High	High	High	1
FALSE	High	Master Protein	K7UH13	Adenosine kinase OS=Zea mays OX=4577 GN=ZEAMMB73_Zm00001d051157 PE=3 SV=1	0	118.414	69	17	59	5	342	37	5.08	268.24	17	metabolic process		catalytic activity	Pf00294, Pf05693	103653801	Zm00001d051157	LOC103653801	4	Purine metabolism; Metabolic pathways	2	0	5.00782e+06	5.13912e+06	5.11761e+06	6.13371e+06	5.8127e+06	6.12173e+06	6.13965e+06	5.98633e+06	6.91505e+06	High	High	High	High	High	High	High	High	High	1
FALSE	High	Master Protein	A0A1D6EEW2	Natterin-4 OS=Zea mays OX=4577 GN=ZEAMMB73_Zm00001d004342 PE=4 SV=1	0	118.383	40	17	140	8	372	41.1	6.05	574.56	17				Pf07468	100275466	Zm00001d004342	LOC100275466	2		0	7	4.78239e+08	4.76548e+08	4.66804e+08	6.76021e+08	6.36037e+08	5.83878e+08	3.75729e+08	3.87846e+08	3.77106e+08	High	High	High	High	High	High	High	High	High	1
FALSE	High	Master Protein	B4FRC8	FAD/NAD(P)-binding oxidoreductase OS=Zea mays OX=4577 GN=100282665 PE=2 SV=1	0	118.297	55	13	226	13	294	31.6	7.15	917.69	13	metabolic process		catalytic activity	Pf00175, Pf00970	100282665	Zm00001d016542	pco096371	5		0	0	6.58807e+08	6.37133e+08	6.28698e+08	6.3603e+08	6.63562e+08	6.71252e+08	7.75186e+08	7.02435e+08	7.39744e+08	High	High	High	High	High	High	High	High	High	1
FALSE	High	Master Protein	A0A1D6GXQ7	Glycerate dehydrogenase HPR peroxisomal OS=Zea mays OX=4577 GN=ZEAMMB73_Zm00001d014919 PE=3 SV=1	0	118.265	58	16	44	16	409	44.5	8.4	215.78	16	metabolic process		catalytic activity;nucleotide binding	Pf00389, Pf02826	100193709	Zm00001d014919	LOC100193709	5		0	0	5.09458e+07	5.5155e+07	5.50445e+07	5.55274e+07	5.46618e+07	5.15628e+07	4.7937e+07	4.73142e+07	4.95173e+07	High	High	High	High	High	High	High	High	High	1
FALSE	High	Master Protein	B4FFA7	Enoyl-[acyl-carrier-protein] reductase [NADH] chloroplastic OS=Zea mays OX=4577 GN=100193519 PE=2 SV=1	0	118.161	53	14	61	7	369	39	7.75	310.4	14				Pf13561	100193519	Zm00001d049975	gpm519	4	Fatty acid biosynthesis; Fatty acid metabolism; Biotin metabolism; Metabolic pathways	4	0	4.05785e+07	3.95348e+07	3.75716e+07	3.87031e+07	3.95252e+07	3.80356e+07	3.71097e+07	3.72198e+07	3.71879e+07	High	High	High	High	High	High	High	High	High	1
FALSE	High	Master Protein	A0A1D6M4H1	Guanosine nucleotide diphosphate dissociation inhibitor OS=Zea mays OX=4577 GN=103630368 PE=3 SV=1	0	117.807	46	19	53	3	445	49.9	5.76	211.94	19	metabolic process;regulation of biological process;response to stimulus;transport		catalytic activity;enzyme regulator activity	Pf00996	103630368	Zm00001d038200	LOC103630368	6		0	0	2.18748e+06	2.10338e+06	2.19211e+06	2.24413e+06	2.15734e+06	2.21572e+06	1.73599e+06	1.84239e+06	1.8696e+06	High	High	High	High	High	High	High	High	High	1
FALSE	High	Master Protein	A0A1D6EAQ0	GrpE protein homolog OS=Zea mays OX=4577 GN=ZEAMMB73_Zm00001d003663 PE=3 SV=1	0	117.716	64	19	81	19	275	30.1	9.11	354.73	19	metabolic process;regulation of biological process	mitochondrion;organelle lumen	enzyme regulator activity;nucleotide binding;protein binding	Pf01025	103648642	Zm00001d003663	LOC103648642	2		0	0	1.71598e+08	1.71274e+08	1.73451e+08	1.68489e+08	1.65151e+08	1.72963e+08	1.77725e+08	1.81249e+08	1.74989e+08	High	High	High	High	High	High	High	High	High	1
FALSE	High	Master Protein	B6SWX3	Anthocyanidin 3-O-glucosyltransferase OS=Zea mays OX=4577 GN=100281608 PE=2 SV=1	0	117.69	46	20	57	18	482	52	6.23	247.39	20	metabolic process		catalytic activity	Pf00201	100281608	Zm00001d037383	LOC100281608	6		0	2	6.2162e+07	6.21413e+07	6.403e+07	7.58692e+07	7.60101e+07	7.31689e+07	6.56384e+07	6.8533e+07	7.52875e+07	High	High	High	High	High	High	High	High	High	1
FALSE	High	Master Protein	A0A1D6G9Q0	Proteasome subunit alpha type OS=Zea mays OX=4577 GN=ZEAMMB73_Zm00001d012546 PE=3 SV=1	0	117.677	65	18	65	3	249	27.3	6.32	239.22	18	metabolic process	cytoplasm;nucleus;proteasome	catalytic activity	Pf00227, Pf10584	100285986	Zm00001d012546	LOC100285986	8		0	2	8.54225e+06	8.43708e+06	9.13423e+06	1.02323e+07	1.00457e+07	9.71391e+06	8.9159e+06	9.17525e+06	9.08148e+06	High	High	High	High	High	High	High	High	High	1
FALSE	High	Master Protein	B4FS55	Thioredoxin-dependent peroxiredoxin OS=Zea mays OX=4577 GN=100283690 PE=2 SV=1	0	117.644	58	12	223	12	218	23.4	9.7	1143.18	12	cellular homeostasis;metabolic process;regulation of biological process;response to stimulus		antioxidant activity;catalytic activity	Pf00255, Pf00578, Pf02630, Pf08534, Pf13905	100283690	Zm00001d037103	LOC100283690	6		0	0	8.63909e+08	8.10915e+08	7.84334e+08	7.83418e+08	7.87938e+08	8.71948e+08	8.75336e+08	8.46783e+08	8.09392e+08	High	High	High	High	High	High	High	High	High	1
FALSE	High	Master Protein	A0A1D6JMR5	Catalase OS=Zea mays OX=4577 GN=542230 PE=3 SV=1	0	117.639	45	20	65	16	493	56.5	7.06	251.34	20	metabolic process;response to stimulus		antioxidant activity;catalytic activity;metal ion binding	Pf00199, Pf06628	542230	Zm00001d027511	cat2	1	Glyoxylate and dicarboxylate metabolism; Tryptophan metabolism; Carbon metabolism; Peroxisome; Biosynthesis of secondary metabolites; MAPK signaling pathway - plant	6	4	6.19037e+07	6.12322e+07	6.02717e+07	6.39193e+07	6.37789e+07	6.19313e+07	5.62543e+07	5.4852e+07	5.47696e+07	High	High	High	High	High	High	High	High	High	1
FALSE	High	Master Protein	B4FGR6	Eukaryotic translation initiation factor 2 subunit beta OS=Zea mays OX=4577 GN=100193916 PE=2 SV=1	0	117.621	57	20	72	1	267	30.2	6.8	297.06	20	metabolic process		catalytic activity;metal ion binding;RNA binding;transporter activity	Pf00115	100193916	Zm00001d007179	pco083605	2	RNA transport	1	19	6.4263e+07	6.45605e+07	6.41628e+07	6.94728e+07	7.00198e+07	6.67371e+07	7.4928e+07	7.2275e+07	7.37782e+07	High	High	High	High	High	High	High	High	High	1
FALSE	High	Master Protein	A0A1D6HC36	Eukaryotic translation initiation factor 4B OS=Zea mays OX=4577 GN=ZEAMMB73_Zm00001d017094 PE=4 SV=1	0	117.564	55	28	43	26	515	55.5	7.42	150.34	28	metabolic process		RNA binding	Pf06273	100191989	Zm00001d017094	LOC100191989	5		0	0	1.32672e+07	1.33778e+07	1.28344e+07	1.30781e+07	1.34806e+07	1.33198e+07	1.55964e+07	1.4592e+07	1.55337e+07	High	High	High	High	High	High	High	High	High	1
FALSE	High	Master Protein	C4JAX7	UDP-sulfoquinovose synthase chloroplastic OS=Zea mays OX=4577 GN=ZEAMMB73_Zm00001d009967 PE=2 SV=1	0	117.548	53	18	44	18	472	52.4	8.15	208.23	18	cell communication;metabolic process;response to stimulus		catalytic activity;metal ion binding	Pf01370	100282424	Zm00001d009967	LOC100282424	8		0	0	5.14983e+07	5.09815e+07	5.06121e+07	5.90096e+07	5.7042e+07	5.03866e+07	4.14732e+07	4.15726e+07	4.49315e+07	High	High	High	High	High	High	High	High	High	1
FALSE	High	Master Protein	A0A1D6GK62	Proteasome subunit beta OS=Zea mays OX=4577 GN=ZEAMMB73_Zm00001d013505 PE=3 SV=1	0	117.493	87	15	62	7	196	21.5	5.91	246.32	15	metabolic process	cytoplasm;nucleus;proteasome	catalytic activity	Pf00227	100282105	Zm00001d013505	prc2	5		0	0	1.95565e+07	2.01054e+07	2.09517e+07	2.24824e+07	2.36766e+07	2.20822e+07	2.18612e+07	2.24776e+07	2.23518e+07	High	High	High	High	High	High	High	High	High	1
FALSE	High	Master Protein	A0A1D6L6A9	Malate dehydrogenase OS=Zea mays OX=4577 GN=ZEAMMB73_Zm00001d034241 PE=3 SV=1	0	117.429	72	18	77	14	358	37.4	7.72	330.79	18	metabolic process		catalytic activity	Pf00056, Pf01073, Pf02866	100282134	Zm00001d034241	LOC100282134	1		0	3	2.9913e+08	3.05216e+08	2.94505e+08	2.81394e+08	2.9062e+08	2.93712e+08	3.11529e+08	3.12243e+08	3.21871e+08	High	High	High	High	High	High	High	High	High	1
FALSE	High	Master Protein	C4J9J4	RNA-binding KH domain-containing protein OS=Zea mays OX=4577 GN=100502234 PE=2 SV=1	0	117.366	52	21	65	21	541	57.8	7.31	309.08	21			RNA binding	Pf00013, Pf07650, Pf13014	100502234	Zm00001d029328	LOC100502234	1		0	0	3.50246e+07	3.56501e+07	3.44192e+07	3.69111e+07	3.50694e+07	3.35942e+07	3.3678e+07	3.13091e+07	3.44256e+07	High	High	High	High	High	High	High	High	High	1
FALSE	High	Master Protein	A0A1D6N0R5	Protein RETICULATA-RELATED 4 chloroplastic OS=Zea mays OX=4577 GN=ZEAMMB73_Zm00001d042050 PE=3 SV=1	0	117.267	41	17	66	17	415	43.9	6.39	289.68	17				Pf11891	100275802	Zm00001d042050	cl24605_1	3		0	0	6.98775e+07	8.70909e+07	9.35344e+07	9.57178e+07	8.11688e+07	7.46162e+07	5.10668e+07	6.43496e+07	4.51887e+07	High	High	High	High	High	High	High	High	High	1
FALSE	High	Master Protein	A0A1D6HN01	CCT-alpha OS=Zea mays OX=4577 GN=100272316 PE=3 SV=1	0	117.207	43	19	42	1	545	59.2	6.23	171.11	19	metabolic process	cytoplasm	nucleotide binding;protein binding	Pf00118	100272316	Zm00001d018349	LOC100272316	5		0	0	417000	396685	442518	473901	451811	413850	370331	350727	382451	High	High	High	High	High	High	High	High	High	1
FALSE	High	Master Protein	A0A1D6QK06	14-3-3-like protein A OS=Zea mays OX=4577 GN=100283215 PE=3 SV=1	0	117.185	59	17	81	10	269	29.7	4.94	321.2	17			protein binding	Pf00244	100283215	Zm00001d052796	LOC100283215	4		0	0	1.84731e+07	1.83568e+07	1.93459e+07	1.93151e+07	1.95589e+07	1.88751e+07	1.38658e+07	1.37325e+07	1.26272e+07	High	High	High	High	High	High	High	High	High	1
FALSE	High	Master Protein	K7UCH1	CCT-theta OS=Zea mays OX=4577 GN=103654524 PE=3 SV=1	0	117.181	48	22	47	5	548	58.9	5.43	192.32	22	metabolic process	cytoplasm	nucleotide binding;protein binding	Pf00118	103654524	Zm00001d052948	LOC103654524	4		0	0	5.82841e+06	5.77186e+06	6.02395e+06	7.10484e+06	6.84064e+06	6.06465e+06	4.81012e+06	5.2805e+06	5.50658e+06	High	High	High	High	High	High	High	High	High	1
FALSE	High	Master Protein	B4FIV0	Succinate--CoA ligase [ADP-forming] subunit alpha, mitochondrial OS=Zea mays OX=4577 GN=100216609 PE=2 SV=1	0	117.122	50	11	75	1	331	34.3	8.22	365.55	11	metabolic process	mitochondrion	catalytic activity;nucleotide binding	Pf00549, Pf02629, Pf13607	100216609	Zm00001d021908	LOC100216609	7	Carbon metabolism; Biosynthesis of secondary metabolites; Citrate cycle (TCA cycle); Metabolic pathways; Propanoate metabolism	5	0	2.69067e+06	4.14664e+06	3.91662e+06	4.18136e+06	3.86112e+06	4.40416e+06	4.59403e+06	5.14217e+06	4.91025e+06	High	High	High	High	High	High	High	High	High	1
FALSE	High	Master Protein	A0A1D6JML2	Calcium-binding EF hand family protein OS=Zea mays OX=4577 GN=ZEAMMB73_Zm00001d027503 PE=4 SV=1	0	117.079	31	29	48	11	1040	111	5.86	178.97	29			metal ion binding;protein binding	Pf09606, Pf09770, Pf10046, Pf10186, Pf12763, Pf13499, Pf15346	100194194	Zm00001d027503	LOC100194194	1		0	18	3.77022e+07	3.75692e+07	3.70059e+07	3.83273e+07	3.80323e+07	3.76078e+07	3.92798e+07	3.74277e+07	4.05972e+07	High	High	High	High	High	High	High	High	High	1
FALSE	High	Master Protein	C4JBG7	3-isopropylmalate dehydratase OS=Zea mays OX=4577 GN=100284902 PE=2 SV=1	0	116.99	50	20	47	10	505	54.6	7.14	194.92	20	metabolic process		catalytic activity	Pf00330	100284902	Zm00001d015088	LOC100284902	5		0	12	3.31279e+07	3.70561e+07	3.51239e+07	3.66159e+07	3.76022e+07	3.50422e+07	3.78422e+07	3.80045e+07	4.15478e+07	High	High	High	High	High	High	High	High	High	1
FALSE	High	Master Protein	Q9FQB2	Glutathione S-transferase GST 27 OS=Zea mays OX=4577 GN=542632 PE=2 SV=1	0	116.923	56	12	88	12	237	25.2	5.63	408.23	12			catalytic activity;protein binding	Pf02798, Pf13409, Pf13410, Pf13417, Pf14497	542632	Zm00001d011154	pco061770a	8	Glutathione metabolism	1	0	2.27588e+08	2.38118e+08	2.25644e+08	2.5494e+08	2.46062e+08	2.53962e+08	2.32914e+08	2.53436e+08	2.4522e+08	High	High	High	High	High	High	High	High	High	1
FALSE	High	Master Protein	A0A1D6FB39	Glucosidase 2 subunit beta OS=Zea mays OX=4577 GN=100279808 PE=4 SV=1	0	116.92	48	24	47	24	581	65.8	4.89	181.32	24	metabolic process			Pf07915, Pf12999, Pf13015	100279808	Zm00001d008236	pco088319	8		0	0	2.03165e+07	2.07393e+07	2.1376e+07	2.11854e+07	2.05576e+07	2.04631e+07	2.38739e+07	2.27549e+07	2.44027e+07	High	High	High	High	High	High	High	High	High	1
FALSE	High	Master Protein	B4FRQ7	Proteasome subunit beta OS=Zea mays OX=4577 GN=100286342 PE=2 SV=1	0	116.868	86	17	101	1	221	24.3	6.34	517.98	17	metabolic process	cytoplasm;nucleus;proteasome	catalytic activity	Pf00227	100286342	Zm00001d006085	LOC100286342	2	Proteasome	1	0	6.80084e+06	6.21481e+06	6.55969e+06	6.83107e+06	6.78749e+06	7.14102e+06	6.63999e+06	6.77986e+06	7.61195e+06	High	High	High	High	High	High	High	High	High	1
FALSE	High	Master Protein	K7UFU7	2-hydroxy-3-oxopropionate reductase OS=Zea mays OX=4577 GN=ZEAMMB73_Zm00001d050810 PE=4 SV=1	0	116.866	67	14	42	14	295	30.6	7.83	235.34	14	metabolic process		catalytic activity;nucleotide binding	Pf01488, Pf02737, Pf03435, Pf03446, Pf03807, Pf14833	100282207	Zm00001d050810	LOC100282207	4		0	0	4.33179e+07	4.23053e+07	4.12264e+07	4.57806e+07	4.57075e+07	4.61827e+07	4.9158e+07	4.99703e+07	5.19198e+07	High	High	High	High	High	High	High	High	High	1
FALSE	High	Master Protein	A0A1D6K4Q7	Uncharacterized protein OS=Zea mays OX=4577 GN=ZEAMMB73_Zm00001d029376 PE=4 SV=1	0	116.779	43	17	57	16	348	36.7	9.32	224.55	17				Pf13266	100193997	Zm00001d029376	IDP2553	1		0	1	3.51702e+07	3.47173e+07	3.47545e+07	3.56018e+07	3.44773e+07	3.67624e+07	4.15763e+07	3.6385e+07	4.09657e+07	High	High	High	High	High	High	High	High	High	1
FALSE	High	Master Protein	B6SKN3	1,2-dihydroxy-3-keto-5-methylthiopentene dioxygenase OS=Zea mays OX=4577 GN=100216585 PE=2 SV=1	0	116.748	84	17	70	17	198	23.5	5.2	283.79	17	metabolic process;regulation of biological process	cytoplasm;nucleus	catalytic activity;metal ion binding	Pf02311, Pf03079, Pf07883	100280131; 100216585	Zm00001d027756	LOC100280131; gpm556	1	Cysteine and methionine metabolism; Metabolic pathways	2	0	1.28651e+08	1.28167e+08	1.25121e+08	1.20012e+08	1.24781e+08	1.27262e+08	1.44214e+08	1.48297e+08	1.46138e+08	High	High	High	High	High	High	High	High	High	1
FALSE	High	Master Protein	B4F9H6	Superoxide dismutase OS=Zea mays OX=4577 GN=100193398 PE=2 SV=1	0	116.748	70	12	58	1	233	25.2	7.27	265.25	12	metabolic process;response to stimulus		antioxidant activity;catalytic activity;metal ion binding	Pf00081, Pf02777	100193398	Zm00001d009990	SODA.3	8	Peroxisome	1	0	1.45896e+07	1.39104e+07	1.52635e+07	1.56471e+07	1.70975e+07	1.64612e+07	1.69924e+07	1.81898e+07	1.80883e+07	High	High	High	High	High	High	High	High	High	1
FALSE	High	Master Protein	A0A096RIV3	Proton pump-interactor 1 OS=Zea mays OX=4577 GN=103647378 PE=4 SV=1	0	116.676	41	22	56	14	617	69.2	8.88	214.64	22	regulation of biological process	endoplasmic reticulum;membrane		Pf13166	103647378	Zm00001d005636	LOC103647378	2		0	9	2.67058e+07	2.87839e+07	2.85159e+07	2.94601e+07	2.78558e+07	2.65741e+07	3.08358e+07	2.80832e+07	3.0762e+07	High	High	High	High	High	High	High	High	High	1
FALSE	High	Master Protein	C0P6Q4	Protein BTR1 OS=Zea mays OX=4577 GN=542422 PE=2 SV=1	0	116.663	63	18	58	8	344	37	6.18	280.44	18			RNA binding	Pf00013, Pf13014	542422	Zm00001d051881	transcribed sequence 1087; LOC542422	4		0	10	3.92441e+07	3.84467e+07	3.95802e+07	4.08933e+07	4.15409e+07	3.97535e+07	4.37291e+07	4.41797e+07	4.54161e+07	High	High	High	High	High	High	High	High	High	1
FALSE	High	Master Protein	B4FRX4	NAD(P)H dehydrogenase subunit M OS=Zea mays OX=4577 GN=ZEAMMB73_Zm00001d002815 PE=2 SV=1	0	116.625	55	15	86	15	210	24	6.81	349.74	15	metabolic process		catalytic activity	Pf10664	100277720	Zm00001d002815	TIDP3339	2		0	0	1.87387e+08	1.97011e+08	1.93291e+08	1.80343e+08	1.72782e+08	1.61233e+08	1.49434e+08	1.67468e+08	1.5547e+08	High	High	High	High	High	High	High	High	High	1
FALSE	High	Master Protein	A0A1D6N2M1	CDC5 protein OS=Zea mays OX=4577 GN=ZEAMMB73_Zm00001d042287 PE=3 SV=1	0	116.512	38	27	50	27	925	104.5	5.43	193.48	27	defense response;regulation of biological process;response to stimulus		DNA binding	Pf00249, Pf11831, Pf13921	541962	Zm00001d042287	myb2	3		0	0	1.7395e+07	1.73442e+07	1.74534e+07	1.77365e+07	1.74118e+07	1.6344e+07	1.62959e+07	1.58687e+07	1.69143e+07	High	High	High	High	High	High	High	High	High	1
FALSE	High	Master Protein	B6SI39	60S ribosomal protein L9 OS=Zea mays OX=4577 GN=ZEAMMB73_Zm00001d035901 PE=2 SV=1	0	116.453	74	16	97	3	190	21.4	9.7	468.19	16	metabolic process	ribosome	RNA binding;structural molecule activity	Pf00347	100284304	Zm00001d035902; Zm00001d035901	pco113533	6		0	14	1.1858e+08	1.26717e+08	1.2447e+08	1.55455e+08	1.47124e+08	1.37908e+08	1.30289e+08	1.18818e+08	1.28095e+08	High	High	High	High	High	High	High	High	High	1
FALSE	High	Master Protein	A0A1D6H5G3	Rhodanese-like domain-containing protein 4 chloroplastic OS=Zea mays OX=4577 GN=100192599 PE=4 SV=1	0	116.404	26	16	124	16	466	48.2	5.15	468.58	16					100192599	Zm00001d016100	LOC100192599	5		0	0	5.4375e+08	5.39784e+08	5.36946e+08	4.80458e+08	4.86235e+08	4.65027e+08	4.6155e+08	5.16003e+08	4.7337e+08	High	High	High	High	High	High	High	High	High	1
FALSE	High	Master Protein	Q49HD8	12-oxo-phytodienoic acid reductase OS=Zea mays OX=4577 GN=OPR7 PE=2 SV=1	0	116.376	82	24	38	12	399	44.1	8.37	178.42	24	metabolic process		catalytic activity;nucleotide binding	Pf00724	732830	Zm00001d032049	pco088243a	1	Metabolic pathways; Biosynthesis of secondary metabolites; alpha-Linolenic acid metabolism	3	13	2.07362e+07	2.06112e+07	2.06503e+07	2.20529e+07	2.17546e+07	2.07982e+07	2.01479e+07	1.92541e+07	2.19336e+07	High	High	High	High	High	High	High	High	High	1
FALSE	High	Master Protein	B4G0Q9	Abscisic acid stress ripening2 OS=Zea mays OX=4577 GN=100281622 PE=2 SV=1	0	116.335	79	11	78	7	131	14.9	6.65	497.44	11	response to stimulus			Pf02496	100281622	Zm00001d004843	LOC100281313; csu850	2		0	4	6.22468e+07	6.8531e+07	7.08764e+07	6.90043e+07	7.81015e+07	7.436e+07	8.67172e+07	8.34022e+07	9.40278e+07	High	High	High	High	High	High	High	High	High	1
FALSE	High	Master Protein	A0A1D6NGY8	Myosin heavy chain-like OS=Zea mays OX=4577 GN=ZEAMMB73_Zm00001d044008 PE=4 SV=1	0	116.313	24	29	38	29	1701	194.6	4.87	152.25	29	regulation of biological process;transport		catalytic activity;motor activity;protein binding;transporter activity	Pf01496, Pf01576, Pf02463, Pf05557, Pf05622, Pf07888, Pf09726, Pf12128, Pf13166	100193698	Zm00001d044008	LOC100193698	3		0	0	1.29265e+07	1.31686e+07	1.24729e+07	1.29544e+07	1.22956e+07	1.22683e+07	1.59003e+07	1.47894e+07	1.60216e+07	High	High	High	High	High	High	High	High	High	1
FALSE	High	Master Protein	A0A1D6P390	26S protease regulatory subunit S10B homolog B OS=Zea mays OX=4577 GN=ZEAMMB73_Zm00001d046539 PE=3 SV=1	0	116.221	51	18	67	6	398	44.5	8.09	267.69	18	metabolic process;regulation of biological process	cytoplasm	catalytic activity;nucleotide binding	Pf00004, Pf00006, Pf00158, Pf00910, Pf01057, Pf01078, Pf05496, Pf06068, Pf07724, Pf07726, Pf07728, Pf13191, Pf13401	100273945	Zm00001d046539	LOC100273945	9		0	0	8.95099e+06	8.86218e+06	8.45237e+06	1.01815e+07	9.52792e+06	9.13811e+06	8.7608e+06	8.27034e+06	9.75238e+06	High	High	High	High	High	High	High	High	High	1
FALSE	High	Master Protein	A0A1D6DZK3	Uncharacterized protein OS=Zea mays OX=4577 GN=ZEAMMB73_Zm00001d002325 PE=4 SV=1	0	116.217	68	21	49	2	274	31.6	4.87	208.89	21		membrane		Pf03961	103645943	Zm00001d002325	LOC103645943	2		0	0	3.21198e+06	3.4708e+06	3.35283e+06	3.15953e+06	2.99733e+06	2.72949e+06	2.88418e+06	2.92387e+06	3.02761e+06	High	High	High	High	High	High	High	High	High	1
FALSE	High	Master Protein	B6UG10	40S ribosomal protein S3a OS=Zea mays OX=4577 GN=100286214 PE=2 SV=1	0	116.172	70	21	69	1	260	29.7	9.79	287.13	21	metabolic process	cytoplasm;ribosome	structural molecule activity	Pf01015	100286214	Zm00001d048157	LOC100286214	9	Ribosome	1	0	146207	154393	143531	178021	158010	146378	143868	145757	159665	High	High	High	High	High	High	High	High	High	1
FALSE	High	Master Protein	A0A1D6MCY7	Eukaryotic translation initiation factor 3 subunit D OS=Zea mays OX=4577 GN=ZEAMMB73_Zm00001d039038 PE=3 SV=1	0	116.029	56	23	55	19	582	65.1	5.6	221.96	23	cell organization and biogenesis;metabolic process;regulation of biological process	cytoplasm	RNA binding	Pf05091	100383775	Zm00001d039038	cl2592_1	6		0	0	1.2877e+07	1.38566e+07	1.43042e+07	1.56606e+07	1.52321e+07	1.47914e+07	1.5094e+07	1.58516e+07	1.65218e+07	High	High	High	High	High	High	High	High	High	1
FALSE	High	Master Protein	A0A1D6QJ59	Ubiquitin family protein OS=Zea mays OX=4577 GN=ZEAMMB73_Zm00001d052721 PE=4 SV=1	0	115.985	32	18	53	18	905	93.5	5.3	244.41	18					100285089	Zm00001d052721	LOC100285089	4		0	0	1.95441e+07	1.86198e+07	1.9053e+07	1.81956e+07	1.88372e+07	1.835e+07	2.0908e+07	1.97305e+07	2.00701e+07	High	High	High	High	High	High	High	High	High	1
FALSE	High	Master Protein	C0PFF5	Proteasome subunit beta OS=Zea mays OX=4577 GN=ZEAMMB73_Zm00001d033596 PE=2 SV=1	0	115.917	88	16	64	8	211	23.2	5.64	266.1	16	metabolic process	cytoplasm;nucleus;proteasome	catalytic activity	Pf00227	100282158	Zm00001d033596	pco066933(298)	1		0	8	3.87596e+07	4.06263e+07	4.35246e+07	4.22281e+07	4.2762e+07	4.54389e+07	4.72128e+07	4.58355e+07	4.90542e+07	High	High	High	High	High	High	High	High	High	1
FALSE	High	Master Protein	B4F8V9	T-complex protein 1 subunit delta OS=Zea mays OX=4577 GN=100191456 PE=2 SV=1	0	115.907	53	23	41	7	535	57.6	7.21	180.1	23	metabolic process	cytoplasm	nucleotide binding;protein binding	Pf00118	100191456	Zm00001d051742	umc1329	4		0	0	5.70963e+06	6.0642e+06	6.46139e+06	7.45882e+06	7.20647e+06	6.53856e+06	4.90116e+06	5.58815e+06	5.5523e+06	High	High	High	High	High	High	High	High	High	1
FALSE	High	Master Protein	C4JC33	DCD (Development and Cell Death) domain protein OS=Zea mays OX=4577 GN=100502502 PE=2 SV=1	0	115.895	46	26	59	20	588	64.3	9.7	218.51	26				Pf10539	100502502	Zm00001d037227	LOC100502502	6		0	6	3.734e+07	3.76023e+07	3.80176e+07	3.92754e+07	3.80394e+07	3.71474e+07	3.98133e+07	3.75581e+07	4.16977e+07	High	High	High	High	High	High	High	High	High	1
FALSE	High	Master Protein	B6U666	Fructokinase-1 OS=Zea mays OX=4577 GN=ZEAMMB73_Zm00001d012173 PE=2 SV=1	0	115.834	79	23	56	6	323	34.6	5.25	233.92	23	metabolic process		catalytic activity	Pf00294	100502178	Zm00001d012173	LOC100502178	8		0	0	6.25691e+06	6.24286e+06	6.49054e+06	7.36312e+06	7.15061e+06	6.91282e+06	6.80939e+06	6.60485e+06	7.08487e+06	High	High	High	High	High	High	High	High	High	1
FALSE	High	Master Protein	A0A1D6GYL6	Nucleic acid-binding OB-fold-like protein OS=Zea mays OX=4577 GN=103626522 PE=4 SV=1	0	115.812	32	24	50	24	791	87.1	5.38	195.54	24	metabolic process		RNA binding	Pf00575, Pf05568	103626522	Zm00001d014991	LOC103626522	5		0	0	2.98798e+07	3.04444e+07	3.1826e+07	3.39611e+07	3.39787e+07	3.18693e+07	3.23513e+07	3.02099e+07	3.21468e+07	High	High	High	High	High	High	High	High	High	1
FALSE	High	Master Protein	Q9FYS0	40S ribosomal protein S6 OS=Zea mays OX=4577 GN=rps6-2 PE=2 SV=1	0	115.788	51	18	84	1	251	28.5	10.71	329.59	18	metabolic process	ribosome	structural molecule activity	Pf01092	542640	Zm00001d006899	rps6-2	2	Ribosome	1	17	1.7704e+08	1.81187e+08	1.98235e+08	2.33329e+08	2.14587e+08	2.09415e+08	2.17626e+08	2.01528e+08	2.22373e+08	High	High	High	High	High	High	High	High	High	1
FALSE	High	Master Protein	B6U151	Glutamyl-tRNA(Gln) amidotransferase subunit A, chloroplastic/mitochondrial OS=Zea mays OX=4577 GN=GATA PE=2 SV=1	0	115.721	48	19	56	19	543	57.1	5.94	235.82	19	cell organization and biogenesis;metabolic process	mitochondrion	catalytic activity;nucleotide binding	Pf01425	100280064	Zm00001d002104	pco136522; GATA; LOC100285129	2	Metabolic pathways; Aminoacyl-tRNA biosynthesis	2	0	4.21435e+07	4.37624e+07	4.11007e+07	4.58694e+07	4.62197e+07	4.47331e+07	4.43886e+07	4.34003e+07	4.50311e+07	High	High	High	High	High	High	High	High	High	1
FALSE	High	Master Protein	A0A096QB26	Thiol disulfide interchange protein txlA OS=Zea mays OX=4577 GN=ZEAMMB73_Zm00001d013184 PE=4 SV=1	0	115.615	71	15	75	15	259	28.4	5.27	363.65	15	cellular homeostasis;metabolic process;regulation of biological process		antioxidant activity;catalytic activity	Pf00085, Pf00578, Pf08534, Pf13098, Pf13848, Pf13899, Pf13905	100285864	Zm00001d013184	LOC100285864	5		0	0	6.18422e+07	6.11956e+07	6.05181e+07	5.71257e+07	5.98212e+07	5.84751e+07	6.88268e+07	6.92053e+07	6.46977e+07	High	High	High	High	High	High	High	High	High	1
FALSE	High	Master Protein	A0A1D6H6Y2	Putative elongation factor 1-gamma 2 OS=Zea mays OX=4577 GN=100381466 PE=4 SV=1	0	115.502	48	16	54	6	414	47	6.73	240.55	16	metabolic process		protein binding;RNA binding	Pf00043, Pf00647, Pf02798, Pf13409, Pf13410, Pf13417, Pf14497	100381466	Zm00001d016358	LOC100381466	5		0	3	1.16964e+07	1.40538e+07	1.43394e+07	1.85628e+07	1.71843e+07	1.55322e+07	1.10103e+07	1.07874e+07	1.11996e+07	High	High	High	High	High	High	High	High	High	1
FALSE	High	Master Protein	B4FFX7	Proteasome subunit alpha type OS=Zea mays OX=4577 GN=100193683 PE=2 SV=1	0	115.458	58	14	84	2	235	25.8	5.68	393.33	14	metabolic process	cytoplasm;nucleus;proteasome	catalytic activity	Pf00227, Pf10584	100193683	Zm00001d017336; Zm00001d017338	LOC100193683	5	Proteasome	1	15	1.04231e+08	1.076e+08	1.10674e+08	1.09652e+08	1.073e+08	1.08772e+08	1.21856e+08	1.16183e+08	1.21892e+08	High	High	High	High	High	High	High	High	High	1
FALSE	High	Master Protein	C0PKD2	Transducin/WD40 repeat-like superfamily protein OS=Zea mays OX=4577 GN=103629787 PE=2 SV=1	0	115.337	77	19	60	6	341	36.8	5.96	242.57	19			protein binding	Pf00400	103629787	Zm00001d036905	LOC103629787	6	RNA transport	1	0	9.78723e+06	9.65825e+06	9.98605e+06	1.10472e+07	1.06889e+07	1.05044e+07	1.08758e+07	1.09963e+07	1.18036e+07	High	High	High	High	High	High	High	High	High	1
FALSE	High	Master Protein	B4FRC9	Transaldolase OS=Zea mays OX=4577 GN=100284080 PE=2 SV=1	0	115.286	47	17	80	4	429	46.2	7.33	396.05	17	metabolic process	cytoplasm	catalytic activity	Pf00923	100284080	Zm00001d011965	IDP2350	8	Carbon metabolism; Pentose phosphate pathway; Metabolic pathways; Biosynthesis of amino acids; Biosynthesis of secondary metabolites	5	13	9.29116e+07	1.04057e+08	1.07684e+08	1.19956e+08	1.14705e+08	1.05264e+08	8.60542e+07	8.81142e+07	8.48336e+07	High	High	High	High	High	High	High	High	High	1
FALSE	High	Master Protein	C0PDR3	4-hydroxy-3-methylbut-2-enyl diphosphate reductase OS=Zea mays OX=4577 GN=100383164 PE=2 SV=1	0	115.182	53	18	34	18	462	51.6	6.19	167.09	18	metabolic process		catalytic activity;metal ion binding	Pf02401	100383164	Zm00001d033896	pco067553; lw1	1	Biosynthesis of secondary metabolites; Metabolic pathways; Terpenoid backbone biosynthesis	3	0	2.30221e+07	2.45428e+07	2.49411e+07	2.82827e+07	2.81309e+07	2.74523e+07	2.18086e+07	2.32132e+07	2.42593e+07	High	High	High	High	High	High	High	High	High	1
FALSE	High	Master Protein	B6TIC7	Cysteine protease5 OS=Zea mays OX=4577 GN=100283433 PE=2 SV=1	0	115.074	57	17	46	17	377	41.1	5.26	195.03	17	metabolic process		catalytic activity	Pf00112, Pf08246	100283433	Zm00001d035689	IDP105	6		0	0	4.2472e+07	4.24534e+07	4.17357e+07	4.80024e+07	4.75855e+07	4.62779e+07	4.88752e+07	4.12714e+07	4.90673e+07	High	High	High	High	High	High	High	High	High	1
FALSE	High	Master Protein	B4G1G6	Transducin/WD40 repeat-like superfamily protein OS=Zea mays OX=4577 GN=100274502 PE=2 SV=1	0	115.057	77	19	57	6	340	36.9	5.96	239.73	19			protein binding	Pf00400	100274502	Zm00001d046445	pco119890	9	RNA transport	1	15	2.89354e+07	2.96315e+07	2.94479e+07	3.32041e+07	3.25514e+07	3.18629e+07	3.32173e+07	3.12833e+07	3.39842e+07	High	High	High	High	High	High	High	High	High	1
FALSE	High	Master Protein	C0P732	Hsp70-Hsp90 organizing protein 3 OS=Zea mays OX=4577 GN=ZEAMMB73_Zm00001d002823 PE=2 SV=1	0	115.004	43	28	66	18	580	65.1	6.25	198.9	28			protein binding	Pf00515, Pf07719, Pf13414, Pf13424, Pf13432	100272917	Zm00001d002823	LOC100272917	2		0	0	1.18145e+07	1.17315e+07	1.11334e+07	1.17822e+07	1.16664e+07	1.16265e+07	1.30929e+07	1.31243e+07	1.3669e+07	High	High	High	High	High	High	High	High	High	1
FALSE	High	Master Protein	K7VMK7	Protein PLASTID TRANSCRIPTIONALLY ACTIVE 10 OS=Zea mays OX=4577 GN=100382312 PE=4 SV=1	0	114.998	44	27	51	27	656	77.9	5.74	227.29	27					100382312	Zm00001d012141	LOC100382312	8		0	0	1.85157e+07	1.96949e+07	1.94156e+07	2.24085e+07	2.2101e+07	2.12105e+07	1.82033e+07	1.91046e+07	1.99041e+07	High	High	High	High	High	High	High	High	High	1
FALSE	High	Master Protein	B4FVD5	V-type proton ATPase subunit E3 OS=Zea mays OX=4577 GN=100273417 PE=2 SV=1	0	114.991	61	17	86	3	230	26.6	7.01	351.84	17	transport		catalytic activity;transporter activity	Pf01991	100273417	Zm00001d011504	LOC100273417	8	Oxidative phosphorylation; Metabolic pathways; Phagosome	3	15	1.71263e+08	1.76255e+08	1.74806e+08	1.9838e+08	1.92594e+08	1.91322e+08	1.66191e+08	1.66009e+08	1.84005e+08	High	High	High	High	High	High	High	High	High	1
FALSE	High	Master Protein	K7UH50	Multisynthetase complex auxiliary component p43 OS=Zea mays OX=4577 GN=ZEAMMB73_Zm00001d024966 PE=4 SV=1	0	114.774	62	14	82	14	267	28.7	7.28	390.45	14			RNA binding	Pf01588	100274127	Zm00001d024966	pco134375	10		0	0	6.14141e+07	7.15705e+07	6.63761e+07	7.41726e+07	7.30818e+07	7.89503e+07	9.17798e+07	8.80977e+07	9.16358e+07	High	High	High	High	High	High	High	High	High	1
FALSE	High	Master Protein	B4FBV8	Eukaryotic translation initiation factor 3 subunit G OS=Zea mays OX=4577 GN=100192580 PE=2 SV=1	0	114.693	69	19	77	19	287	31.6	8.51	331.4	19	cell organization and biogenesis;metabolic process;regulation of biological process	cytoplasm	RNA binding	Pf00076, Pf08777, Pf12353, Pf13893, Pf14259	100192580	Zm00001d049656	pco079325	4	RNA transport	1	0	7.24666e+07	7.47608e+07	7.49508e+07	8.00464e+07	8.60612e+07	7.97917e+07	9.20233e+07	9.68671e+07	1.07986e+08	High	High	High	High	High	High	High	High	High	1
FALSE	High	Master Protein	A0A1D6JFG2	Beta-D-xylosidase 4 OS=Zea mays OX=4577 GN=100279996 PE=3 SV=1	0	114.663	37	19	56	19	776	81.6	6.3	251.81	19	metabolic process		catalytic activity	Pf00933, Pf01915, Pf14310	100279996	Zm00001d026415	LOC100279996	10		0	0	4.30543e+07	4.28355e+07	4.10972e+07	4.4567e+07	4.38903e+07	4.38193e+07	4.04214e+07	3.92098e+07	4.19252e+07	High	High	High	High	High	High	High	High	High	1
FALSE	High	Master Protein	A0A1D6LKC6	Aldo/keto reductase AKR1 OS=Zea mays OX=4577 GN=ZEAMMB73_Zm00001d036024 PE=4 SV=1	0	114.608	56	23	51	10	396	43.1	7.37	195.2	23				Pf00248	100282958	Zm00001d036024	TIDP3456	6		0	10	5.31219e+07	5.56643e+07	5.51012e+07	5.90138e+07	5.86531e+07	5.94623e+07	6.25551e+07	5.90468e+07	6.46453e+07	High	High	High	High	High	High	High	High	High	1
FALSE	High	Master Protein	A0A1D6QMU5	L-ascorbate peroxidase OS=Zea mays OX=4577 GN=ZEAMMB73_Zm00001d053223 PE=3 SV=1	0	114.607	62	21	67	18	282	30.4	7.2	257.48	21	metabolic process;response to stimulus	membrane	antioxidant activity;catalytic activity	Pf00141	100193965	Zm00001d053223	cl26634_1a	4		0	3	1.39212e+08	1.51004e+08	1.36171e+08	1.32033e+08	1.28787e+08	1.29633e+08	1.44413e+08	1.40142e+08	1.42958e+08	High	High	High	High	High	High	High	High	High	1
FALSE	High	Master Protein	B4FLS7	Ribosome-recycling factor, chloroplastic OS=Zea mays OX=4577 GN=100217177 PE=2 SV=1	0	114.544	46	15	171	2	266	29.4	9	535.3	15	metabolic process			Pf01765	100217177	Zm00001d035051	LOC100217177	6		0	0	3.73e+07	3.44074e+07	3.30394e+07	3.02371e+07	2.97258e+07	3.09024e+07	3.50007e+07	3.44245e+07	3.50529e+07	High	High	High	High	High	High	High	High	High	1
FALSE	High	Master Protein	A0A1D6KFY9	Sulfurtransferase OS=Zea mays OX=4577 GN=100275494 PE=4 SV=1	0	114.444	52	15	71	15	436	46.8	7.72	310.02	15			catalytic activity	Pf00581	100275494	Zm00001d031024	pco128327	1		0	0	9.92427e+07	9.8547e+07	9.77469e+07	1.02341e+08	1.04662e+08	1.05639e+08	1.1108e+08	1.07385e+08	1.15042e+08	High	High	High	High	High	High	High	High	High	1
FALSE	High	Master Protein	B4FAF5	Outer envelope protein 80 chloroplastic OS=Zea mays OX=4577 GN=100191859 PE=2 SV=1	0	114.427	44	25	53	7	657	70.7	8.18	195.35	25		membrane		Pf01103, Pf07244	100191859	Zm00001d053664	LOC100191859	4		0	0	3.97012e+06	4.47152e+06	4.49052e+06	4.44471e+06	4.44615e+06	4.16343e+06	4.30257e+06	4.22116e+06	4.99101e+06	High	High	High	High	High	High	High	High	High	1
FALSE	High	Master Protein	B6TBW2	ATP synthase delta chain OS=Zea mays OX=4577 GN=100282837 PE=2 SV=1	0	114.422	56	18	76	18	233	25.6	9.38	303.12	18	metabolic process;transport	membrane	catalytic activity;transporter activity	Pf00213	100282837	Zm00001d051595	pco090977	4	Oxidative phosphorylation; Metabolic pathways	2	0	2.09458e+08	2.047e+08	2.082e+08	2.21783e+08	2.26028e+08	2.06835e+08	1.86235e+08	1.84969e+08	1.88209e+08	High	High	High	High	High	High	High	High	High	1
FALSE	High	Master Protein	B6TNR8	40S ribosomal protein S2 OS=Zea mays OX=4577 GN=100283974 PE=2 SV=1	0	114.297	65	20	62	5	279	30.3	10.11	241.18	20	metabolic process	ribosome	RNA binding;structural molecule activity	Pf00333, Pf03719	100283974	Zm00001d019147	pco131882	7	Ribosome	1	17	6.02041e+07	6.72308e+07	6.96078e+07	8.33481e+07	7.76028e+07	7.15574e+07	6.5526e+07	5.96818e+07	6.38054e+07	High	High	High	High	High	High	High	High	High	1
FALSE	High	Master Protein	B6SZK3	NAD(P)H-dependent oxidoreductase OS=Zea mays OX=4577 GN=100281854 PE=2 SV=1	0	114.245	56	18	65	16	358	39	6.06	299.98	18	metabolic process		catalytic activity	Pf00248	100281854	Zm00001d000060	LOC100281854	1		0	2	6.53875e+07	6.16263e+07	6.35383e+07	6.71082e+07	6.84644e+07	6.96244e+07	6.08213e+07	6.07278e+07	6.56743e+07	High	High	High	High	High	High	High	High	High	1
FALSE	High	Master Protein	A0A1D6JHX0	Magnesium chelatase OS=Zea mays OX=4577 GN=ZEAMMB73_Zm00001d026603 PE=3 SV=1	0	114.158	26	27	43	27	1364	150.5	6.3	188.54	27	metabolic process		catalytic activity	Pf02514, Pf11965	100382191	Zm00001d026603	LOC100382191	10		0	0	2.82792e+07	2.99648e+07	3.02346e+07	3.18255e+07	3.26999e+07	2.99908e+07	2.99699e+07	3.00145e+07	3.01461e+07	High	High	High	High	High	High	High	High	High	1
FALSE	High	Master Protein	A0A1D6EH80	Elongation factor Ts, mitochondrial OS=Zea mays OX=4577 GN=EFTS PE=3 SV=1	0	114.095	28	18	66	1	539	58.9	7.69	261.25	18	metabolic process	mitochondrion	protein binding;RNA binding	Pf00575, Pf00627, Pf00889		Zm00001d004723		2		0	0	1.07179e+06	539596	692666	578088	582165	649983	576994	553605	573658	High	High	High	High	High	High	High	High	High	1
FALSE	High	Master Protein	O24415	60S acidic ribosomal protein P2B OS=Zea mays OX=4577 GN=RPP2B PE=1 SV=1	0	113.809	81	9	47	9	113	11.7	4.27	290.32	9	metabolic process	ribosome	protein binding;structural molecule activity	Pf00428	542340	Zm00001d010128	arpp2b	8	Ribosome	1	0	9.80871e+07	1.1297e+08	1.06936e+08	9.50524e+07	8.34386e+07	9.02972e+07	1.02019e+08	1.04417e+08	9.6196e+07	High	High	High	High	High	High	High	High	High	1
FALSE	High	Master Protein	A0A1D6Q1G1	Dihydrolipoamide acetyltransferase component of pyruvate dehydrogenase complex OS=Zea mays OX=4577 GN=ZEAMMB73_Zm00001d050383 PE=3 SV=1	0	113.702	40	16	50	7	522	54.4	8.72	228.66	16	metabolic process		catalytic activity	Pf00198, Pf00364, Pf02817	100279373	Zm00001d050383	cl10585_1b	4		0	13	4.62855e+07	4.81113e+07	4.69068e+07	4.52281e+07	4.67918e+07	4.62148e+07	4.80174e+07	4.66399e+07	4.81585e+07	High	High	High	High	High	High	High	High	High	1
FALSE	High	Master Protein	O04014	40S ribosomal protein S6 OS=Zea mays OX=4577 GN=rps6-1 PE=2 SV=1	0	113.501	53	18	84	1	251	28.6	10.71	328.81	18	metabolic process	ribosome	structural molecule activity	Pf01092	542529	Zm00001d022180	rps6	7	Ribosome	1	0										High	High	High	High	High	High	High	High	High	1
FALSE	High	Master Protein	B6TNV8	Shikimate kinase family protein OS=Zea mays OX=4577 GN=100283991 PE=2 SV=1	0	113.219	65	16	50	16	273	30.1	6.14	206.19	16	metabolic process		catalytic activity	Pf01202	100283991	Zm00001d030688	LOC100283991	1		0	0	7.97347e+07	9.35017e+07	9.39448e+07	1.0029e+08	9.51165e+07	9.36044e+07	8.6209e+07	8.73589e+07	8.50802e+07	High	High	High	High	High	High	High	High	High	1
FALSE	High	Master Protein	A0A1D6GRR8	Acetyl-CoA carboxylase OS=Zea mays OX=4577 GN=ZEAMMB73_Zm00001d014294 PE=4 SV=1	0	113.207	13	29	43	20	2239	249.7	6.52	153.27	29	metabolic process		catalytic activity;metal ion binding;nucleotide binding	Pf00289, Pf00364, Pf01039, Pf01071, Pf02222, Pf02655, Pf02785, Pf02786, Pf07478, Pf08326, Pf13535, Pf15632	100193636	Zm00001d014294	TIDP3607	5		0	0	1.67796e+07	1.60883e+07	1.65732e+07	1.63916e+07	1.53694e+07	1.47077e+07	1.34885e+07	1.22197e+07	1.27626e+07	High	High	High	High	High	High	High	High	High	1
FALSE	High	Master Protein	C4JC43	Target of Myb protein 1 OS=Zea mays OX=4577 GN=ZEAMMB73_Zm00001d049100 PE=2 SV=1	0	113.185	47	19	46	14	584	63.3	5.63	187.74	19	transport			Pf00790, Pf03127	100281721	Zm00001d049100	pco080763d	4		0	6	2.23502e+07	2.18069e+07	2.21109e+07	2.24768e+07	2.23052e+07	2.2774e+07	2.41915e+07	2.35772e+07	2.46591e+07	High	High	High	High	High	High	High	High	High	1
FALSE	High	Master Protein	A0A1D6MDT9	GBF-interacting protein 1 OS=Zea mays OX=4577 GN=100273818 PE=4 SV=1	0	113.182	40	18	37	1	829	88.2	5.1	212.9	18			protein binding	Pf06972	100273818	Zm00001d039138	TIDP2736	6		0	0	892812	927122	887407	936037	1.02788e+06	1.03229e+06	1.10305e+06	1.01405e+06	1.07593e+06	High	High	High	High	High	High	High	High	High	1
FALSE	High	Master Protein	B4FDI5	Bifunctional monothiol glutaredoxin-S16 chloroplastic OS=Zea mays OX=4577 GN=100193022 PE=2 SV=1	0	113.152	62	14	69	9	291	31.2	8.6	297.62	14	cellular homeostasis;metabolic process;regulation of biological process		catalytic activity	Pf00462, Pf01541, Pf04908	100193022	Zm00001d005094	LOC100193022	2		0	5	5.85476e+07	5.59072e+07	5.72057e+07	5.49735e+07	5.92778e+07	6.01115e+07	6.48942e+07	6.16298e+07	6.37842e+07	High	High	High	High	High	High	High	High	High	1
FALSE	High	Master Protein	A0A1D6Q2J0	TUDOR-SN protein 1 OS=Zea mays OX=4577 GN=100280237 PE=4 SV=1	0	113.095	47	23	41	1	628	69.6	7.77	180.28	23				Pf00565, Pf00567	100280237	Zm00001d050606	cl152_1	4		0	0										High	High	High	High	High	High	High	High	High	1
FALSE	High	Master Protein	B6T398	Putative plastid-lipid-associated protein 13 chloroplastic OS=Zea mays OX=4577 GN=100276026 PE=2 SV=1	0	112.917	67	16	80	8	299	32.5	5.86	314.94	16				Pf04755	100276026	Zm00001d001932	LOC100276026	2		0	8	1.55249e+08	1.49102e+08	1.48021e+08	1.52899e+08	1.56886e+08	1.45435e+08	1.33249e+08	1.4478e+08	1.39768e+08	High	High	High	High	High	High	High	High	High	1
FALSE	High	Master Protein	B6TB55	4-(cytidine-5'-diphospho)-2-C-methyl-D-erythritol kinase OS=Zea mays OX=4577 GN=100282760 PE=2 SV=1	0	112.813	51	17	71	17	404	43.9	6.7	323.3	17	metabolic process		catalytic activity;nucleotide binding		100282760	Zm00001d043182	umc2169	3	Terpenoid backbone biosynthesis; Biosynthesis of secondary metabolites; Metabolic pathways	3	0	6.43953e+07	6.7103e+07	6.69264e+07	7.08477e+07	7.1169e+07	7.04506e+07	7.28174e+07	7.34808e+07	7.47461e+07	High	High	High	High	High	High	High	High	High	1
FALSE	High	Master Protein	A0A1D6Q2W3	ATP synthase subunit beta chloroplastic OS=Zea mays OX=4577 GN=ZEAMMB73_Zm00001d050687 PE=4 SV=1	0	112.791	52	9	528	1	238	25.8	4.98	1796.12	9			nucleotide binding	Pf00006, Pf00401		Zm00001d050687		4		0	1	175047	147053	185078	156249	132872	134899	118065	129957	127332	High	High	High	High	High	High	High	High	High	1
FALSE	High	Master Protein	B4FH99	Thylakoid lumenal protein TL20.3 chloroplastic OS=Zea mays OX=4577 GN=100194053 PE=2 SV=1	0	112.713	59	13	38	13	268	27.9	7.99	183.15	13				Pf00805, Pf13599	100194053	Zm00001d017395	LOC100194053	5		0	0	4.82575e+07	5.08925e+07	5.29943e+07	4.85864e+07	4.76873e+07	5.08713e+07	5.59511e+07	5.60498e+07	5.58272e+07	High	High	High	High	High	High	High	High	High	1
FALSE	High	Master Protein	C0P820	3-ketoacyl-CoA thiolase 2 peroxisomal OS=Zea mays OX=4577 GN=ZEAMMB73_Zm00001d014093 PE=2 SV=1	0	112.703	62	23	40	23	461	48.1	8.41	178.53	23	metabolic process		catalytic activity	Pf00108, Pf02803	100274263	Zm00001d014093	pco082145	5		0	0	4.3383e+07	4.81291e+07	4.54787e+07	5.62459e+07	5.21615e+07	5.40419e+07	5.61522e+07	5.13671e+07	5.86654e+07	High	High	High	High	High	High	High	High	High	1
FALSE	High	Master Protein	A0A1D6GF42	40S ribosomal protein S2-1 OS=Zea mays OX=4577 GN=103625791 PE=3 SV=1	0	112.698	66	19	50	1	274	29.8	10.17	196.74	19	metabolic process	ribosome	RNA binding;structural molecule activity	Pf00333, Pf03719	103625791	Zm00001d013034	LOC103625791	5	Ribosome	1	3	5.84903e+06	6.12178e+06	6.70181e+06	7.7367e+06	7.01228e+06	6.50466e+06	5.81086e+06	5.98598e+06	6.185e+06	High	High	High	High	High	High	High	High	High	1
FALSE	High	Master Protein	B4FR70	26S proteasome non-ATPase regulatory subunit 8 OS=Zea mays OX=4577 GN=100282470 PE=2 SV=1	0	112.661	66	15	49	6	267	30.8	5.15	207.83	15	metabolic process	proteasome		Pf03399, Pf10075	100282470	Zm00001d024319	LOC100282470	10	Proteasome	1	10	3.45842e+07	3.38069e+07	3.45596e+07	3.96998e+07	3.84188e+07	3.78987e+07	3.51706e+07	3.7377e+07	3.76661e+07	High	High	High	High	High	High	High	High	High	1
FALSE	High	Master Protein	B6T3B4	Succinate dehydrogenase10 OS=Zea mays OX=4577 GN=100276029 PE=2 SV=1	0	112.655	62	11	39	3	227	24.2	7.84	193.52	11				Pf14290	100276029	Zm00001d013526	LOC100276029	5		0	10	4.48516e+07	4.60361e+07	4.36966e+07	3.79261e+07	3.94e+07	4.05739e+07	4.7599e+07	4.44551e+07	4.51858e+07	High	High	High	High	High	High	High	High	High	1
FALSE	High	Master Protein	A0A1D6K8B6	G2484-1 protein OS=Zea mays OX=4577 GN=103637646 PE=4 SV=1	0	112.628	16	25	39	21	2097	223.7	6.33	168.36	25				Pf05641	103637646	Zm00001d029889	LOC103637646	1		0	4	8.35306e+06	8.4682e+06	8.97312e+06	8.18485e+06	8.09891e+06	8.5195e+06	8.73291e+06	8.00263e+06	8.7377e+06	High	High	High	High	High	High	High	High	High	1
FALSE	High	Master Protein	Q84TL7	Legumin-like protein OS=Zea mays OX=4577 GN=cl2-1 PE=2 SV=1	0	112.583	54	14	55	6	360	37.8	6.15	290.12	14				Pf00190	541929	Zm00001d011036	cl2-1	8		0	9	3.855e+07	3.81838e+07	3.84895e+07	4.1548e+07	3.88228e+07	3.85712e+07	3.77271e+07	3.8291e+07	4.02851e+07	High	High	High	High	High	High	High	High	High	1
FALSE	High	Master Protein	A0A1D6GVM8	Delta-aminolevulinic acid dehydratase OS=Zea mays OX=4577 GN=ZEAMMB73_Zm00001d014716 PE=4 SV=1	0	112.536	37	21	38	21	633	68.5	9.22	173.13	21			catalytic activity	Pf01370, Pf05368, Pf08547, Pf13460	100501691	Zm00001d014716	LOC100501691	5		0	0	2.09576e+07	2.29849e+07	2.25649e+07	2.27277e+07	2.34543e+07	2.07719e+07	1.74868e+07	1.77207e+07	3.68497e+07	High	High	High	High	High	High	High	High	High	1
FALSE	High	Master Protein	B4FZ01	Plant UBX domain-containing protein 8 OS=Zea mays OX=4577 GN=100274090 PE=2 SV=1	0	112.471	51	24	63	21	548	60.6	4.64	244.79	24			protein binding	Pf00789, Pf14555	100274090	Zm00001d021227	cl21530_1	7		0	3	3.14041e+07	3.25954e+07	3.11416e+07	3.03508e+07	3.14513e+07	3.07074e+07	3.61704e+07	3.26864e+07	3.62817e+07	High	High	High	High	High	High	High	High	High	1
FALSE	High	Master Protein	C0P4D9	GBF-interacting protein 1 OS=Zea mays OX=4577 GN=100273818 PE=2 SV=1	0	112.426	40	18	37	1	827	88	5.12	212.12	18			protein binding	Pf06972	100273818	Zm00001d039138	TIDP2736	6		0	17	3.55062e+07	3.50142e+07	3.38776e+07	3.64094e+07	3.69694e+07	3.74664e+07	4.40494e+07	4.15481e+07	4.26835e+07	High	High	High	High	High	High	High	High	High	1
FALSE	High	Master Protein	B6T3D4	Methionyl-tRNA synthetase OS=Zea mays OX=4577 GN=100282083 PE=2 SV=1	0	112.309	67	18	65	18	348	37.8	8.05	256.88	18			catalytic activity;RNA binding	Pf01588, Pf13410	100282083	Zm00001d012503	cl12627_1	8		0	0	5.24526e+07	5.59622e+07	5.36706e+07	5.5907e+07	5.74166e+07	5.99418e+07	7.11859e+07	6.64604e+07	7.17497e+07	High	High	High	High	High	High	High	High	High	1
FALSE	High	Master Protein	B4FVI8	Diaminopimelate epimerase OS=Zea mays OX=4577 GN=100273435 PE=2 SV=1	0	112.294	56	16	61	7	353	37.9	6.46	243.82	16	metabolic process	cytoplasm	catalytic activity	Pf01678	100273435	Zm00001d041575	AC182617.3_FG001; LOC100273435	3	Metabolic pathways; Biosynthesis of secondary metabolites; Biosynthesis of amino acids; Lysine biosynthesis	4	12	6.42884e+07	6.49984e+07	6.37577e+07	7.4457e+07	7.40619e+07	7.29596e+07	6.48131e+07	6.60875e+07	7.05825e+07	High	High	High	High	High	High	High	High	High	1
FALSE	High	Master Protein	B4FST4	SKP1-like protein OS=Zea mays OX=4577 GN=ZEAMMB73_Zm00001d049230 PE=2 SV=1	0	112.155	84	13	89	13	176	19.2	4.61	470.25	13	metabolic process			Pf01466, Pf03931	100280388	Zm00001d049230	LOC100280388	4		0	0	1.02611e+08	1.11433e+08	1.13815e+08	1.04418e+08	9.94952e+07	9.6884e+07	1.1342e+08	1.17602e+08	1.11656e+08	High	High	High	High	High	High	High	High	High	1
FALSE	High	Master Protein	K7U4C2	Uncharacterized protein OS=Zea mays OX=4577 GN=103654082 PE=4 SV=1	0	112.116	46	17	83	17	333	36.6	7.25	327.08	17				Pf05542	103654082	Zm00001d051823	LOC103654082	4		0	0	6.03525e+07	6.22949e+07	6.37798e+07	6.34093e+07	6.21394e+07	6.24482e+07	4.438e+07	5.41511e+07	4.56444e+07	High	High	High	High	High	High	High	High	High	1
FALSE	High	Master Protein	C0P5B0	Asparagine--tRNA ligase OS=Zea mays OX=4577 GN=100281485 PE=2 SV=1	0	112.101	44	23	46	22	561	62.6	6.19	196.75	23	metabolic process	cytoplasm	catalytic activity;nucleotide binding	Pf00152, Pf00458, Pf01336	100281485	Zm00001d009271	pco123869	8		0	1	4.59094e+07	4.86442e+07	5.0577e+07	5.65195e+07	5.45105e+07	4.82342e+07	4.06372e+07	4.46873e+07	4.68018e+07	High	High	High	High	High	High	High	High	High	1
FALSE	High	Master Protein	B6SSB6	Eukaryotic translation initiation factor 3 subunit I OS=Zea mays OX=4577 GN=100281110 PE=2 SV=1	0	112.082	66	17	98	2	326	36.2	6.47	423.63	17	cell organization and biogenesis;metabolic process;regulation of biological process	cytoplasm	protein binding;RNA binding	Pf00400, Pf13360	100281110	Zm00001d018873	LOC100281110	7	RNA transport	1	0	1.54619e+07	1.47516e+07	1.44612e+07	1.56824e+07	1.63114e+07	1.60364e+07	1.74862e+07	1.59494e+07	1.70505e+07	High	High	High	High	High	High	High	High	High	1
FALSE	High	Master Protein	B4G1Q5	50S ribosomal protein L10 chloroplastic OS=Zea mays OX=4577 GN=100274533 PE=2 SV=1	0	112.079	72	16	128	16	222	24.3	8.81	529.03	16		ribosome		Pf00466	100274533	Zm00001d028702	AC217300.3_FG005; LOC100274533	1	Ribosome	1	0	3.12913e+08	3.17081e+08	3.17441e+08	3.20392e+08	3.36801e+08	3.40044e+08	3.51906e+08	3.33242e+08	3.38039e+08	High	High	High	High	High	High	High	High	High	1
FALSE	High	Master Protein	A0A1D6KWC7	Lysine--tRNA ligase OS=Zea mays OX=4577 GN=100273907 PE=3 SV=1	0	112.074	38	25	54	11	708	79.6	6.9	231.57	25	metabolic process	cytoplasm	catalytic activity;nucleotide binding	Pf00152, Pf01336	100273907	Zm00001d033108	pco072809(80)	1		0	15	4.59365e+07	4.83649e+07	4.64163e+07	4.93401e+07	4.91251e+07	4.48434e+07	4.23008e+07	4.46315e+07	4.65933e+07	High	High	High	High	High	High	High	High	High	1
FALSE	High	Master Protein	B4FSW8	Grx_S17-glutaredoxin subgroup II OS=Zea mays OX=4577 GN=100283390 PE=2 SV=1	0	112.074	56	19	58	10	499	54	5.44	318.46	19	cellular homeostasis;metabolic process;regulation of biological process		catalytic activity	Pf00085, Pf00462, Pf13098	100283390	Zm00001d032546	LOC100283390	1		0	9	2.09088e+07	2.14133e+07	2.17959e+07	2.34317e+07	2.19833e+07	2.15633e+07	2.44055e+07	2.42818e+07	2.5784e+07	High	High	High	High	High	High	High	High	High	1
FALSE	High	Master Protein	A0A1D6KDF9	Modifier of snc1 OS=Zea mays OX=4577 GN=103639563 PE=4 SV=1	0	112.006	22	28	39	21	1481	160.4	9.41	149.57	28				Pf07001	103639563	Zm00001d030659	LOC103639563	1		0	7	1.19891e+07	1.19262e+07	1.1947e+07	1.21516e+07	1.14436e+07	1.17092e+07	1.32451e+07	1.27649e+07	1.38401e+07	High	High	High	High	High	High	High	High	High	1
FALSE	High	Master Protein	B4FS35	Indole-3-glycerol-phosphate synthase OS=Zea mays OX=4577 GN=100272983 PE=2 SV=1	0	111.974	67	19	62	1	383	41.8	6.8	288.28	19	metabolic process		catalytic activity	Pf00218	100272983	Zm00001d024393	LOC100272983	10	Biosynthesis of secondary metabolites; Biosynthesis of amino acids; Phenylalanine, tyrosine and tryptophan biosynthesis; Metabolic pathways	4	0	59190.9	69093.5	79105.1	85727.1	94646.3	91614.7	84915.3	78885.8	82966.8	High	High	High	High	High	High	High	High	High	1
FALSE	High	Master Protein	B6TRQ7	Pre-mRNA-processing factor 19 OS=Zea mays OX=4577 GN=100284255 PE=2 SV=1	0	111.881	53	20	57	7	526	57.6	6.43	189.04	20	metabolic process		catalytic activity;metal ion binding;protein binding	Pf00400, Pf04564, Pf08606, Pf11789	100284255	Zm00001d032763	LOC100284255	1	Ubiquitin mediated proteolysis; Spliceosome	2	14	2.25228e+07	2.17861e+07	2.15808e+07	2.35648e+07	2.25336e+07	2.23385e+07	1.96851e+07	2.07194e+07	2.09825e+07	High	High	High	High	High	High	High	High	High	1
FALSE	High	Master Protein	C0P4T2	Patellin-1 OS=Zea mays OX=4577 GN=100284590 PE=2 SV=1	0	111.791	42	20	54	9	571	62.3	4.69	267.98	20	transport			Pf00650, Pf03765, Pf13716	100284590	Zm00001d042664	cl10732_1(148)	3		0	8	1.59442e+07	1.72754e+07	1.81085e+07	1.654e+07	1.55336e+07	1.44334e+07	1.13119e+07	1.12541e+07	1.1414e+07	High	High	High	High	High	High	High	High	High	1
FALSE	High	Master Protein	A0A1D6GG78	Tubulin beta chain OS=Zea mays OX=4577 GN=ZEAMMB73_Zm00001d013139 PE=3 SV=1	0	111.646	61	13	57	2	293	32.7	4.44	267.92	13	cell organization and biogenesis	cytoplasm;cytoskeleton	catalytic activity;nucleotide binding;structural molecule activity	Pf00091, Pf03953, Pf10644	103625832	Zm00001d013139	LOC103625832	5		0	0	4.35649e+06	4.33577e+06	5.15449e+06	4.79994e+06	4.20916e+06	3.83379e+06	3.69691e+06	3.01536e+06	3.36907e+06	High	High	High	High	High	High	High	High	High	1
FALSE	High	Master Protein	A0A1D6FRI4	ERBB-3 BINDING PROTEIN 1 OS=Zea mays OX=4577 GN=ZEAMMB73_Zm00001d010500 PE=3 SV=1	0	111.625	49	16	65	4	392	43.1	7.17	298.35	16				Pf00557	103635752	Zm00001d010500	LOC103635752	8		0	0	7.32934e+06	7.76929e+06	7.76917e+06	8.5156e+06	8.15667e+06	7.45929e+06	7.35489e+06	7.44556e+06	8.09909e+06	High	High	High	High	High	High	High	High	High	1
FALSE	High	Master Protein	A0A1D6GKL8	Glycine-rich RNA-binding, abscisic acid-inducible protein OS=Zea mays OX=4577 GN=100194217 PE=4 SV=1	0	111.612	93	15	125	5	159	15.5	5.6	559.92	15			RNA binding	Pf00076, Pf13893, Pf14259	100194217	Zm00001d013568	LOC100194217	5		0	12	1.02356e+08	1.11848e+08	1.11114e+08	1.19789e+08	1.15261e+08	1.28838e+08	1.70773e+08	1.62405e+08	1.73381e+08	High	High	High	High	High	High	High	High	High	1
FALSE	High	Master Protein	A0A1D6NJW9	Carbamoyl-phosphate synthase (glutamine-hydrolyzing) OS=Zea mays OX=4577 GN=103651512 PE=3 SV=1	0	111.608	24	27	45	4	1168	126.8	5.52	161.69	27	metabolic process		catalytic activity;metal ion binding;nucleotide binding	Pf00289, Pf02142, Pf02222, Pf02786, Pf02787, Pf07478, Pf08442, Pf08443, Pf13535, Pf13549, Pf15632	103651512	Zm00001d044250	LOC103651512	3	Alanine, aspartate and glutamate metabolism; Pyrimidine metabolism; Metabolic pathways	3	0	1.43311e+06	1.43574e+06	1.47698e+06	1.49442e+06	1.45821e+06	1.30518e+06	1.28374e+06	1.40873e+06	1.4156e+06	High	High	High	High	High	High	High	High	High	1
FALSE	High	Master Protein	C0PGV5	Indole-3-glycerol-phosphate synthase OS=Zea mays OX=4577 GN=100274566 PE=2 SV=1	0	111.582	59	21	42	21	417	44.8	6.92	171.53	21	metabolic process		catalytic activity	Pf00218	100274566	Zm00001d025652	LOC100274566	10		0	0	3.37782e+07	3.53935e+07	3.50451e+07	4.12646e+07	4.02805e+07	3.96541e+07	3.8552e+07	3.86171e+07	4.0904e+07	High	High	High	High	High	High	High	High	High	1
FALSE	High	Master Protein	B4F7U0	Proteasome subunit alpha type OS=Zea mays OX=4577 GN=100191154 PE=2 SV=1	0	111.569	74	17	84	1	246	27.5	6.55	334.78	17	metabolic process	cytoplasm;nucleus;proteasome	catalytic activity	Pf00227, Pf10584	100191154	Zm00001d048271	pco108605	9	Proteasome	1	0	3.7635e+06	3.35341e+06	3.59359e+06	3.63304e+06	3.62745e+06	3.86352e+06	3.60743e+06	3.71842e+06	3.50102e+06	High	High	High	High	High	High	High	High	High	1
FALSE	High	Master Protein	A0A1D6K8P1	Protein-methionine-S-oxide reductase OS=Zea mays OX=4577 GN=100285733 PE=3 SV=1	0	111.387	50	15	97	14	259	28.4	7.77	397.17	15	metabolic process;response to stimulus		catalytic activity	Pf01625	100285733	Zm00001d029965	pco120819c	1		0	1	1.70141e+08	1.67227e+08	1.66503e+08	1.46598e+08	1.53882e+08	1.59454e+08	1.72293e+08	1.751e+08	1.67547e+08	High	High	High	High	High	High	High	High	High	1
FALSE	High	Master Protein	B4FQ71	DUF1421 domain-containing protein OS=Zea mays OX=4577 GN=100272723 PE=2 SV=1	0	111.358	42	16	56	8	568	59.7	6.73	259.74	16				Pf07223	100272723	Zm00001d039686	pco127654a	3		0	8	4.79944e+07	4.95268e+07	4.74293e+07	4.65506e+07	4.65331e+07	5.01656e+07	5.78179e+07	5.06552e+07	5.66471e+07	High	High	High	High	High	High	High	High	High	1
FALSE	High	Master Protein	A0A1D6MCA1	Golgin candidate 5 OS=Zea mays OX=4577 GN=ZEAMMB73_Zm00001d038982 PE=4 SV=1	0	111.103	30	30	46	13	1037	116.4	4.84	162.5	30				Pf02403, Pf04111, Pf12325, Pf12329, Pf14362	103630722	Zm00001d038982	LOC103630722	6		0	18	2.6593e+07	2.72272e+07	2.64774e+07	2.78593e+07	2.78967e+07	2.50576e+07	2.57394e+07	2.52032e+07	2.76278e+07	High	High	High	High	High	High	High	High	High	1
FALSE	High	Master Protein	B6SHM7	40S ribosomal protein S7 OS=Zea mays OX=4577 GN=100193269 PE=2 SV=1	0	111.066	68	14	144	9	192	22.2	9.74	662.37	14	metabolic process	ribosome	structural molecule activity	Pf01251	100193269	Zm00001d028786	LOC100193269	1	Ribosome	1	0	8.58001e+07	9.14321e+07	9.27733e+07	1.07965e+08	1.03966e+08	9.47848e+07	8.26516e+07	8.03785e+07	8.38229e+07	High	High	High	High	High	High	High	High	High	1
FALSE	High	Master Protein	B6UHS0	Succinate dehydrogenase12 OS=Zea mays OX=4577 GN=ZEAMMB73_Zm00001d033554 PE=2 SV=1	0	111.057	64	11	40	3	227	24.4	7.85	193.37	11				Pf14290	100279385	Zm00001d033554	LOC100279385	1		0	0	7.24892e+06	7.26735e+06	7.3085e+06	6.49826e+06	6.80894e+06	6.60859e+06	7.41895e+06	7.38284e+06	7.37839e+06	High	High	High	High	High	High	High	High	High	1
FALSE	High	Master Protein	B4G0V4	Coatomer subunit delta OS=Zea mays OX=4577 GN=ZEAMMB73_Zm00001d023943 PE=2 SV=1	0	110.98	45	19	50	3	516	56.9	5.63	215.93	19	transport	cytoplasm;Golgi;membrane		Pf00928	100283010	Zm00001d023943	LOC100283010	10		0	16	3.12279e+07	3.20118e+07	3.31055e+07	3.77184e+07	3.75584e+07	3.34584e+07	2.86234e+07	2.89458e+07	3.17176e+07	High	High	High	High	High	High	High	High	High	1
FALSE	High	Master Protein	Q9FYS5	HMG-Y-related protein A OS=Zea mays OX=4577 GN=HMGIY2 PE=1 SV=1	0	110.969	56	14	102	14	193	19.8	10.51	420.62	14	cell organization and biogenesis;regulation of biological process	chromosome;nucleus	DNA binding	Pf00538	541871	Zm00001d032239	LOC541871	1		0	0	1.83647e+08	1.79063e+08	1.81597e+08	1.56552e+08	1.58584e+08	1.68175e+08	1.99376e+08	1.84506e+08	1.96274e+08	High	High	High	High	High	High	High	High	High	1
FALSE	High	Master Protein	B8A3M0	Glutamine synthetase OS=Zea mays OX=4577 GN=542400 PE=2 SV=1	0	110.933	51	15	61	1	369	40.2	6.2	268.48	15	metabolic process		catalytic activity;nucleotide binding	Pf00120, Pf03951	100856889; 542400	Zm00001d033747	LOC100856889; gln2	1	Arginine biosynthesis; Nitrogen metabolism; Biosynthesis of amino acids; Metabolic pathways; Glyoxylate and dicarboxylate metabolism; Alanine, aspartate and glutamate metabolism	6	14	5.80405e+07	5.39253e+07	5.27905e+07	5.91325e+07	6.21582e+07	6.65453e+07	8.01807e+07	7.99732e+07	8.09514e+07	High	High	High	High	High	High	High	High	High	1
FALSE	High	Master Protein	Q94F77	Nucleosome/chromatin assembly factor C OS=Zea mays OX=4577 GN=nfc102 PE=2 SV=1	0	110.786	56	16	58	5	453	49.9	6.35	271.27	16		nucleus	protein binding	Pf00400, Pf12265	541934	Zm00001d011705	nfc102	8		0	11	6.01669e+07	5.89454e+07	6.00034e+07	6.23315e+07	6.0629e+07	6.5376e+07	5.88825e+07	5.92835e+07	6.07318e+07	High	High	High	High	High	High	High	High	High	1
FALSE	High	Master Protein	A0A1D6FHT8	ATP citrate synthase OS=Zea mays OX=4577 GN=ZEAMMB73_Zm00001d009127 PE=4 SV=1	0	110.647	45	21	39	3	608	65.9	7.65	172.3	21	metabolic process		catalytic activity	Pf00285, Pf00549	103635086	Zm00001d009127	LOC103635086	8	Metabolic pathways; Biosynthesis of secondary metabolites; Citrate cycle (TCA cycle)	3	19	2.56573e+07	2.59541e+07	2.73812e+07	2.95398e+07	2.87154e+07	2.70621e+07	2.38457e+07	2.30692e+07	2.52086e+07	High	High	High	High	High	High	High	High	High	1
FALSE	High	Master Protein	A0A1D6QEJ7	p-loop containing nucleoside triphosphate hydrolase superfamily protein OS=Zea mays OX=4577 GN=ZEAMMB73_Zm00001d052248 PE=4 SV=1	0	110.624	37	29	35	29	987	110.3	5.9	154.26	29			catalytic activity;nucleotide binding	Pf00004	103654255	Zm00001d052248	LOC103654255	4		0	0	1.72388e+07	1.80325e+07	1.94636e+07	2.0498e+07	1.87321e+07	1.73443e+07	1.73377e+07	1.57685e+07	1.73206e+07	High	High	High	High	High	High	High	High	High	1
FALSE	High	Master Protein	B4F861	IAA-amino acid hydrolase ILR1-like 4 OS=Zea mays OX=4577 GN=100274316 PE=2 SV=1	0	110.571	46	14	57	14	450	48.3	5.83	267.01	14	metabolic process		catalytic activity	Pf01546, Pf07687	100274316	Zm00001d044225	LOC100274316	3		0	0	2.34604e+07	2.35805e+07	2.44831e+07	2.60622e+07	2.65149e+07	2.5542e+07	2.75928e+07	2.71872e+07	2.83093e+07	High	High	High	High	High	High	High	High	High	1
FALSE	High	Master Protein	A0A1D6MJP2	Uncharacterized protein OS=Zea mays OX=4577 GN=ZEAMMB73_Zm00001d039613 PE=4 SV=1	0	110.551	46	16	61	13	317	33.8	5.17	244.05	16					100282684	Zm00001d039613	pco120183	3		0	0	5.30956e+07	5.45631e+07	5.718e+07	5.13461e+07	4.97184e+07	5.46979e+07	7.26166e+07	6.79691e+07	7.05127e+07	High	High	High	High	High	High	High	High	High	1
FALSE	High	Master Protein	A0A1D6L2Q1	Adenylyl cyclase-associated protein OS=Zea mays OX=4577 GN=ZEAMMB73_Zm00001d033830 PE=3 SV=1	0	110.482	57	24	57	6	502	53.3	7.43	218.14	24	cell organization and biogenesis		protein binding	Pf01213, Pf08603	103643936	Zm00001d033830	LOC103643936	1		0	0	6.95832e+06	8.11719e+06	8.29059e+06	9.32355e+06	8.40186e+06	8.68466e+06	7.83929e+06	8.30504e+06	8.70505e+06	High	High	High	High	High	High	High	High	High	1
FALSE	High	Master Protein	A2T1W7	Aldose reductase OS=Zea mays OX=4577 GN=100037812 PE=1 SV=1	0	110.45	63	20	65	17	310	34.5	6.7	267.38	20	metabolic process		catalytic activity	Pf00248	100037812	Zm00001d042869	pco147797a	3		0	3	1.01364e+08	1.0094e+08	9.75558e+07	1.02864e+08	1.03548e+08	1.05841e+08	1.11738e+08	1.0431e+08	1.12754e+08	High	High	High	High	High	High	High	High	High	1
FALSE	High	Master Protein	A0A096Q886	Eukaryotic translation initiation factor 3 subunit I OS=Zea mays OX=4577 GN=103648258 PE=3 SV=1	0	110.366	66	17	95	2	326	36.3	6.47	412.73	17	cell organization and biogenesis;metabolic process;regulation of biological process	cytoplasm	protein binding;RNA binding	Pf00400, Pf13360	103648258	Zm00001d007900	LOC103648258	2	RNA transport	1	15	1.13213e+08	1.06275e+08	1.08969e+08	1.17344e+08	1.1695e+08	1.18898e+08	1.2892e+08	1.21044e+08	1.31113e+08	High	High	High	High	High	High	High	High	High	1
FALSE	High	Master Protein	K7TVZ1	6-phosphogluconate dehydrogenase, decarboxylating OS=Zea mays OX=4577 GN=100856973 PE=3 SV=1	0	110.306	55	20	37	18	507	54.1	6.73	185.88	20	metabolic process;response to stimulus		catalytic activity	Pf00393, Pf03446	100856973	Zm00001d049187	LOC100856973	4	Glutathione metabolism; Pentose phosphate pathway; Carbon metabolism; Biosynthesis of secondary metabolites; Metabolic pathways	5	0	2.38346e+07	2.66459e+07	2.57501e+07	3.0959e+07	3.04577e+07	2.75922e+07	2.29639e+07	2.24684e+07	2.54768e+07	High	High	High	High	High	High	High	High	High	1
FALSE	High	Master Protein	B6T5R1	Ran-binding protein 1 OS=Zea mays OX=4577 GN=100282282 PE=2 SV=1	0	110.302	63	17	90	9	221	23.8	4.87	381.52	17	transport			Pf00638	100282282	Zm00001d010504	LOC100282282	8		0	4	1.7303e+08	1.71454e+08	1.73394e+08	1.5569e+08	1.50929e+08	1.55517e+08	1.84938e+08	1.81406e+08	1.86678e+08	High	High	High	High	High	High	High	High	High	1
FALSE	High	Master Protein	A0A1D6MRM3	ATP citrate synthase OS=Zea mays OX=4577 GN=ZEAMMB73_Zm00001d040603 PE=4 SV=1	0	110.281	41	20	39	2	627	68.2	8.12	174.02	20	metabolic process		catalytic activity	Pf00285, Pf00549	100381760	Zm00001d040603	pco065117	3		0	0	1.06383e+06	1.11597e+06	1.17909e+06	1.43197e+06	1.36094e+06	1.26602e+06	931096	921477	1.08906e+06	High	High	High	High	High	High	High	High	High	1
FALSE	High	Master Protein	B6TI18	Eukaryotic translation initiation factor 2 beta subunit OS=Zea mays OX=4577 GN=100502362 PE=2 SV=1	0	110.243	57	20	70	1	267	30.4	6.42	287.04	20	metabolic process		RNA binding	Pf01873	100502362	Zm00001d022433	LOC100502362	7	RNA transport	1	0	1.23729e+06	1.1525e+06	1.20709e+06	1.35869e+06	1.25574e+06	1.1495e+06	1.32635e+06	1.31264e+06	1.32119e+06	High	High	High	High	High	High	High	High	High	1
FALSE	High	Master Protein	Q71RX2	Isopentenyl-diphosphate Delta-isomerase OS=Zea mays OX=4577 GN=541901 PE=2 SV=1	0	109.941	69	15	60	9	237	27.2	4.97	238.11	15	metabolic process		catalytic activity	Pf00293	541901	Zm00001d021709	umc1301	7	Metabolic pathways; Biosynthesis of secondary metabolites; Terpenoid backbone biosynthesis	3	7	4.14297e+07	4.30424e+07	4.42218e+07	5.15319e+07	5.01029e+07	4.70106e+07	4.16147e+07	4.37156e+07	4.34253e+07	High	High	High	High	High	High	High	High	High	1
FALSE	High	Master Protein	A0A1D6P1C9	ATP/GTP-binding protein family OS=Zea mays OX=4577 GN=ZEAMMB73_Zm00001d046221 PE=4 SV=1	0	109.772	26	26	41	21	1368	154	6.68	155.36	26	regulation of biological process		metal ion binding	Pf13405, Pf13499, Pf14443	103639973	Zm00001d046221	LOC103639973	9		0	5	1.76956e+07	1.85843e+07	1.90668e+07	1.816e+07	1.6994e+07	1.66557e+07	1.79214e+07	1.58505e+07	1.74926e+07	High	High	High	High	High	High	High	High	High	1
FALSE	High	Master Protein	B4FBQ5	Protein-serine/threonine phosphatase OS=Zea mays OX=4577 GN=542153 PE=2 SV=1	0	109.761	56	18	76	8	348	37.4	5.05	305.09	18	metabolic process		catalytic activity;metal ion binding	Pf00481	542153	Zm00001d015279	PP; LOC542153	5		0	12	1.01442e+08	9.57107e+07	9.89038e+07	9.02233e+07	9.15055e+07	8.76305e+07	9.86646e+07	9.51137e+07	1.01177e+08	High	High	High	High	High	High	High	High	High	1
FALSE	High	Master Protein	B8A043	KH domain-containing protein OS=Zea mays OX=4577 GN=100279814 PE=2 SV=1	0	109.749	32	20	84	9	692	70.8	6.15	338.62	20			RNA binding	Pf00013, Pf13014, Pf13083	100279814	Zm00001d053564	pco072181(99)	4		0	11	1.30179e+08	1.25271e+08	1.21636e+08	1.18401e+08	1.18414e+08	1.24071e+08	1.46652e+08	1.43416e+08	1.48759e+08	High	High	High	High	High	High	High	High	High	1
FALSE	High	Master Protein	A0A1D6LIW1	Translocase of chloroplast 159 chloroplastic OS=Zea mays OX=4577 GN=ZEAMMB73_Zm00001d035812 PE=3 SV=1	0	109.659	25	26	45	14	1301	140.1	4.54	189.13	26			catalytic activity;nucleotide binding	Pf00735, Pf01926, Pf03193, Pf04548, Pf08477, Pf11886	103643094	Zm00001d035812	LOC103643094	6		0	12	2.00172e+07	2.02649e+07	2.32783e+07	2.19317e+07	1.86502e+07	1.80671e+07	1.95488e+07	1.7627e+07	1.74159e+07	High	High	High	High	High	High	High	High	High	1
FALSE	High	Master Protein	C0PGQ1	Diadenosine tetraphosphate synthetase OS=Zea mays OX=4577 GN=100383520 PE=2 SV=1	0	109.576	39	23	56	6	692	76.7	6.4	233.76	23	metabolic process	cytoplasm	catalytic activity;nucleotide binding	Pf00587, Pf03129	100383520	Zm00001d052689	LOC100383520	4	Aminoacyl-tRNA biosynthesis	1	17	2.93457e+07	2.86815e+07	3.05499e+07	3.35254e+07	3.18067e+07	2.87341e+07	2.44004e+07	2.60922e+07	2.73505e+07	High	High	High	High	High	High	High	High	High	1
FALSE	High	Master Protein	P49105	Glucose-6-phosphate isomerase, cytosolic OS=Zea mays OX=4577 GN=PHI1 PE=2 SV=1	0	109.55	44	23	42	23	567	62.2	7.4	173.55	23	metabolic process	cytoplasm	catalytic activity	Pf00342	542313	Zm00001d034256	phi1	1	Metabolic pathways; Amino sugar and nucleotide sugar metabolism; Biosynthesis of secondary metabolites; Carbon metabolism; Pentose phosphate pathway; Starch and sucrose metabolism; Glycolysis / Gluconeogenesis	7	0	2.64043e+07	2.63667e+07	2.87527e+07	3.21208e+07	3.18165e+07	2.80626e+07	2.17213e+07	2.46649e+07	2.41122e+07	High	High	High	High	High	High	High	High	High	1
FALSE	High	Master Protein	B4FBH0	Peroxidase OS=Zea mays OX=4577 GN=100217011 PE=2 SV=1	0	109.491	58	17	45	16	354	38	7.94	199.98	17	metabolic process;response to stimulus	extracellular	antioxidant activity;catalytic activity;metal ion binding	Pf00141	100217011	Zm00001d024734	TIDP2670	10		0	1	4.37179e+07	4.74417e+07	4.5768e+07	4.49233e+07	4.33949e+07	4.24111e+07	4.17198e+07	3.73275e+07	4.26816e+07	High	High	High	High	High	High	High	High	High	1
FALSE	High	Master Protein	C0PC61	Transaldolase OS=Zea mays OX=4577 GN=ZEAMMB73_Zm00001d042282 PE=2 SV=1	0	109.407	49	17	68	4	430	46.2	7.83	347.91	17	metabolic process	cytoplasm	catalytic activity	Pf00923	100284307	Zm00001d042282	LOC100284307	3		0	0	1.60229e+06	1.64134e+06	1.80372e+06	1.92481e+06	1.81403e+06	1.83266e+06	1.34506e+06	1.44738e+06	1.43703e+06	High	High	High	High	High	High	High	High	High	1
FALSE	High	Master Protein	A0A1D6FQJ4	Peptide-methionine (R)-S-oxide reductase OS=Zea mays OX=4577 GN=ZEAMMB73_Zm00001d010336 PE=3 SV=1	0	109.321	62	15	59	15	217	23.1	8.54	276.5	15	metabolic process;response to stimulus		catalytic activity	Pf01641	100273309	Zm00001d010336	cl827_1	8		0	0	1.94396e+08	1.95497e+08	1.94415e+08	1.78961e+08	1.81889e+08	2.02446e+08	2.17588e+08	2.22953e+08	2.14905e+08	High	High	High	High	High	High	High	High	High	1
FALSE	High	Master Protein	C4J1T9	WEB family protein OS=Zea mays OX=4577 GN=100501212 PE=2 SV=1	0	109.307	41	27	45	9	649	71.5	5.31	175.87	27	transport		transporter activity	Pf01496, Pf05701, Pf09731, Pf12128, Pf13514	100501212	Zm00001d041088	LOC100501212	3		0	0	5.71073e+06	5.54032e+06	5.6984e+06	5.35971e+06	5.38023e+06	5.31277e+06	5.49369e+06	5.24419e+06	5.63578e+06	High	High	High	High	High	High	High	High	High	1
FALSE	High	Master Protein	B4FSD8	Plastoquinol--plastocyanin reductase OS=Zea mays OX=4577 GN=100273026 PE=2 SV=1	0	109.259	52	11	269	2	227	24	8	1211.88	11	metabolic process;transport	membrane	catalytic activity	Pf00355, Pf08802	100273026	Zm00001d053432	LOC100273026	4	Metabolic pathways; Photosynthesis	2	0	3.64134e+07	3.64692e+07	3.52811e+07	3.5623e+07	3.79593e+07	4.03523e+07	4.05783e+07	3.91946e+07	3.67483e+07	High	High	High	High	High	High	High	High	High	1
FALSE	High	Master Protein	K7WGQ3	Multiple organellar RNA editing factor 8 chloroplastic/mitochondrial OS=Zea mays OX=4577 GN=100282986 PE=4 SV=1	0	109.246	47	14	99	14	410	43.9	9.19	355.29	14					100282986	Zm00001d048291	LOC100282986	9		0	0	1.54433e+08	1.56207e+08	1.63761e+08	1.66619e+08	1.6525e+08	1.63691e+08	2.09758e+08	1.86308e+08	2.0825e+08	High	High	High	High	High	High	High	High	High	1
FALSE	High	Master Protein	B6T969	Proteasome subunit alpha type OS=Zea mays OX=4577 GN=103653823 PE=2 SV=1	0	109.051	58	13	80	1	235	25.9	5.68	378.44	13	metabolic process	cytoplasm;nucleus;proteasome	catalytic activity	Pf00227, Pf10584	100192809; 103653823	Zm00001d051211	pco151018c; LOC103653823	4	Proteasome	1	0	345159	406334	413676	350157	391077	361379	419181	385403	396189	High	High	High	High	High	High	High	High	High	1
FALSE	High	Master Protein	B4FPT5	Uncharacterized protein OS=Zea mays OX=4577 GN=100272657 PE=2 SV=1	0	109.016	55	15	75	9	341	37.8	5.43	439.93	15	transport		transporter activity		100272657	Zm00001d038155	LOC100272657	6		0	0	2.04216e+07	2.01408e+07	1.91718e+07	1.81663e+07	1.91292e+07	1.89186e+07	1.98602e+07	2.15567e+07	1.97616e+07	High	High	High	High	High	High	High	High	High	1
FALSE	High	Master Protein	P21569	Peptidyl-prolyl cis-trans isomerase OS=Zea mays OX=4577 GN=CYP PE=2 SV=1	0	108.94	72	10	231	2	172	18.3	8.69	893.25	10	metabolic process	cytoplasm;cytosol	catalytic activity	Pf00160						0	0	293918	306099	310100	320109	367660	378360	421594	388627	379741	High	High	High	High	High	High	High	High	High	1
FALSE	High	Master Protein	B6UCY8	Pre-mRNA-splicing factor prp45 OS=Zea mays OX=4577 GN=100286002 PE=2 SV=1	0	108.851	39	20	39	20	609	67.8	9.25	169.77	20	metabolic process	spliceosomal complex		Pf02731	100286002	Zm00001d052186	LOC100286002	4	Spliceosome	1	0	3.17102e+07	3.00205e+07	3.00076e+07	2.84268e+07	2.93549e+07	2.99136e+07	3.41334e+07	3.17431e+07	3.52383e+07	High	High	High	High	High	High	High	High	High	1
FALSE	High	Master Protein	A0A1D6ICL3	Adenosine 5'-phosphosulfate reductase-like1 OS=Zea mays OX=4577 GN=ZEAMMB73_Zm00001d021596 PE=4 SV=1	0	108.823	56	20	41	8	461	50	8.15	186.41	20	cellular homeostasis;metabolic process;regulation of biological process		catalytic activity	Pf00085, Pf01507, Pf13098	606419	Zm00001d021596	aprl1	7		0	14	3.37918e+07	3.69126e+07	3.69368e+07	3.6137e+07	3.57434e+07	3.33311e+07	3.0773e+07	3.15944e+07	3.17732e+07	High	High	High	High	High	High	High	High	High	1
FALSE	High	Master Protein	B6UFQ0	Proteasome subunit alpha type OS=Zea mays OX=4577 GN=100383475 PE=2 SV=1	0	108.81	67	18	59	2	249	27.3	6.35	209.98	18	metabolic process	cytoplasm;nucleus;proteasome	catalytic activity	Pf00227, Pf10584	100383475	Zm00001d007038	LOC100383475	2	Proteasome	1	0	2.24578e+06	2.12328e+06	2.49967e+06	2.49466e+06	2.49579e+06	2.27644e+06	2.36082e+06	2.49689e+06	2.51047e+06	High	High	High	High	High	High	High	High	High	1
FALSE	High	Master Protein	B4FNT1	Elongation factor 1-beta OS=Zea mays OX=4577 GN=100282885 PE=2 SV=1	0	108.736	45	11	84	4	229	24.8	4.53	361.56	11	metabolic process		RNA binding	Pf00736	100282885	Zm00001d022134	LOC100282885	7		0	10	1.99892e+08	2.09942e+08	2.18161e+08	2.25281e+08	2.29236e+08	2.04816e+08	1.88104e+08	1.92923e+08	1.8287e+08	High	High	High	High	High	High	High	High	High	1
FALSE	High	Master Protein	B6SJQ3	Pyridoxal 5'-phosphate synthase-like subunit PDX1.2 OS=Zea mays OX=4577 GN=100280630 PE=2 SV=1	0	108.569	54	17	135	3	317	33.5	7.09	555.48	17	metabolic process		catalytic activity	Pf01680, Pf05690	100280630	Zm00001d007936	LOC100280630	2	Vitamin B6 metabolism	1	0	2.44071e+06	2.91059e+06	2.77182e+06	2.96943e+06	2.98998e+06	2.96783e+06	3.00559e+06	3.09628e+06	3.79448e+06	High	High	High	High	High	High	High	High	High	1
FALSE	High	Master Protein	B4FS03	Adenine phosphoribosyltransferase OS=Zea mays OX=4577 GN=ZEAMMB73_Zm00001d030895 PE=2 SV=1	0	108.547	84	14	74	14	180	19.3	5.27	347.16	14	metabolic process	cytoplasm	catalytic activity	Pf00156, Pf14681	100285146; 100282568	Zm00001d030895; Zm00001d041352	pco061445a; pco061446a	3; 1		0	0	8.74525e+07	9.18914e+07	9.37648e+07	9.91226e+07	9.96138e+07	9.90676e+07	1.00082e+08	1.00186e+08	1.02925e+08	High	High	High	High	High	High	High	High	High	1
FALSE	High	Master Protein	A0A1D6HTM3	ABC transporter F family member 4 OS=Zea mays OX=4577 GN=103632020 PE=4 SV=1	0	108.535	34	20	57	8	711	77.7	6.52	253.52	20			catalytic activity;nucleotide binding	Pf00005, Pf01926, Pf03193, Pf12848, Pf13207, Pf13304, Pf13558	103632020	Zm00001d018959	LOC103632020	7		0	12	1.5821e+07	1.72611e+07	1.83174e+07	1.88401e+07	1.81514e+07	1.72312e+07	1.35781e+07	1.34629e+07	1.34268e+07	High	High	High	High	High	High	High	High	High	1
FALSE	High	Master Protein	B4FAK8	Calnexin homolog2 OS=Zea mays OX=4577 GN=542421 PE=2 SV=1	0	108.468	40	18	43	6	532	60.2	4.84	187.25	18	metabolic process	endoplasmic reticulum;membrane	metal ion binding;protein binding	Pf00262	542421	Zm00001d025305	CNX; LOC542421	10	Protein processing in endoplasmic reticulum; Phagosome	2	0	9.58224e+06	1.0674e+07	1.08102e+07	1.00498e+07	9.18664e+06	9.142e+06	8.12041e+06	8.94453e+06	8.08339e+06	High	High	High	High	High	High	High	High	High	1
FALSE	High	Master Protein	A0A1D6DT47	Clathrin light chain OS=Zea mays OX=4577 GN=ZEAMMB73_Zm00001d001814 PE=3 SV=1	0	108.412	48	15	74	8	299	32.4	5.35	253.79	15	transport	membrane	structural molecule activity			Zm00001d001814		2		0	0	3.16973e+07	3.86616e+07	4.01211e+07	3.18922e+07	4.06581e+07	4.07126e+07	5.06413e+07	4.64707e+07	4.7659e+07	High	High	High	High	High	High	High	High	High	1
FALSE	High	Master Protein	B6T2W9	Thylakoid lumenal 19 kDa protein OS=Zea mays OX=4577 GN=100282049 PE=2 SV=1	0	108.325	50	11	180	11	257	27.2	5.66	805.62	11	metabolic process		metal ion binding	Pf01789	100282049	Zm00001d031421	LOC100282049	1		0	0	2.27667e+08	2.09361e+08	2.08736e+08	2.03891e+08	2.02508e+08	2.04376e+08	2.24048e+08	2.28204e+08	2.12863e+08	High	High	High	High	High	High	High	High	High	1
FALSE	High	Master Protein	B6T3C7	Protein phosphatase OS=Zea mays OX=4577 GN=100282081 PE=2 SV=1	0	108.24	59	15	43	15	329	35.2	5.34	222.67	15	cell organization and biogenesis;metabolic process;response to stimulus		catalytic activity		100282081	Zm00001d039745	LOC100282081	3		0	0	3.70208e+07	3.73145e+07	3.77209e+07	3.4206e+07	3.30506e+07	3.24069e+07	3.0608e+07	3.33621e+07	3.22643e+07	High	High	High	High	High	High	High	High	High	1
FALSE	High	Master Protein	B4FW31	Protein-serine/threonine phosphatase OS=Zea mays OX=4577 GN=Orphan136 PE=2 SV=1	0	108.205	61	18	78	8	290	31.2	4.92	300.35	18	metabolic process		catalytic activity;metal ion binding	Pf00481	542176	Zm00001d000302	gpm803b	4		0	0	3.62238e+07	3.54737e+07	3.64878e+07	3.0674e+07	3.35043e+07	3.30208e+07	3.80504e+07	3.56023e+07	3.78323e+07	High	High	High	High	High	High	High	High	High	1
FALSE	High	Master Protein	A0A1D6HGR1	p-loop containing nucleoside triphosphate hydrolase superfamily protein OS=Zea mays OX=4577 GN=100501892 PE=4 SV=1	0	108.189	38	27	53	5	644	71.6	9.35	178.93	27			catalytic activity;nucleotide binding;RNA binding	Pf00004, Pf00910, Pf01078, Pf07726, Pf12037, Pf13191, Pf13401	100501892	Zm00001d017707	LOC100501892	5		0	22	2.70495e+07	2.49928e+07	2.55603e+07	2.71776e+07	2.64926e+07	2.53166e+07	2.51734e+07	2.47931e+07	2.64905e+07	High	High	High	High	High	High	High	High	High	1
FALSE	High	Master Protein	P05348	Ribulose bisphosphate carboxylase small subunit, chloroplastic OS=Zea mays OX=4577 GN=RBCS PE=1 SV=1	0	108.049	66	12	456	6	170	19.1	8.91	1744.02	12	metabolic process		catalytic activity	Pf00101, Pf12338	542212	Zm00001d052595	ssu1	4	Carbon metabolism; Metabolic pathways; Glyoxylate and dicarboxylate metabolism; Carbon fixation in photosynthetic organisms	4	6	5.20821e+09	4.85089e+09	4.86011e+09	4.85526e+09	4.60747e+09	4.88289e+09	4.47935e+09	4.46805e+09	4.3881e+09	High	High	High	High	High	High	High	High	High	1
FALSE	High	Master Protein	B4FGF5	Hydroxyacylglutathione hydrolase cytoplasmic OS=Zea mays OX=4577 GN=100193826 PE=2 SV=1	0	107.965	67	14	37	14	258	28.7	5.99	151.28	14	metabolic process		catalytic activity	Pf00753	100193826	Zm00001d029036	pco085527	1	Pyruvate metabolism	1	0	2.78191e+07	2.76964e+07	2.88131e+07	2.94521e+07	2.98743e+07	2.96447e+07	3.10841e+07	3.17591e+07	3.24591e+07	High	High	High	High	High	High	High	High	High	1
FALSE	High	Master Protein	B4FLP7	Cysteine desulfurase OS=Zea mays OX=4577 GN=100282194 PE=2 SV=1	0	107.934	56	20	39	20	451	49.6	7.09	192.16	20	cell organization and biogenesis;metabolic process	mitochondrion	catalytic activity;metal ion binding;nucleotide binding	Pf00266, Pf00282, Pf01041, Pf01212	100282194	Zm00001d020139	pco084690	7	Sulfur relay system; Thiamine metabolism; Metabolic pathways	3	0	2.63736e+07	2.74388e+07	2.84734e+07	2.9404e+07	2.92348e+07	2.65772e+07	2.73074e+07	3.09696e+07	3.16719e+07	High	High	High	High	High	High	High	High	High	1
FALSE	High	Master Protein	B6T522	40S ribosomal protein S14 OS=Zea mays OX=4577 GN=ZEAMMB73_Zm00001d046583 PE=2 SV=1	0	107.892	51	11	82	5	150	16.3	10.7	410.02	11	metabolic process	ribosome	structural molecule activity	Pf00411	100286294	Zm00001d046583	LOC100286294	9		0	6	7.7012e+07	7.94035e+07	7.80172e+07	9.83093e+07	9.0894e+07	9.05344e+07	7.86306e+07	6.9947e+07	7.60944e+07	High	High	High	High	High	High	High	High	High	1
FALSE	High	Master Protein	B4FR28	UMP pyrophosphorylase OS=Zea mays OX=4577 GN=100284489 PE=2 SV=1	0	107.875	77	18	42	18	290	31.2	8.62	193.13	18	metabolic process		catalytic activity	Pf00156, Pf14681	100284489	Zm00001d038362	gpm9	6	Metabolic pathways; Pyrimidine metabolism	2	0	4.32293e+07	4.30812e+07	4.32369e+07	4.40168e+07	4.41154e+07	4.32892e+07	4.50028e+07	4.40563e+07	4.48871e+07	High	High	High	High	High	High	High	High	High	1
FALSE	High	Master Protein	K7TQI4	La protein 1 OS=Zea mays OX=4577 GN=ZEAMMB73_Zm00001d025767 PE=4 SV=1	0	107.78	54	20	40	19	448	49.2	5.8	177.78	20	metabolic process	nucleus	RNA binding	Pf00076, Pf05383, Pf08777, Pf14259	100194092	Zm00001d025767	LOC100194092	10		0	0	2.5956e+07	2.5942e+07	2.66004e+07	2.85002e+07	2.89994e+07	2.80594e+07	3.19857e+07	2.98477e+07	3.43792e+07	High	High	High	High	High	High	High	High	High	1
FALSE	High	Master Protein	B4FF65	26S proteasome non-ATPase regulatory subunit 11-like protein OS=Zea mays OX=4577 GN=100193485 PE=2 SV=1	0	107.77	63	21	38	10	426	47.7	6.37	170.99	21	metabolic process	proteasome	catalytic activity;protein binding	Pf01399, Pf02160	100193485	Zm00001d041456	LOC100193485	3	Proteasome	1	0	6.38781e+06	7.12668e+06	7.25181e+06	8.44588e+06	8.04096e+06	7.0099e+06	6.4059e+06	6.18994e+06	6.55361e+06	High	High	High	High	High	High	High	High	High	1
FALSE	High	Master Protein	B6T346	THO complex subunit 4 OS=Zea mays OX=4577 GN=100279524 PE=2 SV=1	0	107.648	73	20	70	13	253	26.5	10.24	259.13	20			RNA binding	Pf00076, Pf13893, Pf14259	100279524	Zm00001d028655	LOC100279524	1	mRNA surveillance pathway; Spliceosome; RNA transport	3	7	1.07238e+08	1.04099e+08	1.02277e+08	9.67669e+07	9.9212e+07	1.00911e+08	1.27127e+08	1.12143e+08	1.20963e+08	High	High	High	High	High	High	High	High	High	1
FALSE	High	Master Protein	A0A1D6L4E9	Exoglucanase1 OS=Zea mays OX=4577 GN=100191390 PE=3 SV=1	0	107.602	30	15	55	14	657	71.1	8.16	222.1	15	metabolic process		catalytic activity	Pf00933, Pf01915	100191390	Zm00001d034015	exg1	1		0	1	7.81028e+07	8.20857e+07	7.92788e+07	9.41814e+07	8.78312e+07	8.19711e+07	7.64889e+07	7.49945e+07	7.90754e+07	High	High	High	High	High	High	High	High	High	1
FALSE	High	Master Protein	B4FSW2	Actin-depolymerizing factor 10 OS=Zea mays OX=4577 GN=100280568 PE=2 SV=1	0	107.501	83	11	145	1	139	15.9	5.67	705.64	11	cell organization and biogenesis	cytoskeleton	protein binding	Pf00241	100280568	Zm00001d012966	LOC100280568	5		0	12	3.31969e+08	3.39588e+08	3.46702e+08	3.77833e+08	3.84831e+08	3.7852e+08	3.87724e+08	3.88483e+08	3.91687e+08	High	High	High	High	High	High	High	High	High	1
FALSE	High	Master Protein	Q41764	Actin-depolymerizing factor 3 OS=Zea mays OX=4577 GN=ADF3 PE=1 SV=1	0	107.474	83	11	148	1	139	15.9	5.67	716.42	11	cell organization and biogenesis	cytoplasm;cytoskeleton	protein binding	Pf00241	542445	Zm00001d034644	ADF3	1		0	0	6.71452e+06	5.6425e+06	6.07845e+06	6.05302e+06	5.64317e+06	6.64714e+06	6.66709e+06	6.44885e+06	7.20137e+06	High	High	High	High	High	High	High	High	High	1
FALSE	High	Master Protein	A0A1D6HP90	S-(hydroxymethyl)glutathione dehydrogenase OS=Zea mays OX=4577 GN=ZEAMMB73_Zm00001d018468 PE=3 SV=1	0	107.471	40	15	37	3	521	55.5	7.18	189.02	15	metabolic process		catalytic activity;metal ion binding	Pf00107, Pf08240	542459	Zm00001d018468	fdh1	5		0	13	4.24033e+07	4.18773e+07	4.0234e+07	4.50726e+07	4.45597e+07	4.18617e+07	3.46106e+07	3.73007e+07	3.9713e+07	High	High	High	High	High	High	High	High	High	1
[truncated: 8,017 more rows]

[truncated: 3 more sheets: Protein_quantified, Phosphopeptides_Identified, phosphopeptides_quantified]
