# Supplementary material for: Integrative Proteome and Phosphoproteome Profiling of Early Cold Response in Maize Seedlings
Source: Int J Mol Sci. 2022 Jun 10;23(12):6493. doi: 10.3390/ijms23126493 (PMC9224472; doi:10.3390/ijms23126493)
Supplement: Supplementary file 1 [file ijms-23-06493-s001.zip › Supplementary Table S2. Cold-responsive proteins and phosphopeptides in maize seedlings.xlsx]

## Sheet: Protein_30min
Accession	Ratio	p_value	adjust_p_value	Description
A0A1D6DW25	0.765234	3.64233e-05	0.00474589	Ripening-related protein 3 OS=Zea mays OX=4577 GN=ZEAMMB73_Zm00001d002057 PE=3 SV=1
A0A1D6DZA4	0.486752	1.32705e-08	6.16415e-05	Germin-like protein OS=Zea mays OX=4577 GN=ZEAMMB73_Zm00001d002295 PE=3 SV=1
A0A1D6E6L9	1.32998	8.83719e-06	0.00270386	Adenine phosphoribosyltransferase1 OS=Zea mays OX=4577 GN=ZEAMMB73_Zm00001d003108 PE=4 SV=1
A0A1D6E7V9	0.732715	1.88922e-05	0.00358459	Malate synthase OS=Zea mays OX=4577 GN=ZEAMMB73_Zm00001d003247 PE=3 SV=1
A0A1D6EDB8	0.6752	2.11587e-06	0.00116736	L-type lectin-domain containing receptor kinase IX.1 OS=Zea mays OX=4577 GN=ZEAMMB73_Zm00001d004078 PE=3 SV=2
A0A1D6EEW2	1.33135	2.03303e-05	0.00359078	Natterin-4 OS=Zea mays OX=4577 GN=ZEAMMB73_Zm00001d004342 PE=4 SV=1
A0A1D6EEX1	1.40043	9.65935e-06	0.00284186	Natterin-4 OS=Zea mays OX=4577 GN=103646784 PE=4 SV=1
A0A1D6F8J3	0.732581	7.89049e-05	0.00707031	Eukaryotic aspartyl protease family protein OS=Zea mays OX=4577 GN=ZEAMMB73_Zm00001d007753 PE=4 SV=1
A0A1D6F971	1.35334	4.86586e-06	0.00170591	Early light inducible protein1 OS=Zea mays OX=4577 GN=100285817 PE=4 SV=1
A0A1D6F9C8	0.732405	8.24394e-06	0.00261577	CSC1-like protein ERD4 OS=Zea mays OX=4577 GN=ZEAMMB73_Zm00001d007865 PE=3 SV=1
A0A1D6FWS3	0.645984	1.92473e-05	0.00358459	Putative WRKY DNA-binding domain superfamily protein OS=Zea mays OX=4577 GN=100281947 PE=4 SV=1
A0A1D6H240	0.67533	9.95166e-06	0.00284186	Calcium-transporting ATPase 9 plasma membrane-type OS=Zea mays OX=4577 GN=103626686 PE=4 SV=1
A0A1D6HB10	0.748805	2.04315e-06	0.00116736	Thioredoxin-like 2 OS=Zea mays OX=4577 GN=ZEAMMB73_Zm00001d016893 PE=4 SV=1
A0A1D6IB46	1.33422	8.27297e-05	0.00715544	60S ribosomal protein L14-1 OS=Zea mays OX=4577 GN=ZEAMMB73_Zm00001d021445 PE=3 SV=1
A0A1D6IMZ9	0.7632	4.58835e-06	0.00170591	Peroxidase OS=Zea mays OX=4577 GN=ZEAMMB73_Zm00001d022457 PE=3 SV=1
A0A1D6JGD2	0.750447	8.46391e-05	0.00715544	Plasma membrane ATPase OS=Zea mays OX=4577 GN=542052 PE=3 SV=1
A0A1D6JMW0	0.704765	3.63151e-05	0.00474589	Uncharacterized protein OS=Zea mays OX=4577 GN=ZEAMMB73_Zm00001d027532 PE=4 SV=1
A0A1D6K141	0.751089	1.03744e-05	0.00286701	Uncharacterized protein OS=Zea mays OX=4577 GN=100382001 PE=4 SV=1
A0A1D6KR80	1.34118	8.85559e-05	0.00722779	Copper transport protein family OS=Zea mays OX=4577 GN=100276276 PE=4 SV=1
A0A1D6KTX7	1.34868	0.00011959	0.00843497	Cellulose synthase OS=Zea mays OX=4577 GN=ZEAMMB73_Zm00001d032776 PE=3 SV=1
A0A1D6KZ58	1.38283	4.34844e-05	0.00539899	Antitermination NusB domain-containing protein OS=Zea mays OX=4577 GN=ZEAMMB73_Zm00001d033473 PE=3 SV=1
A0A1D6L4S2	0.751305	3.45431e-05	0.00469732	Glutathione transporter1 OS=Zea mays OX=4577 GN=ZEAMMB73_Zm00001d034035 PE=3 SV=1
A0A1D6L681	0.680807	1.09454e-06	0.00104188	Lectin-like receptor kinase 7 OS=Zea mays OX=4577 GN=100281599 PE=3 SV=1
A0A1D6L911	1.31826	1.39347e-05	0.0034602	Protein CDI OS=Zea mays OX=4577 GN=ZEAMMB73_Zm00001d034588 PE=4 SV=1
A0A1D6LCG1	1.43092	3.65623e-05	0.00474589	Transferase OS=Zea mays OX=4577 GN=ZEAMMB73_Zm00001d034925 PE=3 SV=1
A0A1D6LZP8	1.43382	0.000163984	0.00987019	Vegetative storage protein 2 OS=Zea mays OX=4577 GN=ZEAMMB73_Zm00001d037681 PE=4 SV=1
A0A1D6MEZ6	0.742558	3.42004e-06	0.00150856	Plasma membrane-associated cation-binding protein 1 OS=Zea mays OX=4577 GN=100191938 PE=4 SV=1
A0A1D6MY32	0.563214	6.6043e-05	0.00650334	Glutathione transferase OS=Zea mays OX=4577 GN=ZEAMMB73_Zm00001d041772 PE=3 SV=1
A0A1D6N1P5	0.766983	0.000106646	0.00805585	Glucan endo-13-beta-glucosidase homolog1 OS=Zea mays OX=4577 GN=100037765 PE=3 SV=1
A0A1D6N879	0.663867	1.39405e-05	0.0034602	Protein FATTY ACID EXPORT 3 chloroplastic OS=Zea mays OX=4577 GN=100193823 PE=3 SV=1
A0A1D6NW49	0.691593	2.52675e-06	0.00127333	Histone H1 OS=Zea mays OX=4577 GN=ZEAMMB73_Zm00001d045478 PE=4 SV=1
A3FMA4	1.37764	4.97815e-06	0.00170591	Bowman-Birk type trypsin inhibitor OS=Zea mays OX=4577 GN=100037814 PE=2 SV=1
B4F9D6	0.623113	1.67406e-05	0.00351014	Hevein-like preproprotein OS=Zea mays OX=4577 GN=100191593 PE=2 SV=1
B4FAB0	0.592195	5.04059e-08	7.19712e-05	Cupredoxin superfamily protein OS=Zea mays OX=4577 GN=100191824 PE=2 SV=1
B4FAG0	1.3912	7.64314e-05	0.00696583	UDP-glucuronate decarboxylase OS=Zea mays OX=4577 GN=100191862 PE=2 SV=1
B4FCU1	1.36667	1.45403e-05	0.0034602	60S ribosomal protein L14-1 OS=Zea mays OX=4577 GN=100192835 PE=2 SV=1
B4FF24	1.43693	1.6328e-05	0.00351014	UDP-glucuronate decarboxylase OS=Zea mays OX=4577 GN=100193447 PE=2 SV=1
B4FGL9	1.43511	6.40657e-05	0.00648838	60S ribosomal protein L11-1 OS=Zea mays OX=4577 GN=100193878 PE=2 SV=1
B4FHK4	1.3803	2.69169e-06	0.00128109	Natterin-4 OS=Zea mays OX=4577 GN=103646782 PE=2 SV=1
B4FM96	1.31591	6.41181e-05	0.00648838	UMP-CMP kinase OS=Zea mays OX=4577 GN=100282335 PE=2 SV=1
B4FN73	0.756243	2.23666e-05	0.00375714	Putative 2-oxoglutarate-dependent dioxygenase AOP1 OS=Zea mays OX=4577 GN=100272363 PE=2 SV=1
B4FSB6	1.40973	5.20529e-05	0.00594582	Sulfotransferase OS=Zea mays OX=4577 GN=100273019 PE=2 SV=1
B4FUR2	0.65785	3.01316e-08	6.16415e-05	Cysteine-rich repeat secretory protein 55 OS=Zea mays OX=4577 GN=107305682 PE=2 SV=1
B4FV56	0.590788	1.92301e-08	6.16415e-05	Osmotin-like protein OSM34 OS=Zea mays OX=4577 GN=100273384 PE=2 SV=1
B4FV78	0.738805	0.00012399	0.00849781	Acyl carrier protein OS=Zea mays OX=4577 GN=100281026 PE=2 SV=1
B4FV90	0.605952	1.92469e-06	0.00116736	Uncharacterized protein OS=Zea mays OX=4577 GN=110117500 PE=2 SV=1
B4FV91	0.721678	5.58872e-05	0.00613828	Pathogenesis related protein5 OS=Zea mays OX=4577 GN=542720 PE=2 SV=1
B4FVP5	0.605186	5.03088e-07	0.000615708	Pathogenesis related protein4 OS=Zea mays OX=4577 GN=542352 PE=2 SV=1
B4FZ79	0.674347	3.92985e-06	0.00153032	Senescence-specific cysteine protease SAG12 OS=Zea mays OX=4577 GN=100274134 PE=2 SV=1
B4G1B0	0.76669	3.81072e-06	0.00153032	Remorin OS=Zea mays OX=4577 GN=100304007 PE=2 SV=1
B4G1T3	0.633783	3.59761e-08	6.16415e-05	Chitinase chem5 OS=Zea mays OX=4577 GN=542525 PE=2 SV=1
B6SJ18	1.40799	8.95441e-05	0.00723702	40S ribosomal protein S13 OS=Zea mays OX=4577 GN=ZEAMMB73_Zm00001d035094 PE=2 SV=1
B6SLM7	0.758654	3.52179e-06	0.00150856	Uncharacterized protein OS=Zea mays OX=4577 GN=103653993 PE=2 SV=1
B6SVD2	0.51742	9.88388e-07	0.00104188	Mitochondrial chaperone BCS1 OS=Zea mays OX=4577 GN=100281434 PE=2 SV=1
B6SXH8	0.762655	2.14978e-05	0.00368343	Seed maturation protein PM41 OS=Zea mays OX=4577 GN=100281648 PE=2 SV=1
B6SYV2	0.699161	3.22358e-05	0.00469732	Uncharacterized protein OS=Zea mays OX=4577 GN=100275758 PE=2 SV=1
B6T2H9	1.41113	1.84838e-05	0.00358459	Metallothionein-like protein 2C OS=Zea mays OX=4577 GN=100280901 PE=2 SV=1
B6T6L3	1.3518	6.73109e-05	0.00655287	Nitrilase-associated protein OS=Zea mays OX=4577 GN=100282364 PE=2 SV=1
B6TDW7	0.755729	5.0785e-05	0.00594582	Secretory protein OS=Zea mays OX=4577 GN=100283021 PE=2 SV=1
B6TJA9	1.31198	0.00012061	0.00843497	Chalcone-flavonone isomerase family protein OS=Zea mays OX=4577 GN=100276821 PE=2 SV=1
B6UEB0	1.40515	4.11374e-05	0.0051827	Bifunctional inhibitor/lipid-transfer protein/seed storage 2S albumin superfamily protein OS=Zea mays OX=4577 GN=100286092 PE=2 SV=1
B7ZYX8	1.3389	6.38713e-05	0.00648838	UDP-glucose 6-dehydrogenase OS=Zea mays OX=4577 GN=100282847 PE=2 SV=1
B8A046	1.36835	8.28389e-05	0.00715544	Phenylalanine ammonia-lyase OS=Zea mays OX=4577 GN=542258 PE=2 SV=1
C0P445	0.636466	2.81235e-08	6.16415e-05	Calcium-binding protein CML42 OS=Zea mays OX=4577 GN=100382070 PE=2 SV=1
C0PKD9	1.35038	0.000159281	0.00974687	Chaperonin10 OS=Zea mays OX=4577 GN=100383971 PE=2 SV=1
E1AFV5	0.725198	7.04951e-06	0.00232281	Beta-1,3-glucanase OS=Zea mays OX=4577 GN=glucA PE=2 SV=1
K7TFI4	0.728319	3.0093e-05	0.00469732	NAD(P)H-quinone oxidoreductase subunit U chloroplastic OS=Zea mays OX=4577 GN=103640914 PE=4 SV=1
K7UDN3	0.734873	1.94401e-06	0.00116736	Germin-like protein OS=Zea mays OX=4577 GN=103654664 PE=3 SV=1
K7V3U5	0.643216	6.09003e-05	0.00648838	Putative WRKY DNA-binding domain superfamily protein OS=Zea mays OX=4577 GN=ZEAMMB73_Zm00001d012482 PE=4 SV=1
K7VCW8	0.705409	1.71218e-06	0.00116736	Uncharacterized protein OS=Zea mays OX=4577 GN=ZEAMMB73_Zm00001d045905 PE=4 SV=1
P24825	1.39638	1.72086e-05	0.00351014	Chalcone synthase C2 OS=Zea mays OX=4577 GN=C2 PE=3 SV=1
P33679	0.75408	3.34878e-05	0.00469732	Zeamatin OS=Zea mays OX=4577 GN=Zlp PE=1 SV=2
P41213	1.70886	1.68222e-05	0.00351014	Leucoanthocyanidin dioxygenase OS=Zea mays OX=4577 GN=A2 PE=2 SV=1
Q05761	1.34008	6.98658e-05	0.00665044	40S ribosomal protein S13 OS=Zea mays OX=4577 GN=RPS13 PE=2 SV=1
Q42420	0.661443	2.18019e-06	0.00116736	Protease inhibitor OS=Zea mays OX=4577 GN=pis7 PE=2 SV=1
Q6JN55	0.737481	6.22905e-05	0.00648838	1-aminocyclopropane-1-carboxylate oxidase15 OS=Zea mays OX=4577 GN=ACO31 PE=2 SV=1
Q7FU57	0.696614	2.03922e-05	0.00359078	Bowman-Birk type wound-induced proteinase inhibitor WIP1 OS=Zea mays OX=4577 GN=wip1 PE=2 SV=1
Q9AR14	0.623948	9.93654e-05	0.00766904	Aquaporin PIP1-5 OS=Zea mays OX=4577 GN=PIP1-5 PE=2 SV=1

## Sheet: Protein_2hr
Accession	Ratio	p_value	adjust_p_value	Description
A0A096PNU3	1.40315	0.0003868	0.00315677	Putative lipid-transfer protein DIR1 OS=Zea mays OX=4577 GN=ZEAMMB73_Zm00001d019399 PE=4 SV=1
A0A096QRL3	0.702982	5.35e-05	0.00105032	Delta(24)-sterol reductase OS=Zea mays OX=4577 GN=ZEAMMB73_Zm00001d014887 PE=4 SV=1
A0A096QRW1	0.580057	1.41e-06	0.000179847	Chlorophyll a-b binding protein, chloroplastic OS=Zea mays OX=4577 GN=ZEAMMB73_Zm00001d021784 PE=3 SV=1
A0A096RII5	1.33767	7.15e-05	0.00122953	Splicing factor, arginine/serine-rich 7 OS=Zea mays OX=4577 GN=100283326 PE=3 SV=1
A0A096RZN2	0.737444	0.000130426	0.00169812	Carbonic anhydrase OS=Zea mays OX=4577 GN=ZEAMMB73_Zm00001d044099 PE=3 SV=1
A0A096SML0	0.720791	4.23e-05	0.000943876	ABC-type transport system periplasmic component OS=Zea mays OX=4577 GN=100284791 PE=4 SV=1
A0A096ST13	1.32347	1.95e-05	0.000633758	SRP40 carboxy-terminal domain protein OS=Zea mays OX=4577 GN=100382414 PE=4 SV=1
A0A096TUU6	0.722428	3.94e-05	0.000912037	Ribulose bisphosphate carboxylase large chain OS=Zea mays OX=4577 PE=3 SV=1
A0A096UAZ3	1.34856	5.6e-06	0.000340969	3-isopropylmalate dehydratase small subunit 2 OS=Zea mays OX=4577 GN=100286245 PE=4 SV=1
A0A1D6DU10	0.705127	0.000161815	0.00193186	Trypsin family protein OS=Zea mays OX=4577 GN=103645777 PE=4 SV=1
A0A1D6DUP7	2.01549	5.27e-05	0.00104731	Beta-fructofuranosidase insoluble isoenzyme CWINV3 OS=Zea mays OX=4577 GN=ZEAMMB73_Zm00001d001943 PE=3 SV=1
A0A1D6DVQ6	0.761223	4.49e-05	0.000966819	NADPH--cytochrome P450 reductase OS=Zea mays OX=4577 GN=100279923 PE=3 SV=1
A0A1D6DXF6	0.567292	0.000473538	0.00359009	Eukaryotic translation initiation factor 3 subunit C OS=Zea mays OX=4577 GN=ZEAMMB73_Zm00001d002169 PE=3 SV=1
A0A1D6DYQ1	0.74121	0.000191904	0.00212959	Starch synthase 3 chloroplastic/amyloplastic OS=Zea mays OX=4577 GN=ZEAMMB73_Zm00001d002256 PE=4 SV=1
A0A1D6DZ24	1.78076	1.05e-05	0.000455749	Remorin family protein OS=Zea mays OX=4577 GN=ZEAMMB73_Zm00001d002274 PE=3 SV=1
A0A1D6DZA4	0.556905	9.42e-08	4.11e-05	Germin-like protein OS=Zea mays OX=4577 GN=ZEAMMB73_Zm00001d002295 PE=3 SV=1
A0A1D6E064	0.748257	8.47e-05	0.00133346	alpha-1,2-Mannosidase OS=Zea mays OX=4577 GN=100502479 PE=3 SV=1
A0A1D6E918	1.37921	0.000310937	0.00279517	RING/U-box superfamily protein OS=Zea mays OX=4577 GN=ZEAMMB73_Zm00001d003394 PE=4 SV=1
A0A1D6E966	0.762607	5.37e-05	0.00105325	Tyrosine--tRNA ligase OS=Zea mays OX=4577 GN=ZEAMMB73_Zm00001d003430 PE=3 SV=1
A0A1D6E9C0	1.3612	1.29e-06	0.000175378	DUF4057 domain-containing protein OS=Zea mays OX=4577 GN=ZEAMMB73_Zm00001d003464 PE=4 SV=1
A0A1D6EB22	1.54959	0.000218843	0.0022534	Abscisic acid stress ripening3 OS=Zea mays OX=4577 GN=ZEAMMB73_Zm00001d003712 PE=3 SV=1
A0A1D6EB42	0.719284	1.28e-05	0.0004998	Structural molecule OS=Zea mays OX=4577 GN=100286112 PE=4 SV=1
A0A1D6EBL7	0.596315	1.42e-05	0.000509781	Alpha/beta-Hydrolases superfamily protein OS=Zea mays OX=4577 GN=100280362 PE=4 SV=1
A0A1D6ED90	0.690813	5.77e-06	0.000340969	Cytochrome oxidase 2 OS=Zea mays OX=4577 GN=ZEAMMB73_Zm00001d004057 PE=4 SV=1
A0A1D6EEC1	0.757951	5.17e-05	0.00103305	Putative translation elongation/initiation factor family protein OS=Zea mays OX=4577 GN=103646667 PE=3 SV=1
A0A1D6EGA5	0.76904	6.71e-05	0.00119047	Aconitate hydratase OS=Zea mays OX=4577 GN=103646899 PE=3 SV=1
A0A1D6EGZ7	0.685263	5.07e-05	0.00102463	ARM repeat superfamily protein OS=Zea mays OX=4577 GN=100284266 PE=3 SV=1
A0A1D6EHK5	1.58061	1.36e-05	0.000509296	Coatomer subunit beta OS=Zea mays OX=4577 GN=100384159 PE=4 SV=1
A0A1D6EIR5	0.761027	1.94e-05	0.000633758	Acyl-CoA synthetase long-chain family member 3 OS=Zea mays OX=4577 GN=100285568 PE=4 SV=1
A0A1D6EKY6	1.31577	1.32e-05	0.000503105	THO complex subunit 4B OS=Zea mays OX=4577 GN=ZEAMMB73_Zm00001d005179 PE=4 SV=1
A0A1D6ELK2	0.757858	8.13e-05	0.00131106	DNA-directed RNA polymerases II IV and V subunit 3 OS=Zea mays OX=4577 GN=ZEAMMB73_Zm00001d005295 PE=3 SV=1
A0A1D6EPE8	1.31106	3.17e-05	0.000812433	Pentatricopeptide repeat-containing protein mitochondrial OS=Zea mays OX=4577 GN=541966 PE=3 SV=1
A0A1D6EPL2	0.739724	0.000771567	0.00496851	Annexin OS=Zea mays OX=4577 GN=100283225 PE=4 SV=1
A0A1D6ES19	0.694713	2.51e-05	0.000711287	Heat shock protein 90-2 OS=Zea mays OX=4577 GN=103647533 PE=3 SV=1
A0A1D6ESB9	0.769199	0.000213361	0.00222168	NAD(P)-binding Rossmann-fold superfamily protein OS=Zea mays OX=4577 GN=ZEAMMB73_Zm00001d006037 PE=4 SV=1
A0A1D6EVR1	0.756424	6.97e-05	0.00121882	Asparagine--tRNA ligase OS=Zea mays OX=4577 GN=100217176 PE=3 SV=1
A0A1D6EX30	1.48913	2.24e-06	0.000223553	Polyadenylate-binding protein RBP45C OS=Zea mays OX=4577 GN=ZEAMMB73_Zm00001d006496 PE=4 SV=1
A0A1D6EZ75	1.5692	1.05e-06	0.000152896	Remorin family protein OS=Zea mays OX=4577 GN=100192691 PE=3 SV=1
A0A1D6EZ89	0.76523	4.83e-06	0.000320885	Chalcone--flavonone isomerase OS=Zea mays OX=4577 GN=ZEAMMB73_Zm00001d006630 PE=3 SV=1
A0A1D6EZG5	0.735769	0.000159588	0.00191473	Homogentisate solanesyltransferase chloroplastic OS=Zea mays OX=4577 GN=100280305 PE=3 SV=1
A0A1D6F2C6	1.34961	1.54e-05	0.000536677	Chaperonin OS=Zea mays OX=4577 GN=103647892 PE=3 SV=1
A0A1D6F4U5	0.731295	0.00021456	0.00222535	D-alanine--D-alanine ligase family OS=Zea mays OX=4577 GN=100383342 PE=4 SV=1
A0A1D6F971	1.48081	4.61e-07	8.98e-05	Early light inducible protein1 OS=Zea mays OX=4577 GN=100285817 PE=4 SV=1
A0A1D6FBY2	1.3065	4.77e-05	0.0010048	Zinc finger CCCH domain-containing protein 58 OS=Zea mays OX=4577 GN=ZEAMMB73_Zm00001d008322 PE=4 SV=1
A0A1D6FF89	1.33351	3.25e-06	0.00026873	Ribosome biogenesis regulatory protein OS=Zea mays OX=4577 GN=103634879 PE=3 SV=1
A0A1D6FJF0	0.681391	0.000243845	0.00239841	Farnesyl pyrophosphate synthase1 OS=Zea mays OX=4577 GN=541903 PE=3 SV=1
A0A1D6FM59	0.767927	0.00073625	0.0048209	Protein NETWORKED 4A OS=Zea mays OX=4577 GN=ZEAMMB73_Zm00001d009811 PE=4 SV=1
A0A1D6FNF9	0.758397	0.00162196	0.00814497	Ubiquinone biosynthesis protein ubiB OS=Zea mays OX=4577 GN=ZEAMMB73_Zm00001d009987 PE=4 SV=1
A0A1D6FRQ8	0.748093	5.9e-05	0.0010895	GTP cyclohydrolase II OS=Zea mays OX=4577 GN=ZEAMMB73_Zm00001d010535 PE=3 SV=1
A0A1D6FWS3	0.763581	0.000855472	0.00526685	Putative WRKY DNA-binding domain superfamily protein OS=Zea mays OX=4577 GN=100281947 PE=4 SV=1
A0A1D6G4P8	1.53299	3.26e-06	0.00026873	Putative O-Glycosyl hydrolase superfamily protein OS=Zea mays OX=4577 GN=ZEAMMB73_Zm00001d011886 PE=3 SV=1
A0A1D6G5T2	0.761551	0.000606352	0.00421641	CBS domain-containing protein CBSCBSPB1 OS=Zea mays OX=4577 GN=100273720 PE=4 SV=1
A0A1D6G6C8	0.747946	0.000112802	0.00154868	Thioredoxin F-type chloroplastic OS=Zea mays OX=4577 GN=100216557 PE=4 SV=1
A0A1D6G885	0.606688	2.53e-06	0.000239977	Uncharacterized protein OS=Zea mays OX=4577 GN=ZEAMMB73_Zm00001d012339 PE=4 SV=1
A0A1D6G9X2	1.35593	0.00157998	0.00802371	DNA glycosylase superfamily protein OS=Zea mays OX=4577 GN=ZEAMMB73_Zm00001d012578 PE=4 SV=1
A0A1D6G9Y8	0.742234	0.000727842	0.00478543	Uncharacterized protein OS=Zea mays OX=4577 GN=100275589 PE=4 SV=1
A0A1D6GAY6	0.760121	6.16e-05	0.00111876	Glycerophosphodiester phosphodiesterase OS=Zea mays OX=4577 GN=ZEAMMB73_Zm00001d012677 PE=4 SV=1
A0A1D6GB30	0.760865	4.62e-05	0.000981326	Protein CURVATURE THYLAKOID 1C chloroplastic OS=Zea mays OX=4577 GN=103636627 PE=4 SV=1
A0A1D6GD67	0.725405	0.000322341	0.00286165	26S proteasome non-ATPase regulatory subunit 12 homolog B OS=Zea mays OX=4577 GN=100382103 PE=4 SV=1
A0A1D6GFA6	0.714715	6.98e-05	0.00121882	Exocyst complex component EXO84B OS=Zea mays OX=4577 GN=100191392 PE=3 SV=1
A0A1D6GG78	0.727947	0.00127522	0.0069188	Tubulin beta chain OS=Zea mays OX=4577 GN=ZEAMMB73_Zm00001d013139 PE=3 SV=1
A0A1D6GG98	0.721662	0.000203532	0.00218651	NADH-ubiquinone oxidoreductase 23 kDa subunit OS=Zea mays OX=4577 GN=100282522 PE=3 SV=1
A0A1D6GGL6	1.36032	0.000366646	0.00307044	SWIb domain-containing protein OS=Zea mays OX=4577 GN=ZEAMMB73_Zm00001d013221 PE=4 SV=1
A0A1D6GGQ6	0.725602	2.45e-05	0.000705	OsWRKY4 family protein OS=Zea mays OX=4577 GN=ZEAMMB73_Zm00001d013240 PE=3 SV=1
A0A1D6GI62	1.38857	3.35e-05	0.000839364	50S ribosomal protein L12-2 OS=Zea mays OX=4577 GN=ZEAMMB73_Zm00001d013332 PE=3 SV=1
A0A1D6GJ75	0.67722	0.000167377	0.00197095	Phosphoglucomutase (alpha-D-glucose-1,6-bisphosphate-dependent) OS=Zea mays OX=4577 GN=ZEAMMB73_Zm00001d013428 PE=3 SV=1
A0A1D6GKL8	1.55777	6.06e-07	0.000110087	Glycine-rich RNA-binding, abscisic acid-inducible protein OS=Zea mays OX=4577 GN=100194217 PE=4 SV=1
A0A1D6GL51	1.53404	2.34e-05	0.000694338	Uncharacterized protein OS=Zea mays OX=4577 GN=100276765 PE=4 SV=1
A0A1D6GLR4	1.37344	7.55e-06	0.000392226	5S rRNA binding protein OS=Zea mays OX=4577 GN=100283916 PE=4 SV=1
A0A1D6GQZ1	0.622642	1.96e-06	0.000210301	ACT domain-containing protein ACR11 OS=Zea mays OX=4577 GN=ZEAMMB73_Zm00001d014192 PE=4 SV=1
A0A1D6GTH5	0.731611	0.00111767	0.00629941	Protein kinase superfamily protein OS=Zea mays OX=4577 GN=ZEAMMB73_Zm00001d014445 PE=4 SV=1
A0A1D6GUH2	1.44541	3.55e-06	0.000284024	Xyloglucan endotransglucosylase/hydrolase OS=Zea mays OX=4577 GN=100283129 PE=3 SV=1
A0A1D6GW41	1.42881	5.97e-05	0.00109767	Uncharacterized protein OS=Zea mays OX=4577 GN=ZEAMMB73_Zm00001d014753 PE=3 SV=1
A0A1D6H240	1.3756	5.78e-05	0.00108735	Calcium-transporting ATPase 9 plasma membrane-type OS=Zea mays OX=4577 GN=103626686 PE=4 SV=1
A0A1D6H654	0.748969	0.00185208	0.00892723	Uncharacterized protein OS=Zea mays OX=4577 GN=103627005 PE=4 SV=1
A0A1D6HAG5	0.705389	0.000329033	0.00290006	Uncharacterized protein OS=Zea mays OX=4577 GN=ZEAMMB73_Zm00001d016817 PE=4 SV=1
A0A1D6HBI8	1.31553	0.00100029	0.00584547	Uncharacterized protein OS=Zea mays OX=4577 GN=ZEAMMB73_Zm00001d016974 PE=3 SV=1
A0A1D6HBT3	1.30767	0.00212766	0.00983154	Glycine-rich cell wall structural protein OS=Zea mays OX=4577 GN=ZEAMMB73_Zm00001d017033 PE=4 SV=1
A0A1D6HC32	1.49169	2.67e-07	6.82e-05	Coiled-coil domain-containing protein 86 OS=Zea mays OX=4577 GN=ZEAMMB73_Zm00001d017090 PE=4 SV=1
A0A1D6HCT7	1.33467	1.94e-05	0.000633758	La protein 1 OS=Zea mays OX=4577 GN=103627401 PE=4 SV=1
A0A1D6HD27	1.47798	0.000266755	0.00254011	Adenine phosphoribosyltransferase 2 OS=Zea mays OX=4577 GN=ZEAMMB73_Zm00001d017204 PE=4 SV=1
A0A1D6HEQ5	1.33108	4.04e-06	0.000300905	Grx_C3-glutaredoxin subgroup I OS=Zea mays OX=4577 GN=ZEAMMB73_Zm00001d017417 PE=4 SV=1
A0A1D6HFJ4	0.675517	0.000213721	0.00222168	Pseudouridine synthase family protein OS=Zea mays OX=4577 GN=100283773 PE=3 SV=1
A0A1D6HK97	0.730172	8.22e-05	0.00131206	Photosynthetic NDH subunit of subcomplex B 4 chloroplastic OS=Zea mays OX=4577 GN=ZEAMMB73_Zm00001d018030 PE=4 SV=1
A0A1D6HLC2	1.33461	1.11e-05	0.000466853	Glutaredoxin-like protein OS=Zea mays OX=4577 GN=ZEAMMB73_Zm00001d018192 PE=3 SV=1
A0A1D6HQF7	0.760881	9.11e-05	0.00138463	Epimerase family protein SDR39U1 homolog chloroplastic OS=Zea mays OX=4577 GN=ZEAMMB73_Zm00001d018575 PE=4 SV=1
A0A1D6HQR0	1.33378	2.84e-05	0.000760296	Uclacyanin-2 OS=Zea mays OX=4577 GN=ZEAMMB73_Zm00001d018621 PE=4 SV=1
A0A1D6HSJ1	0.738201	9.41e-06	0.00043291	(S)-2-hydroxy-acid oxidase OS=Zea mays OX=4577 GN=ZEAMMB73_Zm00001d018810 PE=3 SV=1
A0A1D6HSS4	0.751392	0.000268419	0.00254939	Ubiquitinyl hydrolase 1 OS=Zea mays OX=4577 GN=ZEAMMB73_Zm00001d018859 PE=3 SV=1
A0A1D6HSW7	1.34982	0.00070532	0.00467174	Uncharacterized protein OS=Zea mays OX=4577 GN=103631975 PE=4 SV=1
A0A1D6HTJ0	1.31552	2.43e-05	0.000703232	Early light inducible protein2 OS=Zea mays OX=4577 GN=ZEAMMB73_Zm00001d018940 PE=4 SV=1
A0A1D6HV45	0.731379	0.000691613	0.00460735	Coatomer subunit gamma OS=Zea mays OX=4577 GN=100193726 PE=3 SV=1
A0A1D6HW78	0.712939	0.000102579	0.00147054	ABC2 homolog 13 OS=Zea mays OX=4577 GN=ZEAMMB73_Zm00001d019217 PE=4 SV=1
A0A1D6HWT8	1.34863	0.000548327	0.00395414	Cellulose synthase OS=Zea mays OX=4577 GN=ZEAMMB73_Zm00001d019317 PE=3 SV=1
A0A1D6HXK1	0.740478	9.89e-06	0.000439127	PGR5-like protein 1B chloroplastic OS=Zea mays OX=4577 GN=ZEAMMB73_Zm00001d019454 PE=4 SV=1
A0A1D6HXK3	0.730134	0.000100542	0.00145265	CASP-like protein OS=Zea mays OX=4577 GN=103632243 PE=3 SV=1
A0A1D6HZV2	2.08698	4.56e-06	0.000316946	Uncharacterized protein OS=Zea mays OX=4577 GN=ZEAMMB73_Zm00001d019704 PE=4 SV=1
A0A1D6I4K7	1.33143	0.000181992	0.00207883	Tsi1-interacting protein TSIP1 OS=Zea mays OX=4577 GN=ZEAMMB73_Zm00001d020538 PE=4 SV=1
A0A1D6I6R9	1.56835	2.18e-05	0.000668545	Uncharacterized protein OS=Zea mays OX=4577 GN=103632923 PE=4 SV=1
A0A1D6I6T8	0.651361	3.19e-06	0.000267676	Heat shock protein 90-2 OS=Zea mays OX=4577 GN=100272368 PE=3 SV=1
A0A1D6I877	1.43522	3.88e-05	0.000905113	Hydroxyproline-rich glycoprotein family protein OS=Zea mays OX=4577 GN=100501373 PE=4 SV=1
A0A1D6I8D9	0.724861	6.78e-05	0.00119807	ARM repeat superfamily protein OS=Zea mays OX=4577 GN=ZEAMMB73_Zm00001d021120 PE=4 SV=1
A0A1D6I9D1	1.58769	1.68e-05	0.000568999	Glutamyl-tRNA reductase-binding protein chloroplastic OS=Zea mays OX=4577 GN=ZEAMMB73_Zm00001d021251 PE=4 SV=1
A0A1D6I9S4	0.701079	5.32e-05	0.00105032	DNA photolyase OS=Zea mays OX=4577 GN=100191423 PE=4 SV=1
A0A1D6ICC2	0.706052	5.91e-06	0.00034215	Disease resistance protein RPM1 OS=Zea mays OX=4577 GN=ZEAMMB73_Zm00001d021565 PE=3 SV=1
A0A1D6ICG6	0.733705	4.79e-05	0.0010057	Glycosyltransferase OS=Zea mays OX=4577 GN=103633204 PE=3 SV=1
A0A1D6IE38	1.44431	5.83e-08	3.37e-05	Glucan endo-1,3-beta-D-glucosidase OS=Zea mays OX=4577 GN=103633263 PE=3 SV=1
A0A1D6IE73	1.31987	1.37e-05	0.000509781	Eukaryotic translation initiation factor-related OS=Zea mays OX=4577 GN=ZEAMMB73_Zm00001d021710 PE=4 SV=1
A0A1D6II57	0.751959	5.73e-06	0.000340969	Peroxidase OS=Zea mays OX=4577 GN=ZEAMMB73_Zm00001d021965 PE=3 SV=1
A0A1D6IKI2	1.32049	1.17e-05	0.000484394	RNA binding protein 1 OS=Zea mays OX=4577 GN=ZEAMMB73_Zm00001d022237 PE=4 SV=1
A0A1D6IL03	1.42606	1.19e-05	0.000484394	10 kDa chaperonin OS=Zea mays OX=4577 GN=100193174 PE=3 SV=1
A0A1D6IMH3	1.3595	1.5e-06	0.000188414	Retrovirus-related Pol polyprotein LINE-1 OS=Zea mays OX=4577 GN=103633536 PE=4 SV=1
A0A1D6IMH7	1.37509	2.76e-05	0.000747703	Hydroxyproline-rich glycoprotein family protein OS=Zea mays OX=4577 GN=ZEAMMB73_Zm00001d022421 PE=4 SV=1
A0A1D6IN02	2.11098	0.00134642	0.00714228	Uncharacterized protein OS=Zea mays OX=4577 GN=ZEAMMB73_Zm00001d022459 PE=4 SV=1
A0A1D6IN80	1.47798	0.000309018	0.00278963	FPF1-like protein 1 OS=Zea mays OX=4577 GN=103633548 PE=3 SV=1
A0A1D6IP08	1.58616	9.59e-08	4.11e-05	Uncharacterized protein OS=Zea mays OX=4577 GN=ZEAMMB73_Zm00001d022553 PE=4 SV=1
A0A1D6IQ00	1.34188	0.000614385	0.00425845	THAUMATIN-LIKE PROTEIN 1 OS=Zea mays OX=4577 GN=103633630 PE=4 SV=1
A0A1D6IU01	0.735655	3.26e-05	0.000821471	Long chain acyl-CoA synthetase 9 chloroplastic OS=Zea mays OX=4577 GN=103640823 PE=4 SV=1
A0A1D6IX22	0.710918	6.74e-06	0.000371677	PHD finger protein ALFIN-LIKE 6 OS=Zea mays OX=4577 GN=100283897 PE=3 SV=1
A0A1D6J038	1.35277	0.00026483	0.00253497	Uncharacterized protein OS=Zea mays OX=4577 GN=ZEAMMB73_Zm00001d024544 PE=4 SV=1
A0A1D6J2N4	0.756649	0.000112571	0.00154799	Glyoxylate/hydroxypyruvate reductase HPR3 OS=Zea mays OX=4577 GN=ZEAMMB73_Zm00001d024906 PE=3 SV=1
A0A1D6J372	2.17007	1.04e-06	0.000152896	Bowman-Birk type trypsin inhibitor OS=Zea mays OX=4577 GN=103641458 PE=4 SV=1
A0A1D6J4J1	1.31559	0.00113837	0.00636583	Germin-like protein OS=Zea mays OX=4577 GN=ZEAMMB73_Zm00001d025059 PE=3 SV=1
A0A1D6JD09	0.743612	0.000287785	0.00267403	Putative calcium-dependent protein kinase family protein OS=Zea mays OX=4577 GN=ZEAMMB73_Zm00001d026139 PE=4 SV=1
A0A1D6JDG7	1.38654	0.000329376	0.00290006	Uncharacterized protein OS=Zea mays OX=4577 GN=ZEAMMB73_Zm00001d026222 PE=4 SV=1
A0A1D6JJ36	0.768718	0.0020506	0.0095788	Farnesylcysteine lyase OS=Zea mays OX=4577 GN=103642227 PE=4 SV=1
A0A1D6JMB0	1.32111	0.000294161	0.00270104	DNA binding protein OS=Zea mays OX=4577 GN=ZEAMMB73_Zm00001d027461 PE=4 SV=1
A0A1D6JMK3	1.57039	1.46e-05	0.000516476	Adenylate kinase OS=Zea mays OX=4577 GN=ZEAMMB73_Zm00001d027502 PE=3 SV=1
A0A1D6JMV9	1.3237	0.00137005	0.00722735	Uncharacterized protein OS=Zea mays OX=4577 GN=ZEAMMB73_Zm00001d027532 PE=4 SV=1
A0A1D6JMW0	0.639672	4.41e-06	0.000311977	Uncharacterized protein OS=Zea mays OX=4577 GN=ZEAMMB73_Zm00001d027532 PE=4 SV=1
A0A1D6JQ00	2.03727	2.86e-06	0.000252691	Embryonic protein DC-8 OS=Zea mays OX=4577 GN=ZEAMMB73_Zm00001d027832 PE=4 SV=1
A0A1D6JRJ5	1.37078	3.1e-06	0.000267676	MFP1 attachment factor 1 OS=Zea mays OX=4577 GN=100283333 PE=4 SV=1
A0A1D6JVF9	0.734132	0.000545854	0.00394627	Transmembrane 9 superfamily member OS=Zea mays OX=4577 GN=100282600 PE=3 SV=1
A0A1D6JVI5	2.87598	2.22e-08	2.38e-05	BZIP transcription factor 16 OS=Zea mays OX=4577 GN=100216655 PE=3 SV=1
A0A1D6JYM7	1.33312	9.58e-05	0.00141753	Safener induced1 OS=Zea mays OX=4577 GN=ZEAMMB73_Zm00001d028693 PE=4 SV=1
A0A1D6JYT9	1.31192	0.00020593	0.0021922	Ypt/Rab-GAP domain of gyp1p superfamily protein OS=Zea mays OX=4577 GN=103634483 PE=4 SV=1
A0A1D6JZ58	0.711321	2.5e-05	0.000711287	Rhodanese-like family protein OS=Zea mays OX=4577 GN=100283609 PE=4 SV=1
A0A1D6JZU3	2.9188	4.19e-09	8.32e-06	Pathogenesis-related protein 10 OS=Zea mays OX=4577 GN=103634525 PE=3 SV=1
A0A1D6K1B9	1.32323	1.9e-05	0.000628464	Hydroxyproline-rich glycoprotein family protein OS=Zea mays OX=4577 GN=ZEAMMB73_Zm00001d028998 PE=4 SV=1
A0A1D6K4S8	1.44785	5.29e-06	0.000333712	Splicing factor, arginine/serine-rich 2 OS=Zea mays OX=4577 GN=100282036 PE=4 SV=1
A0A1D6K4Y6	1.3053	9.18e-05	0.00138663	Chaperone DnaJ-domain superfamily protein OS=Zea mays OX=4577 GN=100276130 PE=4 SV=1
A0A1D6K5L0	1.71497	3.5e-08	3e-05	EF-hand domain-containing protein OS=Zea mays OX=4577 GN=ZEAMMB73_Zm00001d029495 PE=4 SV=1
A0A1D6K5R7	1.38311	8.78e-06	0.000418062	Ninja-family protein AFP3 OS=Zea mays OX=4577 GN=103636411 PE=3 SV=1
A0A1D6K7W1	0.735258	7.65e-05	0.00127275	DUF3783 domain protein OS=Zea mays OX=4577 GN=ZEAMMB73_Zm00001d029809 PE=4 SV=1
A0A1D6KCG1	1.32765	0.000451935	0.00348998	Uncharacterized protein OS=Zea mays OX=4577 GN=ZEAMMB73_Zm00001d030411 PE=4 SV=1
A0A1D6KF14	1.53413	0.000407466	0.0032629	cAMP-regulated phosphoprotein 19-related protein OS=Zea mays OX=4577 GN=ZEAMMB73_Zm00001d030934 PE=3 SV=1
A0A1D6KF15	1.38325	1.56e-05	0.000536949	cAMP-regulated phosphoprotein 19-related protein OS=Zea mays OX=4577 GN=ZEAMMB73_Zm00001d030934 PE=3 SV=1
A0A1D6KJT7	1.44051	2.67e-06	0.000241285	Proteasome subunit beta OS=Zea mays OX=4577 GN=ZEAMMB73_Zm00001d031599 PE=3 SV=1
A0A1D6KLY5	1.41784	2.52e-06	0.000239977	Zinc finger (C2H2 type) family protein OS=Zea mays OX=4577 GN=ZEAMMB73_Zm00001d031868 PE=4 SV=1
A0A1D6KPB1	1.37178	1.35e-05	0.000509296	Gibberellin 20 oxidase 2 OS=Zea mays OX=4577 GN=ZEAMMB73_Zm00001d032223 PE=3 SV=1
A0A1D6KR80	1.51386	4.71e-06	0.000320885	Copper transport protein family OS=Zea mays OX=4577 GN=100276276 PE=4 SV=1
A0A1D6KS79	1.30555	0.00121056	0.00667364	WAT1-related protein chloroplastic OS=Zea mays OX=4577 GN=103643415 PE=3 SV=1
A0A1D6KS92	1.30303	1.9e-05	0.000628464	Alpha-galactosidase OS=Zea mays OX=4577 GN=ZEAMMB73_Zm00001d032608 PE=3 SV=1
A0A1D6KU62	0.739341	0.000785307	0.00500947	Ras-related protein Rab-18 OS=Zea mays OX=4577 GN=100285919 PE=4 SV=1
A0A1D6KUQ4	1.31981	0.00196464	0.00928869	Protein RRP6-like 2 OS=Zea mays OX=4577 GN=100383056 PE=4 SV=1
A0A1D6KV12	0.730412	5.11e-05	0.00102918	Chitinase 1 OS=Zea mays OX=4577 GN=ZEAMMB73_Zm00001d032947 PE=3 SV=1
A0A1D6KX97	1.39624	0.000150242	0.0018654	Protein LSD1 OS=Zea mays OX=4577 GN=ZEAMMB73_Zm00001d033262 PE=4 SV=1
A0A1D6KZ34	1.33682	0.00038318	0.00314435	Protein P21 OS=Zea mays OX=4577 GN=100281135 PE=4 SV=1
A0A1D6KZD6	0.708145	0.00132289	0.00705679	Ribosomal protein S5/Elongation factor G/III/V family protein OS=Zea mays OX=4577 GN=ZEAMMB73_Zm00001d033505 PE=4 SV=1
A0A1D6KZK4	1.38795	3.49e-05	0.000850967	Cox19-like CHCH family protein OS=Zea mays OX=4577 GN=100272713 PE=4 SV=1
A0A1D6L0Y5	1.3207	1.38e-05	0.000509781	DUF1764 domain protein OS=Zea mays OX=4577 GN=103643860 PE=4 SV=1
A0A1D6L1Z7	0.73823	0.00215904	0.0099412	Glutamine synthetase OS=Zea mays OX=4577 GN=542400 PE=3 SV=1
A0A1D6L374	1.60425	0.000265745	0.00253899	Uncharacterized protein OS=Zea mays OX=4577 GN=100275716 PE=4 SV=1
A0A1D6L3W6	1.44387	0.00104267	0.00598663	Cytokinin-O-glucosyltransferase 1 OS=Zea mays OX=4577 GN=ZEAMMB73_Zm00001d033988 PE=4 SV=1
A0A1D6L4S2	1.42639	5.34e-06	0.000334045	Glutathione transporter1 OS=Zea mays OX=4577 GN=ZEAMMB73_Zm00001d034035 PE=3 SV=1
A0A1D6L6Q8	1.32154	0.00205852	0.00960845	Inhibitor-3 OS=Zea mays OX=4577 GN=ZEAMMB73_Zm00001d034339 PE=4 SV=1
A0A1D6L7H0	1.46174	5.06e-06	0.000328668	Bifunctional inhibitor/lipid-transfer protein/seed storage 2S albumin superfamily protein OS=Zea mays OX=4577 GN=103644166 PE=4 SV=1
A0A1D6L886	1.58441	4.23e-07	8.44e-05	Germin-like protein OS=Zea mays OX=4577 GN=ZEAMMB73_Zm00001d034514 PE=3 SV=1
A0A1D6L911	1.34031	8.4e-06	0.000409058	Protein CDI OS=Zea mays OX=4577 GN=ZEAMMB73_Zm00001d034588 PE=4 SV=1
A0A1D6LC90	0.71858	0.000152218	0.00187364	PGR5-like protein 1B chloroplastic OS=Zea mays OX=4577 GN=100273908 PE=4 SV=1
A0A1D6LCE8	0.726838	3.78e-05	0.000895985	Transducin/WD40 repeat-like superfamily protein OS=Zea mays OX=4577 GN=100382756 PE=4 SV=1
A0A1D6LCQ1	0.766194	7.78e-05	0.00128498	SLH domain-containing protein OS=Zea mays OX=4577 GN=103644346 PE=4 SV=1
A0A1D6LEL5	1.42743	0.000522222	0.00384063	Adenylate kinase OS=Zea mays OX=4577 GN=100282668 PE=3 SV=1
A0A1D6LFG1	1.59463	0.000101587	0.00146268	Uncharacterized protein OS=Zea mays OX=4577 GN=ZEAMMB73_Zm00001d035320 PE=4 SV=1
A0A1D6LGW0	1.30077	5.7e-06	0.000340969	Bifunctional bis(5'-adenosyl)-triphosphatase/adenylylsulfatase FHIT OS=Zea mays OX=4577 GN=ZEAMMB73_Zm00001d035500 PE=4 SV=1
A0A1D6LI73	0.66188	2.17e-06	0.000218232	D-glycerate 3-kinase chloroplastic OS=Zea mays OX=4577 GN=ZEAMMB73_Zm00001d035737 PE=4 SV=1
A0A1D6LI74	0.707201	1.24e-05	0.000485424	D-glycerate 3-kinase chloroplastic OS=Zea mays OX=4577 GN=ZEAMMB73_Zm00001d035737 PE=4 SV=1
A0A1D6LII8	1.34624	0.000593254	0.00417275	Polygalacturonase inhibitor OS=Zea mays OX=4577 GN=ZEAMMB73_Zm00001d035753 PE=4 SV=1
A0A1D6LIU8	1.45195	0.00165022	0.00824612	Xyloglucan 6-xylosyltransferase 2 OS=Zea mays OX=4577 GN=ZEAMMB73_Zm00001d035801 PE=3 SV=1
A0A1D6LLE3	0.705701	2.74e-05	0.000747567	Uncharacterized protein OS=Zea mays OX=4577 GN=ZEAMMB73_Zm00001d036255 PE=4 SV=1
A0A1D6LMU2	0.711443	6.64e-05	0.00118247	Uncharacterized protein OS=Zea mays OX=4577 GN=100278560 PE=4 SV=1
A0A1D6LSP2	0.768673	8.47e-05	0.00133346	Elongation factor gamma1 OS=Zea mays OX=4577 GN=100192872 PE=4 SV=1
A0A1D6LT87	0.744155	9.15e-05	0.00138463	Ras-related protein RABA1d OS=Zea mays OX=4577 GN=100194331 PE=4 SV=1
A0A1D6LZP8	1.59019	2.07e-05	0.000650887	Vegetative storage protein 2 OS=Zea mays OX=4577 GN=ZEAMMB73_Zm00001d037681 PE=4 SV=1
A0A1D6M1L7	1.33354	3.76e-05	0.00089487	Uncharacterized protein OS=Zea mays OX=4577 GN=100303962 PE=4 SV=1
A0A1D6M1V7	0.742724	8.39e-05	0.0013313	Signal peptidase I OS=Zea mays OX=4577 GN=100273903 PE=3 SV=1
A0A1D6M324	0.704159	0.00109403	0.00619879	Protein RETICULATA-RELATED 4 chloroplastic OS=Zea mays OX=4577 GN=ZEAMMB73_Zm00001d038085 PE=3 SV=1
A0A1D6M430	0.707931	9.45e-06	0.00043291	Pyruvate, phosphate dikinase OS=Zea mays OX=4577 GN=ZEAMMB73_Zm00001d038163 PE=3 SV=1
A0A1D6M445	0.762081	0.000324221	0.00287537	Pyruvate orthophosphate dikinase1 OS=Zea mays OX=4577 GN=ZEAMMB73_Zm00001d038163 PE=4 SV=1
A0A1D6M5M4	1.38019	8.46e-06	0.000409292	Uncharacterized protein OS=Zea mays OX=4577 GN=100193383 PE=4 SV=1
A0A1D6M648	0.720177	4.02e-05	0.000920549	Putative PWWP domain family protein OS=Zea mays OX=4577 GN=103630441 PE=4 SV=1
A0A1D6M7E8	1.46105	0.00161904	0.00813509	Protein FRIGIDA-ESSENTIAL 1 OS=Zea mays OX=4577 GN=100281752 PE=4 SV=1
A0A1D6MBR1	0.747126	0.000186338	0.00210324	Serine/threonine-protein kinase STN7 chloroplastic OS=Zea mays OX=4577 GN=ZEAMMB73_Zm00001d038894 PE=4 SV=1
A0A1D6MC12	0.731477	0.000711354	0.00469867	Dynamin-related protein 1A OS=Zea mays OX=4577 GN=ZEAMMB73_Zm00001d038955 PE=3 SV=1
A0A1D6MDK3	0.742504	2.46e-05	0.000705	Protein CHUP1 chloroplastic OS=Zea mays OX=4577 GN=ZEAMMB73_Zm00001d039104 PE=4 SV=1
A0A1D6MHD3	1.47548	0.00015781	0.00191218	Protodermal factor 1 OS=Zea mays OX=4577 GN=100283935 PE=4 SV=1
A0A1D6MJJ5	1.34394	2.37e-05	0.000696148	Ribosome biogenesis regulatory protein OS=Zea mays OX=4577 GN=100192946 PE=3 SV=1
A0A1D6MLN2	0.746944	4.9e-05	0.00101375	Putative zinc metalloprotease EGY2 chloroplastic OS=Zea mays OX=4577 GN=ZEAMMB73_Zm00001d039900 PE=4 SV=1
A0A1D6MM22	1.33784	7.41e-05	0.00125229	Uncharacterized protein OS=Zea mays OX=4577 GN=ZEAMMB73_Zm00001d039987 PE=4 SV=1
A0A1D6MPH9	0.664092	0.000673303	0.00452407	Protein TRIGALACTOSYLDIACYLGLYCEROL 4 chloroplastic OS=Zea mays OX=4577 GN=103649949 PE=4 SV=1
A0A1D6MSB3	1.31384	0.000183917	0.00209246	Crs2 associated factor2 OS=Zea mays OX=4577 GN=542682 PE=4 SV=1
A0A1D6MX80	1.43011	3.83e-05	0.000902029	PAS domain-containing protein tyrosine kinase family protein OS=Zea mays OX=4577 GN=103650550 PE=4 SV=1
A0A1D6MXM8	1.32617	1.17e-05	0.000484394	Uveal autoantigen with coiled-coil domains and ankyrin repeats isoform 4 OS=Zea mays OX=4577 GN=100193622 PE=4 SV=1
A0A1D6MY43	0.750037	1.21e-05	0.000484394	Beta-glucosidase 17 OS=Zea mays OX=4577 GN=103650610 PE=3 SV=1
A0A1D6MYV8	1.71187	0.00104622	0.00599131	Transcription factor TCP8 OS=Zea mays OX=4577 GN=103650647 PE=4 SV=1
A0A1D6MZ09	1.5789	1.57e-05	0.000536949	SAP domain-containing protein OS=Zea mays OX=4577 GN=100502303 PE=4 SV=1
A0A1D6N0R5	0.638966	0.0013625	0.00720525	Protein RETICULATA-RELATED 4 chloroplastic OS=Zea mays OX=4577 GN=ZEAMMB73_Zm00001d042050 PE=3 SV=1
A0A1D6N1E8	1.61454	4.19e-05	0.000943268	Glutathione S-transferase OS=Zea mays OX=4577 GN=ZEAMMB73_Zm00001d042099 PE=4 SV=1
A0A1D6N1P5	1.76539	1.3e-07	4.53e-05	Glucan endo-13-beta-glucosidase homolog1 OS=Zea mays OX=4577 GN=100037765 PE=3 SV=1
A0A1D6N1P8	0.686121	1.56e-05	0.000536949	Phosphotransferase OS=Zea mays OX=4577 GN=103650768 PE=3 SV=1
A0A1D6N2M7	0.761845	0.000373323	0.00310122	Rieske domain containing protein OS=Zea mays OX=4577 GN=100285301 PE=4 SV=1
A0A1D6N518	0.680125	0.000566266	0.00403594	Linoleate 9S-lipoxygenase 1 OS=Zea mays OX=4577 GN=100037802 PE=3 SV=1
A0A1D6N672	0.662502	0.000270693	0.00255923	Photosystem II subunit PsbS1 OS=Zea mays OX=4577 GN=542126 PE=4 SV=1
A0A1D6N6M1	0.75241	0.000369232	0.00308272	Acidic endochitinase OS=Zea mays OX=4577 GN=103650979 PE=3 SV=1
A0A1D6N6Q1	0.707082	1.43e-05	0.000509781	Uncharacterized protein OS=Zea mays OX=4577 GN=ZEAMMB73_Zm00001d042783 PE=4 SV=1
A0A1D6N9I1	0.7493	5.17e-05	0.00103305	Ycf3 intracting protein homolog1 OS=Zea mays OX=4577 GN=ZEAMMB73_Zm00001d043201 PE=4 SV=1
A0A1D6ND56	1.3881	0.000154291	0.00189643	Glycosyltransferase OS=Zea mays OX=4577 GN=ZEAMMB73_Zm00001d043544 PE=3 SV=1
A0A1D6NI59	0.641267	2.28e-05	0.000684341	Cytochrome P450 11 OS=Zea mays OX=4577 GN=100272761 PE=3 SV=1
A0A1D6NJK9	0.680276	5.29e-06	0.000333712	Phosphoglucomutase (alpha-D-glucose-1,6-bisphosphate-dependent) OS=Zea mays OX=4577 GN=ZEAMMB73_Zm00001d044211 PE=3 SV=1
A0A1D6NLB6	0.757404	3.82e-05	0.000900965	Alpha/beta-Hydrolases superfamily protein OS=Zea mays OX=4577 GN=ZEAMMB73_Zm00001d044382 PE=4 SV=1
A0A1D6NMW5	0.696698	5.17e-06	0.00033317	Protein-serine/threonine phosphatase OS=Zea mays OX=4577 GN=100383955 PE=4 SV=1
A0A1D6NQJ3	1.58313	1.65e-06	0.000194178	ENTH/VHS family protein OS=Zea mays OX=4577 GN=103651671 PE=4 SV=1
A0A1D6NQQ1	1.30336	0.000624285	0.00430616	Non-specific lipid-transfer protein OS=Zea mays OX=4577 GN=ZEAMMB73_Zm00001d044686 PE=3 SV=1
A0A1D6NR85	1.5043	0.000468182	0.00358117	Elongin-C OS=Zea mays OX=4577 GN=ZEAMMB73_Zm00001d044753 PE=3 SV=1
A0A1D6NS99	0.745984	2.21e-05	0.000673004	Acylaminoacyl-peptidase1 OS=Zea mays OX=4577 GN=ZEAMMB73_Zm00001d044916 PE=4 SV=1
A0A1D6NT59	0.72412	0.000515626	0.00380152	Sucrose synthase OS=Zea mays OX=4577 GN=542365 PE=3 SV=1
A0A1D6NU34	0.697144	0.000208467	0.00219402	Putative clathrin assembly protein OS=Zea mays OX=4577 GN=103638005 PE=4 SV=1
A0A1D6NVZ7	0.751734	0.000266248	0.00254003	Transketolase OS=Zea mays OX=4577 GN=ZEAMMB73_Zm00001d045451 PE=3 SV=1
A0A1D6NW49	0.672037	1.29e-06	0.000175378	Histone H1 OS=Zea mays OX=4577 GN=ZEAMMB73_Zm00001d045478 PE=4 SV=1
A0A1D6NXM3	0.748488	0.000207022	0.00219295	Glycine--tRNA ligase OS=Zea mays OX=4577 GN=ZEAMMB73_Zm00001d045604 PE=3 SV=1
A0A1D6NXM7	0.740068	0.000151204	0.00187103	Glycine--tRNA ligase OS=Zea mays OX=4577 GN=ZEAMMB73_Zm00001d045605 PE=3 SV=2
A0A1D6NXR5	0.738324	0.000233141	0.00232788	Protein FATTY ACID EXPORT 1 chloroplastic OS=Zea mays OX=4577 GN=ZEAMMB73_Zm00001d045615 PE=3 SV=1
A0A1D6NY99	1.30137	2.94e-05	0.000778683	Uncharacterized protein OS=Zea mays OX=4577 GN=ZEAMMB73_Zm00001d045685 PE=3 SV=1
A0A1D6P125	1.37075	0.000191129	0.00212649	Polyadenylate-binding protein-interacting protein 9 OS=Zea mays OX=4577 GN=ZEAMMB73_Zm00001d046166 PE=4 SV=1
A0A1D6P1U7	1.32245	0.000381053	0.0031328	Putative thaumatin domain family protein OS=Zea mays OX=4577 GN=103638580 PE=4 SV=1
A0A1D6P2A7	0.744247	0.000214937	0.00222656	Serine/threonine-protein phosphatase OS=Zea mays OX=4577 GN=100272765 PE=3 SV=1
A0A1D6P328	0.656707	0.000408234	0.0032629	Mitochondrial substrate carrier family protein OS=Zea mays OX=4577 GN=100279872 PE=3 SV=1
A0A1D6P6Q3	1.36606	5.95e-06	0.00034215	Chloroplast chaperonin 10 OS=Zea mays OX=4577 GN=100381273 PE=3 SV=1
A0A1D6P7M5	1.35587	5.95e-06	0.00034215	Mucin-related OS=Zea mays OX=4577 GN=ZEAMMB73_Zm00001d047184 PE=4 SV=1
A0A1D6P8A0	1.56452	3.47e-07	7.61e-05	Protein SPIRAL1 OS=Zea mays OX=4577 GN=ZEAMMB73_Zm00001d047282 PE=3 SV=1
A0A1D6PEC0	0.741113	9.08e-05	0.00138463	Putative DUF593 domain containing family protein OS=Zea mays OX=4577 GN=103639338 PE=4 SV=1
A0A1D6PFC5	1.58621	0.0017783	0.00868536	Proline-rich family protein OS=Zea mays OX=4577 GN=100276882 PE=4 SV=1
A0A1D6PHP2	1.42592	0.00102992	0.00595396	Nucleotidyltransferase OS=Zea mays OX=4577 GN=103639449 PE=4 SV=1
A0A1D6PNQ4	1.94947	2.71e-07	6.82e-05	Carboxypeptidase OS=Zea mays OX=4577 GN=ZEAMMB73_Zm00001d048690 PE=3 SV=1
A0A1D6PNQ5	1.51694	0.000361318	0.00304068	WD repeat-containing protein VIP3 OS=Zea mays OX=4577 GN=ZEAMMB73_Zm00001d048691 PE=4 SV=1
A0A1D6PWL0	1.30762	0.000100721	0.00145265	Biogenesis of lysosome-related organelles complex 1 subunit 7 OS=Zea mays OX=4577 GN=100277481 PE=3 SV=1
A0A1D6Q2W3	0.742947	0.000888306	0.0053896	ATP synthase subunit beta chloroplastic OS=Zea mays OX=4577 GN=ZEAMMB73_Zm00001d050687 PE=4 SV=1
A0A1D6Q5E2	1.53611	1.4e-06	0.000179847	Regulator of nonsense transcripts UPF2 OS=Zea mays OX=4577 GN=100194141 PE=4 SV=1
A0A1D6QDC9	1.32978	2.18e-05	0.000668545	UMP-CMP kinase OS=Zea mays OX=4577 GN=100193828 PE=3 SV=1
A0A1D6QEL9	1.38108	0.000847177	0.00524228	Transcription factor TCP14 OS=Zea mays OX=4577 GN=ZEAMMB73_Zm00001d052256 PE=4 SV=1
A0A1D6QG81	1.39969	4.96e-05	0.00101621	Ferritin OS=Zea mays OX=4577 GN=ZEAMMB73_Zm00001d052316 PE=3 SV=1
A0A1D6QHM7	0.7442	3.46e-05	0.000846587	Putative 2-carboxy-D-arabinitol-1-phosphatase OS=Zea mays OX=4577 GN=ZEAMMB73_Zm00001d052519 PE=4 SV=1
A0A1D6QK06	0.715635	1.93e-06	0.000209466	14-3-3-like protein A OS=Zea mays OX=4577 GN=100283215 PE=3 SV=1
A0A1D6QLC9	1.30889	3.08e-05	0.000801963	Cysteine-rich receptor-like protein kinase 6 OS=Zea mays OX=4577 GN=ZEAMMB73_Zm00001d052989 PE=4 SV=1
A0A1D6QLG2	1.3388	9.46e-05	0.00140996	Uncharacterized protein OS=Zea mays OX=4577 GN=ZEAMMB73_Zm00001d053007 PE=4 SV=1
A0A1D6QQD4	0.747522	0.00041541	0.00330132	Putative elongation factor 1-gamma 2 OS=Zea mays OX=4577 GN=100284862 PE=4 SV=1
A0A1D6QU17	0.683588	5.72e-05	0.00108705	Glycosyl hydrolase family protein OS=Zea mays OX=4577 GN=ZEAMMB73_Zm00001d053982 PE=3 SV=1
A0A1D6QUI3	1.42025	3.97e-06	0.000298703	AP-3 complex subunit mu OS=Zea mays OX=4577 GN=100273129 PE=4 SV=1
A0A1X7YHF7	0.621884	0.00152107	0.00779205	Photosystem II D2 protein OS=Zea mays OX=4577 GN=psbD PE=3 SV=1
A0A1X7YHF8	0.672824	1.61e-05	0.000547915	Multifunctional fusion protein OS=Zea mays OX=4577 GN=100280996 PE=3 SV=1
A0A1X7YHG9	0.689152	5.79e-05	0.00108735	ATP synthase subunit alpha, chloroplastic OS=Zea mays OX=4577 GN=100280996 PE=3 SV=1
A0A1X7YHV0	0.736197	0.000205991	0.0021922	Malic enzyme OS=Zea mays OX=4577 PE=3 SV=1
A0A3B6UA43	0.6707	0.000232517	0.00232593	CYTB_NTER domain-containing protein OS=Zea mays OX=4577 PE=3 SV=1
A3FMA3	1.37796	1.11e-05	0.000466853	Putative serine type endopeptidase inhibitor OS=Zea mays OX=4577 GN=100037813 PE=2 SV=1
A3FMA4	1.70152	4.75e-08	3.13e-05	Bowman-Birk type trypsin inhibitor OS=Zea mays OX=4577 GN=100037814 PE=2 SV=1
A5HEH4	1.63014	1.6e-06	0.000194178	GRF-interacting factor 1 OS=Zea mays OX=4577 GN=GIF1 PE=1 SV=1
A8IK79	1.42976	2.01e-05	0.000638261	Abscisic acid stress ripening5 OS=Zea mays OX=4577 GN=100127507 PE=2 SV=1
B4F7S5	1.30885	1.77e-05	0.000593034	Copper ion binding OS=Zea mays OX=4577 GN=100272832 PE=2 SV=1
B4F7T1	1.32825	5.88e-06	0.00034215	Glycine-rich RNA-binding protein 3 mitochondrial OS=Zea mays OX=4577 GN=100191146 PE=2 SV=1
B4F7W4	0.692812	3.43e-05	0.000843904	Putative inactive shikimate kinase like 2 chloroplastic OS=Zea mays OX=4577 GN=ZEAMMB73_Zm00001d030109 PE=2 SV=1
B4F804	1.32871	1.43e-05	0.000509781	RanBP2-type zinc finger protein OS=Zea mays OX=4577 GN=100272869 PE=2 SV=1
B4F848	1.34696	1.07e-05	0.000461439	20 kDa chaperonin chloroplastic OS=Zea mays OX=4577 GN=100191248 PE=2 SV=1
B4F855	0.737943	7.15e-05	0.00122953	Tetratricopeptide repeat (TPR)-like superfamily protein OS=Zea mays OX=4577 GN=100274434 PE=2 SV=1
B4F912	1.37418	2e-05	0.000638261	Serine carboxypeptidase-like 19 OS=Zea mays OX=4577 GN=100191502 PE=2 SV=1
B4F969	0.687871	3.88e-05	0.000905113	Interferon-related developmental regulator family protein / IFRD protein family OS=Zea mays OX=4577 GN=100191547 PE=2 SV=1
B4F9A7	1.49834	2.35e-07	6.82e-05	Uncharacterized protein ycf23 OS=Zea mays OX=4577 GN=100191573 PE=2 SV=1
B4F9D5	2.68751	6.21e-11	3.85e-07	Chitinase OS=Zea mays OX=4577 GN=100191592 PE=2 SV=1
B4F9D6	2.19893	1.69e-07	5.32e-05	Hevein-like preproprotein OS=Zea mays OX=4577 GN=100191593 PE=2 SV=1
B4F9E3	1.48008	5.75e-06	0.000340969	Anther-specific proline-rich protein APG OS=Zea mays OX=4577 GN=100282701 PE=2 SV=1
B4F9K2	1.3536	1.26e-06	0.000175378	Calcium-dependent lipid-binding (CaLB domain) family protein OS=Zea mays OX=4577 GN=100274244 PE=2 SV=1
B4F9P4	0.763233	1.41e-05	0.000509781	Nucleic acid-binding proteins superfamily OS=Zea mays OX=4577 GN=ZEAMMB73_Zm00001d034828 PE=2 SV=1
B4F9P5	0.764332	5.75e-05	0.00108705	Protein-serine/threonine kinase OS=Zea mays OX=4577 GN=542603 PE=2 SV=1
B4FA39	1.38406	5.71e-06	0.000340969	Protein LIGHT-DEPENDENT SHORT HYPOCOTYLS 3 OS=Zea mays OX=4577 GN=100217086 PE=2 SV=1
B4FAB7	0.70442	3.39e-07	7.61e-05	CBS domain-containing protein CBSX6 OS=Zea mays OX=4577 GN=100191828 PE=2 SV=1
B4FAS0	1.90271	0.000746426	0.00484916	Transcription initiation factor TFIID subunit 9 OS=Zea mays OX=4577 GN=100191949 PE=2 SV=1
B4FAS3	1.33683	2.26e-05	0.000684341	Evolutionarily conserved C-terminal region 2 OS=Zea mays OX=4577 GN=100191952 PE=2 SV=1
B4FAV4	0.754182	5.86e-05	0.0010895	Argininosuccinate lyase OS=Zea mays OX=4577 GN=100191977 PE=2 SV=1
B4FAW7	0.720244	0.000459595	0.00353126	Histidinol-phosphate aminotransferase 2 chloroplastic OS=Zea mays OX=4577 GN=100191987 PE=2 SV=1
B4FB11	1.33913	0.000155361	0.00190412	Myb-like DNA-binding domain containing protein OS=Zea mays OX=4577 GN=100192021 PE=2 SV=1
B4FBC9	0.662224	8.66e-05	0.00133607	Patellin-1 OS=Zea mays OX=4577 GN=100192106 PE=2 SV=1
B4FBK3	0.676282	9.63e-06	0.000434138	Eukaryotic initiation factor 4A OS=Zea mays OX=4577 GN=100284697 PE=2 SV=1
B4FBN1	1.65639	0.000113698	0.00155351	Chloroplast chaperonin 10 OS=Zea mays OX=4577 GN=100273606 PE=2 SV=1
B4FBN4	1.47321	2.89e-05	0.000771321	Beta expansin2 OS=Zea mays OX=4577 GN=103637654 PE=2 SV=1
B4FBV8	1.33337	5.53e-05	0.00106589	Eukaryotic translation initiation factor 3 subunit G OS=Zea mays OX=4577 GN=100192580 PE=2 SV=1
B4FCQ1	1.34902	3.51e-06	0.000283617	DUF2039 family protein OS=Zea mays OX=4577 GN=100192805 PE=2 SV=1
B4FCS4	1.376	0.000228423	0.00230767	cAMP-regulated phosphoprotein 19-related protein OS=Zea mays OX=4577 GN=100192824 PE=2 SV=1
B4FD83	0.699951	0.000774399	0.00496851	Alpha/beta-Hydrolases superfamily protein OS=Zea mays OX=4577 GN=100192944 PE=2 SV=1
B4FD88	1.32821	1.08e-05	0.000461439	Uncharacterized protein OS=Zea mays OX=4577 GN=100192947 PE=2 SV=1
B4FDE5	1.41443	1.74e-07	5.32e-05	OSIGBa0147B06.5 protein OS=Zea mays OX=4577 GN=100192993 PE=2 SV=1
B4FED9	1.34024	2.57e-05	0.000717366	Ycf54-like protein OS=Zea mays OX=4577 GN=100193255 PE=2 SV=1
B4FET3	0.76547	0.000296647	0.00271805	Uncharacterized protein OS=Zea mays OX=4577 GN=100193375 PE=2 SV=1
B4FF99	0.700371	3.54e-05	0.000859329	Calcium-dependent protein kinase 7 OS=Zea mays OX=4577 GN=100193514 PE=2 SV=1
B4FFP6	1.48091	9.31e-07	0.000148039	Nascent polypeptide-associated complex subunit beta OS=Zea mays OX=4577 GN=100193616 PE=2 SV=1
B4FGL4	1.30201	3.07e-05	0.000801963	60S ribosomal protein L23 OS=Zea mays OX=4577 GN=100303995 PE=2 SV=1
B4FGM4	1.4766	9.75e-05	0.00142829	Endothelial differentiation-related factor 1 OS=Zea mays OX=4577 GN=MBF1.3 PE=2 SV=1
B4FGN1	1.3939	2.52e-05	0.000713088	Uncharacterized protein OS=Zea mays OX=4577 GN=100193889 PE=2 SV=1
B4FHS1	1.98007	6.3e-08	3.37e-05	Transcription initiation factor IIB-2 OS=Zea mays OX=4577 GN=ZEAMMB73_Zm00001d021309 PE=2 SV=1
B4FHU1	0.763189	0.000544187	0.00394388	15-cis-zeta-carotene isomerase, chloroplastic OS=Zea mays OX=4577 PE=1 SV=1
B4FI06	1.3176	6.12e-06	0.000346963	MBF1 transcription factor OS=Zea mays OX=4577 GN=100273208 PE=2 SV=1
B4FI21	0.710054	1.71e-05	0.00057588	ARM repeat superfamily protein OS=Zea mays OX=4577 GN=100194261 PE=2 SV=1
B4FIE5	1.35614	3.44e-05	0.000845425	Nascent polypeptide-associated complex subunit beta OS=Zea mays OX=4577 GN=105667212 PE=2 SV=1
B4FIJ2	1.34573	9.57e-05	0.00141753	Zinc ion binding OS=Zea mays OX=4577 GN=100194397 PE=2 SV=1
B4FJ73	0.736687	0.00156637	0.00797804	Vacuolar protein sorting-associated protein 20 homolog 2 OS=Zea mays OX=4577 GN=100216677 PE=2 SV=1
B4FJ98	0.687554	7.12e-06	0.000381296	Uncharacterized protein OS=Zea mays OX=4577 GN=100216692 PE=2 SV=1
B4FJG1	0.548883	3.26e-05	0.000821471	Chlorophyll a-b binding protein, chloroplastic OS=Zea mays OX=4577 GN=100216729 PE=2 SV=1
B4FK57	1.4066	0.000128148	0.00168384	Associate of C-myc OS=Zea mays OX=4577 GN=100283186 PE=2 SV=1
B4FK58	1.33803	4.07e-05	0.000928931	Signal recognition particle 19 kDa protein OS=Zea mays OX=4577 GN=103645776 PE=2 SV=1
B4FK84	1.39315	6.7e-06	0.000371677	Glutathione transferase OS=Zea mays OX=4577 GN=541990 PE=2 SV=1
B4FKK3	1.39131	7.89e-06	0.000400267	Phragmoplastin interacting protein 1 OS=Zea mays OX=4577 GN=ZEAMMB73_Zm00001d027429 PE=2 SV=1
B4FL13	1.53253	0.000393005	0.00319438	Uncharacterized protein OS=Zea mays OX=4577 GN=100217030 PE=2 SV=1
B4FL38	1.31542	5.03e-05	0.00102436	Haloacid dehalogenase-like hydrolase (HAD) superfamily protein OS=Zea mays OX=4577 GN=100217049 PE=2 SV=1
B4FL42	0.741797	0.000732223	0.00481055	Splicing factor SF3a60-like protein OS=Zea mays OX=4577 GN=100217051 PE=2 SV=1
B4FL49	1.48768	0.000346904	0.00296818	Nascent polypeptide-associated complex subunit beta OS=Zea mays OX=4577 GN=100284372 PE=2 SV=1
B4FL55	0.612976	1.02e-06	0.000152896	Chlorophyll a-b binding protein, chloroplastic OS=Zea mays OX=4577 GN=542320 PE=2 SV=1
B4FLF4	0.739776	0.000328001	0.00289988	Uncharacterized protein OS=Zea mays OX=4577 GN=100217107 PE=2 SV=1
B4FM15	1.41562	2.54e-05	0.000715538	60S ribosomal protein L28-1 OS=Zea mays OX=4577 GN=100281129 PE=2 SV=1
B4FM96	1.39749	1.21e-05	0.000484394	UMP-CMP kinase OS=Zea mays OX=4577 GN=100282335 PE=2 SV=1
B4FMA5	0.705753	4.12e-06	0.000304001	Chaperone DnaJ-domain superfamily protein OS=Zea mays OX=4577 GN=100217267 PE=2 SV=1
B4FMY6	0.748542	5.34e-05	0.00105032	V-type proton ATPase subunit C OS=Zea mays OX=4577 GN=100281241 PE=2 SV=1
B4FN02	1.32546	2.68e-06	0.000241285	Iron-sulfur cluster assembly protein OS=Zea mays OX=4577 GN=ZEAMMB73_Zm00001d043971 PE=2 SV=1
B4FN51	1.3246	2.09e-06	0.000218028	GrpE protein homolog OS=Zea mays OX=4577 GN=100272350 PE=2 SV=1
B4FNB6	1.30604	0.000290869	0.00268482	Mediator-associated protein 2 OS=Zea mays OX=4577 GN=100277277 PE=2 SV=1
B4FP25	1.73178	1.53e-05	0.000534307	40S ribosomal protein S19 OS=Zea mays OX=4577 GN=103639054 PE=2 SV=1
B4FPP4	2.48518	4.85e-09	8.32e-06	Protein AE7-like 1 OS=Zea mays OX=4577 GN=100272631 PE=2 SV=1
B4FQ20	0.746349	0.000179305	0.00205637	AP-1 complex subunit mu-2 OS=Zea mays OX=4577 GN=100272707 PE=2 SV=1
B4FQ28	0.666836	1.72e-06	0.000194178	Ras-related protein RABA1f OS=Zea mays OX=4577 GN=100272710 PE=2 SV=1
B4FQ80	0.696983	0.000156547	0.00190774	Chlorophyll a-b binding protein, chloroplastic OS=Zea mays OX=4577 GN=100193833 PE=2 SV=1
B4FQ89	1.44489	6.92e-06	0.00037465	Putative carboxylesterase 15 OS=Zea mays OX=4577 GN=100274216 PE=2 SV=1
B4FQP6	0.765172	3.66e-05	0.000879037	Mannose-1-phosphate guanylyltransferase 1 OS=Zea mays OX=4577 GN=100191571 PE=2 SV=1
B4FR72	0.767209	9.27e-06	0.00043291	Purple acid phosphatase OS=Zea mays OX=4577 GN=ZEAMMB73_Zm00001d046593 PE=2 SV=1
B4FR90	1.3709	3.57e-05	0.000865024	Hyaluronan / mRNA binding family OS=Zea mays OX=4577 GN=100282553 PE=2 SV=1
B4FRC2	0.734298	0.000342869	0.0029462	V-type proton ATPase subunit H OS=Zea mays OX=4577 GN=ZEAMMB73_Zm00001d021721 PE=2 SV=1
B4FRG1	0.73877	8.78e-06	0.000418062	14-3-3-like protein OS=Zea mays OX=4577 GN=542285 PE=2 SV=1
B4FS10	1.39857	0.000300809	0.0027503	Uncharacterized protein OS=Zea mays OX=4577 GN=100281325 PE=2 SV=1
B4FS56	1.43105	6.17e-07	0.000110087	Nuclear proteasome inhibitor UBLCP1 OS=Zea mays OX=4577 GN=ZEAMMB73_Zm00001d012244 PE=2 SV=1
B4FSA7	0.751896	0.00081131	0.0051069	ADP/ATP translocase OS=Zea mays OX=4577 GN=100284305 PE=2 SV=1
B4FSH6	1.42207	0.00160889	0.00811791	Uncharacterized protein OS=Zea mays OX=4577 GN=100272664 PE=2 SV=1
B4FSK8	1.45739	0.000149564	0.0018654	Cyclin-dependent kinases regulatory subunit OS=Zea mays OX=4577 GN=100280869 PE=2 SV=1
B4FSW5	1.48303	3.22e-05	0.000819044	Peroxidase OS=Zea mays OX=4577 GN=100273104 PE=2 SV=1
B4FSX7	2.08523	3.22e-07	7.45e-05	(+)-neomenthol dehydrogenase OS=Zea mays OX=4577 GN=100281076 PE=2 SV=1
B4FT00	1.32045	0.000762244	0.00493214	Metallothionein-like protein 2A OS=Zea mays OX=4577 GN=ZEAMMB73_Zm00001d008620 PE=2 SV=1
B4FT69	0.768437	7.47e-05	0.00125631	Vacuolar protein sorting-associated protein 9A OS=Zea mays OX=4577 GN=100273143 PE=2 SV=1
B4FTK1	1.35536	5.53e-05	0.00106589	Ubiquitin-conjugating enzyme E2 2 OS=Zea mays OX=4577 GN=100284762 PE=2 SV=1
B4FTP9	1.42598	0.000219791	0.00225688	Protein BOBBER 1 OS=Zea mays OX=4577 GN=100273219 PE=2 SV=1
B4FTW1	1.34477	3.7e-06	0.000291046	DNA binding protein OS=Zea mays OX=4577 GN=100283887 PE=2 SV=1
B4FU00	1.44054	5.3e-06	0.000333712	SNF7 family protein OS=Zea mays OX=4577 GN=100281148 PE=2 SV=1
B4FUA1	0.650442	2e-05	0.000638261	Chlorophyll a-b binding protein, chloroplastic OS=Zea mays OX=4577 GN=542530 PE=2 SV=1
B4FV12	1.32536	0.000118803	0.0016059	Non-specific lipid-transfer protein 2 OS=Zea mays OX=4577 GN=100284199 PE=2 SV=1
B4FV78	0.64086	4.81e-06	0.000320885	Acyl carrier protein OS=Zea mays OX=4577 GN=100281026 PE=2 SV=1
B4FV91	2.01246	6.09e-08	3.37e-05	Pathogenesis related protein5 OS=Zea mays OX=4577 GN=542720 PE=2 SV=1
B4FVQ9	0.733497	4.98e-06	0.000325408	Protein-ribulosamine 3-kinase, chloroplastic OS=Zea mays OX=4577 GN=100277385 PE=2 SV=1
B4FW28	1.32321	0.000141678	0.00180082	Expansin-B4 OS=Zea mays OX=4577 GN=100273516 PE=2 SV=1
B4FWH6	1.41591	8.39e-06	0.000409058	Two-component response regulator-like APRR9 OS=Zea mays OX=4577 GN=100273598 PE=2 SV=1
B4FXB0	0.604505	2.61e-06	0.000239977	Chlorophyll a-b binding protein, chloroplastic OS=Zea mays OX=4577 GN=100282021 PE=2 SV=1
B4FYG4	0.679777	0.000441611	0.00344645	Uncharacterized protein OS=Zea mays OX=4577 PE=2 SV=1
B4FYQ9	1.35348	1.59e-06	0.000194178	Uncharacterized protein OS=Zea mays OX=4577 GN=100280074 PE=2 SV=1
B4FYU6	2.68399	2.16e-06	0.000218232	Peroxiredoxin OS=Zea mays OX=4577 GN=100037830 PE=2 SV=1
B4FZ79	0.720769	1.97e-05	0.000638261	Senescence-specific cysteine protease SAG12 OS=Zea mays OX=4577 GN=100274134 PE=2 SV=1
B4FZU8	1.31145	1.22e-05	0.000484394	Malate dehydrogenase OS=Zea mays OX=4577 GN=100274264 PE=2 SV=1
B4FZZ2	1.39548	4.01e-07	8.25e-05	Peptidyl-prolyl cis-trans isomerase OS=Zea mays OX=4577 GN=103627222 PE=2 SV=1
B4G010	0.762965	3.79e-05	0.000895985	Putative inactive linolenate hydroperoxide lyase OS=Zea mays OX=4577 GN=542163 PE=2 SV=1
B4G054	0.640817	3.96e-06	0.000298703	Photosynthetic NDH subunit of subcomplex B 5 chloroplastic OS=Zea mays OX=4577 GN=100274305 PE=2 SV=1
B4G057	1.5249	0.000257386	0.00249719	Uncharacterized protein OS=Zea mays OX=4577 GN=ZEAMMB73_Zm00001d044578 PE=2 SV=1
B4G0G4	1.35549	1.41e-05	0.000509781	Protein BOBBER 1 OS=Zea mays OX=4577 GN=100282404 PE=2 SV=1
B4G0Q9	1.31022	0.000220164	0.00225688	Abscisic acid stress ripening2 OS=Zea mays OX=4577 GN=100281622 PE=2 SV=1
B4G0W2	0.67587	0.001185	0.00657505	Ribosomal protein L15 OS=Zea mays OX=4577 GN=ZEAMMB73_Zm00001d021508 PE=2 SV=1
B4G1C1	1.32551	4.97e-06	0.000325408	Putative desiccation-related protein LEA14 OS=Zea mays OX=4577 GN=100274480 PE=2 SV=1
B4G1F8	1.35475	2.58e-06	0.000239977	DUF4057 domain-containing protein OS=Zea mays OX=4577 GN=ZEAMMB73_Zm00001d025571 PE=2 SV=1
B4G1K9	0.730199	0.000307049	0.00278064	PSI-G OS=Zea mays OX=4577 GN=100284847 PE=2 SV=1
B4G1R9	1.48249	3.18e-06	0.000267676	Glutamyl-tRNA(Gln) amidotransferase subunit C, chloroplastic/mitochondrial OS=Zea mays OX=4577 GN=100274537 PE=2 SV=1
B4G1T3	1.52801	7.16e-08	3.52e-05	Chitinase chem5 OS=Zea mays OX=4577 GN=542525 PE=2 SV=1
B5AK47	0.672405	2.6e-07	6.82e-05	Dhurrinase-like B-glucosidase OS=Zea mays OX=4577 GN=100174972 PE=2 SV=1
B6SGF3	1.66477	1.32e-07	4.53e-05	Glyoxalase family protein superfamily OS=Zea mays OX=4577 GN=100280456 PE=2 SV=1
B6SGN7	1.85558	4.72e-08	3.13e-05	Embryonic protein DC-8 OS=Zea mays OX=4577 GN=100280469 PE=2 SV=1
B6SGP7	1.35928	0.000151637	0.00187103	Non-specific lipid-transfer protein OS=Zea mays OX=4577 GN=103640727 PE=2 SV=1
B6SGY5	1.32721	0.000103648	0.00148239	RNA binding protein OS=Zea mays OX=4577 GN=100280485 PE=2 SV=1
B6SHQ4	1.46237	1.37e-05	0.000509781	NADH dehydrogenase [ubiquinone] 1 beta subcomplex subunit 8 mitochondrial OS=Zea mays OX=4577 GN=100274725 PE=2 SV=1
B6SHT6	1.515	4.6e-05	0.000981326	PVR3-like protein OS=Zea mays OX=4577 GN=100280885 PE=2 SV=1
B6SHW9	3.46738	0.000217327	0.00224318	Ubiquitin OS=Zea mays OX=4577 GN=103647262 PE=2 SV=1
B6SI37	1.76194	1.43e-05	0.000509781	Embryo specific protein1 OS=Zea mays OX=4577 GN=542384 PE=2 SV=1
B6SIA6	1.46607	2.01e-05	0.000638261	Zinc-binding protein OS=Zea mays OX=4577 GN=100274949 PE=2 SV=1
B6SID7	2.48392	2.36e-05	0.000694338	Late embryogenesis abundant protein, group 3 OS=Zea mays OX=4577 GN=542216 PE=2 SV=1
B6SIF0	1.45333	3.1e-07	7.38e-05	Glycine-rich RNA-binding protein 2 OS=Zea mays OX=4577 GN=100283778 PE=2 SV=1
B6SIF9	0.767944	0.000139616	0.00178521	Histone H2B OS=Zea mays OX=4577 GN=100501458 PE=2 SV=1
B6SII7	1.33454	6.84e-06	0.000373327	40S ribosomal protein S15 OS=Zea mays OX=4577 GN=100281004 PE=2 SV=1
B6SIK2	1.48408	0.0008559	0.00526685	Dehydrin 13 OS=Zea mays OX=4577 GN=ZEAMMB73_Zm00001d033483 PE=2 SV=1
B6SIP0	1.53013	1.23e-05	0.000484394	Ribonucloprotein OS=Zea mays OX=4577 GN=100303837 PE=2 SV=1
B6SIQ4	1.36723	9.63e-05	0.00141754	Uncharacterized protein OS=Zea mays OX=4577 GN=ZEAMMB73_Zm00001d010792 PE=2 SV=1
B6SIS1	0.72688	0.000369246	0.00308272	tRNA pseudouridine synthase OS=Zea mays OX=4577 GN=100280567 PE=2 SV=1
B6SJ00	1.34541	7.38e-05	0.00124933	Translation machinery associated TMA7 OS=Zea mays OX=4577 GN=ZEAMMB73_Zm00001d036547 PE=2 SV=1
B6SJ40	1.5124	0.000847489	0.00524228	Pollen Ole e 1 allergen and extensin family protein OS=Zea mays OX=4577 GN=100280588 PE=2 SV=1
B6SJF7	1.30435	7.53e-06	0.000392226	14 kDa zinc-binding protein OS=Zea mays OX=4577 GN=HINT PE=2 SV=1
B6SKT2	2.84434	4.35e-05	0.000946127	60S ribosomal protein L29 OS=Zea mays OX=4577 GN=100281939 PE=2 SV=1
B6SM99	1.78157	3.02e-08	2.88e-05	DNA-directed RNA polymerase III subunit RPC9 OS=Zea mays OX=4577 GN=100280798 PE=2 SV=1
B6SMQ5	1.35161	9.45e-06	0.00043291	Triose phosphate isomerase5 OS=Zea mays OX=4577 GN=100280823 PE=2 SV=1
B6SNA6	1.38224	0.00212356	0.00981786	Subtilisin-chymotrypsin inhibitor CI-1B OS=Zea mays OX=4577 GN=100280933 PE=2 SV=1
B6SNB3	1.31126	4.45e-05	0.000963967	Cytochrome c oxidase copper chaperone OS=Zea mays OX=4577 GN=ZEAMMB73_Zm00001d052040 PE=2 SV=1
B6SNE2	1.36392	4.15e-06	0.000304153	Heat-and acid-stable phosphoprotein OS=Zea mays OX=4577 GN=100282957 PE=2 SV=1
B6SNV3	2.12266	0.000962582	0.00569294	Chaperone protein dnaJ-related OS=Zea mays OX=4577 GN=ZEAMMB73_Zm00001d025225 PE=2 SV=1
B6SPH3	1.30827	3.39e-05	0.000841523	Mitochondrial import receptor subunit TOM5-like protein OS=Zea mays OX=4577 GN=ZEAMMB73_Zm00001d033186 PE=2 SV=1
B6SQE2	1.32204	0.000129316	0.00169002	CDGSH iron-sulfur domain-containing protein NEET OS=Zea mays OX=4577 GN=100280965 PE=2 SV=1
B6SQL3	1.7769	1.17e-08	1.68e-05	Copper transport protein CCH OS=Zea mays OX=4577 GN=ZEAMMB73_Zm00001d016691 PE=2 SV=1
B6SQM6	1.4074	5.88e-05	0.0010895	Pathogenesis-related protein 10 OS=Zea mays OX=4577 GN=100280981 PE=2 SV=1
B6SR19	0.618368	4.47e-06	0.000313789	16kDa membrane protein OS=Zea mays OX=4577 GN=100283848 PE=2 SV=1
B6SRG5	1.30379	2.75e-05	0.000747703	Acyl-CoA-binding protein OS=Zea mays OX=4577 GN=100281027 PE=2 SV=1
B6SRI3	0.59658	2.81e-05	0.000757328	PSI-F OS=Zea mays OX=4577 GN=100282027 PE=1 SV=1
B6SRI4	0.626437	4.91e-07	9.14e-05	14-3-3-like protein OS=Zea mays OX=4577 GN=103643291 PE=2 SV=1
B6STG2	0.734439	0.000246563	0.00241683	PSI subunit V OS=Zea mays OX=4577 GN=100281679 PE=2 SV=1
B6STJ6	1.51429	3.09e-05	0.000801963	Sulfotransferase OS=Zea mays OX=4577 GN=100280082 PE=2 SV=1
B6SUN1	1.35951	2.6e-05	0.000719583	Anther-specific proline-rich protein APG OS=Zea mays OX=4577 GN=100281363 PE=2 SV=1
B6SUQ7	0.724533	7.77e-06	0.000400267	Violaxanthin de-epoxidase OS=Zea mays OX=4577 GN=100281366 PE=2 SV=1
B6SVD2	1.38927	0.000349677	0.00296896	Mitochondrial chaperone BCS1 OS=Zea mays OX=4577 GN=100281434 PE=2 SV=1
B6SVI7	1.34531	3.19e-05	0.000814912	Nascent polypeptide-associated complex subunit beta OS=Zea mays OX=4577 GN=100422791 PE=2 SV=1
B6SVK8	0.741753	0.000972874	0.0057322	Serine/threonine-protein kinase NAK OS=Zea mays OX=4577 GN=100281460 PE=2 SV=1
B6SXF2	1.39928	3.08e-07	7.38e-05	Defensin-like protein 6 OS=Zea mays OX=4577 GN=100280611 PE=2 SV=1
B6SYV2	0.716462	5.8e-05	0.00108735	Uncharacterized protein OS=Zea mays OX=4577 GN=100275758 PE=2 SV=1
B6SZ37	0.674082	0.000304968	0.00276716	Chlorophyll a-b binding protein, chloroplastic OS=Zea mays OX=4577 GN=100281795 PE=2 SV=1
B6SZT9	0.579986	3.76e-07	8.06e-05	Chlorophyll a-b binding protein, chloroplastic OS=Zea mays OX=4577 GN=103643653 PE=1 SV=1
B6SZW0	0.727199	0.000212028	0.00221248	Divinyl chlorophyllide a 8-vinyl-reductase, chloroplastic OS=Zea mays OX=4577 GN=DVR PE=1 SV=1
B6T033	2.12769	4.07e-10	1.16e-06	Glutathione S-transferase GSTU6 OS=Zea mays OX=4577 GN=541850 PE=2 SV=1
B6T0D7	1.37509	2.99e-06	0.00026142	Catalytic/ oxidoreductase, acting on NADH or NADPH OS=Zea mays OX=4577 GN=100284013 PE=2 SV=1
B6T171	0.754252	0.000705642	0.00467174	Alanine--glyoxylate aminotransferase OS=Zea mays OX=4577 GN=100281949 PE=2 SV=1
B6T1S6	1.55276	1.04e-05	0.000454192	HMG transcription factor OS=Zea mays OX=4577 GN=HMG7 PE=2 SV=1
B6T2H9	1.53546	2.71e-06	0.000241483	Metallothionein-like protein 2C OS=Zea mays OX=4577 GN=100280901 PE=2 SV=1
B6T401	1.30109	3.16e-05	0.000812433	Peptidyl-prolyl cis-trans isomerase OS=Zea mays OX=4577 GN=100286056 PE=2 SV=1
B6T4Q9	0.71465	4.32e-06	0.000308522	ATP binding protein OS=Zea mays OX=4577 GN=100192758 PE=2 SV=1
B6T5A7	0.750266	5.07e-05	0.00102463	Pleckstrin homology domain-containing protein 1 OS=Zea mays OX=4577 GN=100282245 PE=2 SV=1
B6T5W5	1.67958	2.62e-07	6.82e-05	Nucleolin OS=Zea mays OX=4577 GN=100283837 PE=2 SV=1
B6T657	1.58202	6.47e-06	0.000362132	Uncharacterized protein OS=Zea mays OX=4577 GN=100285131 PE=2 SV=1
B6T7G7	0.72535	1.7e-06	0.000194178	Elongation factor 1-gamma 3 OS=Zea mays OX=4577 GN=100282446 PE=2 SV=1
B6T892	0.682251	0.000122575	0.00163822	Chlorophyll a-b binding protein, chloroplastic OS=Zea mays OX=4577 GN=100282512 PE=1 SV=1
B6T8G2	1.33993	0.000546445	0.00394721	Protein RALF-like 33 OS=Zea mays OX=4577 GN=100284310 PE=2 SV=1
B6TBD4	1.39611	4.18e-05	0.000942694	Nascent polypeptide-associated complex subunit beta OS=Zea mays OX=4577 GN=100282781 PE=2 SV=1
B6TCN7	0.740163	0.000180035	0.00206198	Threonine endopeptidase OS=Zea mays OX=4577 GN=100282910 PE=2 SV=1
B6TDT5	1.47217	6.95e-06	0.00037465	Zinc finger (Ran-binding) family protein OS=Zea mays OX=4577 GN=100276543 PE=2 SV=1
B6TEQ2	1.36193	1.89e-06	0.000207567	DAG protein OS=Zea mays OX=4577 GN=100283114 PE=2 SV=1
B6TFW6	0.745039	0.0007016	0.00465577	Chemocyanin OS=Zea mays OX=4577 GN=100283222 PE=2 SV=1
B6TGV4	1.47719	1.43e-05	0.000509781	Uncharacterized protein OS=Zea mays OX=4577 GN=100276715 PE=2 SV=1
B6THA1	1.39364	9.33e-07	0.000148039	Glutaredoxin homolog1 OS=Zea mays OX=4577 GN=100283339 PE=2 SV=1
B6THK3	1.30197	0.000142504	0.00180864	Uncharacterized protein OS=Zea mays OX=4577 GN=100276754 PE=2 SV=1
B6TJA9	1.36253	4.17e-05	0.000942694	Chalcone-flavonone isomerase family protein OS=Zea mays OX=4577 GN=100276821 PE=2 SV=1
B6TJB6	1.38214	0.00165607	0.00826243	Proteasome subunit alpha type OS=Zea mays OX=4577 GN=100283546 PE=2 SV=1
B6TL41	1.31908	4.85e-05	0.00101048	2-C-methyl-D-erythritol 2,4-cyclodiphosphate synthase OS=Zea mays OX=4577 GN=100276918 PE=2 SV=1
B6TMC1	1.35111	0.000337465	0.00292322	DAG protein OS=Zea mays OX=4577 GN=100283838 PE=2 SV=1
B6TMF0	1.64054	3.96e-06	0.000298703	Cysteine proteinase inhibitor OS=Zea mays OX=4577 GN=542213 PE=2 SV=1
B6TMS6	1.34532	8.59e-05	0.00133596	4F5 protein family protein OS=Zea mays OX=4577 GN=ZEAMMB73_Zm00001d035770 PE=2 SV=1
B6TQX4	1.40705	2.07e-05	0.000650887	Auxin-repressed 12.5 kDa protein OS=Zea mays OX=4577 GN=100272715 PE=2 SV=1
B6TSK9	1.47027	2.72e-05	0.000744244	Zinc finger protein 2 OS=Zea mays OX=4577 GN=100277305 PE=2 SV=1
B6TSX9	1.41438	9.68e-06	0.000434138	4a-hydroxytetrahydrobiopterin dehydratase OS=Zea mays OX=4577 GN=100277322 PE=2 SV=1
B6TTP4	1.77606	7.87e-07	0.000129614	Stress-inducible membrane pore protein OS=Zea mays OX=4577 GN=100286246 PE=2 SV=1
B6TVT9	1.34242	0.000185465	0.00210032	Protein LHCP TRANSLOCATION DEFECT OS=Zea mays OX=4577 GN=100277526 PE=2 SV=1
B6TVY0	1.63534	0.00157259	0.0079955	Mitochondrial ribosomal protein L27 OS=Zea mays OX=4577 GN=100278608 PE=2 SV=1
B6TX99	1.33823	8.63e-05	0.00133607	FAD-binding domain-containing protein OS=Zea mays OX=4577 GN=100277622 PE=2 SV=1
B6TXU4	0.759183	7.09e-05	0.00122766	RWD domain-containing protein 1 OS=Zea mays OX=4577 GN=100284824 PE=2 SV=1
B6U284	0.609539	7.82e-06	0.000400267	14-3-3-like protein OS=Zea mays OX=4577 GN=100285226 PE=2 SV=1
B6U463	1.69527	1.29e-07	4.53e-05	Subtilisin-chymotrypsin inhibitor-2A OS=Zea mays OX=4577 GN=ZEAMMB73_Zm00001d011079 PE=2 SV=1
B6U471	1.34652	4.33e-05	0.000945499	Ribonucleoprotein A OS=Zea mays OX=4577 GN=100285364 PE=2 SV=1
B6U534	0.702677	0.000132528	0.00171765	PSI-G OS=Zea mays OX=4577 GN=100285458 PE=1 SV=1
B6U6C2	0.711273	0.000342475	0.0029462	Uncharacterized protein OS=Zea mays OX=4577 GN=100275485 PE=2 SV=1
B6U779	1.36053	0.000277007	0.00260782	Hydroxyproline-rich glycoprotein family protein OS=Zea mays OX=4577 GN=100278333 PE=2 SV=1
B6U7I7	0.764359	1.19e-05	0.000484394	Threonine endopeptidase OS=Zea mays OX=4577 GN=100286365 PE=2 SV=1
B6U9L0	1.49838	3.97e-05	0.000915756	2-oxoglutarate (2OG) and Fe(II)-dependent oxygenase superfamily protein OS=Zea mays OX=4577 GN=100285776 PE=2 SV=1
B6UAK0	1.3418	1.22e-05	0.000484394	Probable 6-phosphogluconolactonase OS=Zea mays OX=4577 GN=100285843 PE=2 SV=1
B6UD14	0.714937	0.000242908	0.00239195	Peroxisomal membrane protein PEX11-1 OS=Zea mays OX=4577 GN=100286006 PE=2 SV=1
B6UEB0	1.42203	3.08e-05	0.000801963	Bifunctional inhibitor/lipid-transfer protein/seed storage 2S albumin superfamily protein OS=Zea mays OX=4577 GN=100286092 PE=2 SV=1
B6UF55	0.737209	0.000261748	0.00252217	5-methyltetrahydropteroyltriglutamate--homocysteine S-methyltransferase OS=Zea mays OX=4577 GN=100286153 PE=2 SV=1
B6UFC7	1.35304	1.22e-05	0.000484394	Protein PLASTID REDOX INSENSITIVE 2, chloroplastic OS=Zea mays OX=4577 GN=PRIN2 PE=2 SV=1
B6UI56	1.44929	0.000145896	0.00183268	Oil body-associated protein 2B OS=Zea mays OX=4577 GN=OBAP2B PE=2 SV=1
B7ZY87	1.31172	1.75e-06	0.000194753	Calcium-dependent lipid-binding (CaLB domain) family protein OS=Zea mays OX=4577 GN=100279462 PE=2 SV=1
B7ZYV4	0.693401	2e-06	0.000211361	Arginine decarboxylase OS=Zea mays OX=4577 GN=100193626 PE=2 SV=1
B7ZYW4	1.42412	1.62e-06	0.000194178	Glutamate-1-semialdehyde 2,1-aminomutase OS=Zea mays OX=4577 GN=ZEAMMB73_Zm00001d038547 PE=2 SV=1
B7ZZ42	1.39369	0.000143657	0.00181721	Heat shock 70 kDa protein 3 OS=Zea mays OX=4577 GN=103650526 PE=2 SV=1
B8A143	1.30719	0.000133685	0.00172742	Fes1A OS=Zea mays OX=4577 GN=100279983 PE=2 SV=1
B8A3E0	1.47649	1.01e-05	0.000445281	Non-specific lipid-transfer protein OS=Zea mays OX=4577 GN=100281973 PE=2 SV=1
B8A3M0	1.4646	1.72e-06	0.000194178	Glutamine synthetase OS=Zea mays OX=4577 GN=542400 PE=2 SV=1
C0HDZ4	1.38849	1.4e-05	0.000509781	S-adenosyl-L-methionine-dependent methyltransferase superfamily protein OS=Zea mays OX=4577 GN=ZEAMMB73_Zm00001d009084 PE=2 SV=1
C0HG83	2.11427	4.15e-05	0.000940438	THAUMATIN-LIKE PROTEIN 1 OS=Zea mays OX=4577 GN=100381471 PE=2 SV=1
C0HII8	1.7103	1.43e-05	0.000509781	Bowman-Birk type trypsin inhibitor OS=Zea mays OX=4577 GN=100274196 PE=2 SV=1
C0P317	0.730564	0.0013004	0.00699902	Phosphoenolpyruvate/phosphate translocator 1 chloroplastic OS=Zea mays OX=4577 GN=100283648 PE=2 SV=1
C0P3M6	2.29561	8.98e-11	3.85e-07	Chitinase OS=Zea mays OX=4577 GN=ZEAMMB73_Zm00001d027525 PE=2 SV=1
C0P445	0.665083	7.4e-08	3.52e-05	Calcium-binding protein CML42 OS=Zea mays OX=4577 GN=100382070 PE=2 SV=1
C0P447	1.30107	0.000165536	0.00195606	Secretory carrier-associated membrane protein OS=Zea mays OX=4577 GN=100192766 PE=2 SV=1
C0P488	1.38866	7.73e-05	0.00127832	Polyadenylate-binding protein RBP45C OS=Zea mays OX=4577 GN=100382091 PE=2 SV=1
C0P4F3	1.36842	0.000553685	0.00397303	Multiple organellar RNA editing factor 9 chloroplastic OS=Zea mays OX=4577 GN=100284899 PE=2 SV=1
C0P4M1	1.31916	4.81e-06	0.000320885	Putative rRNA-processing protein EBP2-like protein OS=Zea mays OX=4577 GN=100382121 PE=2 SV=1
C0P4T2	0.662914	2.53e-06	0.000239977	Patellin-1 OS=Zea mays OX=4577 GN=100284590 PE=2 SV=1
C0P559	1.45019	5.68e-05	0.00108429	Aspartyl protease AED1 OS=Zea mays OX=4577 GN=100382179 PE=2 SV=1
C0P5G0	0.666458	9.58e-07	0.000149284	Beta-amylase OS=Zea mays OX=4577 GN=100382206 PE=2 SV=1
C0P664	0.732017	0.000656327	0.0044519	Tubulin beta chain OS=Zea mays OX=4577 GN=100382290 PE=2 SV=1
C0P676	0.751928	1.4e-05	0.000509781	SNF1-related protein kinase regulatory subunit gamma-1 OS=Zea mays OX=4577 GN=100280507 PE=2 SV=1
C0P715	0.764431	0.000231118	0.00232593	[Fructose-bisphosphate aldolase]-lysine N-methyltransferase chloroplastic OS=Zea mays OX=4577 GN=100382373 PE=2 SV=1
C0P790	0.767965	0.00102995	0.00595396	Eukaryotic translation initiation factor 3 subunit B OS=Zea mays OX=4577 GN=100216593 PE=2 SV=1
C0P7A6	1.46854	0.000597753	0.00419063	Protein TSSC4 OS=Zea mays OX=4577 GN=100382401 PE=2 SV=1
C0P7L2	0.715067	7.98e-05	0.00130223	Eukaryotic translation initiation factor 3 subunit E OS=Zea mays OX=4577 GN=ZEAMMB73_Zm00001d005238 PE=2 SV=1
C0P7R2	0.626167	0.000338169	0.00292635	Albino or pale green mutant1 OS=Zea mays OX=4577 GN=ZEAMMB73_Zm00001d031071 PE=2 SV=1
C0P8K4	1.36074	9.35e-06	0.00043291	Translation initiation factor IF-2 OS=Zea mays OX=4577 GN=100276864 PE=2 SV=1
C0PA19	0.754654	0.000193989	0.00213888	Acyl-CoA N-acyltransferase (NAT) superfamily protein OS=Zea mays OX=4577 GN=GNAT14 PE=2 SV=1
C0PAJ0	0.736811	0.000144969	0.00182909	ADP-ribosylation factor A1F OS=Zea mays OX=4577 GN=100382775 PE=2 SV=1
C0PAV3	1.33494	5.55e-06	0.000340969	Ubiquitin-fold modifier-conjugating enzyme 1 OS=Zea mays OX=4577 GN=ZEAMMB73_Zm00001d028450 PE=2 SV=1
C0PEZ1	0.754589	0.000159138	0.00191227	Protein kinase superfamily protein OS=Zea mays OX=4577 GN=100216921 PE=2 SV=1
C0PG81	2.50501	3.19e-06	0.000267676	Nuclear/nucleolar GTPase 2 OS=Zea mays OX=4577 GN=ZEAMMB73_Zm00001d029177 PE=2 SV=1
C0PGN9	0.745169	4.52e-05	0.000971038	Calmodulin binding protein2 OS=Zea mays OX=4577 GN=100286080 PE=2 SV=1
C0PHE3	0.70018	0.000200942	0.00218141	Eucaryotic initiation factor4 OS=Zea mays OX=4577 GN=ZEAMMB73_Zm00001d014673 PE=2 SV=1
C0PHP0	0.740842	2.15e-05	0.000666256	MHD domain-containing protein OS=Zea mays OX=4577 GN=100383614 PE=2 SV=1
C0PIH1	0.744577	0.000532993	0.00389271	p-loop containing nucleoside triphosphate hydrolase superfamily protein OS=Zea mays OX=4577 GN=100283830 PE=2 SV=1
C0PJZ2	0.735734	0.00168564	0.00836343	Sec14p-like phosphatidylinositol transfer family protein OS=Zea mays OX=4577 GN=ZEAMMB73_Zm00001d037794 PE=2 SV=1
C0PK29	0.614343	8.37e-06	0.000409058	Protein TRIGALACTOSYLDIACYLGLYCEROL 2 chloroplastic OS=Zea mays OX=4577 GN=100285575 PE=2 SV=1
C0PKD9	1.50114	1.31e-05	0.000503105	Chaperonin10 OS=Zea mays OX=4577 GN=100383971 PE=2 SV=1
C0PKR9	1.42474	1.69e-06	0.000194178	Eukaryotic aspartyl protease family protein OS=Zea mays OX=4577 GN=ZEAMMB73_Zm00001d014804 PE=2 SV=1
C0PLA6	1.36127	8.16e-05	0.00131106	ABC transporter G family member 3 OS=Zea mays OX=4577 GN=100384071 PE=2 SV=1
C3UZ63	0.611725	3.65e-06	0.000289807	HSP protein OS=Zea mays OX=4577 GN=HSP90-2 PE=2 SV=1
C4IYS0	1.30654	8.17e-06	0.000406896	Uncharacterized protein OS=Zea mays OX=4577 GN=100274237 PE=2 SV=1
C4IZ45	1.30116	5.4e-05	0.00105633	Probable 6-phosphogluconolactonase OS=Zea mays OX=4577 GN=100285593 PE=2 SV=1
C4J0Z5	1.36689	2.59e-05	0.000719583	Protein EXORDIUM OS=Zea mays OX=4577 GN=100501091 PE=2 SV=1
C4J159	1.41985	8.94e-06	0.000423085	Glycine-rich protein2 OS=Zea mays OX=4577 GN=100284207 PE=2 SV=1
C4J4B7	0.661572	3.97e-06	0.000298703	Rhodanese/Cell cycle control phosphatase superfamily protein OS=Zea mays OX=4577 GN=100501574 PE=2 SV=1
C4J5G4	1.31561	4.92e-05	0.00101549	Glycine-rich protein OS=Zea mays OX=4577 GN=100283363 PE=2 SV=1
C4J6R6	0.763564	0.00108697	0.00616694	V-type proton ATPase subunit OS=Zea mays OX=4577 GN=100286384 PE=2 SV=1
C4JAK7	1.40432	0.00182765	0.00886182	Pectin methylesterase inhibitor 1 OS=Zea mays OX=4577 GN=100381320 PE=2 SV=1
C4JBB8	1.52365	4.85e-07	9.14e-05	Heat shock 70 kDa protein 9 mitochondrial OS=Zea mays OX=4577 GN=ZEAMMB73_Zm00001d006036 PE=2 SV=1
C4JC78	1.36927	1.31e-06	0.000175378	Putative rRNA-processing protein EBP2-like protein OS=Zea mays OX=4577 GN=100502519 PE=2 SV=1
G1FMQ3	1.54468	1.93e-05	0.000633758	Auxin-binding protein OS=Zea mays OX=4577 GN=542232 PE=2 SV=1
K7TFI4	0.664731	3.34e-06	0.000272511	NAD(P)H-quinone oxidoreductase subunit U chloroplastic OS=Zea mays OX=4577 GN=103640914 PE=4 SV=1
K7TH00	0.703066	4.21e-06	0.000304363	Polyamine oxidase1 OS=Zea mays OX=4577 GN=ZEAMMB73_Zm00001d024281 PE=4 SV=1
K7TKU2	0.669788	9.65e-06	0.000434138	Zeaxanthin epoxidase chloroplastic OS=Zea mays OX=4577 GN=ZEAMMB73_Zm00001d025544 PE=4 SV=1
K7TL05	0.569981	1.2e-07	4.53e-05	General regulatory factor2 OS=Zea mays OX=4577 GN=100279512 PE=3 SV=1
K7TSC8	1.87085	0.000842073	0.00524228	TCP transcription factor OS=Zea mays OX=4577 GN=103641503 PE=4 SV=1
K7TWD9	0.75676	0.000372369	0.00310018	Chlorophyll a-b binding protein, chloroplastic OS=Zea mays OX=4577 GN=100280410 PE=3 SV=1
K7TXI5	0.630963	1.9e-05	0.000628464	Chlorophyll a-b binding protein, chloroplastic OS=Zea mays OX=4577 GN=542321 PE=3 SV=1
K7U372	1.30646	3.79e-06	0.000295001	GrpE protein homolog OS=Zea mays OX=4577 GN=100272696 PE=3 SV=1
K7U3E1	0.739376	9.66e-05	0.00141754	Histone H3.2 OS=Zea mays OX=4577 GN=103638044 PE=3 SV=1
K7U5A5	0.612298	2.16e-06	0.000218232	14-3-3-like protein OS=Zea mays OX=4577 GN=100273134 PE=3 SV=1
K7U8I5	1.81593	1.11e-07	4.53e-05	NEP-interacting protein 1 OS=Zea mays OX=4577 GN=103652694 PE=4 SV=1
K7U8N6	1.56512	0.00131755	0.00703707	TCP transcription factor OS=Zea mays OX=4577 GN=100382180 PE=2 SV=1
K7UC37	0.738476	4.78e-06	0.000320885	Lil3 protein OS=Zea mays OX=4577 GN=ZEAMMB73_Zm00001d053953 PE=4 SV=1
K7UF09	1.64024	4.04e-07	8.25e-05	Uncharacterized protein OS=Zea mays OX=4577 GN=ZEAMMB73_Zm00001d024442 PE=4 SV=1
K7UFL7	1.34004	0.00091167	0.0054886	Putative ubiquitin family protein OS=Zea mays OX=4577 GN=100282068 PE=4 SV=1
K7UGV0	1.34229	0.000174546	0.00202073	Zn-finger, RanBP-type, containing protein OS=Zea mays OX=4577 GN=100285397 PE=4 SV=1
K7UH50	1.36434	2.27e-05	0.000684341	Multisynthetase complex auxiliary component p43 OS=Zea mays OX=4577 GN=ZEAMMB73_Zm00001d024966 PE=4 SV=1
K7UJS9	1.36924	1.56e-05	0.000536949	CBF1 interacting corepressor OS=Zea mays OX=4577 GN=100282694 PE=4 SV=1
K7UPB5	2.14099	2.09e-05	0.000652928	MFS18 protein OS=Zea mays OX=4577 GN=100283721 PE=4 SV=1
K7UQW6	1.31489	3.32e-05	0.000833813	Glycosyltransferase OS=Zea mays OX=4577 GN=100274322 PE=3 SV=1
K7URK6	1.36887	0.000303502	0.00276607	Glycosyltransferase OS=Zea mays OX=4577 GN=ZEAMMB73_Zm00001d053715 PE=3 SV=1
K7USB5	1.31037	0.000148471	0.00185958	Glycine-rich protein OS=Zea mays OX=4577 GN=ZEAMMB73_Zm00001d049662 PE=3 SV=1
K7UTW6	1.32977	2.06e-05	0.000650887	Plasminogen activator inhibitor 1 RNA-binding protein OS=Zea mays OX=4577 GN=ZEAMMB73_Zm00001d009740 PE=4 SV=1
K7UV99	0.731826	0.000742242	0.00483558	ABC transporter D family member 2 chloroplastic OS=Zea mays OX=4577 GN=ZEAMMB73_Zm00001d008940 PE=4 SV=1
K7UYP0	0.763529	7.26e-05	0.00123673	Lectin-like protein OS=Zea mays OX=4577 GN=100273627 PE=4 SV=1
K7V3W5	2.12409	3.98e-08	3.1e-05	Eukaryotic aspartyl protease family protein OS=Zea mays OX=4577 GN=103654549 PE=3 SV=1
K7V6Z1	0.759197	4.84e-05	0.00101048	Putative patellin family protein OS=Zea mays OX=4577 GN=103636439 PE=3 SV=1
K7V8I9	0.653178	1.35e-06	0.000178266	UvrB/uvrC motif-containing protein OS=Zea mays OX=4577 GN=100280211 PE=4 SV=1
K7V959	0.653553	0.000145736	0.00183268	Translin family protein OS=Zea mays OX=4577 GN=100381878 PE=3 SV=1
K7V9Y4	1.31385	0.000151582	0.00187103	HSF28 HSF type transcription factor OS=Zea mays OX=4577 GN=101202695 PE=3 SV=1
K7VBK1	1.36179	8.63e-06	0.000415516	Uncharacterized protein OS=Zea mays OX=4577 GN=100276116 PE=4 SV=1
K7VC42	1.31179	0.000610281	0.00423342	Pectin acetylesterase OS=Zea mays OX=4577 GN=ZEAMMB73_Zm00001d009152 PE=3 SV=1
K7VCW8	0.694707	1.16e-06	0.000165744	Uncharacterized protein OS=Zea mays OX=4577 GN=ZEAMMB73_Zm00001d045905 PE=4 SV=1
K7VEA3	2.19123	5.38e-06	0.000334151	Embryonic cell protein 63 OS=Zea mays OX=4577 GN=ZEAMMB73_Zm00001d047567 PE=3 SV=1
K7VK29	1.48454	2e-05	0.000638261	4-hydroxy-tetrahydrodipicolinate reductase 2 chloroplastic OS=Zea mays OX=4577 GN=100272879 PE=3 SV=1
K7VX77	0.743235	9.27e-05	0.0013907	Phosphotransferase OS=Zea mays OX=4577 GN=ZEAMMB73_Zm00001d010796 PE=3 SV=1
O04418	1.30165	6.64e-05	0.00118247	HMG transcription factor OS=Zea mays OX=4577 GN=HMGd1 PE=2 SV=1
O24561	0.571886	2.56e-06	0.000239977	Chlorophyll a-b binding protein, chloroplastic OS=Zea mays OX=4577 GN=Lhcb4*1 PE=2 SV=1
O48554	1.52922	1.68e-07	5.32e-05	Glycine-rich RNA binding protein OS=Zea mays OX=4577 GN=GRP PE=2 SV=1
O64960	1.74965	1.55e-08	1.89e-05	23.6 kDa heat shock protein mitochondrial OS=Zea mays OX=4577 GN=hsp22 PE=2 SV=1
P00835	0.764162	0.000124519	0.00165388	ATP synthase epsilon chain, chloroplastic OS=Zea mays OX=4577 GN=atpE PE=3 SV=1
P04709	0.741386	0.000863117	0.00528543	ADP,ATP carrier protein 1, mitochondrial OS=Zea mays OX=4577 GN=ANT1 PE=2 SV=3
P05641	0.629046	0.000429309	0.00338042	Photosystem II CP47 reaction center protein OS=Zea mays OX=4577 GN=psbB PE=3 SV=1
P06586	0.740189	0.0013931	0.00729952	30S ribosomal protein S3, chloroplastic OS=Zea mays OX=4577 GN=rps3 PE=3 SV=1
P0C1M0	0.759483	7.26e-05	0.00123673	ATP synthase subunit gamma, chloroplastic OS=Zea mays OX=4577 PE=1 SV=1
P12329	0.603012	6.66e-07	0.000115441	Chlorophyll a-b binding protein 1, chloroplastic OS=Zea mays OX=4577 GN=CAB1 PE=1 SV=1
P14640	0.724503	0.000823463	0.00515687	Tubulin alpha-1 chain OS=Zea mays OX=4577 GN=TUBA1 PE=3 SV=1
P16243	0.702413	0.000349271	0.00296846	NADP-dependent malic enzyme, chloroplastic OS=Zea mays OX=4577 GN=MOD1 PE=1 SV=1
P19124	0.728279	0.000201816	0.00218216	NAD(P)H-quinone oxidoreductase subunit J, chloroplastic OS=Zea mays OX=4577 GN=ndhJ PE=2 SV=1
P21569	1.3065	0.000218637	0.0022534	Peptidyl-prolyl cis-trans isomerase OS=Zea mays OX=4577 GN=CYP PE=2 SV=1
P22275	0.749908	0.00211825	0.0098039	Tubulin alpha-3 chain OS=Zea mays OX=4577 GN=TUBA3 PE=2 SV=1
P25709	0.719424	0.00119588	0.00662687	NAD(P)H-quinone oxidoreductase subunit H, chloroplastic OS=Zea mays OX=4577 GN=ndhH PE=3 SV=1
P28523	0.733245	0.00131518	0.00703692	Casein kinase II subunit alpha OS=Zea mays OX=4577 GN=ACK2 PE=1 SV=1
P33627	0.728506	0.00145759	0.0075299	Tubulin alpha-6 chain OS=Zea mays OX=4577 GN=TUBA6 PE=2 SV=1
P41213	2.0893	9.99e-07	0.000152796	Leucoanthocyanidin dioxygenase OS=Zea mays OX=4577 GN=A2 PE=2 SV=1
P46420	1.53824	1.48e-05	0.000520868	Glutathione S-transferase 4 OS=Zea mays OX=4577 GN=GST4 PE=1 SV=2
P46617	0.732025	5.28e-05	0.00104731	Cytochrome f OS=Zea mays OX=4577 GN=petA PE=3 SV=1
P46722	0.733225	5.85e-05	0.0010895	NAD(P)H-quinone oxidoreductase subunit I, chloroplastic OS=Zea mays OX=4577 GN=ndhI PE=3 SV=1
P48183	0.685939	0.000329194	0.00290006	Photosystem II protein D1 OS=Zea mays OX=4577 GN=psbA PE=1 SV=1
P48187	0.502756	7.45e-06	0.000391591	Photosystem II CP43 reaction center protein OS=Zea mays OX=4577 GN=psbC PE=1 SV=1
P49106	0.502621	7.34e-07	0.000123248	14-3-3-like protein GF14-6 OS=Zea mays OX=4577 GN=GRF1 PE=3 SV=1
P52855	1.47739	0.00017739	0.00204175	60S acidic ribosomal protein P1 OS=Zea mays OX=4577 GN=RPP1A PE=1 SV=1
P69388	0.616252	2.52e-06	0.000239977	Cytochrome b559 subunit alpha OS=Zea mays OX=4577 GN=psbE PE=3 SV=2
P93627	1.8481	2.5e-07	6.82e-05	Cysteine proteinase inhibitor OS=Zea mays OX=4577 GN=gCC PE=2 SV=1
Q00827	0.658125	0.000193581	0.00213888	Chlorophyll a-b binding protein 48, chloroplastic OS=Zea mays OX=4577 GN=CAB48 PE=3 SV=1
Q06XS3	0.751171	0.000588868	0.00415212	Lipoxygenase OS=Zea mays OX=4577 GN=LOX10 PE=3 SV=1
Q19VG5	1.53255	0.00124101	0.00680067	GASA-like protein OS=Zea mays OX=4577 GN=100280954 PE=2 SV=1
Q19VG6	1.4639	0.000124468	0.00165388	Major latex protein 22 OS=Zea mays OX=4577 GN=ZEAMMB73_Zm00001d003379 PE=2 SV=1
Q29SB6	2.64066	6.74e-07	0.000115441	Pathogenesis-related protein 10 OS=Zea mays OX=4577 GN=100192117 PE=2 SV=1
Q41746	0.596456	7.23e-06	0.000382277	Chlorophyll a-b binding protein, chloroplastic OS=Zea mays OX=4577 GN=Lhcb5-1 PE=2 SV=1
Q41784	0.766658	0.00010416	0.00148476	Tubulin beta-7 chain OS=Zea mays OX=4577 GN=TUBB7 PE=2 SV=1
Q41811	0.729078	0.0002938	0.00270063	Histone H4.3 OS=Zea mays OX=4577 GN=H4 PE=1 SV=3
Q43697	0.693034	0.000469739	0.00358837	Tubulin beta-5 chain OS=Zea mays OX=4577 GN=TUBB5 PE=2 SV=1
Q6VGS4	0.72036	0.0010402	0.00598663	WD repeat-containing protein LWD1 OS=Zea mays OX=4577 GN=mp1 PE=2 SV=1
Q84RL7	0.7508	0.000224417	0.0022825	Aquaporin PIP2-1 OS=Zea mays OX=4577 GN=PIP2-1 PE=1 SV=2
Q8LK76	0.665848	0.000156182	0.00190599	Centromeric histone H3 OS=Zea mays OX=4577 GN=542500 PE=2 SV=1
Q9ATM6	0.72997	8.53e-05	0.00133596	Aquaporin PIP2-4 OS=Zea mays OX=4577 GN=PIP2-4 PE=1 SV=1
Q9FQA1	0.680035	4.23e-06	0.000304363	Glutathione S-transferase GST 38 OS=Zea mays OX=4577 GN=541847 PE=2 SV=1
Q9FQA3	1.30512	8.02e-06	0.000401902	Glutathione transferase GST 23 OS=Zea mays OX=4577 PE=2 SV=1
Q9SAQ3	0.744773	0.00010478	0.00148865	Proliferating cell nuclear antigen OS=Zea mays OX=4577 GN=ZmPCNA2 PE=2 SV=1

## Sheet: Phospeptides_30min
Master Protein Accessions	Annotated Sequence	Modifications	Positions in Master Proteins	Modifications in Master Proteins	Ratio	p_value	adjust_p_value	maize_description_1
A0A060CYZ5	[R].SESVLGGYR.[R]	1xTMT6plex [N-Term];1xPhospho [S3(100)]	A0A060CYZ5 [215-223]	A0A060CYZ5 1xPhospho [S217(100)]	0.425565	1.49557e-06	0.000175117	A0A060CYZ5_MAIZE BSD domain-containing protein (Fragment)
A0A060D801	[R].SDFGDGACSSAACGSPANGEDDHFR.[E]	2xCarbamidomethyl [C8; C13];1xTMT6plex [N-Term];1xPhospho [S15(97.3)]	A0A060D801 [146-170]	A0A060D801 1xPhospho [S160(97.3)]	1.55967	0.000403204	0.00648618	A0A060D801_MAIZE GATA transcription factor 25 (Fragment)
A0A096PZ18	[R].SMNSAGAQR.[G]	1xOxidation [M2];1xTMT6plex [N-Term];1xPhospho [S1(99.4)]	A0A096PZ18 [18-26]	A0A096PZ18 1xPhospho [S18(99.4)]	1.47914	3.13352e-05	0.00117098	A0A096PZ18_MAIZE Uncharacterized protein
A0A096SC75	[K].RGATDLDSDVDFDHR.[R]	1xTMT6plex [N-Term];2xPhospho [T4(100); S8(100)]	A0A096SC75 [251-265]	A0A096SC75 2xPhospho [T254(100); S258(100)]	1.44229	0.000358646	0.00598879	A0A096SC75_MAIZE Dentin sialophosphoprotein-related
A0A096TH11	[K].TPDGTPSR.[S]	1xTMT6plex [N-Term];1xPhospho [T5(100)]	A0A096TH11 [399-406]	A0A096TH11 1xPhospho [T403(100)]	0.657637	0.000444113	0.00695155	A0A096TH11_MAIZE DEK domain-containing chromatin associated protein
A0A096TMV3	[R].WDATPGR.[V]	1xTMT6plex [N-Term];1xPhospho [T4(100)]	A0A096TMV3 [232-238]	A0A096TMV3 1xPhospho [T235(100)]	0.712242	1.99547e-05	0.000878189	A0A096TMV3_MAIZE Splicing factor 3B subunit 1
A0A1D6DUV7	[R].APSGSSSGGLGIIYPFLTR.[V]	1xTMT6plex [N-Term];1xPhospho [S3(100)]	A0A1D6DUV7 [434-452]	A0A1D6DUV7 1xPhospho [S436(100)]	1.44276	0.000103183	0.00257891	A0A1D6DUV7_MAIZE Ubiquitin-like superfamily protein
A0A1D6DUY1	[R].GNSKLDGAK.[G]	2xTMT6plex [K4; K9];1xTMT6plex [N-Term];1xPhospho [S3(100)]	A0A1D6DUY1 [769-777]	A0A1D6DUY1 1xPhospho [S771(100)]	1.5945	3.76453e-06	0.000312149	A0A1D6DUY1_MAIZE Cyclin-related
A0A1D6DV67	[R].LSVSAGR.[T]	1xTMT6plex [N-Term];1xPhospho [S2(100)]	A0A1D6DV67 [840-846]	A0A1D6DV67 1xPhospho [S841(100)]	0.661424	0.000257582	0.00476942	A0A1D6DV67_MAIZE MAP3K epsilon protein kinase 1
A0A1D6DVG1	[K].QSSWEDRDVEGDDYLYR.[L]	1xTMT6plex [N-Term];1xPhospho [S3(99.6)]	A0A1D6DVG1 [66-82]	A0A1D6DVG1 1xPhospho [S68(100)]	1.452	0.000230602	0.00441112	A0A1D6DVG1_MAIZE p-loop containing nucleoside triphosphate hydrolase superfamily protein
A0A1D6DVM0	[K].FNTPPSKYFISSAEVTTK.[E]	2xTMT6plex [K7; K18];1xTMT6plex [N-Term];1xPhospho [S6(100)]	A0A1D6DVM0 [289-306]	A0A1D6DVM0 1xPhospho [S294(100)]	0.516086	1.61312e-06	0.000183326	A0A1D6DVM0_MAIZE Protein KAKU4
A0A1D6DVM0	[K].FNTPPSKYFISSAEVTTK.[E]	2xTMT6plex [K7; K18];1xTMT6plex [N-Term];1xPhospho [T/S/Y]	A0A1D6DVM0 [289-306]	NA	0.527836	2.21147e-06	0.000217988	A0A1D6DVM0_MAIZE Protein KAKU4
A0A1D6DVM0	[R].TRPGSFSQGSPLQASPELCTAAVTEAK.[K]	1xCarbamidomethyl [C19];1xTMT6plex [K27];1xTMT6plex [N-Term];2xPhospho [T1(99.6); S/T]	A0A1D6DVM0 [199-225]	A0A1D6DVM0 2xPhospho [T199(99.6); S/T]	1.47888	9.24144e-05	0.00239464	A0A1D6DVM0_MAIZE Protein KAKU4
A0A1D6E0R1	[K].SGIWADSLSR.[G]	1xTMT6plex [N-Term];1xPhospho [S1(100)]	A0A1D6E0R1 [454-463]	A0A1D6E0R1 1xPhospho [S454(100)]	0.65578	6.99493e-05	0.00195575	A0A1D6E0R1_MAIZE Clathrin interactor EPSIN 1
A0A1D6E0R1	[K].SSSASFGSNYSSGER.[Y]	1xTMT6plex [N-Term];1xPhospho [S/Y]	A0A1D6E0R1 [112-126]	NA	0.706757	0.000127126	0.00295357	A0A1D6E0R1_MAIZE Clathrin interactor EPSIN 1
A0A1D6E0R1	[K].SSSASFGSNYSSGER.[Y]	1xTMT6plex [N-Term];1xPhospho [S5(100)]	A0A1D6E0R1 [112-126]	A0A1D6E0R1 1xPhospho [S116(99.6)]	0.694437	0.000160653	0.00347257	A0A1D6E0R1_MAIZE Clathrin interactor EPSIN 1
A0A1D6E0R1	[R].YGSFSGTK.[E]	1xTMT6plex [K8];1xTMT6plex [N-Term];1xPhospho [S3(99.6)]	A0A1D6E0R1 [127-134]	A0A1D6E0R1 1xPhospho [S129(100)]	0.500429	1.85905e-06	0.000196267	A0A1D6E0R1_MAIZE Clathrin interactor EPSIN 1
A0A1D6E1I1; A0A1X7YIT5	[R].AADKSPGSGSADR.[K]	1xTMT6plex [K4];1xTMT6plex [N-Term];1xPhospho [S5(100)]	A0A1D6E1I1 [57-69]; A0A1X7YIT5 [57-69]	A0A1D6E1I1 1xPhospho [S61(100)]; A0A1X7YIT5 1xPhospho [S61(100)]	0.688838	0.000171672	0.00362877	A0A1D6E1I1_MAIZE Putative WEB family protein chloroplastic
A0A1D6E1I1; A0A1X7YIT5	[K].ASAAGHGTPR.[A]	1xTMT6plex [N-Term];1xPhospho [T8(100)]	A0A1D6E1I1 [47-56]; A0A1X7YIT5 [47-56]	A0A1D6E1I1 1xPhospho [T54(100)]; A0A1X7YIT5 1xPhospho [T54(100)]	0.546283	0.000108948	0.00266778	A0A1D6E1I1_MAIZE Putative WEB family protein chloroplastic
A0A1D6E1I1	[K].ELSSQLTNAK.[YD]	1xTMT6plex [K10];1xTMT6plex [N-Term];1xPhospho [T7(100)]	A0A1D6E1I1 [638-647]	A0A1D6E1I1 1xPhospho [T644(100)]	0.676053	9.44496e-06	0.000546337	A0A1D6E1I1_MAIZE Putative WEB family protein chloroplastic
A0A1D6E1I1	[K].IKELSSQLTNAK.[YD]	2xTMT6plex [K2; K12];1xTMT6plex [N-Term];1xPhospho [T9(100)]	A0A1D6E1I1 [636-647]	A0A1D6E1I1 1xPhospho [T644(100)]	0.474014	6.98081e-07	0.000113336	A0A1D6E1I1_MAIZE Putative WEB family protein chloroplastic
A0A1D6E6D5; A0A1D6J9Y7	[R].SLESVLSSSKEK.[V]	2xTMT6plex [K10; K12];1xTMT6plex [N-Term];1xPhospho [S7(100)]	A0A1D6E6D5 [531-542]; A0A1D6J9Y7 [578-589]	A0A1D6E6D5 1xPhospho [S537(100)]; A0A1D6J9Y7 1xPhospho [S584(100)]	0.698945	0.000213644	0.00419046	A0A1D6E6D5_MAIZE CLIP-associated protein
A0A1D6E6D5; A0A1D6J9Y7	[R].SLESVLSSSK.[E]	1xTMT6plex [K10];1xTMT6plex [N-Term];1xPhospho [S7(100)]	A0A1D6E6D5 [531-540]; A0A1D6J9Y7 [578-587]	A0A1D6E6D5 1xPhospho [S537(100)]; A0A1D6J9Y7 1xPhospho [S584(100)]	0.70391	0.000262559	0.00483109	A0A1D6E6D5_MAIZE CLIP-associated protein
A0A1D6E6K9	[R].DHSFDKTK.[F]	2xTMT6plex [K6; K8];1xTMT6plex [N-Term];1xPhospho [S3(100)]	A0A1D6E6K9 [188-195]	A0A1D6E6K9 1xPhospho [S190(100)]	1.78706	0.000234413	0.00447699	A0A1D6E6K9_MAIZE Polyadenylate-binding protein
A0A1D6E703; K7TQJ7	[K].TSSINTR.[L]	1xTMT6plex [N-Term];1xPhospho [S3(100)]	A0A1D6E703 [546-552]; K7TQJ7 [546-552]	A0A1D6E703 1xPhospho [S548(100)]; K7TQJ7 1xPhospho [S548(100)]	0.547252	1.73596e-06	0.000190561	A0A1D6E703_MAIZE Eukaryotic translation initiation factor isoform 4G-2
A0A1D6E7L8	[K].NSYAFPADPGSEKR.[R]	1xTMT6plex [K13];1xTMT6plex [N-Term];1xPhospho [S11(100)]	A0A1D6E7L8 [30-43]	A0A1D6E7L8 1xPhospho [S40(100)]	1.93108	1.38949e-05	0.000700911	A0A1D6E7L8_MAIZE Uncharacterized protein
A0A1D6E7L8	[K].NSYAFPADPGSEKRR.[G]	1xTMT6plex [K13];1xTMT6plex [N-Term];1xPhospho [S11(100)]	A0A1D6E7L8 [30-44]	A0A1D6E7L8 1xPhospho [S40(100)]	1.47012	7.94436e-06	0.000490948	A0A1D6E7L8_MAIZE Uncharacterized protein
A0A1D6E833	[R].VTSFKNSIDDFNPFK.[L]	2xTMT6plex [K5; K15];1xTMT6plex [N-Term];1xPhospho [S3(99.5)]	A0A1D6E833 [348-362]	A0A1D6E833 1xPhospho [S350(99.7)]	0.700681	0.000265711	0.00487516	A0A1D6E833_MAIZE Steroid nuclear receptor ligand-binding
A0A1D6E8D6	[R].DKKPLPSRYPSLGSAGGFR.[D]	2xTMT6plex [K2; K3];1xTMT6plex [N-Term];1xPhospho [S/Y]	A0A1D6E8D6 [205-223]	NA	0.616788	0.000700187	0.00956691	A0A1D6E8D6_MAIZE Eukaryotic translation initiation factor 4B2
A0A1D6E8D6	[R].ERGSFGGSR.[N]	1xTMT6plex [N-Term];1xPhospho [S4(100)]	A0A1D6E8D6 [542-550]	A0A1D6E8D6 1xPhospho [S545(100)]	0.475876	5.97748e-06	0.000404352	A0A1D6E8D6_MAIZE Eukaryotic translation initiation factor 4B2
A0A1D6E8D6	[R].GSFGGSR.[N]	1xTMT6plex [N-Term];1xPhospho [S6(100)]	A0A1D6E8D6 [544-550]	A0A1D6E8D6 1xPhospho [S549(100)]	0.626408	1.71655e-05	0.000795322	A0A1D6E8D6_MAIZE Eukaryotic translation initiation factor 4B2
A0A1D6E8D6	[R].GSFGGSR.[N]	1xTMT6plex [N-Term];1xPhospho [S2(100)]	A0A1D6E8D6 [544-550]	A0A1D6E8D6 1xPhospho [S545(100)]	0.469401	6.70266e-07	0.000110987	A0A1D6E8D6_MAIZE Eukaryotic translation initiation factor 4B2
A0A1D6E8D6	[R].YPSLGSAGGFR.[D]	1xTMT6plex [N-Term];1xPhospho [S3(100)]	A0A1D6E8D6 [213-223]	A0A1D6E8D6 1xPhospho [S215(100)]	0.494856	1.68912e-05	0.000790719	A0A1D6E8D6_MAIZE Eukaryotic translation initiation factor 4B2
A0A1D6EB22	[R].SGAGDDYDSGYNSKSGTDDYGR.[G]	1xTMT6plex [K14];1xTMT6plex [N-Term];1xPhospho [S/T/Y]	A0A1D6EB22 [13-34]	NA	1.77632	0.000577135	0.00829015	A0A1D6EB22_MAIZE Abscisic acid stress ripening3
A0A1D6EB22	[K].SGGGDDYGRSGGDDYGR.[G]	1xTMT6plex [N-Term];1xPhospho [S10(100)]	A0A1D6EB22 [76-92]	A0A1D6EB22 1xPhospho [S85(100)]	1.69648	0.000170984	0.0036182	A0A1D6EB22_MAIZE Abscisic acid stress ripening3
A0A1D6ECY9	[R].SGPSLVK.[K]	1xTMT6plex [K7];1xTMT6plex [N-Term];1xPhospho [S4(100)]	A0A1D6ECY9 [92-98]	A0A1D6ECY9 1xPhospho [S95(100)]	0.637475	5.98574e-06	0.000404352	A0A1D6ECY9_MAIZE Uncharacterized protein
A0A1D6ED14	[R].STGMQTPERR.[A]	1xOxidation [M4];1xTMT6plex [N-Term];1xPhospho [T6(100)]	A0A1D6ED14 [188-197]	A0A1D6ED14 1xPhospho [T193(100)]	0.674897	0.000357962	0.00598879	A0A1D6ED14_MAIZE RPM1-interacting protein 4
A0A1D6ED14	[R].TAAGSASPMQPNNQSKPK.[H]	1xOxidation [M9];2xTMT6plex [K16; K18];1xTMT6plex [N-Term];1xPhospho [S7(100)]	A0A1D6ED14 [168-185]	A0A1D6ED14 1xPhospho [S174(100)]	0.685914	7.25354e-05	0.00200771	A0A1D6ED14_MAIZE RPM1-interacting protein 4
A0A1D6EEW2; A0A1D6EEX1	[R].KISNIEYHLK.[G]	2xTMT6plex [K1; K10];1xTMT6plex [N-Term];1xPhospho [S3(100)]	A0A1D6EEW2 [200-209]; A0A1D6EEX1 [200-209]	A0A1D6EEW2 1xPhospho [S202(100)]; A0A1D6EEX1 1xPhospho [S202(100)]	1.45003	4.37582e-05	0.00145509	A0A1D6EEW2_MAIZE Natterin-4
A0A1D6EHU0	[R].SGSMDGATSPFEGESAPTSVLPDYAK.[K]	1xOxidation [M4];1xTMT6plex [K26];1xTMT6plex [N-Term];1xPhospho [S/T/Y]	A0A1D6EHU0 [130-155]	NA	0.671856	2.53252e-05	0.00102575	A0A1D6EHU0_MAIZE Transcription factor VIP1
A0A1D6EHU0	[R].AQSETFIR.[L]	1xTMT6plex [N-Term];1xPhospho [S3(100)]	A0A1D6EHU0 [29-36]	A0A1D6EHU0 1xPhospho [S31(100)]	0.357893	1.65174e-07	5.05492e-05	A0A1D6EHU0_MAIZE Transcription factor VIP1
A0A1D6EK20	[R].FPSFSSGVSAQEVSK.[L]	1xTMT6plex [K15];1xTMT6plex [N-Term];1xPhospho [S3(100)]	A0A1D6EK20 [928-942]	A0A1D6EK20 1xPhospho [S930(100)]	0.70379	5.83487e-05	0.00174235	A0A1D6EK20_MAIZE RNA binding (RRM/RBD/RNP motifs) family protein
A0A1D6EK20	[R].LPSPFSSR.[F]	1xTMT6plex [N-Term];1xPhospho [S3(100)]	A0A1D6EK20 [947-954]	A0A1D6EK20 1xPhospho [S949(100)]	0.576127	8.39523e-07	0.000124766	A0A1D6EK20_MAIZE RNA binding (RRM/RBD/RNP motifs) family protein
A0A1D6ELV4	[K].NLHGMNSSSAHSSRDNLQK.[S]	1xOxidation [M5];1xTMT6plex [K19];1xTMT6plex [N-Term];2xPhospho [S9(99.1); S]	A0A1D6ELV4 [193-211]	A0A1D6ELV4 2xPhospho [S201(99.1); S]	1.53088	0.000236317	0.00449979	A0A1D6ELV4_MAIZE Single-stranded nucleic acid binding R3H protein
A0A1D6ELV4	[K].NLHGMNSSSAHSSRDNLQK.[S]	1xTMT6plex [K19];1xTMT6plex [N-Term];2xPhospho [S7(98.1); S13(100)]	A0A1D6ELV4 [193-211]	A0A1D6ELV4 2xPhospho [S199(98.1); S205(100)]	1.63776	0.000105055	0.00260374	A0A1D6ELV4_MAIZE Single-stranded nucleic acid binding R3H protein
A0A1D6ELV4	[K].NLHGMNSSSAHSSRDNLQK.[S]	1xTMT6plex [K19];1xTMT6plex [N-Term];2xPhospho [S12(99.4); S13(100)]	A0A1D6ELV4 [193-211]	A0A1D6ELV4 2xPhospho [S204(99.4); S205(100)]	1.47849	0.000234509	0.00447699	A0A1D6ELV4_MAIZE Single-stranded nucleic acid binding R3H protein
A0A1D6ELV4	[K].NLHGMNSSSAHSSRDNLQK.[S]	1xTMT6plex [K19];1xTMT6plex [N-Term];2xPhospho [S9(99.3); S13(99.3)]	A0A1D6ELV4 [193-211]	A0A1D6ELV4 2xPhospho [S201(99.3); S205(99.3)]	1.5607	1.31051e-05	0.00068062	A0A1D6ELV4_MAIZE Single-stranded nucleic acid binding R3H protein
A0A1D6EN62	[R].STSLVYPSLFSPLTSSQTK.[M]	1xTMT6plex [K19];1xTMT6plex [N-Term];1xPhospho [S3(100)]	A0A1D6EN62 [211-229]	A0A1D6EN62 1xPhospho [S213(100)]	0.671436	9.24637e-05	0.00239464	A0A1D6EN62_MAIZE mRNA-decapping enzyme-like protein
A0A1D6ESK2; A0A1D6I7U9	[K].GLSSFYSGK.[S]	1xTMT6plex [K9];1xTMT6plex [N-Term];1xPhospho [S7(100)]	A0A1D6ESK2 [115-123]; A0A1D6I7U9 [112-120]	A0A1D6ESK2 1xPhospho [S121(100)]; A0A1D6I7U9 1xPhospho [S118(100)]	0.576967	9.35893e-06	0.000544622	A0A1D6ESK2_MAIZE MTD1
A0A1D6ESK5	[K].AESPNLQSFVK.[Q]	1xTMT6plex [K11];1xTMT6plex [N-Term];1xPhospho [S8(100)]	A0A1D6ESK5 [130-140]	A0A1D6ESK5 1xPhospho [S137(100)]	0.656208	0.000722943	0.00981435	A0A1D6ESK5_MAIZE NADH dehydrogenase [ubiquinone] 1 alpha subcomplex subunit 12
A0A1D6ESX0	[K].NIAFPSLVAHSAPLAPNPASLTPK.[V]	1xTMT6plex [K24];1xTMT6plex [N-Term];1xPhospho [S11(100)]	A0A1D6ESX0 [508-531]	A0A1D6ESX0 1xPhospho [S518(100)]	0.642153	8.36075e-05	0.00221796	A0A1D6ESX0_MAIZE Hydroxyproline-rich glycoprotein family protein
A0A1D6EVE6	[K].AASFLSSLLGGGGGEPAATVK.[S]	1xTMT6plex [K21];1xTMT6plex [N-Term];1xPhospho [S3(100)]	A0A1D6EVE6 [86-106]	A0A1D6EVE6 1xPhospho [S88(100)]	0.566974	2.94703e-06	0.000264822	A0A1D6EVE6_MAIZE Mo-molybdopterin cofactor sulfurase
A0A1D6EWY9	[R].NGSSTPDDQFDSPPDR.[F]	1xTMT6plex [N-Term];1xPhospho [S12(100)]	A0A1D6EWY9 [276-291]	A0A1D6EWY9 1xPhospho [S287(100)]	1.79425	0.000266981	0.00487531	A0A1D6EWY9_MAIZE Serine/arginine-rich splicing factor SR45a
A0A1D6EWY9	[R].LERDTPPPDGDISRPGESSHVHSETMEMEPEYR.[A]	1xTMT6plex [N-Term];1xPhospho [T5(100)]	A0A1D6EWY9 [314-346]	A0A1D6EWY9 1xPhospho [T318(100)]	1.60701	0.000104227	0.00259493	A0A1D6EWY9_MAIZE Serine/arginine-rich splicing factor SR45a
A0A1D6EXQ3; A0A1D6EXQ0	[R].KPVEPPKLEVATPR.[F]	2xTMT6plex [K1; K7];1xTMT6plex [N-Term];1xPhospho [T12(100)]	A0A1D6EXQ3 [466-479]; A0A1D6EXQ0 [513-526]	A0A1D6EXQ3 1xPhospho [T477(100)]; A0A1D6EXQ0 1xPhospho [T524(100)]	0.671431	7.88643e-06	0.000489923	A0A1D6EXQ3_MAIZE HAT dimerization domain-containing protein
A0A1D6EXV3; A0A1D6IEV2	[R].TSSAPPNLDEQKR.[NK]	1xTMT6plex [K12];1xTMT6plex [N-Term];1xPhospho [S/T]	A0A1D6EXV3 [179-191]; A0A1D6IEV2 [181-193]	NA	0.407323	6.7904e-08	3.29701e-05	A0A1D6EXV3_MAIZE Eukaryotic translation initiation factor 4G
A0A1D6EXV3; A0A1D6IEV2	[R].TSSAPPNLDEQKR.[NK]	1xTMT6plex [K12];1xTMT6plex [N-Term];1xPhospho [S3(100)]	A0A1D6EXV3 [179-191]; A0A1D6IEV2 [181-193]	A0A1D6EXV3 1xPhospho [S181(100)]; A0A1D6IEV2 1xPhospho [S183(100)]	0.446482	1.68964e-09	6.52878e-06	A0A1D6EXV3_MAIZE Eukaryotic translation initiation factor 4G
A0A1D6EXV3; A0A1D6IEV2	[R].TSSAPPNLDEQK.[R]	1xTMT6plex [K12];1xTMT6plex [N-Term];1xPhospho [S3(100)]	A0A1D6EXV3 [179-190]; A0A1D6IEV2 [181-192]	A0A1D6EXV3 1xPhospho [S181(100)]; A0A1D6IEV2 1xPhospho [S183(100)]	0.613593	2.88119e-05	0.00110799	A0A1D6EXV3_MAIZE Eukaryotic translation initiation factor 4G
A0A1D6EY17; A0A1D6IF18	[R].LKGQLSFSSR.[Q]	1xTMT6plex [K2];1xTMT6plex [N-Term];1xPhospho [S]	A0A1D6EY17 [176-185]; A0A1D6IF18 [184-193]	NA	0.660119	4.24933e-06	0.000325738	A0A1D6EY17_MAIZE Transcription factor bHLH130
A0A1D6EY17	[R].TVSSDIETAAAVGTGGASNLIR.[Q]	1xTMT6plex [N-Term];1xPhospho [S3(100)]	A0A1D6EY17 [116-137]	A0A1D6EY17 1xPhospho [S118(99.6)]	0.526456	4.08311e-06	0.000319375	A0A1D6EY17_MAIZE Transcription factor bHLH130
A0A1D6EY17	[R].ITHQFSLPK.[T]	1xTMT6plex [K9];1xTMT6plex [N-Term];1xPhospho [S6(100)]	A0A1D6EY17 [255-263]	A0A1D6EY17 1xPhospho [S260(100)]	0.70741	3.7869e-05	0.00131352	A0A1D6EY17_MAIZE Transcription factor bHLH130
A0A1D6EY17	[R].SAPSTVLGDLCEDFLPSASGAASPDNVFSR.[F]	1xCarbamidomethyl [C11];1xTMT6plex [N-Term];1xPhospho [S1(100)]	A0A1D6EY17 [28-57]	A0A1D6EY17 1xPhospho [S28(100)]	0.556051	3.96581e-06	0.000316609	A0A1D6EY17_MAIZE Transcription factor bHLH130
A0A1D6EY42	[R].RPSLPAGFK.[L]	1xTMT6plex [K9];1xTMT6plex [N-Term];1xPhospho [S3(100)]	A0A1D6EY42 [55-63]	A0A1D6EY42 1xPhospho [S57(100)]	0.535597	2.70954e-07	6.54354e-05	A0A1D6EY42_MAIZE Myosin-2
A0A1D6EYQ8	[R].GQSFGQR.[I]	1xTMT6plex [N-Term];1xPhospho [S3(100)]	A0A1D6EYQ8 [1435-1441]	A0A1D6EYQ8 1xPhospho [S1437(100)]	0.668903	0.000301931	0.00531751	A0A1D6EYQ8_MAIZE HOPM interactor 7
A0A1D6EZ54	[R].NLNVSWGNIGTPK.[S]	1xTMT6plex [K13];1xTMT6plex [N-Term];1xPhospho [T11(100)]	A0A1D6EZ54 [571-583]	A0A1D6EZ54 1xPhospho [T581(100)]	0.67999	8.56504e-05	0.0022637	A0A1D6EZ54_MAIZE Zinc finger CCCH domain-containing protein 56
A0A1D6EZ77; A0A1D6IHB7	[R].VQSPQLK.[A]	1xTMT6plex [K7];1xTMT6plex [N-Term];1xPhospho [S3(100)]	A0A1D6EZ77 [1257-1263]; A0A1D6IHB7 [1256-1262]	A0A1D6EZ77 1xPhospho [S1259(100)]; A0A1D6IHB7 1xPhospho [S1258(100)]	0.625757	0.000116038	0.00278837	A0A1D6EZ77_MAIZE Protein TIME FOR COFFEE
A0A1D6F0U9	[R].NQTCKSETGDTER.[M]	1xCarbamidomethyl [C4];1xTMT6plex [K5];1xTMT6plex [N-Term];1xPhospho [T/S]	A0A1D6F0U9 [496-508]	NA	1.40122	0.000484551	0.00737128	A0A1D6F0U9_MAIZE Mitogen-activated protein kinase
A0A1D6F1K7; A0A1D6IJL5	[R].RVPSGASMEK.[L]	1xTMT6plex [K10];1xTMT6plex [N-Term];1xPhospho [S4(100)]	A0A1D6F1K7 [151-160]; A0A1D6IJL5 [343-352]	A0A1D6F1K7 1xPhospho [S154(100)]; A0A1D6IJL5 1xPhospho [S346(100)]	0.598008	5.72063e-06	0.000393141	A0A1D6F1K7_MAIZE Uncharacterized protein
A0A1D6F1K7; A0A1D6IJL5	[R].SFFSLSTFR.[S]	1xTMT6plex [N-Term];1xPhospho [S/T]	A0A1D6F1K7 [1139-1147]; A0A1D6IJL5 [1331-1339]	NA	0.679899	2.00356e-05	0.000879744	A0A1D6F1K7_MAIZE Uncharacterized protein
A0A1D6F1K7	[R].TASSGYGNR.[R]	1xTMT6plex [N-Term];1xPhospho [S3(100)]	A0A1D6F1K7 [719-727]	A0A1D6F1K7 1xPhospho [S721(100)]	0.538236	0.00029954	0.00528503	A0A1D6F1K7_MAIZE Uncharacterized protein
A0A1D6F5K5	[R].WAASPGR.[S]	1xTMT6plex [N-Term];1xPhospho [S4(100)]	A0A1D6F5K5 [204-210]	A0A1D6F5K5 1xPhospho [S207(100)]	1.44117	2.74825e-05	0.001077	A0A1D6F5K5_MAIZE Uncharacterized protein
A0A1D6F6R9	[K].SAAVAAGFSFR.[L]	1xTMT6plex [N-Term];1xPhospho [S9(100)]	A0A1D6F6R9 [225-235]	A0A1D6F6R9 1xPhospho [S233(100)]	0.663725	0.000478531	0.00730847	A0A1D6F6R9_MAIZE Lymphoid organ expressed yellow head virus receptor protein
A0A1D6F6R9	[R].KSAAVAAGFSFR.[L]	1xTMT6plex [K1];1xTMT6plex [N-Term];1xPhospho [S10(100)]	A0A1D6F6R9 [224-235]	A0A1D6F6R9 1xPhospho [S233(100)]	0.509883	1.87533e-07	5.25092e-05	A0A1D6F6R9_MAIZE Lymphoid organ expressed yellow head virus receptor protein
A0A1D6F6R9	[R].STTSSTNTPR.[A]	1xTMT6plex [N-Term];1xPhospho [S4(99.7)]	A0A1D6F6R9 [210-219]	A0A1D6F6R9 1xPhospho [S213(99.7)]	2.66239	1.14874e-08	1.52296e-05	A0A1D6F6R9_MAIZE Lymphoid organ expressed yellow head virus receptor protein
A0A1D6F6R9	[R].STTSSTNTPR.[A]	1xTMT6plex [N-Term];1xPhospho [T/S]	A0A1D6F6R9 [210-219]	NA	2.339	1.07677e-08	1.52296e-05	A0A1D6F6R9_MAIZE Lymphoid organ expressed yellow head virus receptor protein
A0A1D6F6R9	[R].STANSSK.[V]	1xTMT6plex [K7];1xTMT6plex [N-Term];1xPhospho [S1(100)]	A0A1D6F6R9 [341-347]	A0A1D6F6R9 1xPhospho [S341(100)]	0.626597	0.00011285	0.00273964	A0A1D6F6R9_MAIZE Lymphoid organ expressed yellow head virus receptor protein
A0A1D6F6R9	[R].HKPANSATAASADGSVSCESPR.[S]	1xCarbamidomethyl [C18];1xTMT6plex [K2];1xTMT6plex [N-Term];1xPhospho [S11(100)]	A0A1D6F6R9 [319-340]	A0A1D6F6R9 1xPhospho [S329(100)]	2.16953	9.20438e-05	0.00239017	A0A1D6F6R9_MAIZE Lymphoid organ expressed yellow head virus receptor protein
A0A1D6F8Y4	[K].LVHGGSFKR.[L]	1xTMT6plex [K8];1xTMT6plex [N-Term];1xPhospho [S6(100)]	A0A1D6F8Y4 [201-209]	A0A1D6F8Y4 1xPhospho [S206(100)]	1.69113	5.27474e-06	0.000370574	A0A1D6F8Y4_MAIZE Arp2/3 complex 34 kDa subunit
A0A1D6F9P3	[K].VDTKLQDLHAK.[R]	2xTMT6plex [K4; K11];1xTMT6plex [N-Term];1xPhospho [T3(100)]	A0A1D6F9P3 [165-175]	A0A1D6F9P3 1xPhospho [T167(100)]	0.36532	3.22028e-09	8.88796e-06	A0A1D6F9P3_MAIZE Cylicin-1
A0A1D6F9Y7	[R].LQSVSTK.[Y]	1xTMT6plex [K7];1xTMT6plex [N-Term];1xPhospho [S5(99.7)]	A0A1D6F9Y7 [277-283]	A0A1D6F9Y7 1xPhospho [S281(99.7)]	0.566648	1.01287e-07	3.88579e-05	A0A1D6F9Y7_MAIZE E3 ubiquitin-protein ligase RHF2A
A0A1D6FA59	[R].LTSGLGLRLSPK.[A]	1xTMT6plex [K12];1xTMT6plex [N-Term];1xPhospho [S10(100)]	A0A1D6FA59 [106-117]	A0A1D6FA59 1xPhospho [S115(100)]	1.60546	2.72241e-05	0.00107122	A0A1D6FA59_MAIZE Phosphatidylinositol 345-trisphosphate 3-phosphatase and protein-tyrosine-phosphatase PTEN2A
A0A1D6FA59	[R].LTSGLGLR.[L]	1xTMT6plex [N-Term];1xPhospho [S3(100)]	A0A1D6FA59 [106-113]	A0A1D6FA59 1xPhospho [S108(100)]	0.698295	1.62741e-05	0.000770627	A0A1D6FA59_MAIZE Phosphatidylinositol 345-trisphosphate 3-phosphatase and protein-tyrosine-phosphatase PTEN2A
A0A1D6FA59	[R].LTSGLGLRLSPK.[A]	1xTMT6plex [K12];1xTMT6plex [N-Term];2xPhospho [S10(99.5); T/S]	A0A1D6FA59 [106-117]	A0A1D6FA59 2xPhospho [S115(100); T/S]	0.710271	0.000446702	0.00697054	A0A1D6FA59_MAIZE Phosphatidylinositol 345-trisphosphate 3-phosphatase and protein-tyrosine-phosphatase PTEN2A
A0A1D6FAL8	[R].RESLAEEPAVK.[R]	1xTMT6plex [K11];1xTMT6plex [N-Term];1xPhospho [S3(100)]	A0A1D6FAL8 [299-309]	A0A1D6FAL8 1xPhospho [S301(100)]	0.697946	6.88116e-05	0.00193233	A0A1D6FAL8_MAIZE Squamosa promoter-binding protein-like (SBP domain) transcription factor family protein
A0A1D6FCD0	[K].RLDQSPK.[A]	1xTMT6plex [K7];1xTMT6plex [N-Term];1xPhospho [S5(100)]	A0A1D6FCD0 [230-236]	A0A1D6FCD0 1xPhospho [S234(100)]	0.649202	0.000248009	0.00464746	A0A1D6FCD0_MAIZE DUF1664 domain-containing protein
A0A1D6FGL7	[R].SKTFNLR.[R]	1xTMT6plex [K2];1xTMT6plex [N-Term];1xPhospho [T3(99.5)]	A0A1D6FGL7 [1315-1321]	A0A1D6FGL7 1xPhospho [T1317(99.5)]	0.296407	2.93292e-07	6.91025e-05	A0A1D6FGL7_MAIZE Protein SCAR
A0A1D6FGL7	[R].SKTFNLR.[R]	1xTMT6plex [K2];1xTMT6plex [N-Term];1xPhospho [S/T]	A0A1D6FGL7 [1315-1321]	NA	0.322937	9.01933e-08	3.78812e-05	A0A1D6FGL7_MAIZE Protein SCAR
A0A1D6FGL7	[R].SLTAGQLVNR.[QC]	1xTMT6plex [N-Term];1xPhospho [T3(100)]	A0A1D6FGL7 [229-238]	A0A1D6FGL7 1xPhospho [T231(100)]	0.700185	0.000162052	0.00349424	A0A1D6FGL7_MAIZE Protein SCAR
A0A1D6FID0	[R].SQDDTTTLVPHSGNLGEPIQK.[G]	1xTMT6plex [K21];1xTMT6plex [N-Term];1xPhospho [S12(100)]	A0A1D6FID0 [16-36]	A0A1D6FID0 1xPhospho [S27(100)]	0.618137	3.20328e-06	0.000279845	A0A1D6FID0_MAIZE Respiratory burst oxidase homolog protein B
A0A1D6FSK0	[R].QGSILMPPQLSK.[K]	1xTMT6plex [K12];1xTMT6plex [N-Term];1xPhospho [S3(100)]	A0A1D6FSK0 [82-93]	A0A1D6FSK0 1xPhospho [S84(100)]	0.709421	4.15369e-05	0.00140296	A0A1D6FSK0_MAIZE ABSCISIC ACID-INSENSITIVE 5-like protein 2
A0A1D6FV35	[R].SPPPPAEPDVSWVSSLVK.[D]	1xTMT6plex [K18];1xTMT6plex [N-Term];1xPhospho [S1(100)]	A0A1D6FV35 [561-578]	A0A1D6FV35 1xPhospho [S561(100)]	0.661912	2.22495e-05	0.00094683	A0A1D6FV35_MAIZE Zinc finger CCCH domain-containing protein 29
A0A1D6FVD8	[R].NGADKESNIDRGSVK.[S]	2xTMT6plex [K5; K15];1xTMT6plex [N-Term];1xPhospho [S13(100)]	A0A1D6FVD8 [281-295]	A0A1D6FVD8 1xPhospho [S293(100)]	0.705262	0.000372024	0.00613268	A0A1D6FVD8_MAIZE IQ-domain 3
A0A1D6FVD8	[R].LQGSATANGAETPEKGGSTGPAK.[K]	2xTMT6plex [K15; K23];1xTMT6plex [N-Term];1xPhospho [T12(100)]	A0A1D6FVD8 [415-437]	A0A1D6FVD8 1xPhospho [T426(100)]	0.609055	2.43641e-06	0.000233729	A0A1D6FVD8_MAIZE IQ-domain 3
A0A1D6FVD8	[K].SMSLNLGEGEITK.[A]	1xTMT6plex [K13];1xTMT6plex [N-Term];1xPhospho [S3(100)]	A0A1D6FVD8 [296-308]	A0A1D6FVD8 1xPhospho [S298(100)]	0.54054	2.4301e-06	0.000233729	A0A1D6FVD8_MAIZE IQ-domain 3
A0A1D6FVL3; A0A1D6LHJ0	[K].TSSIAER.[R]	1xTMT6plex [N-Term];1xPhospho [S3(99.7)]	A0A1D6FVL3 [572-578]; A0A1D6LHJ0 [576-582]	A0A1D6FVL3 1xPhospho [S574(99.7)]; A0A1D6LHJ0 1xPhospho [S578(99.7)]	0.584339	2.55495e-07	6.4106e-05	A0A1D6FVL3_MAIZE MAP kinase phosphatase isoform 1
A0A1D6G063	[R].TESPAAAHPIGQGSLDLEK.[H]	1xTMT6plex [K19];1xTMT6plex [N-Term];1xPhospho [S3(100)]	A0A1D6G063 [54-72]	A0A1D6G063 1xPhospho [S56(100)]	0.704028	3.8876e-05	0.00133883	A0A1D6G063_MAIZE Uncharacterized protein
A0A1D6G2Y6	[R].WNSSKVPYHEKPGIGTR.[R]	2xTMT6plex [K5; K11];1xTMT6plex [N-Term];1xPhospho [S3(99.5)]	A0A1D6G2Y6 [1019-1035]	A0A1D6G2Y6 1xPhospho [S1021(99.5)]	0.527631	1.17527e-06	0.000153421	A0A1D6G2Y6_MAIZE Regulator of Vps4 activity in the MVB pathway protein
A0A1D6G2Y6	[R].SSPQSSFSAR.[T]	1xTMT6plex [N-Term];1xPhospho [S6(99.5)]	A0A1D6G2Y6 [951-960]	A0A1D6G2Y6 1xPhospho [S956(99.5)]	0.603413	6.31048e-06	0.000423328	A0A1D6G2Y6_MAIZE Regulator of Vps4 activity in the MVB pathway protein
A0A1D6G2Y6	[R].SSSKAEQIESPMER.[G]	1xTMT6plex [K4];1xTMT6plex [N-Term];1xPhospho [S3(100)]	A0A1D6G2Y6 [1136-1149]	A0A1D6G2Y6 1xPhospho [S1138(100)]	0.640291	3.39329e-07	7.71274e-05	A0A1D6G2Y6_MAIZE Regulator of Vps4 activity in the MVB pathway protein
A0A1D6G2Y6	[R].NSSGLDDAEK.[L]	1xTMT6plex [K10];1xTMT6plex [N-Term];1xPhospho [S3(100)]	A0A1D6G2Y6 [991-1000]	A0A1D6G2Y6 1xPhospho [S993(100)]	0.650852	1.5884e-05	0.000759602	A0A1D6G2Y6_MAIZE Regulator of Vps4 activity in the MVB pathway protein
A0A1D6G2Y6	[R].SVGTHWEAK.[S]	1xTMT6plex [K9];1xTMT6plex [N-Term];1xPhospho [S1(100)]	A0A1D6G2Y6 [977-985]	A0A1D6G2Y6 1xPhospho [S977(100)]	0.659341	9.43314e-06	0.000546337	A0A1D6G2Y6_MAIZE Regulator of Vps4 activity in the MVB pathway protein
A0A1D6G2Y6	[K].AQDNSSPVVFDQYDSDVEQENLLDTFSSK.[H]	1xTMT6plex [K29];1xTMT6plex [N-Term];1xPhospho [S5(99.6)]	A0A1D6G2Y6 [690-718]	A0A1D6G2Y6 1xPhospho [S694(99.6)]	0.654292	0.000725889	0.00983568	A0A1D6G2Y6_MAIZE Regulator of Vps4 activity in the MVB pathway protein
A0A1D6G325	[R].ATDASPGAFR.[R]	1xTMT6plex [N-Term];1xPhospho [S5(100)]	A0A1D6G325 [275-284]	A0A1D6G325 1xPhospho [S279(100)]	0.635482	1.76323e-06	0.000192461	A0A1D6G325_MAIZE Putative casein kinase family protein
A0A1D6G5A3	[R].QGSSASLAGDDPNLADEGVSK.[W-]	1xTMT6plex [K21];1xTMT6plex [N-Term];2xPhospho [S3(99.7); S6(100)]	A0A1D6G5A3 [1361-1381]	A0A1D6G5A3 2xPhospho [S1363(99.7); S1366(100)]	0.695141	3.58984e-05	0.00126331	A0A1D6G5A3_MAIZE GYF domain-containing protein
A0A1D6G787	[R].FSFGLGQSIGSWAK.[S]	1xTMT6plex [K14];1xTMT6plex [N-Term];1xPhospho [S8(100)]	A0A1D6G787 [513-526]	A0A1D6G787 1xPhospho [S520(100)]	0.602235	0.000182383	0.00376912	A0A1D6G787_MAIZE SF16 protein
A0A1D6GA31	[R].RKPSLSGSAADSDSSSR.[S]	1xTMT6plex [K2];1xTMT6plex [N-Term];1xPhospho [S4(100)]	A0A1D6GA31 [236-252]	A0A1D6GA31 1xPhospho [S239(100)]	0.42826	1.67451e-07	5.05492e-05	A0A1D6GA31_MAIZE Transducin/WD40 repeat-like superfamily protein
A0A1D6GB44	[K].TLVSPHPSPAR.[A]	1xTMT6plex [N-Term];1xPhospho [S8(100)]	A0A1D6GB44 [73-83]	A0A1D6GB44 1xPhospho [S80(100)]	0.691721	3.58872e-05	0.00126331	A0A1D6GB44_MAIZE Putative HCNGP-related transcriptional regulator family protein
A0A1D6GDY6	[R].SSSLGGR.[E]	1xTMT6plex [N-Term];1xPhospho [S]	A0A1D6GDY6 [713-719]	NA	1.45144	0.000204143	0.00405766	A0A1D6GDY6_MAIZE RNA helicase
A0A1D6GDY6	[R].GSPSPSFGVR.[S]	1xTMT6plex [N-Term];1xPhospho [S]	A0A1D6GDY6 [703-712]	NA	1.43365	0.000141825	0.00319726	A0A1D6GDY6_MAIZE RNA helicase
A0A1D6GEC5	[R].YLLLSGR.[F]	1xTMT6plex [N-Term];1xPhospho [S5(100)]	A0A1D6GEC5 [91-97]	A0A1D6GEC5 1xPhospho [S95(100)]	0.703893	9.03655e-05	0.00235927	A0A1D6GEC5_MAIZE Metal ion binding protein
A0A1D6GK17	[K].SLNPSNLDDLFSAELVSSPR.[Y]	1xTMT6plex [N-Term];1xPhospho [S]	A0A1D6GK17 [492-511]	NA	0.45548	2.18665e-07	5.78714e-05	A0A1D6GK17_MAIZE Zinc finger CCCH domain-containing protein 30
A0A1D6GK17	[K].SLNPSNLDDLFSAELVSSPR.[Y]	1xTMT6plex [N-Term];1xPhospho [S18(99.6)]	A0A1D6GK17 [492-511]	A0A1D6GK17 1xPhospho [S509(99.7)]	0.590354	1.57156e-07	4.89719e-05	A0A1D6GK17_MAIZE Zinc finger CCCH domain-containing protein 30
A0A1D6GK17	[R].ASALGSPLSTSWSK.[W]	1xTMT6plex [K14];1xTMT6plex [N-Term];1xPhospho [S11(99.6)]	A0A1D6GK17 [622-635]	A0A1D6GK17 1xPhospho [S632(99.6)]	0.679355	4.16054e-06	0.000321527	A0A1D6GK17_MAIZE Zinc finger CCCH domain-containing protein 30
A0A1D6GK17	[R].ASALGSPLSTSWSK.[W]	1xTMT6plex [K14];1xTMT6plex [N-Term];1xPhospho [S6(100)]	A0A1D6GK17 [622-635]	A0A1D6GK17 1xPhospho [S627(100)]	0.586518	1.0669e-05	0.000592315	A0A1D6GK17_MAIZE Zinc finger CCCH domain-containing protein 30
A0A1D6GKH5	[R].FPSKFSGGGR.[G]	1xTMT6plex [K4];1xTMT6plex [N-Term];1xPhospho [S3(99.3)]	A0A1D6GKH5 [140-149]	A0A1D6GKH5 1xPhospho [S142(100)]	1.55619	1.29222e-06	0.000162115	A0A1D6GKH5_MAIZE Glycine-rich RNA-binding protein RZ1C
A0A1D6GNU0; A0A1D6KS69	[R].QESPGAATPLR.[Q]	1xTMT6plex [N-Term];1xPhospho [S3(100)]	A0A1D6GNU0 [302-312]; A0A1D6KS69 [307-317]	A0A1D6GNU0 1xPhospho [S304(100)]; A0A1D6KS69 1xPhospho [S309(100)]	0.591765	2.6291e-05	0.0010493	A0A1D6GNU0_MAIZE RING/U-box superfamily protein
A0A1D6GNU0	[R].QESPGAATPLRQESDQSIQDK.[Q]	1xTMT6plex [K21];1xTMT6plex [N-Term];2xPhospho [S3(100); T8(100)]	A0A1D6GNU0 [302-322]	A0A1D6GNU0 2xPhospho [S304(100); T309(100)]	0.669105	1.32218e-05	0.000684655	A0A1D6GNU0_MAIZE RING/U-box superfamily protein
A0A1D6GSN9	[K].SFLPSPSFYSSSK.[K]	1xTMT6plex [K13];1xTMT6plex [N-Term];1xPhospho [S7(100)]	A0A1D6GSN9 [30-42]	A0A1D6GSN9 1xPhospho [S36(100)]	0.629983	0.000540218	0.00795109	A0A1D6GSN9_MAIZE RNI-like superfamily protein
A0A1D6GSV7	[K].VINSLSAKR.[T]	1xTMT6plex [K8];1xTMT6plex [N-Term];1xPhospho [S6(100)]	A0A1D6GSV7 [129-137]	A0A1D6GSV7 1xPhospho [S134(100)]	0.66727	3.25401e-05	0.00120667	A0A1D6GSV7_MAIZE RING/U-box superfamily protein
A0A1D6GT30; A0A1D6K9I1	[R].SNGAGPFKSEPNSPPSAAAQKPR.[L]	2xTMT6plex [K8; K21];1xTMT6plex [N-Term];2xPhospho [S9(100); S13(100)]	A0A1D6GT30 [77-99]; A0A1D6K9I1 [59-81]	A0A1D6GT30 2xPhospho [S85(100); S89(100)]; A0A1D6K9I1 2xPhospho [S67(100); S71(100)]	1.65015	3.00425e-05	0.00113722	A0A1D6GT30_MAIZE Putative WEB family protein chloroplastic
A0A1D6GT30; A0A1D6K9I1	[R].SSVGTPSTPR.[S]	1xTMT6plex [N-Term];1xPhospho [T8(100)]	A0A1D6GT30 [65-74]; A0A1D6K9I1 [47-56]	A0A1D6GT30 1xPhospho [T72(99.6)]; A0A1D6K9I1 1xPhospho [T54(99.6)]	0.476436	4.83828e-06	0.000350096	A0A1D6GT30_MAIZE Putative WEB family protein chloroplastic
A0A1D6GT30; A0A1D6K9I1	[K].KFGSLLK.[K]	2xTMT6plex [K1; K7];1xTMT6plex [N-Term];1xPhospho [S4(100)]	A0A1D6GT30 [920-926]; A0A1D6K9I1 [919-925]	A0A1D6GT30 1xPhospho [S923(100)]; A0A1D6K9I1 1xPhospho [S922(100)]	0.476793	3.84269e-06	0.000314651	A0A1D6GT30_MAIZE Putative WEB family protein chloroplastic
A0A1D6GT30; A0A1D6K9I1	[K].FGSLLKK.[K]	2xTMT6plex [K6; K7];1xTMT6plex [N-Term];1xPhospho [S3(100)]	A0A1D6GT30 [921-927]; A0A1D6K9I1 [920-926]	A0A1D6GT30 1xPhospho [S923(100)]; A0A1D6K9I1 1xPhospho [S922(100)]	0.509272	0.000225389	0.00431996	A0A1D6GT30_MAIZE Putative WEB family protein chloroplastic
A0A1D6GUN5	[K].TESNTEGTRPTHR.[T]	1xTMT6plex [N-Term];1xPhospho [S/T]	A0A1D6GUN5 [71-83]	NA	0.630046	6.779e-06	0.000436237	A0A1D6GUN5_MAIZE CSC1-like protein ERD4
A0A1D6GVS8; A0A1D6LNA4; A0A1D6MDU6	[R].KHASLPR.[ETF]	1xTMT6plex [K1];1xTMT6plex [N-Term];1xPhospho [S4(100)]	A0A1D6GVS8 [396-402]; A0A1D6LNA4 [410-416]; A0A1D6MDU6 [439-445]	A0A1D6GVS8 1xPhospho [S399(100)]; A0A1D6LNA4 1xPhospho [S413(100)]; A0A1D6MDU6 1xPhospho [S442(100)]	0.655426	7.97246e-06	0.000490948	A0A1D6GVS8_MAIZE Mitogen-activated protein kinase
A0A1D6GVS8; A0A1D6LNA4	[K].GERGSPLQR.[K]	1xTMT6plex [N-Term];1xPhospho [S5(100)]	A0A1D6GVS8 [387-395]; A0A1D6LNA4 [401-409]	A0A1D6GVS8 1xPhospho [S391(100)]; A0A1D6LNA4 1xPhospho [S405(100)]	0.697925	7.90716e-05	0.00213837	A0A1D6GVS8_MAIZE Mitogen-activated protein kinase
A0A1D6GW42; A0A1D6GW41	[K].SPISLFSR.[H]	1xTMT6plex [N-Term];1xPhospho [S7(100)]	A0A1D6GW42 [305-312]; A0A1D6GW41 [305-312]	A0A1D6GW42 1xPhospho [S311(100)]; A0A1D6GW41 1xPhospho [S311(100)]	0.605972	0.0004083	0.00655179	A0A1D6GW42_MAIZE Uncharacterized protein
A0A1D6GWH2	[R].RYSRSPSYSR.[G]	1xTMT6plex [N-Term];3xPhospho [S3(100); S5(100); S7(100)]	A0A1D6GWH2 [11-20]	A0A1D6GWH2 3xPhospho [S13(100); S15(100); S17(99.2)]	1.59067	0.000665536	0.00918439	A0A1D6GWH2_MAIZE RNA-binding (RRM/RBD/RNP motifs) family protein
A0A1D6GWU0	[R].AESPTASSMYGK.[E]	1xTMT6plex [K12];1xTMT6plex [N-Term];1xPhospho [S/T/Y]	A0A1D6GWU0 [468-479]	NA	0.633331	0.000120637	0.00285823	A0A1D6GWU0_MAIZE Calcium-binding EF hand family protein
A0A1D6GWU0	[R].GYSFDDEDPFGTGPFK.[S]	1xTMT6plex [K16];1xTMT6plex [N-Term];1xPhospho [S3(100)]	A0A1D6GWU0 [603-618]	A0A1D6GWU0 1xPhospho [S605(100)]	0.480617	6.06828e-08	3.29701e-05	A0A1D6GWU0_MAIZE Calcium-binding EF hand family protein
A0A1D6GWU0	[K].SVFDSIPGTPVQK.[S]	1xTMT6plex [K13];1xTMT6plex [N-Term];1xPhospho [T9(100)]	A0A1D6GWU0 [366-378]	A0A1D6GWU0 1xPhospho [T374(100)]	0.703992	1.37778e-05	0.000698654	A0A1D6GWU0_MAIZE Calcium-binding EF hand family protein
A0A1D6GWU0	[K].SVFDSIPGTPFQK.[S]	1xTMT6plex [K13];1xTMT6plex [N-Term];1xPhospho [T9(100)]	A0A1D6GWU0 [353-365]	A0A1D6GWU0 1xPhospho [T361(100)]	0.624062	5.32817e-06	0.000372972	A0A1D6GWU0_MAIZE Calcium-binding EF hand family protein
A0A1D6GWU0	[K].EQKPFFDSVPGTPVEK.[S]	2xTMT6plex [K3; K16];1xTMT6plex [N-Term];2xPhospho [S8(100); T12(100)]	A0A1D6GWU0 [337-352]	A0A1D6GWU0 2xPhospho [S344(100); T348(100)]	0.632996	1.33933e-06	0.00016286	A0A1D6GWU0_MAIZE Calcium-binding EF hand family protein
A0A1D6GWU0	[R].AESPTASSMYGK.[E]	1xTMT6plex [K12];1xTMT6plex [N-Term];1xPhospho [S3(100)]	A0A1D6GWU0 [468-479]	A0A1D6GWU0 1xPhospho [S470(100)]	0.5483	3.62762e-07	8.05582e-05	A0A1D6GWU0_MAIZE Calcium-binding EF hand family protein
A0A1D6GYZ1	[R].ERGSPDYGRSK.[E]	1xTMT6plex [K11];1xTMT6plex [N-Term];2xPhospho [S4(100); S10(100)]	A0A1D6GYZ1 [215-225]	A0A1D6GYZ1 2xPhospho [S218(100); S224(100)]	2.14065	0.000156759	0.00342213	A0A1D6GYZ1_MAIZE Uncharacterized protein
A0A1D6GZI1; A0A1D6GZH9	[K].LGESNFQEHQDNGTEQK.[S]	1xTMT6plex [K17];1xTMT6plex [N-Term];1xPhospho [S4(100)]	A0A1D6GZI1 [4009-4025]; A0A1D6GZH9 [2857-2873]	A0A1D6GZI1 1xPhospho [S4012(100)]; A0A1D6GZH9 1xPhospho [S2860(100)]	0.605745	2.61622e-06	0.000241844	A0A1D6GZI1_MAIZE Uncharacterized protein
A0A1D6H388	[K].LPPLFSLTPSSSGK.[G]	1xTMT6plex [K14];1xTMT6plex [N-Term];1xPhospho [S/T]	A0A1D6H388 [334-347]	NA	0.505579	1.50079e-05	0.000734056	A0A1D6H388_MAIZE AUGMIN subunit 6
A0A1D6H388	[K].LPPLFSLTPSSSGK.[G]	1xTMT6plex [K14];1xTMT6plex [N-Term];1xPhospho [S12(99.7)]	A0A1D6H388 [334-347]	A0A1D6H388 1xPhospho [S345(99.7)]	0.555635	0.000113802	0.00274831	A0A1D6H388_MAIZE AUGMIN subunit 6
A0A1D6H3X3	[K].SISETEENTTTDQPAR.[L]	1xTMT6plex [N-Term];1xPhospho [S3(100)]	A0A1D6H3X3 [296-311]	A0A1D6H3X3 1xPhospho [S298(100)]	1.75732	1.09727e-07	3.88579e-05	A0A1D6H3X3_MAIZE Protein WVD2-like 5
A0A1D6H3X3	[K].SISETEENTTTDQPARLSLDEK.[V]	1xTMT6plex [K22];1xTMT6plex [N-Term];2xPhospho [S3(100); S18(100)]	A0A1D6H3X3 [296-317]	A0A1D6H3X3 2xPhospho [S298(100); S313(100)]	1.534	5.09047e-06	0.000361573	A0A1D6H3X3_MAIZE Protein WVD2-like 5
A0A1D6H6H1	[R].QATGAEGK.[D]	1xTMT6plex [K8];1xTMT6plex [N-Term];1xPhospho [T3(100)]	A0A1D6H6H1 [234-241]	A0A1D6H6H1 1xPhospho [T236(100)]	0.604609	6.79645e-06	0.000436237	A0A1D6H6H1_MAIZE Monosaccharide-sensing protein 2
A0A1D6H6U5	[R].TGSTKSGAAAARPTPGLNLR.[S]	1xTMT6plex [K5];1xTMT6plex [N-Term];2xPhospho [S3(100); T/S]	A0A1D6H6U5 [63-82]	A0A1D6H6U5 2xPhospho [S65(100); T/S]	1.40769	0.00036316	0.00604328	A0A1D6H6U5_MAIZE Uncharacterized protein
A0A1D6H7F4	[R].YFEVVDDRSGK.[T]	1xTMT6plex [K11];1xTMT6plex [N-Term];1xPhospho [S9(100)]	A0A1D6H7F4 [149-159]	A0A1D6H7F4 1xPhospho [S157(100)]	0.530446	3.54491e-05	0.00125691	A0A1D6H7F4_MAIZE NSP (Nuclear shuttle protein)-interacting GTPase
A0A1D6H8W3	[R].IGSLFNK.[R]	1xTMT6plex [K7];1xTMT6plex [N-Term];1xPhospho [S3(100)]	A0A1D6H8W3 [555-561]	A0A1D6H8W3 1xPhospho [S557(100)]	0.583765	6.42952e-05	0.00185124	A0A1D6H8W3_MAIZE Ankyrin repeat family protein
A0A1D6H8W3	[R].ASPSEAVK.[K]	1xTMT6plex [K8];1xTMT6plex [N-Term];1xPhospho [S2(100)]	A0A1D6H8W3 [569-576]	A0A1D6H8W3 1xPhospho [S570(100)]	0.710597	6.24363e-05	0.00181158	A0A1D6H8W3_MAIZE Ankyrin repeat family protein
A0A1D6H9I8	[R].SFSSASSAGHSHGGGGGGAK.[C]	1xTMT6plex [K20];1xTMT6plex [N-Term];3xPhospho [S6(95.6); S7(95.6); S11(100)]	A0A1D6H9I8 [64-83]	A0A1D6H9I8 3xPhospho [S69(97.9); S70(97.9); S74(100)]	1.58485	0.000192772	0.00392451	A0A1D6H9I8_MAIZE Uncharacterized protein
A0A1D6H9I8	[R].SFSSASSAGHSHGGGGGGAK.[C]	1xTMT6plex [K20];1xTMT6plex [N-Term];3xPhospho [S3(98.8); S6(98.8); S7(98.8)]	A0A1D6H9I8 [64-83]	A0A1D6H9I8 3xPhospho [S66(99.2); S69(99.2); S70(100)]	1.40187	0.000352405	0.00594106	A0A1D6H9I8_MAIZE Uncharacterized protein
A0A1D6H9I8	[R].TNSQGHGHGHPHPSPPASPAAPAQGVSSSASSR.[T]	1xTMT6plex [N-Term];3xPhospho [S3(99.3); S14(100); S18(100)]	A0A1D6H9I8 [102-134]	A0A1D6H9I8 3xPhospho [S104(100); S115(100); S119(100)]	1.45617	0.000357887	0.00598879	A0A1D6H9I8_MAIZE Uncharacterized protein
A0A1D6HBS5	[R].TSSNLSTDAK.[G]	1xTMT6plex [K10];1xTMT6plex [N-Term];1xPhospho [S3(100)]	A0A1D6HBS5 [79-88]	A0A1D6HBS5 1xPhospho [S81(100)]	0.636511	2.47665e-06	0.000234279	A0A1D6HBS5_MAIZE Phosphoinositide binding
A0A1D6HBS5	[R].TSSNLSTDAK.[G]	1xTMT6plex [K10];1xTMT6plex [N-Term];1xPhospho [S/T]	A0A1D6HBS5 [79-88]	NA	0.636259	2.44604e-05	0.00100381	A0A1D6HBS5_MAIZE Phosphoinositide binding
A0A1D6HBS5	[R].IQSLDSLLPGR.[T]	1xTMT6plex [N-Term];1xPhospho [S6(100)]	A0A1D6HBS5 [58-68]	A0A1D6HBS5 1xPhospho [S63(100)]	0.566817	3.86271e-06	0.000314651	A0A1D6HBS5_MAIZE Phosphoinositide binding
A0A1D6HC36	[R].DRGSFGGNR.[I]	1xTMT6plex [N-Term];1xPhospho [S4(100)]	A0A1D6HC36 [496-504]	A0A1D6HC36 1xPhospho [S499(100)]	0.666163	6.61744e-05	0.00188345	A0A1D6HC36_MAIZE Eukaryotic translation initiation factor 4B
A0A1D6HC36	[R].YPSLGSAGGGFR.[D]	1xTMT6plex [N-Term];1xPhospho [S3(100)]	A0A1D6HC36 [212-223]	A0A1D6HC36 1xPhospho [S214(100)]	0.684317	3.99429e-05	0.00136168	A0A1D6HC36_MAIZE Eukaryotic translation initiation factor 4B
A0A1D6HCN7	[R].YIDRSSSRDR.[E]	1xTMT6plex [N-Term];2xPhospho [S/Y]	A0A1D6HCN7 [390-399]	NA	1.57914	1.07016e-05	0.000592423	A0A1D6HCN7_MAIZE LUC7 related protein
A0A1D6HFJ4	[K].MSSSSDPEADAEPTSASAAVEGADPAQR.[R]	1xOxidation [M1];1xTMT6plex [N-Term];1xPhospho [S/T]	A0A1D6HFJ4 [18-45]	NA	1.76159	1.2249e-05	0.000651928	A0A1D6HFJ4_MAIZE Pseudouridine synthase family protein
A0A1D6HFJ4	[K].MSSSSDPEADAEPTSASAAVEGADPAQR.[R]	1xOxidation [M1];1xTMT6plex [N-Term];1xPhospho [S5(99.5)]	A0A1D6HFJ4 [18-45]	A0A1D6HFJ4 1xPhospho [S22(99.5)]	1.42931	0.000176741	0.00369149	A0A1D6HFJ4_MAIZE Pseudouridine synthase family protein
A0A1D6HIS7	[R].YQHIKSTKPVVGK.[A]	3xTMT6plex [K5; K8; K13];1xTMT6plex [N-Term];1xPhospho [S6(100)]	A0A1D6HIS7 [7-19]	A0A1D6HIS7 1xPhospho [S12(100)]	0.598123	1.21558e-06	0.00015553	A0A1D6HIS7_MAIZE ADP-ribosylation factor GTPase-activating protein AGD12
A0A1D6HIS7	[R].YQHIKSTKPVVGK.[A]	3xTMT6plex [K5; K8; K13];1xTMT6plex [N-Term];1xPhospho [S/T/Y]	A0A1D6HIS7 [7-19]	NA	0.50557	7.97158e-08	3.5956e-05	A0A1D6HIS7_MAIZE ADP-ribosylation factor GTPase-activating protein AGD12
A0A1D6HIS7	[K].STTSVKSVDSNFSSTSR.[K]	1xTMT6plex [K6];1xTMT6plex [N-Term];1xPhospho [S7(100)]	A0A1D6HIS7 [149-165]	A0A1D6HIS7 1xPhospho [S155(100)]	1.66917	1.4932e-05	0.0007322	A0A1D6HIS7_MAIZE ADP-ribosylation factor GTPase-activating protein AGD12
A0A1D6HJ35	[R].SSGSSADQGPSTPR.[S]	1xTMT6plex [N-Term];1xPhospho [T12(100)]	A0A1D6HJ35 [160-173]	A0A1D6HJ35 1xPhospho [T171(100)]	0.673205	0.000100101	0.00252144	A0A1D6HJ35_MAIZE Transcription factor BIM3
A0A1D6HJQ7	[R].AASYGNDSSGAEGSPRSPGHSGEDWK.[S]	1xTMT6plex [K26];1xTMT6plex [N-Term];2xPhospho [S14(100); S17(100)]	A0A1D6HJQ7 [348-373]	A0A1D6HJQ7 2xPhospho [S361(100); S364(100)]	1.46592	0.000586691	0.00838998	A0A1D6HJQ7_MAIZE Dynamin-2A
A0A1D6HJU6	[K].FGSFKAEK.[G]	2xTMT6plex [K5; K8];1xTMT6plex [N-Term];1xPhospho [S3(100)]	A0A1D6HJU6 [6-13]	A0A1D6HJU6 1xPhospho [S8(100)]	1.58901	0.000617601	0.00867785	A0A1D6HJU6_MAIZE Chaperone protein dnaJ 16
A0A1D6HKL3	[R].SASFSSVAR.[G]	1xTMT6plex [N-Term];1xPhospho [S3(100)]	A0A1D6HKL3 [30-38]	A0A1D6HKL3 1xPhospho [S32(100)]	0.697246	6.87677e-05	0.00193233	A0A1D6HKL3_MAIZE ATP synthase chloroplast subunit1
A0A1D6HP12	[R].LYIVEALNTVSLPSSK.[L]	1xTMT6plex [K16];1xTMT6plex [N-Term];1xPhospho [T9(100)]	A0A1D6HP12 [186-201]	A0A1D6HP12 1xPhospho [T194(100)]	0.665499	3.72399e-05	0.00130104	A0A1D6HP12_MAIZE Octicosapeptide/Phox/Bem1p family protein
A0A1D6HPP4; K7UZV2	[R].SGSAPPTVEGSR.[T]	1xTMT6plex [N-Term];1xPhospho [S3(100)]	A0A1D6HPP4 [43-54]; K7UZV2 [42-53]	A0A1D6HPP4 1xPhospho [S45(100)]; K7UZV2 1xPhospho [S44(100)]	0.713329	0.000172222	0.00363642	A0A1D6HPP4_MAIZE Pumilio homolog 4
A0A1D6HPP4	[R].SSDSPKPQLQHR.[S]	1xTMT6plex [K6];1xTMT6plex [N-Term];1xPhospho [S]	A0A1D6HPP4 [243-254]	NA	0.649323	0.00028624	0.00509754	A0A1D6HPP4_MAIZE Pumilio homolog 4
A0A1D6HPP4	[R].SSDSPKPQLQHR.[S]	1xTMT6plex [K6];1xTMT6plex [N-Term];1xPhospho [S4(100)]	A0A1D6HPP4 [243-254]	A0A1D6HPP4 1xPhospho [S246(100)]	0.695446	4.0651e-05	0.00138028	A0A1D6HPP4_MAIZE Pumilio homolog 4
A0A1D6HRH3	[R].KQSSPMEEER.[D]	1xOxidation [M6];1xTMT6plex [K1];1xTMT6plex [N-Term];1xPhospho [S]	A0A1D6HRH3 [189-198]	NA	0.625875	5.12811e-05	0.00161228	A0A1D6HRH3_MAIZE Protein LEO1-like protein
A0A1D6HS91	[R].FALGTASSIKK.[R]	2xTMT6plex [K10; K11];1xTMT6plex [N-Term];1xPhospho [S8(100)]	A0A1D6HS91 [27-37]	A0A1D6HS91 1xPhospho [S34(100)]	0.566473	4.66515e-06	0.000346657	A0A1D6HS91_MAIZE 187-kDa microtubule-associated protein AIR9
A0A1D6HS91	[R].FALGTASSIK.[K]	1xTMT6plex [K10];1xTMT6plex [N-Term];1xPhospho [S8(100)]	A0A1D6HS91 [27-36]	A0A1D6HS91 1xPhospho [S34(100)]	0.541982	2.42686e-05	0.00099972	A0A1D6HS91_MAIZE 187-kDa microtubule-associated protein AIR9
A0A1D6HXM7	[R].TVTGPFSMSR.[K]	1xTMT6plex [N-Term];1xPhospho [T3(100)]	A0A1D6HXM7 [337-346]	A0A1D6HXM7 1xPhospho [T339(100)]	0.679877	6.02218e-05	0.00177091	A0A1D6HXM7_MAIZE Calcium-dependent lipid-binding (CaLB domain) family protein
A0A1D6HYB4	[R].NIVGFDSANGR.[T]	1xTMT6plex [N-Term];1xPhospho [S7(100)]	A0A1D6HYB4 [290-300]	A0A1D6HYB4 1xPhospho [S296(100)]	0.687668	4.16959e-05	0.00140547	A0A1D6HYB4_MAIZE COP1-interacting protein-related
A0A1D6I1L3	[R].STPDYNEPALKDEWK.[W]	2xTMT6plex [K11; K15];1xTMT6plex [N-Term];1xPhospho [T2(99.5)]	A0A1D6I1L3 [537-551]	A0A1D6I1L3 1xPhospho [T538(100)]	0.708475	8.05651e-05	0.00216183	A0A1D6I1L3_MAIZE RNA recognition motif (RRM)-containing protein
A0A1D6I1V6	[R].LSSIDAQLR.[M]	1xTMT6plex [N-Term];1xPhospho [S3(100)]	A0A1D6I1V6 [11-19]	A0A1D6I1V6 1xPhospho [S13(100)]	1.6106	8.43248e-06	0.000514957	A0A1D6I1V6_MAIZE Phosphoenolpyruvate carboxylase3
A0A1D6I411; A0A1D6EPM5	[K].KITSSGSGTPSSFK.[G]	2xTMT6plex [K1; K14];1xTMT6plex [N-Term];1xPhospho [S4(100)]	A0A1D6I411 [12-25]; A0A1D6EPM5 [11-24]	A0A1D6I411 1xPhospho [S15(100)]; A0A1D6EPM5 1xPhospho [S14(100)]	0.658496	3.21562e-06	0.000279845	A0A1D6I411_MAIZE Plant UBX domain-containing protein 2
A0A1D6I577	[K].VVVFDRFPSAK.[V]	1xTMT6plex [K11];1xTMT6plex [N-Term];1xPhospho [S9(100)]	A0A1D6I577 [104-114]	A0A1D6I577 1xPhospho [S112(100)]	0.653573	2.77492e-05	0.00108428	A0A1D6I577_MAIZE ZIM-transcription factor 28
A0A1D6I5M6	[R].LSLGSATPELLTPR.[S]	1xTMT6plex [N-Term];2xPhospho [T7(100); T12(100)]	A0A1D6I5M6 [541-554]	A0A1D6I5M6 2xPhospho [T547(100); T552(100)]	0.57858	2.02508e-06	0.000205918	A0A1D6I5M6_MAIZE 65-kDa microtubule-associated protein 6
A0A1D6I5M6	[R].LSLGSATPELLTPR.[S]	1xTMT6plex [N-Term];1xPhospho [T12(100)]	A0A1D6I5M6 [541-554]	A0A1D6I5M6 1xPhospho [T552(100)]	0.676662	0.000350726	0.00591792	A0A1D6I5M6_MAIZE 65-kDa microtubule-associated protein 6
A0A1D6I5M6	[R].SYSGHNR.[Y]	1xTMT6plex [N-Term];1xPhospho [S1(100)]	A0A1D6I5M6 [555-561]	A0A1D6I5M6 1xPhospho [S555(100)]	0.471495	5.1434e-07	0.000100008	A0A1D6I5M6_MAIZE 65-kDa microtubule-associated protein 6
A0A1D6I6W9	[R].ARPPAPALEDSEENGRDEGEEEQEEEEGPTASSK.[S]	1xTMT6plex [K34];1xTMT6plex [N-Term];1xPhospho [S11(100)]	A0A1D6I6W9 [81-114]	A0A1D6I6W9 1xPhospho [S91(100)]	1.90431	5.60073e-07	0.000104044	A0A1D6I6W9_MAIZE Zinc finger protein
A0A1D6I7U9	[R].SFSLSDLR.[N]	1xTMT6plex [N-Term];1xPhospho [S1(100)]	A0A1D6I7U9 [243-250]	A0A1D6I7U9 1xPhospho [S243(100)]	0.55338	9.78289e-06	0.000559187	A0A1D6I7U9_MAIZE MTD1
A0A1D6I7U9	[R].NGLGSFR.[S]	1xTMT6plex [N-Term];1xPhospho [S5(100)]	A0A1D6I7U9 [233-239]	A0A1D6I7U9 1xPhospho [S237(100)]	0.618975	1.29081e-06	0.000162115	A0A1D6I7U9_MAIZE MTD1
A0A1D6I7Y5	[R].CPTAVFEDDLPVTK.[M]	1xCarbamidomethyl [C1];1xTMT6plex [K14];1xTMT6plex [N-Term];1xPhospho [T3(100)]	A0A1D6I7Y5 [467-480]	A0A1D6I7Y5 1xPhospho [T469(100)]	0.685845	1.03586e-05	0.000582123	A0A1D6I7Y5_MAIZE FK506-binding protein 2-1
A0A1D6I7Z1	[R].LLSPSGTR.[Y]	1xTMT6plex [N-Term];1xPhospho [S3(100)]	A0A1D6I7Z1 [226-233]	A0A1D6I7Z1 1xPhospho [S228(100)]	1.94391	3.55349e-08	2.45191e-05	A0A1D6I7Z1_MAIZE Chloroplastic quinone-oxidoreductase
A0A1D6I877	[K].NTTFPSLVAHSAPLVANPASLTPK.[V]	1xTMT6plex [K24];1xTMT6plex [N-Term];1xPhospho [S11(100)]	A0A1D6I877 [404-427]	A0A1D6I877 1xPhospho [S414(100)]	0.60088	1.41463e-05	0.000708047	A0A1D6I877_MAIZE Hydroxyproline-rich glycoprotein family protein
A0A1D6IA96	[R].LESSMGK.[Y]	1xTMT6plex [K7];1xTMT6plex [N-Term];1xPhospho [S3(100)]	A0A1D6IA96 [716-722]	A0A1D6IA96 1xPhospho [S718(100)]	0.673348	0.000164198	0.00352805	A0A1D6IA96_MAIZE Protein kinase superfamily protein
A0A1D6IAA6	[R].SLSDLISFGGTPLGKPEQPTPAATSTK.[A]	2xTMT6plex [K15; K27];1xTMT6plex [N-Term];1xPhospho [S1(100)]	A0A1D6IAA6 [329-355]	A0A1D6IAA6 1xPhospho [S329(100)]	1.71633	2.57291e-05	0.0010356	A0A1D6IAA6_MAIZE Basic helix-loop-helix (BHLH) DNA-binding superfamily protein
A0A1D6IAN8	[R].SGSKVLDGDETLFTDMAQEHKEEGNK.[L]	3xTMT6plex [K4; K21; K26];1xTMT6plex [N-Term];1xPhospho [S3(100)]	A0A1D6IAN8 [30-55]	A0A1D6IAN8 1xPhospho [S32(100)]	1.56043	1.53964e-05	0.000747381	A0A1D6IAN8_MAIZE Octicosapeptide/Phox/Bem1p (PB1) domain-containing protein / tetratricopeptide repeat (TPR)-containing protein
A0A1D6IAN8	[R].NVNSNSDNGSIR.[S]	1xTMT6plex [N-Term];1xPhospho [S6(100)]	A0A1D6IAN8 [328-339]	A0A1D6IAN8 1xPhospho [S333(100)]	0.692004	0.000221684	0.00427866	A0A1D6IAN8_MAIZE Octicosapeptide/Phox/Bem1p (PB1) domain-containing protein / tetratricopeptide repeat (TPR)-containing protein
A0A1D6IAR4	[R].TTSLALR.[R]	1xTMT6plex [N-Term];1xPhospho [S3(100)]	A0A1D6IAR4 [31-37]	A0A1D6IAR4 1xPhospho [S33(100)]	0.403146	1.64433e-08	1.67203e-05	A0A1D6IAR4_MAIZE Protein PLASTID MOVEMENT IMPAIRED 1
A0A1D6IAR4	[R].KHSKSSFSIPSPK.[V]	3xTMT6plex [K1; K4; K13];1xTMT6plex [N-Term];2xPhospho [S]	A0A1D6IAR4 [221-233]	NA	0.569467	9.48635e-05	0.00243354	A0A1D6IAR4_MAIZE Protein PLASTID MOVEMENT IMPAIRED 1
A0A1D6IAR4	[K].SSFSIPSPK.[V]	1xTMT6plex [K9];1xTMT6plex [N-Term];2xPhospho [S2(99.5); S4(99.5)]	A0A1D6IAR4 [225-233]	A0A1D6IAR4 2xPhospho [S226(99.3); S228(99.3)]	0.638645	0.000116977	0.00280745	A0A1D6IAR4_MAIZE Protein PLASTID MOVEMENT IMPAIRED 1
A0A1D6IAR4	[K].SSFSIPSPK.[V]	1xTMT6plex [K9];1xTMT6plex [N-Term];2xPhospho [S2(99.5); S]	A0A1D6IAR4 [225-233]	A0A1D6IAR4 2xPhospho [S228(99.5); S]	0.711046	5.02225e-05	0.00160645	A0A1D6IAR4_MAIZE Protein PLASTID MOVEMENT IMPAIRED 1
A0A1D6IAY4	[R].QDSDASEPEPEPEREPKPEPEPEEPKPQPR.[R]	2xTMT6plex [K17; K26];1xTMT6plex [N-Term];1xPhospho [S6(100)]	A0A1D6IAY4 [218-247]	A0A1D6IAY4 1xPhospho [S223(100)]	1.59822	1.89352e-05	0.00084487	A0A1D6IAY4_MAIZE DNA-binding bromodomain-containing protein
A0A1D6IBD1	[R].QQSIHPPPAFGSSTNLEALALEASK.[S]	1xTMT6plex [K25];1xTMT6plex [N-Term];1xPhospho [S3(100)]	A0A1D6IBD1 [154-178]	A0A1D6IBD1 1xPhospho [S156(100)]	0.68991	0.000483764	0.00737091	A0A1D6IBD1_MAIZE ATP binding protein
A0A1D6IBK1	[R].SFSAVANK.[A]	1xTMT6plex [K8];1xTMT6plex [N-Term];1xPhospho [S3(100)]	A0A1D6IBK1 [218-225]	A0A1D6IBK1 1xPhospho [S220(100)]	0.679261	2.12062e-05	0.000916563	A0A1D6IBK1_MAIZE C2 calcium/lipid-binding plant phosphoribosyltransferase family protein
A0A1D6IBW5	[R].QLVIKGSAR.[R]	1xTMT6plex [K5];1xTMT6plex [N-Term];1xPhospho [S7(100)]	A0A1D6IBW5 [932-940]	A0A1D6IBW5 1xPhospho [S938(100)]	1.51613	1.72532e-05	0.000797443	A0A1D6IBW5_MAIZE LRR receptor-like serine/threonine-protein kinase GSO1
A0A1D6ICC4	[K].KIGQLPSMK.[Q]	2xTMT6plex [K1; K9];1xTMT6plex [N-Term];1xPhospho [S7(100)]	A0A1D6ICC4 [368-376]	A0A1D6ICC4 1xPhospho [S374(100)]	0.6695	0.000201393	0.00401796	A0A1D6ICC4_MAIZE Disease resistance protein RPM1
A0A1D6ICC4	[K].KIGQLPSMK.[Q]	1xOxidation [M8];2xTMT6plex [K1; K9];1xTMT6plex [N-Term];1xPhospho [S7(100)]	A0A1D6ICC4 [368-376]	A0A1D6ICC4 1xPhospho [S374(100)]	0.603493	0.000215465	0.00420909	A0A1D6ICC4_MAIZE Disease resistance protein RPM1
A0A1D6ICZ3	[R].YTPSATNSSAVPPVAVPPKPTADTILGK.[Q]	2xTMT6plex [K19; K28];1xTMT6plex [N-Term];1xPhospho [T6(100)]	A0A1D6ICZ3 [47-74]	A0A1D6ICZ3 1xPhospho [T52(100)]	0.632356	4.93093e-06	0.000354147	A0A1D6ICZ3_MAIZE Calcium dependent protein kinase8
A0A1D6IE73	[R].KPVEPPKPEVATPR.[F]	2xTMT6plex [K1; K7];1xTMT6plex [N-Term];1xPhospho [T12(100)]	A0A1D6IE73 [484-497]	A0A1D6IE73 1xPhospho [T495(100)]	0.515757	5.04089e-06	0.000359373	A0A1D6IE73_MAIZE Eukaryotic translation initiation factor-related
A0A1D6IE73	[R].LTSVPSPR.[V]	1xTMT6plex [N-Term];1xPhospho [S6(100)]	A0A1D6IE73 [524-531]	A0A1D6IE73 1xPhospho [S529(100)]	0.686377	3.22507e-05	0.00119824	A0A1D6IE73_MAIZE Eukaryotic translation initiation factor-related
A0A1D6IEQ6	[K].APTPRPPPPASLQPESPGVFFSAAAAAAPLGTAHR.[R]	1xTMT6plex [N-Term];1xPhospho [S16(100)]	A0A1D6IEQ6 [23-57]	A0A1D6IEQ6 1xPhospho [S38(100)]	0.615847	6.94893e-06	0.000440175	A0A1D6IEQ6_MAIZE USP family protein
A0A1D6IF18	[R].SAPSTVLGDLCEDFLSSAPR.[A]	1xCarbamidomethyl [C11];1xTMT6plex [N-Term];1xPhospho [S1(100)]	A0A1D6IF18 [28-47]	A0A1D6IF18 1xPhospho [S28(100)]	0.457235	1.71722e-06	0.000190334	A0A1D6IF18_MAIZE DNA binding protein
A0A1D6IHB7	[R].LESQAVPPSPLPLPLPEPPVKPDAEAKPVGSEAR.[N]	2xTMT6plex [K21; K27];1xTMT6plex [N-Term];1xPhospho [S9(100)]	A0A1D6IHB7 [386-419]	A0A1D6IHB7 1xPhospho [S394(100)]	0.698834	3.00787e-05	0.00113722	A0A1D6IHB7_MAIZE Protein TIME FOR COFFEE
A0A1D6IHB7	[R].LESQAVPPSPLPLPLPEPPVKPDAEAKPVGSEAR.[N]	2xTMT6plex [K21; K27];1xTMT6plex [N-Term];2xPhospho [S9(100); S31(100)]	A0A1D6IHB7 [386-419]	A0A1D6IHB7 2xPhospho [S394(100); S416(100)]	0.662055	0.000150287	0.00331454	A0A1D6IHB7_MAIZE Protein TIME FOR COFFEE
A0A1D6IHF4	[K].LQSFHVGK.[N]	1xTMT6plex [K8];1xTMT6plex [N-Term];1xPhospho [S3(100)]	A0A1D6IHF4 [419-426]	A0A1D6IHF4 1xPhospho [S421(100)]	0.688453	8.69248e-06	0.000524809	A0A1D6IHF4_MAIZE Serine/threonine-protein kinase WNK2
A0A1D6IJL5	[K].ENTKPSPGVSR.[V]	1xTMT6plex [K4];1xTMT6plex [N-Term];1xPhospho [S6(100)]	A0A1D6IJL5 [936-946]	A0A1D6IJL5 1xPhospho [S941(100)]	1.41947	0.000224785	0.00431369	A0A1D6IJL5_MAIZE Uncharacterized protein
A0A1D6IJT4	[R].KKSLFPLMGSVLSR.[K]	2xTMT6plex [K1; K2];1xTMT6plex [N-Term];1xPhospho [S3(100)]	A0A1D6IJT4 [781-794]	A0A1D6IJT4 1xPhospho [S783(100)]	0.682404	4.11956e-06	0.000320927	A0A1D6IJT4_MAIZE Putative paramyosin
A0A1D6IJT4	[K].SLFPLMGSVLSRK.[T]	1xOxidation [M6];1xTMT6plex [K13];1xTMT6plex [N-Term];1xPhospho [S]	A0A1D6IJT4 [783-795]	NA	0.638652	6.98067e-05	0.00195459	A0A1D6IJT4_MAIZE Putative paramyosin
A0A1D6IJT4	[K].SLFPLMGSVLSR.[K]	1xTMT6plex [N-Term];1xPhospho [S11(100)]	A0A1D6IJT4 [783-794]	A0A1D6IJT4 1xPhospho [S793(100)]	0.606996	6.37656e-06	0.000424811	A0A1D6IJT4_MAIZE Putative paramyosin
A0A1D6IJT4	[R].VFVEQKSPYHK.[E]	2xTMT6plex [K6; K11];1xTMT6plex [N-Term];1xPhospho [S7(100)]	A0A1D6IJT4 [745-755]	A0A1D6IJT4 1xPhospho [S751(100)]	0.678865	5.63285e-06	0.000390059	A0A1D6IJT4_MAIZE Putative paramyosin
A0A1D6IJT4	[K].SLFPLMGSVLSRK.[T]	1xOxidation [M6];1xTMT6plex [K13];1xTMT6plex [N-Term];1xPhospho [S11(100)]	A0A1D6IJT4 [783-795]	A0A1D6IJT4 1xPhospho [S793(100)]	0.700881	7.54816e-05	0.00207146	A0A1D6IJT4_MAIZE Putative paramyosin
A0A1D6IJT4	[K].SLFPLMGSVLSRK.[T]	1xTMT6plex [K13];1xTMT6plex [N-Term];1xPhospho [S11(100)]	A0A1D6IJT4 [783-795]	A0A1D6IJT4 1xPhospho [S793(100)]	0.522972	6.17402e-07	0.000107109	A0A1D6IJT4_MAIZE Putative paramyosin
A0A1D6IKI4	[K].AQHANDVYKMTGETGSYR.[Y]	1xTMT6plex [K9];1xTMT6plex [N-Term];1xPhospho [T11(100)]	A0A1D6IKI4 [318-335]	A0A1D6IKI4 1xPhospho [T328(100)]	1.45134	0.000139085	0.00314652	A0A1D6IKI4_MAIZE VH1-interacting kinase
A0A1D6IMT0	[R].TGTGTGSTGDAAGASPAR.[S]	1xTMT6plex [N-Term];1xPhospho [S15(100)]	A0A1D6IMT0 [42-59]	A0A1D6IMT0 1xPhospho [S56(100)]	0.694468	0.000204928	0.00406907	A0A1D6IMT0_MAIZE Uncharacterized protein
A0A1D6IPR4	[R].GANFSPR.[N]	1xTMT6plex [N-Term];1xPhospho [S5(100)]	A0A1D6IPR4 [316-322]	A0A1D6IPR4 1xPhospho [S320(100)]	0.672663	0.000103943	0.0025912	A0A1D6IPR4_MAIZE La-related protein 1C
A0A1D6IVN8	[K].LRPGQPDAVQDASTSDMEDASTSSGGQR.[S]	1xTMT6plex [N-Term];1xPhospho [S15(99.6)]	A0A1D6IVN8 [2408-2435]	A0A1D6IVN8 1xPhospho [S2422(99.7)]	1.78338	4.01552e-06	0.000317511	A0A1D6IVN8_MAIZE E3 ubiquitin-protein ligase UPL1
A0A1D6IW19	[R].RDRVSDGEEGGER.[R]	1xTMT6plex [N-Term];1xPhospho [S5(100)]	A0A1D6IW19 [90-102]	A0A1D6IW19 1xPhospho [S94(100)]	0.691495	0.000198287	0.00398224	A0A1D6IW19_MAIZE MIF4G domain-containing protein / MA3 domain-containing protein
A0A1D6IW80	[K].ATPSLDNIFNSFKEPASTAPPPKPK.[H]	3xTMT6plex [K13; K23; K25];1xTMT6plex [N-Term];1xPhospho [S/T]	A0A1D6IW80 [67-91]	NA	0.647123	4.12354e-05	0.00139637	A0A1D6IW80_MAIZE Auxilin-related protein 1
A0A1D6IW80	[K].ATPSLDNIFNSFKEPASTAPPPKPK.[H]	3xTMT6plex [K13; K23; K25];1xTMT6plex [N-Term];1xPhospho [S11(99.1)]	A0A1D6IW80 [67-91]	A0A1D6IW80 1xPhospho [S77(100)]	0.693429	1.84912e-05	0.000833707	A0A1D6IW80_MAIZE Auxilin-related protein 1
A0A1D6J0T0; C0P6X3	[R].LEGCNTCDGSGAKPGTKATTCK.[T]	3xCarbamidomethyl [C4; C7; C21];3xTMT6plex [K13; K17; K22];1xTMT6plex [N-Term];1xPhospho [T16(100)]	A0A1D6J0T0 [267-288]; C0P6X3 [228-249]	A0A1D6J0T0 1xPhospho [T282(100)]; C0P6X3 1xPhospho [T243(100)]	1.64796	1.00608e-05	0.000573377	A0A1D6J0T0_MAIZE Chaperone protein dnaJ A6 chloroplastic
A0A1D6J2I9; A0A1D6EFV2	[R].LLVDPNTPR.[D]	1xTMT6plex [N-Term];1xPhospho [T7(100)]	A0A1D6J2I9 [49-57]; A0A1D6EFV2 [53-61]	A0A1D6J2I9 1xPhospho [T55(100)]; A0A1D6EFV2 1xPhospho [T59(100)]	0.644788	9.70736e-05	0.00247422	A0A1D6J2I9_MAIZE Zn-finger, RanBP-type, containing protein
A0A1D6J2I9; A0A1D6EFV2	[R].LQSLAASASAYK.[M]	1xTMT6plex [K12];1xTMT6plex [N-Term];1xPhospho [S3(100)]	A0A1D6J2I9 [116-127]; A0A1D6EFV2 [120-131]	A0A1D6J2I9 1xPhospho [S118(100)]; A0A1D6EFV2 1xPhospho [S122(100)]	0.588023	1.99815e-07	5.36802e-05	A0A1D6J2I9_MAIZE Zn-finger, RanBP-type, containing protein
A0A1D6J786	[K].LASVVSSSSPK.[R]	1xTMT6plex [K11];1xTMT6plex [N-Term];1xPhospho [S9(100)]	A0A1D6J786 [184-194]	A0A1D6J786 1xPhospho [S192(100)]	0.634718	0.000212808	0.00418169	A0A1D6J786_MAIZE Regulator of nonsense transcripts UPF3
A0A1D6J8M9; A0A1D6J8N0	[R].ERGSFGASR.[N]	1xTMT6plex [N-Term];1xPhospho [S4(100)]	A0A1D6J8M9 [562-570]; A0A1D6J8N0 [336-344]	A0A1D6J8M9 1xPhospho [S565(100)]; A0A1D6J8N0 1xPhospho [S339(100)]	0.610768	8.82826e-06	0.000526426	A0A1D6J8M9_MAIZE Eukaryotic translation initiation factor 4B
A0A1D6J8M9; A0A1D6J8N0	[R].GSFGASR.[N]	1xTMT6plex [N-Term];1xPhospho [S2(100)]	A0A1D6J8M9 [564-570]; A0A1D6J8N0 [338-344]	A0A1D6J8M9 1xPhospho [S565(100)]; A0A1D6J8N0 1xPhospho [S339(100)]	0.489207	6.502e-06	0.000430201	A0A1D6J8M9_MAIZE Eukaryotic translation initiation factor 4B
A0A1D6J8M9; A0A1D6J8N0	[R].YPSLGSGGGFR.[D]	1xTMT6plex [N-Term];1xPhospho [S3(100)]	A0A1D6J8M9 [212-222]; A0A1D6J8N0 [56-66]	A0A1D6J8M9 1xPhospho [S214(100)]; A0A1D6J8N0 1xPhospho [S58(100)]	0.397335	5.38409e-08	3.25065e-05	A0A1D6J8M9_MAIZE Eukaryotic translation initiation factor 4B
A0A1D6JD08	[R].LPVFPSGPGSTGR.[R]	1xTMT6plex [N-Term];1xPhospho [S10(100)]	A0A1D6JD08 [63-75]	A0A1D6JD08 1xPhospho [S72(100)]	1.40111	0.000457284	0.0070565	A0A1D6JD08_MAIZE Putative calcium-dependent protein kinase family protein
A0A1D6JDS2	[R].NTSFGGAASNSGPVSNAGGR.[S]	1xTMT6plex [N-Term];1xPhospho [S3(100)]	A0A1D6JDS2 [72-91]	A0A1D6JDS2 1xPhospho [S74(100)]	1.48208	2.8812e-05	0.00110799	A0A1D6JDS2_MAIZE Ubiquitin-specific protease family C19-related protein
A0A1D6JDS2	[R].KSGPLGNAPSRNTSFGGAASNSGPVSNAGGR.[S]	1xTMT6plex [K1];1xTMT6plex [N-Term];2xPhospho [S14(99.8); S/T]	A0A1D6JDS2 [61-91]	A0A1D6JDS2 2xPhospho [S74(99.8); S/T]	1.49733	0.000249821	0.00466332	A0A1D6JDS2_MAIZE Ubiquitin-specific protease family C19-related protein
A0A1D6JE74; A0A1D6DZK4	[R].QITLSEIK.[Y]	1xTMT6plex [K8];1xTMT6plex [N-Term];1xPhospho [T3(100)]	A0A1D6JE74 [1124-1131]; A0A1D6DZK4 [1583-1590]	A0A1D6JE74 1xPhospho [T1126(100)]; A0A1D6DZK4 1xPhospho [T1585(100)]	0.35784	1.18634e-08	1.52296e-05	A0A1D6JE74_MAIZE Uncharacterized protein
A0A1D6JEW4	[R].LKPQASPR.[I]	1xTMT6plex [K2];1xTMT6plex [N-Term];1xPhospho [S6(100)]	A0A1D6JEW4 [201-208]	A0A1D6JEW4 1xPhospho [S206(100)]	0.689638	5.53033e-06	0.000384338	A0A1D6JEW4_MAIZE OSJNBa0053K19.23-like protein
A0A1D6JFY9; A0A1D6DWA4	[R].TGHSFQR.[K]	1xTMT6plex [N-Term];1xPhospho [S4(100)]	A0A1D6JFY9 [245-251]; A0A1D6DWA4 [1335-1341]	A0A1D6JFY9 1xPhospho [S248(100)]; A0A1D6DWA4 1xPhospho [S1338(100)]	0.441288	0.000450167	0.00699554	A0A1D6JFY9_MAIZE Tetratricopeptide repeat (TPR)-like superfamily protein
A0A1D6JG06	[R].TTSKLSQVEAQLEDLSK.[G]	2xTMT6plex [K4; K17];1xTMT6plex [N-Term];1xPhospho [S3(99.6)]	A0A1D6JG06 [335-351]	A0A1D6JG06 1xPhospho [S337(99.6)]	0.622416	3.75344e-05	0.0013066	A0A1D6JG06_MAIZE Filament-like plant protein 7
A0A1D6JGB5; A0A1D6JGB6	[K].YSISSTK.[V]	1xTMT6plex [K7];1xTMT6plex [N-Term];1xPhospho [S/T/Y]	A0A1D6JGB5 [294-300]; A0A1D6JGB6 [169-175]	NA	0.621037	1.03668e-06	0.000140483	A0A1D6JGB5_MAIZE Protein KAKU4
A0A1D6JGB5; A0A1D6JGB6	[K].YSISSTK.[V]	1xTMT6plex [K7];1xTMT6plex [N-Term];1xPhospho [S5(99.2)]	A0A1D6JGB5 [294-300]; A0A1D6JGB6 [169-175]	A0A1D6JGB5 1xPhospho [S298(99.7)]; A0A1D6JGB6 1xPhospho [S173(99.7)]	0.556524	3.79032e-06	0.000312945	A0A1D6JGB5_MAIZE Protein KAKU4
A0A1D6JIK2	[K].KDSFLELHPEVSLLR.[G]	1xTMT6plex [K1];1xTMT6plex [N-Term];1xPhospho [S3(100)]	A0A1D6JIK2 [65-79]	A0A1D6JIK2 1xPhospho [S67(100)]	1.51181	6.94313e-06	0.000440175	A0A1D6JIK2_MAIZE Cell division protein FtsZ homolog 2-2 chloroplastic
A0A1D6JKH2	[R].SNNSSFSSR.[TA]	1xTMT6plex [N-Term];1xPhospho [S]	A0A1D6JKH2 [267-275]	NA	0.693465	3.58757e-06	0.000302672	A0A1D6JKH2_MAIZE Myosin heavy chain-related protein
A0A1D6JMA9	[R].SLSMDSLIGK.[L]	1xTMT6plex [K10];1xTMT6plex [N-Term];1xPhospho [S3(100)]	A0A1D6JMA9 [201-210]	A0A1D6JMA9 1xPhospho [S203(100)]	0.646719	3.04196e-06	0.000270832	A0A1D6JMA9_MAIZE DNA binding protein
A0A1D6JML2; A0A1D6PJD2	[R].ESYSDHGGSESVFGDK.[F]	1xTMT6plex [K16];1xTMT6plex [N-Term];1xPhospho [S4(99.7)]	A0A1D6JML2 [861-876]; A0A1D6PJD2 [102-117]	A0A1D6JML2 1xPhospho [S864(100)]; A0A1D6PJD2 1xPhospho [S105(100)]	0.685559	1.41384e-05	0.000708047	A0A1D6JML2_MAIZE Calcium-binding EF hand family protein
A0A1D6JML2; A0A1D6PJD2	[R].FDSISSSK.[G]	1xTMT6plex [K8];1xTMT6plex [N-Term];1xPhospho [S3(100)]	A0A1D6JML2 [988-995]; A0A1D6PJD2 [231-238]	A0A1D6JML2 1xPhospho [S990(100)]; A0A1D6PJD2 1xPhospho [S233(100)]	0.601286	3.98357e-06	0.000316718	A0A1D6JML2_MAIZE Calcium-binding EF hand family protein
A0A1D6JML2	[R].NSFFDDSVPSSPAYTSGFSPK.[F]	1xTMT6plex [K21];1xTMT6plex [N-Term];1xPhospho [S11(100)]	A0A1D6JML2 [932-952]	A0A1D6JML2 1xPhospho [S942(100)]	0.5749	2.70007e-06	0.000247229	A0A1D6JML2_MAIZE Calcium-binding EF hand family protein
A0A1D6JML2	[R].FDSISSSKGENVSGFDTGNSSR.[N]	1xTMT6plex [K8];1xTMT6plex [N-Term];2xPhospho [S3(99.3); S6(98.7)]	A0A1D6JML2 [988-1009]	A0A1D6JML2 2xPhospho [S990(99.3); S993(98.7)]	0.623402	1.2771e-05	0.000674283	A0A1D6JML2_MAIZE Calcium-binding EF hand family protein
A0A1D6JML2	[R].FDSISSSKGENVSGFDTGNSSR.[N]	1xTMT6plex [K8];1xTMT6plex [N-Term];2xPhospho [S/T]	A0A1D6JML2 [988-1009]	NA	0.706157	7.47653e-05	0.00205764	A0A1D6JML2_MAIZE Calcium-binding EF hand family protein
A0A1D6JML2	[R].FDSISSSKGENVSGFDTGNSSR.[N]	1xTMT6plex [K8];1xTMT6plex [N-Term];1xPhospho [S/T]	A0A1D6JML2 [988-1009]	NA	0.546076	2.28799e-07	5.96833e-05	A0A1D6JML2_MAIZE Calcium-binding EF hand family protein
A0A1D6JML2	[R].NSFFDDSVPSSPAYTSGFSPK.[F]	1xTMT6plex [K21];1xTMT6plex [N-Term];1xPhospho [S19(100)]	A0A1D6JML2 [932-952]	A0A1D6JML2 1xPhospho [S950(100)]	0.398901	1.06779e-07	3.88579e-05	A0A1D6JML2_MAIZE Calcium-binding EF hand family protein
A0A1D6JML2	[R].FDSFDDADPFGSSGPFK.[A]	1xTMT6plex [K17];1xTMT6plex [N-Term];1xPhospho [S3(100)]	A0A1D6JML2 [1014-1030]	A0A1D6JML2 1xPhospho [S1016(100)]	0.571052	1.37411e-06	0.000165823	A0A1D6JML2_MAIZE Calcium-binding EF hand family protein
A0A1D6JML2	[R].NSFFDDSVPSSPAYTSGFSPK.[F]	1xTMT6plex [K21];1xTMT6plex [N-Term];1xPhospho [S/Y/T]	A0A1D6JML2 [932-952]	NA	0.575365	1.87037e-05	0.00083841	A0A1D6JML2_MAIZE Calcium-binding EF hand family protein
A0A1D6JP29	[R].RPTTTSPAPTYPNR.[M]	1xTMT6plex [N-Term];1xPhospho [S6(98.5)]	A0A1D6JP29 [308-321]	A0A1D6JP29 1xPhospho [S313(99.5)]	0.590214	1.01179e-05	0.000574937	A0A1D6JP29_MAIZE Evolutionarily conserved C-terminal region 2
A0A1D6JQ48	[R].ASLGGDDDLLAHAQKPQPSIAPPK.[L]	2xTMT6plex [K15; K24];1xTMT6plex [N-Term];1xPhospho [S2(100)]	A0A1D6JQ48 [54-77]	A0A1D6JQ48 1xPhospho [S55(100)]	0.523541	3.9122e-07	8.23486e-05	A0A1D6JQ48_MAIZE AvrRpt-cleavage domain-containing protein
A0A1D6JQQ5	[R].NKSFDDDDDFSNKLVAK.[K]	3xTMT6plex [K2; K13; K17];1xTMT6plex [N-Term];2xPhospho [S3(100); S11(100)]	A0A1D6JQQ5 [395-411]	A0A1D6JQQ5 2xPhospho [S397(100); S405(100)]	2.16079	0.000142847	0.00320788	A0A1D6JQQ5_MAIZE Leucine-rich transmembrane protein kinase1
A0A1D6JRB6	[K].LFSSNGR.[K]	1xTMT6plex [N-Term];1xPhospho [S3(100)]	A0A1D6JRB6 [609-615]	A0A1D6JRB6 1xPhospho [S611(100)]	0.687518	8.77295e-06	0.000526377	A0A1D6JRB6_MAIZE RING/U-box superfamily protein
A0A1D6JS16	[R].FSESSEAWRPR.[S]	1xTMT6plex [N-Term];1xPhospho [S4(100)]	A0A1D6JS16 [106-116]	A0A1D6JS16 1xPhospho [S109(100)]	1.51873	6.34474e-06	0.000424153	A0A1D6JS16_MAIZE Cyclin-related
A0A1D6JS16	[R].FSESSEAWRPR.[S]	1xTMT6plex [N-Term];1xPhospho [S]	A0A1D6JS16 [106-116]	NA	1.62284	6.56905e-07	0.00011036	A0A1D6JS16_MAIZE Cyclin-related
A0A1D6JSV9	[R].APEISESPRK.[S]	1xTMT6plex [K10];1xTMT6plex [N-Term];1xPhospho [S7(100)]	A0A1D6JSV9 [609-618]	A0A1D6JSV9 1xPhospho [S615(100)]	0.586745	1.56776e-05	0.000755338	A0A1D6JSV9_MAIZE Uncharacterized protein
A0A1D6JXA0	[R].SFGSHEDEDKSSGNPQSGK.[A]	2xTMT6plex [K10; K19];1xTMT6plex [N-Term];1xPhospho [S1(100)]	A0A1D6JXA0 [1091-1109]	A0A1D6JXA0 1xPhospho [S1091(100)]	1.53689	0.000109229	0.00267127	A0A1D6JXA0_MAIZE SH3 domain-containing protein
A0A1D6JXS7	[R].RKSPSSGPLR.[S]	1xTMT6plex [K2];1xTMT6plex [N-Term];2xPhospho [S3(100); S5(99.1)]	A0A1D6JXS7 [257-266]	A0A1D6JXS7 2xPhospho [S259(100); S261(99.5)]	1.77527	0.000262055	0.0048264	A0A1D6JXS7_MAIZE Splicing factor PWI domain-containing protein
A0A1D6JXS7	[R].RGSPSLSR.[Y]	1xTMT6plex [N-Term];2xPhospho [S3(100); S]	A0A1D6JXS7 [236-243]	A0A1D6JXS7 2xPhospho [S238(99.7); S]	1.54424	1.34271e-05	0.000685373	A0A1D6JXS7_MAIZE Splicing factor PWI domain-containing protein
A0A1D6JXS7	[R].RGSPSLSRYPSPFTR.[R]	1xTMT6plex [N-Term];3xPhospho [S3(100); S11(98.7); S/T/Y]	A0A1D6JXS7 [236-250]	A0A1D6JXS7 3xPhospho [S238(100); S240(99.1); S/T/Y]	1.53674	0.000109452	0.00267335	A0A1D6JXS7_MAIZE Splicing factor PWI domain-containing protein
A0A1D6JXS7	[R].SSWRSTSPRR.[S]	1xTMT6plex [N-Term];3xPhospho [S2(98.3); S7(100); S/T]	A0A1D6JXS7 [202-211]	A0A1D6JXS7 3xPhospho [S203(98.3); S208(100); S/T]	1.40327	2.60444e-05	0.00104611	A0A1D6JXS7_MAIZE Splicing factor PWI domain-containing protein
A0A1D6JXS7	[R].RGSPSLSR.[Y]	1xTMT6plex [N-Term];2xPhospho [S3(100); S5(100)]	A0A1D6JXS7 [236-243]	A0A1D6JXS7 2xPhospho [S238(100); S240(99.4)]	1.51341	0.000176589	0.00369149	A0A1D6JXS7_MAIZE Splicing factor PWI domain-containing protein
A0A1D6JXS7	[R].RGSPSLSRYPSPFTR.[R]	1xTMT6plex [N-Term];3xPhospho [S3(100); S5(99.3); S11(100)]	A0A1D6JXS7 [236-250]	A0A1D6JXS7 3xPhospho [S238(100); S240(98.7); S246(98.7)]	1.64265	2.6341e-05	0.0010493	A0A1D6JXS7_MAIZE Splicing factor PWI domain-containing protein
A0A1D6JXS7	[R].RSPSPASRR.[S]	1xTMT6plex [N-Term];2xPhospho [S2(100); S]	A0A1D6JXS7 [282-290]	A0A1D6JXS7 2xPhospho [S283(100); S]	2.29343	0.000436492	0.00685668	A0A1D6JXS7_MAIZE Splicing factor PWI domain-containing protein
A0A1D6JYA9	[K].YVGFGSSPPPSANR.[N]	1xTMT6plex [N-Term];1xPhospho [S7(100)]	A0A1D6JYA9 [235-248]	A0A1D6JYA9 1xPhospho [S241(100)]	1.42766	0.000200247	0.00400494	A0A1D6JYA9_MAIZE DNA binding protein
A0A1D6JYN5	[R].FGLASPSSSDEEAKKK.[A]	3xTMT6plex [K14; K15; K16];1xTMT6plex [N-Term];2xPhospho [S5(100); S]	A0A1D6JYN5 [46-61]	A0A1D6JYN5 2xPhospho [S50(99.4); S]	1.47957	0.000273108	0.00495092	A0A1D6JYN5_MAIZE Protein MODIFIER OF SNC1 11
A0A1D6JYN5	[R].FGLASPSSSDEEAKKK.[A]	3xTMT6plex [K14; K15; K16];1xTMT6plex [N-Term];3xPhospho [S5(100); S]	A0A1D6JYN5 [46-61]	A0A1D6JYN5 3xPhospho [S50(100); S]	1.58271	5.09567e-05	0.00161228	A0A1D6JYN5_MAIZE Protein MODIFIER OF SNC1 11
A0A1D6K1R3; A0A1D6M6X3	[RK].GHVSTQVK.[G]	1xTMT6plex [K8];1xTMT6plex [N-Term];1xPhospho [S4(100)]	A0A1D6K1R3 [475-482]; A0A1D6M6X3 [796-803]	A0A1D6K1R3 1xPhospho [S478(100)]; A0A1D6M6X3 1xPhospho [S799(100)]	0.714285	2.25753e-05	0.000950285	A0A1D6K1R3_MAIZE Leucine-rich repeat protein kinase family protein
A0A1D6K321	[K].GAVPTWSGPLVDPAAVVNQK.[RG]	1xTMT6plex [K20];1xTMT6plex [N-Term];1xPhospho [S7(99.6)]	A0A1D6K321 [419-438]	A0A1D6K321 1xPhospho [S425(99.6)]	0.58383	7.5629e-05	0.00207256	A0A1D6K321_MAIZE Transposon protein
A0A1D6K3S0	[R].LPAVASK.[V]	1xTMT6plex [K7];1xTMT6plex [N-Term];1xPhospho [S6(100)]	A0A1D6K3S0 [99-105]	A0A1D6K3S0 1xPhospho [S104(100)]	1.49258	1.12504e-05	0.000612275	A0A1D6K3S0_MAIZE Uncharacterized protein
A0A1D6K4K5	[R].QALSQTGPETPKESFQPAFK.[R]	2xTMT6plex [K12; K20];1xTMT6plex [N-Term];2xPhospho [S4(100); S14(100)]	A0A1D6K4K5 [498-517]	A0A1D6K4K5 2xPhospho [S501(100); S511(100)]	1.62663	8.73261e-06	0.000525589	A0A1D6K4K5_MAIZE SAP domain-containing protein
A0A1D6K525	[R].SSIGASAQR.[F]	1xTMT6plex [N-Term];1xPhospho [S2(100)]	A0A1D6K525 [800-808]	A0A1D6K525 1xPhospho [S801(100)]	0.681148	9.16946e-05	0.00238431	A0A1D6K525_MAIZE Reverse transcriptase domain-containing protein
A0A1D6K525	[R].LNSFQNNVGSK.[V]	1xTMT6plex [K11];1xTMT6plex [N-Term];1xPhospho [S3(100)]	A0A1D6K525 [374-384]	A0A1D6K525 1xPhospho [S376(100)]	0.653207	2.08413e-06	0.000210069	A0A1D6K525_MAIZE Reverse transcriptase domain-containing protein
A0A1D6K525	[R].TLTDGRPSFIDR.[E]	1xTMT6plex [N-Term];1xPhospho [S8(100)]	A0A1D6K525 [633-644]	A0A1D6K525 1xPhospho [S640(100)]	0.685247	9.04295e-06	0.000531868	A0A1D6K525_MAIZE Reverse transcriptase domain-containing protein
A0A1D6K8B6	[K].SHNVGASSVPGK.[D]	1xTMT6plex [K12];1xTMT6plex [N-Term];1xPhospho [S1(100)]	A0A1D6K8B6 [1922-1933]	A0A1D6K8B6 1xPhospho [S1922(100)]	0.657168	4.91171e-05	0.00157894	A0A1D6K8B6_MAIZE G2484-1 protein
A0A1D6K8Z2	[R].SSRNDAWSQR.[M]	1xTMT6plex [N-Term];1xPhospho [S2(100)]	A0A1D6K8Z2 [206-215]	A0A1D6K8Z2 1xPhospho [S207(100)]	0.654866	6.70786e-05	0.00190302	A0A1D6K8Z2_MAIZE Tobamovirus multiplication protein 2A
A0A1D6K977	[R].APTHSFKKPIGAK.[K]	3xTMT6plex [K7; K8; K13];1xTMT6plex [N-Term];1xPhospho [S5(100)]	A0A1D6K977 [101-113]	A0A1D6K977 1xPhospho [S105(100)]	0.563636	3.88388e-07	8.23486e-05	A0A1D6K977_MAIZE ADP-ribosylation factor GTPase-activating protein AGD10
A0A1D6K977	[K].AKSISSSQFFGDQASFEK.[D]	2xTMT6plex [K2; K18];1xTMT6plex [N-Term];1xPhospho [S3(100)]	A0A1D6K977 [234-251]	A0A1D6K977 1xPhospho [S236(100)]	0.615973	2.59479e-07	6.42709e-05	A0A1D6K977_MAIZE ADP-ribosylation factor GTPase-activating protein AGD10
A0A1D6K977	[K].KLTSMASNIITDLQDR.[I]	1xTMT6plex [K1];1xTMT6plex [N-Term];1xPhospho [S7(100)]	A0A1D6K977 [313-328]	A0A1D6K977 1xPhospho [S319(100)]	0.681643	2.61584e-05	0.00104726	A0A1D6K977_MAIZE ADP-ribosylation factor GTPase-activating protein AGD10
A0A1D6K977	[R].APTHSFK.[K]	1xTMT6plex [K7];1xTMT6plex [N-Term];1xPhospho [S5(100)]	A0A1D6K977 [101-107]	A0A1D6K977 1xPhospho [S105(100)]	0.611727	4.79193e-06	0.000349359	A0A1D6K977_MAIZE ADP-ribosylation factor GTPase-activating protein AGD10
A0A1D6K9I1	[R].SGPNESPVSR.[G]	1xTMT6plex [N-Term];1xPhospho [S6(100)]	A0A1D6K9I1 [8-17]	A0A1D6K9I1 1xPhospho [S13(100)]	0.691023	0.000145464	0.00324898	A0A1D6K9I1_MAIZE Putative WEB family protein chloroplastic
A0A1D6KAS2	[R].KEVSRHDNATIQR.[N]	1xTMT6plex [K1];1xTMT6plex [N-Term];1xPhospho [S4(100)]	A0A1D6KAS2 [171-183]	A0A1D6KAS2 1xPhospho [S174(100)]	1.40582	0.000259336	0.00479002	A0A1D6KAS2_MAIZE Calmodulin-binding receptor-like cytoplasmic kinase 3
A0A1D6KCQ4	[K].TQSSNLSDILK.[D]	1xTMT6plex [K11];1xTMT6plex [N-Term];1xPhospho [S4(99.7)]	A0A1D6KCQ4 [338-348]	A0A1D6KCQ4 1xPhospho [S341(100)]	0.684014	0.000109863	0.00267999	A0A1D6KCQ4_MAIZE Calmodulin-binding transcription activator 2
A0A1D6KCQ4	[K].KTDSFTR.[W]	1xTMT6plex [K1];1xTMT6plex [N-Term];1xPhospho [S4(100)]	A0A1D6KCQ4 [353-359]	A0A1D6KCQ4 1xPhospho [S356(100)]	0.683048	2.53901e-05	0.00102623	A0A1D6KCQ4_MAIZE Calmodulin-binding transcription activator 2
A0A1D6KDF9	[R].TIDRPGSSSHGPGFTLSTGDFPTLGSEANSQR.[G]	1xTMT6plex [N-Term];1xPhospho [S7(98.9)]	A0A1D6KDF9 [149-180]	A0A1D6KDF9 1xPhospho [S155(98.9)]	0.604022	0.000380547	0.00622782	A0A1D6KDF9_MAIZE Modifier of snc1
A0A1D6KDF9	[R].SAETRPGSSQLSR.[F]	1xTMT6plex [N-Term];2xPhospho [S1(100); S/T]	A0A1D6KDF9 [122-134]	A0A1D6KDF9 2xPhospho [S122(100); S/T]	0.574248	5.1204e-06	0.000362367	A0A1D6KDF9_MAIZE Modifier of snc1
A0A1D6KDF9	[R].SAETRPGSSQLSR.[F]	1xTMT6plex [N-Term];2xPhospho [S1(100); S8(99.6)]	A0A1D6KDF9 [122-134]	A0A1D6KDF9 2xPhospho [S122(100); S129(99.6)]	0.71316	2.61815e-05	0.00104726	A0A1D6KDF9_MAIZE Modifier of snc1
A0A1D6KEB3	[R].YGHDSLDR.[Q]	1xTMT6plex [N-Term];1xPhospho [S5(100)]	A0A1D6KEB3 [311-318]	A0A1D6KEB3 1xPhospho [S315(100)]	2.17196	8.44934e-06	0.000514957	A0A1D6KEB3_MAIZE RNA-binding (RRM/RBD/RNP motifs) family protein
A0A1D6KIQ5	[R].LGGQLSFSSR.[Q]	1xTMT6plex [N-Term];1xPhospho [S9(100)]	A0A1D6KIQ5 [184-193]	A0A1D6KIQ5 1xPhospho [S192(100)]	0.504441	6.66246e-06	0.000431399	A0A1D6KIQ5_MAIZE Transcription factor bHLH130
A0A1D6KJ44	[R].QPSTSSLR.[K]	1xTMT6plex [N-Term];1xPhospho [S3(100)]	A0A1D6KJ44 [115-122]	A0A1D6KJ44 1xPhospho [S117(100)]	0.608053	8.14477e-06	0.000499546	A0A1D6KJ44_MAIZE UvrB/uvrC motif family protein
A0A1D6KJM3	[K].LQGSLSFFR.[K]	1xTMT6plex [N-Term];1xPhospho [S6(100)]	A0A1D6KJM3 [404-412]	A0A1D6KJM3 1xPhospho [S409(100)]	0.668564	5.14417e-05	0.00161228	A0A1D6KJM3_MAIZE Type II inositol polyphosphate 5-phosphatase 15
A0A1D6KJQ7	[K].FGDWDANPASADGYTHIFNK.[V]	1xTMT6plex [K20];1xTMT6plex [N-Term];1xPhospho [T15(100)]	A0A1D6KJQ7 [173-192]	A0A1D6KJQ7 1xPhospho [T187(100)]	0.696506	4.77802e-05	0.00155145	A0A1D6KJQ7_MAIZE RPM1-interacting protein 4
A0A1D6KJQ7	[K].GASRGNETPTR.[G]	1xTMT6plex [N-Term];1xPhospho [S3(100)]	A0A1D6KJQ7 [156-166]	A0A1D6KJQ7 1xPhospho [S158(100)]	1.54975	7.86795e-05	0.00213244	A0A1D6KJQ7_MAIZE RPM1-interacting protein 4
A0A1D6KKX7	[R].SQSDIPFGFAQLSPPLPPPAPVKR.[E]	1xTMT6plex [K23];1xTMT6plex [N-Term];1xPhospho [S]	A0A1D6KKX7 [133-156]	NA	0.284277	6.63111e-11	8.60452e-07	A0A1D6KKX7_MAIZE DNA binding protein
A0A1D6KKX7	[R].SQSDIPFGFAQLSPPLPPPAPVK.[R]	1xTMT6plex [K23];1xTMT6plex [N-Term];2xPhospho [S13(100); S]	A0A1D6KKX7 [133-155]	A0A1D6KKX7 2xPhospho [S145(100); S]	0.292343	1.48796e-08	1.59707e-05	A0A1D6KKX7_MAIZE DNA binding protein
A0A1D6KKX7	[K].LSFAAGEESPKLPLPSPGGSLTR.[S]	1xTMT6plex [K11];1xTMT6plex [N-Term];2xPhospho [S9(100); S16(100)]	A0A1D6KKX7 [253-275]	A0A1D6KKX7 2xPhospho [S261(100); S268(100)]	0.713476	0.000149907	0.00331454	A0A1D6KKX7_MAIZE DNA binding protein
A0A1D6KKX7	[R].SLSIDSFMGK.[L]	1xOxidation [M8];1xTMT6plex [K10];1xTMT6plex [N-Term];1xPhospho [S3(100)]	A0A1D6KKX7 [243-252]	A0A1D6KKX7 1xPhospho [S245(100)]	0.439612	1.29121e-08	1.52296e-05	A0A1D6KKX7_MAIZE DNA binding protein
A0A1D6KKX7	[R].SQSDIPFGFAQLSPPLPPPAPVKR.[E]	1xTMT6plex [K23];1xTMT6plex [N-Term];1xPhospho [S3(99.5)]	A0A1D6KKX7 [133-156]	A0A1D6KKX7 1xPhospho [S135(100)]	0.270259	1.11973e-10	8.60452e-07	A0A1D6KKX7_MAIZE DNA binding protein
A0A1D6KKX7	[R].SQSDIPFGFAQLSPPLPPPAPVK.[R]	1xTMT6plex [K23];1xTMT6plex [N-Term];1xPhospho [S3(100)]	A0A1D6KKX7 [133-155]	A0A1D6KKX7 1xPhospho [S135(100)]	0.283294	1.17114e-07	3.96954e-05	A0A1D6KKX7_MAIZE DNA binding protein
A0A1D6KKX7	[R].SLSIDSFMGK.[L]	1xTMT6plex [K10];1xTMT6plex [N-Term];1xPhospho [S3(100)]	A0A1D6KKX7 [243-252]	A0A1D6KKX7 1xPhospho [S245(100)]	0.29172	6.64093e-10	3.20757e-06	A0A1D6KKX7_MAIZE DNA binding protein
A0A1D6KKX7	[R].RSQSDIPFGFAQLSPPLPPPAPVK.[R]	1xTMT6plex [K24];1xTMT6plex [N-Term];1xPhospho [S]	A0A1D6KKX7 [132-155]	NA	0.589187	1.03435e-05	0.000582123	A0A1D6KKX7_MAIZE DNA binding protein
A0A1D6KKX7	[R].SQSDIPFGFAQLSPPLPPPAPVK.[R]	1xTMT6plex [K23];1xTMT6plex [N-Term];2xPhospho [S3(99.6); S13(100)]	A0A1D6KKX7 [133-155]	A0A1D6KKX7 2xPhospho [S135(99.6); S145(100)]	0.368066	6.55933e-08	3.29701e-05	A0A1D6KKX7_MAIZE DNA binding protein
A0A1D6KKX7	[R].SQSDIPFGFAQLSPPLPPPAPVK.[R]	1xTMT6plex [K23];1xTMT6plex [N-Term];1xPhospho [S13(100)]	A0A1D6KKX7 [133-155]	A0A1D6KKX7 1xPhospho [S145(100)]	1.47084	9.23993e-06	0.00054054	A0A1D6KKX7_MAIZE DNA binding protein
A0A1D6KKX7	[R].SQSDIPFGFAQLSPPLPPPAPVK.[R]	1xTMT6plex [K23];1xTMT6plex [N-Term];1xPhospho [S]	A0A1D6KKX7 [133-155]	NA	0.268415	6.24761e-09	1.33784e-05	A0A1D6KKX7_MAIZE DNA binding protein
A0A1D6KNK5	[R].SASLGTATTR.[T]	1xTMT6plex [N-Term];1xPhospho [S3(100)]	A0A1D6KNK5 [104-113]	A0A1D6KNK5 1xPhospho [S106(100)]	1.5813	7.109e-05	0.0019762	A0A1D6KNK5_MAIZE DUF761 domain protein
A0A1D6KQ98	[R].FGSGGLR.[S]	1xTMT6plex [N-Term];1xPhospho [S3(100)]	A0A1D6KQ98 [151-157]	A0A1D6KQ98 1xPhospho [S153(100)]	0.684032	3.99623e-05	0.00136168	A0A1D6KQ98_MAIZE Uncharacterized protein
A0A1D6KR80	[R].VPTMTDDK.[I]	1xTMT6plex [K8];1xTMT6plex [N-Term];1xPhospho [T3(100)]	A0A1D6KR80 [10-17]	A0A1D6KR80 1xPhospho [T12(100)]	0.713686	0.00012107	0.00285951	A0A1D6KR80_MAIZE Copper transport protein family
A0A1D6KR80	[R].VPTMTDDKIK.[Q]	1xOxidation [M4];2xTMT6plex [K8; K10];1xTMT6plex [N-Term];1xPhospho [T3(100)]	A0A1D6KR80 [10-19]	A0A1D6KR80 1xPhospho [T12(100)]	0.606822	1.03981e-06	0.000140483	A0A1D6KR80_MAIZE Copper transport protein family
A0A1D6KR80	[R].VPTMTDDKIK.[Q]	2xTMT6plex [K8; K10];1xTMT6plex [N-Term];1xPhospho [T3(100)]	A0A1D6KR80 [10-19]	A0A1D6KR80 1xPhospho [T12(100)]	0.538499	1.48742e-07	4.71096e-05	A0A1D6KR80_MAIZE Copper transport protein family
A0A1D6KS02	[R].EPSDAYPVDYFSK.[R]	1xTMT6plex [K13];1xTMT6plex [N-Term];1xPhospho [S3(100)]	A0A1D6KS02 [683-695]	A0A1D6KS02 1xPhospho [S685(100)]	0.546097	7.72436e-07	0.000119388	A0A1D6KS02_MAIZE Nucleic acid binding protein
A0A1D6KS69	[R].EQTPLRPPPLSKPPFHGR.[H]	1xTMT6plex [K12];1xTMT6plex [N-Term];1xPhospho [T3(100)]	A0A1D6KS69 [260-277]	A0A1D6KS69 1xPhospho [T262(100)]	0.708181	5.14592e-05	0.00161228	A0A1D6KS69_MAIZE RING-type E3 ubiquitin transferase
A0A1D6KTX7	[R].VEGDEEEGPEMDDFEDEFPAKSPK.[K]	2xTMT6plex [K21; K24];1xTMT6plex [N-Term];1xPhospho [S22(100)]	A0A1D6KTX7 [99-122]	A0A1D6KTX7 1xPhospho [S120(100)]	1.49303	1.94742e-05	0.000860964	A0A1D6KTX7_MAIZE Cellulose synthase
A0A1D6KUA6	[R].ASSVNGGGADADCVGELIR.[R]	1xCarbamidomethyl [C13];1xTMT6plex [N-Term];1xPhospho [S3(100)]	A0A1D6KUA6 [4-22]	A0A1D6KUA6 1xPhospho [S6(100)]	0.700384	4.12695e-05	0.00139637	A0A1D6KUA6_MAIZE Citrate transporter family protein
A0A1D6KUA6	[R].RSDSLSR.[A]	1xTMT6plex [N-Term];1xPhospho [S4(100)]	A0A1D6KUA6 [23-29]	A0A1D6KUA6 1xPhospho [S26(100)]	0.699192	4.83541e-05	0.00156389	A0A1D6KUA6_MAIZE Citrate transporter family protein
A0A1D6KUE7	[R].TVSANLVDLPLSNSGSALK.[R]	1xTMT6plex [K19];1xTMT6plex [N-Term];1xPhospho [S3(100)]	A0A1D6KUE7 [316-334]	A0A1D6KUE7 1xPhospho [S318(100)]	0.695924	6.18262e-05	0.00180435	A0A1D6KUE7_MAIZE Appr-1-p processing enzyme family protein
A0A1D6KUS0	[R].SPAVSAASKEEAK.[A]	2xTMT6plex [K9; K13];1xTMT6plex [N-Term];3xPhospho [S1(100); S5(100); S8(100)]	A0A1D6KUS0 [388-400]	A0A1D6KUS0 3xPhospho [S388(100); S392(100); S395(100)]	1.52848	0.00023998	0.00454549	A0A1D6KUS0_MAIZE DWNN domain a CCHC-type zinc finger
A0A1D6KVQ7	[R].ASLGGDEDLLQQQQQQSAK.[A]	1xTMT6plex [K19];1xTMT6plex [N-Term];1xPhospho [S2(100)]	A0A1D6KVQ7 [55-73]	A0A1D6KVQ7 1xPhospho [S56(100)]	0.680593	2.69686e-05	0.0010662	A0A1D6KVQ7_MAIZE AvrRpt-cleavage domain-containing protein
A0A1D6KWP0	[K].SLLNTPSPYGTDRPQR.[E]	1xTMT6plex [N-Term];1xPhospho [S7(100)]	A0A1D6KWP0 [229-244]	A0A1D6KWP0 1xPhospho [S235(100)]	0.707825	0.000717993	0.00975502	A0A1D6KWP0_MAIZE DEK domain-containing chromatin associated protein
A0A1D6KZM8	[R].LASLWPFHK.[S]	1xTMT6plex [K9];1xTMT6plex [N-Term];1xPhospho [S3(100)]	A0A1D6KZM8 [1029-1037]	A0A1D6KZM8 1xPhospho [S1031(100)]	0.413659	1.56389e-06	0.000179968	A0A1D6KZM8_MAIZE Inositol hexakisphosphate and diphosphoinositol-pentakisphosphate kinase
A0A1D6L0C8; A0A1D6GK17	[K].AAILNQFQQQQQALLSPINTGVYSPK.[GA]	1xTMT6plex [K26];1xTMT6plex [N-Term];1xPhospho [S24(100)]	A0A1D6L0C8 [527-552]; A0A1D6GK17 [527-552]	A0A1D6L0C8 1xPhospho [S550(100)]; A0A1D6GK17 1xPhospho [S550(100)]	0.630168	3.76883e-05	0.0013096	A0A1D6L0C8_MAIZE Zinc finger CCCH domain-containing protein 30
A0A1D6L0C8; A0A1D6GK17	[R].STNSISSPVSSPTAEDAR.[S]	1xTMT6plex [N-Term];1xPhospho [S/T]	A0A1D6L0C8 [202-219]; A0A1D6GK17 [202-219]	NA	1.59568	6.75694e-05	0.00190917	A0A1D6L0C8_MAIZE Zinc finger CCCH domain-containing protein 30
A0A1D6L0C8	[R].ASALGSPLSSSWSK.[W]	1xTMT6plex [K14];1xTMT6plex [N-Term];1xPhospho [S6(100)]	A0A1D6L0C8 [622-635]	A0A1D6L0C8 1xPhospho [S627(100)]	0.534837	1.71661e-05	0.000795322	A0A1D6L0C8_MAIZE Zinc finger CCCH domain-containing protein 30
A0A1D6L3D6	[K].ASAIAPTILETGKSFTAK.[G]	2xTMT6plex [K13; K18];1xTMT6plex [N-Term];1xPhospho [T/S]	A0A1D6L3D6 [154-171]	NA	0.525362	7.35588e-07	0.000115358	A0A1D6L3D6_MAIZE Uncharacterized protein
A0A1D6L3D6	[K].ASAIAPTILETGKSFTAK.[G]	2xTMT6plex [K13; K18];1xTMT6plex [N-Term];1xPhospho [T11(99.6)]	A0A1D6L3D6 [154-171]	A0A1D6L3D6 1xPhospho [T164(99.5)]	0.56368	6.46092e-07	0.000109496	A0A1D6L3D6_MAIZE Uncharacterized protein
A0A1D6L3D6	[K].ASAIAPTILETGKSFTAK.[G]	2xTMT6plex [K13; K18];1xTMT6plex [N-Term];1xPhospho [S14(99.7)]	A0A1D6L3D6 [154-171]	A0A1D6L3D6 1xPhospho [S167(100)]	0.577486	1.93186e-06	0.000200664	A0A1D6L3D6_MAIZE Uncharacterized protein
A0A1D6L516	[R].RPGSPSSPR.[G]	1xTMT6plex [N-Term];2xPhospho [S4(100); S7(99.4)]	A0A1D6L516 [184-192]	A0A1D6L516 2xPhospho [S187(100); S190(99.4)]	0.404884	1.05131e-05	0.000587032	A0A1D6L516_MAIZE Protein kinase superfamily protein
A0A1D6L516	[R].RPGSPSSPR.[G]	1xTMT6plex [N-Term];2xPhospho [S4(100); S]	A0A1D6L516 [184-192]	A0A1D6L516 2xPhospho [S187(100); S]	0.504395	1.06546e-06	0.000141963	A0A1D6L516_MAIZE Protein kinase superfamily protein
A0A1D6L516	[R].TGSPSSPGK.[S]	1xTMT6plex [K9];1xTMT6plex [N-Term];1xPhospho [S6(98.8)]	A0A1D6L516 [167-175]	A0A1D6L516 1xPhospho [S172(99.2)]	0.588258	3.87522e-06	0.000314651	A0A1D6L516_MAIZE Protein kinase superfamily protein
A0A1D6L6Z4	[K].IFEQLNIIAPSPK.[Q]	1xTMT6plex [K13];1xTMT6plex [N-Term];1xPhospho [S11(100)]	A0A1D6L6Z4 [446-458]	A0A1D6L6Z4 1xPhospho [S456(100)]	0.712873	5.04948e-05	0.00160983	A0A1D6L6Z4_MAIZE Nuclear pore complex protein NUP1
A0A1D6L6Z4	[K].SNMMSSFR.[D]	1xTMT6plex [N-Term];1xPhospho [S6(99.5)]	A0A1D6L6Z4 [364-371]	A0A1D6L6Z4 1xPhospho [S369(99.5)]	0.680469	3.09831e-05	0.00116035	A0A1D6L6Z4_MAIZE Nuclear pore complex protein NUP1
A0A1D6L6Z4	[R].SQSLHVGGR.[Q]	1xTMT6plex [N-Term];1xPhospho [S3(100)]	A0A1D6L6Z4 [329-337]	A0A1D6L6Z4 1xPhospho [S331(100)]	0.577535	6.67086e-06	0.000431399	A0A1D6L6Z4_MAIZE Nuclear pore complex protein NUP1
A0A1D6L6Z4	[R].SVPPIVQTPLELR.[N]	1xTMT6plex [N-Term];1xPhospho [S1(100)]	A0A1D6L6Z4 [268-280]	A0A1D6L6Z4 1xPhospho [S268(100)]	0.631614	4.99087e-07	9.94058e-05	A0A1D6L6Z4_MAIZE Nuclear pore complex protein NUP1
A0A1D6L6Z4	[K].LLVGSSQSLRPLESQK.[N]	1xTMT6plex [K16];1xTMT6plex [N-Term];1xPhospho [S]	A0A1D6L6Z4 [406-421]	NA	0.614387	5.43663e-05	0.00165933	A0A1D6L6Z4_MAIZE Nuclear pore complex protein NUP1
A0A1D6L8S7	[R].QRFSNLSLK.[L]	1xTMT6plex [K9];1xTMT6plex [N-Term];1xPhospho [S4(100)]	A0A1D6L8S7 [341-349]	A0A1D6L8S7 1xPhospho [S344(100)]	0.604271	4.74748e-05	0.00154935	A0A1D6L8S7_MAIZE Calcium-dependent protein kinase 2
A0A1D6LAB9	[R].GSPSFGGR.[S]	1xTMT6plex [N-Term];1xPhospho [S4(100)]	A0A1D6LAB9 [456-463]	A0A1D6LAB9 1xPhospho [S459(100)]	2.64943	1.34995e-07	4.34684e-05	A0A1D6LAB9_MAIZE RNA helicase
A0A1D6LAB9	[R].SSSFGSR.[S]	1xTMT6plex [N-Term];1xPhospho [S3(99.6)]	A0A1D6LAB9 [442-448]	A0A1D6LAB9 1xPhospho [S444(99.5)]	1.45998	6.34012e-05	0.00183096	A0A1D6LAB9_MAIZE RNA helicase
A0A1D6LBZ9	[K].VVAPTPEQITAIK.[A]	1xTMT6plex [K13];1xTMT6plex [N-Term];1xPhospho [T5(100)]	A0A1D6LBZ9 [198-210]	A0A1D6LBZ9 1xPhospho [T202(100)]	0.655047	0.000178728	0.00371293	A0A1D6LBZ9_MAIZE Inactive protein FRIGIDA
A0A1D6LCN7	[K].SSKLSDTELASSSPLR.[K]	1xTMT6plex [K3];1xTMT6plex [N-Term];1xPhospho [S5(100)]	A0A1D6LCN7 [712-727]	A0A1D6LCN7 1xPhospho [S716(100)]	1.49898	7.42996e-06	0.000466061	A0A1D6LCN7_MAIZE COP1-interacting protein-related
A0A1D6LCN7	[R].SFSLLSPFR.[S]	1xTMT6plex [N-Term];1xPhospho [S3(100)]	A0A1D6LCN7 [1087-1095]	A0A1D6LCN7 1xPhospho [S1089(100)]	0.437189	0.000358343	0.00598879	A0A1D6LCN7_MAIZE COP1-interacting protein-related
A0A1D6LCQ1	[R].TSETGDGEETIVEDLYK.[G]	1xTMT6plex [K17];1xTMT6plex [N-Term];1xPhospho [S2(99.7)]	A0A1D6LCQ1 [431-447]	A0A1D6LCQ1 1xPhospho [S432(99.8)]	0.691663	1.655e-05	0.000779866	A0A1D6LCQ1_MAIZE SLH domain-containing protein
A0A1D6LER3; C4JBS8	[K].YTSDVNIVSNASCTTNCLAPLAK.[V]	2xCarbamidomethyl [C13; C17];1xTMT6plex [K23];1xTMT6plex [N-Term];1xPhospho [T/S/Y]	A0A1D6LER3 [142-164]; C4JBS8 [142-164]	NA	0.531249	1.49029e-05	0.0007322	A0A1D6LER3_MAIZE Glyceraldehyde-3-phosphate dehydrogenase
A0A1D6LF18	[K].KYSYIPDTYTSLDEVAAALR.[E]	1xTMT6plex [K1];1xTMT6plex [N-Term];1xPhospho [S3(100)]	A0A1D6LF18 [49-68]	A0A1D6LF18 1xPhospho [S51(100)]	0.426246	8.44477e-08	3.62562e-05	A0A1D6LF18_MAIZE Ca(2)-dependent phospholipid-binding protein (Copine) family
A0A1D6LGF9	[R].GQSPAPAPAPAEPDVSWVNSLVK.[D]	1xTMT6plex [K23];1xTMT6plex [N-Term];1xPhospho [S3(100)]	A0A1D6LGF9 [559-581]	A0A1D6LGF9 1xPhospho [S561(100)]	0.52072	4.46986e-07	9.07095e-05	A0A1D6LGF9_MAIZE Zinc finger CCCH domain-containing protein 29
A0A1D6LHK3	[R].ILSSMSR.[R]	1xTMT6plex [N-Term];1xPhospho [S4(99.6)]	A0A1D6LHK3 [30-36]	A0A1D6LHK3 1xPhospho [S33(99.6)]	0.572454	2.66275e-07	6.51193e-05	A0A1D6LHK3_MAIZE Inorganic diphosphatase
A0A1D6LHK3	[R].ILSSMSR.[R]	1xTMT6plex [N-Term];1xPhospho [S]	A0A1D6LHK3 [30-36]	NA	0.516735	3.21417e-08	2.37512e-05	A0A1D6LHK3_MAIZE Inorganic diphosphatase
A0A1D6LHK3	[R].ILSSMSR.[R]	1xTMT6plex [N-Term];1xPhospho [S3(99.7)]	A0A1D6LHK3 [30-36]	A0A1D6LHK3 1xPhospho [S32(99.7)]	0.480622	6.14018e-08	3.29701e-05	A0A1D6LHK3_MAIZE Inorganic diphosphatase
A0A1D6LHT7	[R].SGSAPPTVEGALGAAAAAADLLVDDDLR.[A]	1xTMT6plex [N-Term];1xPhospho [S3(100)]	A0A1D6LHT7 [29-56]	A0A1D6LHT7 1xPhospho [S31(100)]	0.698693	0.000685429	0.00940518	A0A1D6LHT7_MAIZE Pumilio homolog 3
A0A1D6LIR7	[K].DQNPSFK.[D]	1xTMT6plex [K7];1xTMT6plex [N-Term];1xPhospho [S5(100)]	A0A1D6LIR7 [455-461]	A0A1D6LIR7 1xPhospho [S459(100)]	0.631642	2.02686e-05	0.000887957	A0A1D6LIR7_MAIZE Uncharacterized protein
A0A1D6LIR7	[K].DQNPSFKDLIK.[S]	2xTMT6plex [K7; K11];1xTMT6plex [N-Term];1xPhospho [S5(100)]	A0A1D6LIR7 [455-465]	A0A1D6LIR7 1xPhospho [S459(100)]	0.60682	2.36196e-05	0.000984575	A0A1D6LIR7_MAIZE Uncharacterized protein
A0A1D6LIW1; A0A1D6FUE5	[R].IFTMDRPAGLGSSAPSLRPTAPR.[Q]	1xTMT6plex [N-Term];1xPhospho [S16(100)]	A0A1D6LIW1 [538-560]; A0A1D6FUE5 [221-243]	A0A1D6LIW1 1xPhospho [S553(100)]; A0A1D6FUE5 1xPhospho [S236(100)]	0.639494	3.27268e-05	0.00120895	A0A1D6LIW1_MAIZE Translocase of chloroplast 159 chloroplastic
A0A1D6LIX0	[K].RPSDDTSGR.[N]	1xTMT6plex [N-Term];1xPhospho [S7(99.7)]	A0A1D6LIX0 [688-696]	A0A1D6LIX0 1xPhospho [S694(99.7)]	0.696384	0.000136815	0.0031134	A0A1D6LIX0_MAIZE Protein kinase superfamily protein with octicosapeptide/Phox/Bem1p domain
A0A1D6LN85	[K].EKSLVIAEK.[G]	2xTMT6plex [K2; K9];1xTMT6plex [N-Term];1xPhospho [S3(100)]	A0A1D6LN85 [135-143]	A0A1D6LN85 1xPhospho [S137(100)]	0.698446	1.28929e-05	0.000675043	A0A1D6LN85_MAIZE p53 and DNA damage-regulated protein 1
A0A1D6LPD2	[K].EQGSIGITANDDPYNGNEMSPSDQR.[Q]	1xTMT6plex [N-Term];2xPhospho [S20(99.5); Y/S/T]	A0A1D6LPD2 [290-314]	A0A1D6LPD2 2xPhospho [S309(99.5); Y/S/T]	1.4312	0.000216818	0.00421846	A0A1D6LPD2_MAIZE Zinc finger CCCH domain-containing protein 40
A0A1D6LPD2	[K].EQGSIGITANDDPYNGNEMSPSDQR.[Q]	1xOxidation [M19];1xTMT6plex [N-Term];2xPhospho [Y14(99.3); S20(99.3)]	A0A1D6LPD2 [290-314]	A0A1D6LPD2 2xPhospho [Y303(99.3); S309(99.3)]	1.52166	1.25967e-05	0.000668594	A0A1D6LPD2_MAIZE Zinc finger CCCH domain-containing protein 40
A0A1D6LS07	[R].LVSSNKGSLEATSSR.[K]	1xTMT6plex [K6];1xTMT6plex [N-Term];1xPhospho [S8(100)]	A0A1D6LS07 [123-137]	A0A1D6LS07 1xPhospho [S130(100)]	1.90158	6.71157e-08	3.29701e-05	A0A1D6LS07_MAIZE Putative calcium-dependent lipid-binding (CaLB domain) family protein
A0A1D6LS83	[R].VSDLDIVDSSSSNGDTGASK.[K]	1xTMT6plex [K20];1xTMT6plex [N-Term];1xPhospho [S11(99.7)]	A0A1D6LS83 [117-136]	A0A1D6LS83 1xPhospho [S127(100)]	0.708696	4.42311e-05	0.00146829	A0A1D6LS83_MAIZE Protein WVD2-like 5
A0A1D6LSK0	[K].GQEEVSNGDSDASSALPDQESVDVVK.[E]	1xTMT6plex [K26];1xTMT6plex [N-Term];1xPhospho [S6(100)]	A0A1D6LSK0 [304-329]	A0A1D6LSK0 1xPhospho [S309(100)]	1.40979	0.000230543	0.00441112	A0A1D6LSK0_MAIZE Uncharacterized protein
A0A1D6LUI6	[R].KLASQNSGQWK.[F]	2xTMT6plex [K1; K11];1xTMT6plex [N-Term];1xPhospho [S7(100)]	A0A1D6LUI6 [308-318]	A0A1D6LUI6 1xPhospho [S314(100)]	0.700793	3.95539e-05	0.00135253	A0A1D6LUI6_MAIZE Smr domain containing protein
A0A1D6LUI6	[K].LASQNSGQWK.[F]	1xTMT6plex [K10];1xTMT6plex [N-Term];1xPhospho [S6(100)]	A0A1D6LUI6 [309-318]	A0A1D6LUI6 1xPhospho [S314(100)]	0.651709	0.000330117	0.00566922	A0A1D6LUI6_MAIZE Smr domain containing protein
A0A1D6LUR9	[R].AESPTAGSVYGK.[E]	1xTMT6plex [K12];1xTMT6plex [N-Term];1xPhospho [S3(100)]	A0A1D6LUR9 [1039-1050]	A0A1D6LUR9 1xPhospho [S1041(100)]	0.523756	6.19237e-07	0.000107109	A0A1D6LUR9_MAIZE Calcium-binding EF hand family protein
A0A1D6LVE6	[R].VGSGVDFDPFTAALLEATK.[A]	1xTMT6plex [K19];1xTMT6plex [N-Term];1xPhospho [S3(100)]	A0A1D6LVE6 [125-143]	A0A1D6LVE6 1xPhospho [S127(100)]	0.493526	0.000386483	0.00628522	A0A1D6LVE6_MAIZE Uncharacterized protein
A0A1D6LW38; A0A1D6NRB6	[R].SGALLPTTSKPK.[A]	2xTMT6plex [K10; K12];1xTMT6plex [N-Term];1xPhospho [T/S]	A0A1D6LW38 [12-23]; A0A1D6NRB6 [12-23]	NA	0.681987	2.70009e-05	0.0010662	A0A1D6LW38_MAIZE Alpha-mannosidase
A0A1D6LW38; A0A1D6NRB6	[R].SGALLPTTSKPK.[A]	2xTMT6plex [K10; K12];1xTMT6plex [N-Term];1xPhospho [S9(100)]	A0A1D6LW38 [12-23]; A0A1D6NRB6 [12-23]	A0A1D6LW38 1xPhospho [S20(100)]; A0A1D6NRB6 1xPhospho [S20(100)]	0.696798	8.31146e-05	0.00220916	A0A1D6LW38_MAIZE Alpha-mannosidase
A0A1D6LW60	[R].ASVSSYSNDTTEAESPR.[T]	1xTMT6plex [N-Term];1xPhospho [S15(100)]	A0A1D6LW60 [670-686]	A0A1D6LW60 1xPhospho [S684(100)]	0.693321	3.09906e-05	0.00116035	A0A1D6LW60_MAIZE Dynamin-2A
A0A1D6LXR0; K7W8A6	[R].LSISGQQNGGGHGVR.[S]	1xTMT6plex [N-Term];1xPhospho [S4(100)]	A0A1D6LXR0 [575-589]; K7W8A6 [528-542]	A0A1D6LXR0 1xPhospho [S578(100)]; K7W8A6 1xPhospho [S531(100)]	0.672129	0.000458873	0.00707536	A0A1D6LXR0_MAIZE 65-kDa microtubule-associated protein 1
A0A1D6LXR0; K7W8A6	[R].VSPNRPASSK.[K]	1xTMT6plex [K10];1xTMT6plex [N-Term];1xPhospho [S]	A0A1D6LXR0 [545-554]; K7W8A6 [498-507]	NA	0.303948	3.55582e-06	0.000301309	A0A1D6LXR0_MAIZE 65-kDa microtubule-associated protein 1
A0A1D6LXR0; K7W8A6	[R].VSPNRPASSKK.[A]	2xTMT6plex [K10; K11];1xTMT6plex [N-Term];1xPhospho [S8(100)]	A0A1D6LXR0 [545-555]; K7W8A6 [498-508]	A0A1D6LXR0 1xPhospho [S552(100)]; K7W8A6 1xPhospho [S505(100)]	0.219746	1.04275e-07	3.88579e-05	A0A1D6LXR0_MAIZE 65-kDa microtubule-associated protein 1
A0A1D6LYW2	[K].LSPSPLQAPATPK.[A]	1xTMT6plex [K13];1xTMT6plex [N-Term];1xPhospho [T11(100)]	A0A1D6LYW2 [30-42]	A0A1D6LYW2 1xPhospho [T40(100)]	0.646278	0.000414563	0.00661472	A0A1D6LYW2_MAIZE Uncharacterized protein
A0A1D6LZH0; K7W6Q4	[R].ASTRDSSPVRR.[T]	1xTMT6plex [N-Term];2xPhospho [S/T]	A0A1D6LZH0 [129-139]; K7W6Q4 [36-46]	A0A1D6LZH0 2xPhospho [T131(98.8); S]; K7W6Q4 2xPhospho [T38(98.8); S]	1.47373	0.000447024	0.00697054	A0A1D6LZH0_MAIZE Pre-mRNA-splicing factor 38
A0A1D6M369	[R].ASPHAAAAGQKPSSSPR.[G]	1xTMT6plex [K11];1xTMT6plex [N-Term];1xPhospho [S14(99.2)]	A0A1D6M369 [7-23]	A0A1D6M369 1xPhospho [S20(99.2)]	1.50425	0.00033269	0.0056982	A0A1D6M369_MAIZE Uncharacterized protein
A0A1D6M3N8	[R].TDGQVVTR.[V]	1xTMT6plex [N-Term];1xPhospho [T7(100)]	A0A1D6M3N8 [331-338]	A0A1D6M3N8 1xPhospho [T337(100)]	0.572862	9.41531e-05	0.00242862	A0A1D6M3N8_MAIZE Protein kinase superfamily protein
A0A1D6M6G4	[K].SFGAGSK.[I]	1xTMT6plex [K7];1xTMT6plex [N-Term];1xPhospho [S1(100)]	A0A1D6M6G4 [502-508]	A0A1D6M6G4 1xPhospho [S502(100)]	0.641869	1.84981e-06	0.000196267	A0A1D6M6G4_MAIZE Putative VHS/GAT domain containing family protein
A0A1D6M6G4	[R].YPSGSLNER.[I]	1xTMT6plex [N-Term];1xPhospho [S3(100)]	A0A1D6M6G4 [137-145]	A0A1D6M6G4 1xPhospho [S139(100)]	0.670902	5.13504e-05	0.00161228	A0A1D6M6G4_MAIZE Putative VHS/GAT domain containing family protein
A0A1D6M803	[R].SSEPILLHR.[S]	1xTMT6plex [N-Term];1xPhospho [S2(99.8)]	A0A1D6M803 [178-186]	A0A1D6M803 1xPhospho [S179(99.8)]	0.708832	0.000441753	0.00693107	A0A1D6M803_MAIZE Topoisomerase II-associated protein PAT1
A0A1D6MB54	[K].VTSSTVETSK.[V]	1xTMT6plex [K10];1xTMT6plex [N-Term];1xPhospho [S3(99.4)]	A0A1D6MB54 [343-352]	A0A1D6MB54 1xPhospho [S345(99.8)]	0.589762	4.28855e-05	0.00143347	A0A1D6MB54_MAIZE Calmodulin binding protein isoform 1
A0A1D6MB54	[R].KVTSSTVETSK.[V]	2xTMT6plex [K1; K11];1xTMT6plex [N-Term];1xPhospho [S4(99.4)]	A0A1D6MB54 [342-352]	A0A1D6MB54 1xPhospho [S345(100)]	0.469692	8.97662e-06	0.000531868	A0A1D6MB54_MAIZE Calmodulin binding protein isoform 1
A0A1D6MB54	[R].KVTSSTVETSK.[V]	2xTMT6plex [K1; K11];1xTMT6plex [N-Term];1xPhospho [T/S]	A0A1D6MB54 [342-352]	NA	0.636223	9.99017e-05	0.00252144	A0A1D6MB54_MAIZE Calmodulin binding protein isoform 1
A0A1D6MBD9	[R].LNSLLNYK.[E]	1xTMT6plex [K8];1xTMT6plex [N-Term];1xPhospho [S3(100)]	A0A1D6MBD9 [568-575]	A0A1D6MBD9 1xPhospho [S570(100)]	0.604238	1.32251e-06	0.00016286	A0A1D6MBD9_MAIZE AT5g56980/MHM17_10-like protein
A0A1D6MBD9	[R].TSSVLDR.[L]	1xTMT6plex [N-Term];1xPhospho [S3(100)]	A0A1D6MBD9 [193-199]; [335-341]; [468-474]	A0A1D6MBD9 1xPhospho [S195(100)]; 1xPhospho [S337(100)]; 1xPhospho [S470(100)]	0.621936	6.26714e-06	0.000421886	A0A1D6MBD9_MAIZE AT5g56980/MHM17_10-like protein
A0A1D6MBI6	[R].SSETFRR.[S]	1xTMT6plex [N-Term];1xPhospho [T4(100)]	A0A1D6MBI6 [7-13]	A0A1D6MBI6 1xPhospho [T10(100)]	0.668328	1.0329e-05	0.000582123	A0A1D6MBI6_MAIZE Plant/F18B13-26 protein
A0A1D6MCE3	[K].VSLSGLQDIAGAVNK.[I]	1xTMT6plex [K15];1xTMT6plex [N-Term];1xPhospho [S4(100)]	A0A1D6MCE3 [8-22]	A0A1D6MCE3 1xPhospho [S11(100)]	0.508174	0.000281092	0.00503775	A0A1D6MCE3_MAIZE Golgin candidate 5
A0A1D6MCE3	[K].VGDDEASETSQSPGHPSTVEENQDHQYSK.[H]	1xTMT6plex [K29];1xTMT6plex [N-Term];3xPhospho [S7(100); T9(99.6); S/T/Y]	A0A1D6MCE3 [174-202]	A0A1D6MCE3 3xPhospho [S180(100); T182(99.6); S/T/Y]	1.53561	5.35278e-05	0.00165027	A0A1D6MCE3_MAIZE Golgin candidate 5
A0A1D6MDK4	[R].QNVSLPR.[E]	1xTMT6plex [N-Term];1xPhospho [S4(100)]	A0A1D6MDK4 [514-520]	A0A1D6MDK4 1xPhospho [S517(100)]	0.708224	0.000210633	0.00416073	A0A1D6MDK4_MAIZE Mitogen-activated protein kinase
A0A1D6MEW4	[K].AADDDDDDEEEEEEEETTDDDEKQPAAK.[T]	2xTMT6plex [K23; K28];1xTMT6plex [N-Term];2xPhospho [T17(100); T18(100)]	A0A1D6MEW4 [45-72]	A0A1D6MEW4 2xPhospho [T61(100); T62(100)]	2.1145	0.000318262	0.00552315	A0A1D6MEW4_MAIZE Glutaredoxin family protein
A0A1D6MEW4	[K].AADDDDDDEEEEEEEETTDDDEKQPAAK.[T]	2xTMT6plex [K23; K28];1xTMT6plex [N-Term];1xPhospho [T18(99.3)]	A0A1D6MEW4 [45-72]	A0A1D6MEW4 1xPhospho [T62(99.7)]	1.91375	0.000397198	0.00642703	A0A1D6MEW4_MAIZE Glutaredoxin family protein
A0A1D6MEZ6	[K].KEEAEPAAATEAAPAPAETPSEAAVVEEK.[K]	2xTMT6plex [K1; K29];1xTMT6plex [N-Term];1xPhospho [T19(100)]	A0A1D6MEZ6 [208-236]	A0A1D6MEZ6 1xPhospho [T226(100)]	0.632074	8.17403e-07	0.000123377	A0A1D6MEZ6_MAIZE Plasma membrane-associated cation-binding protein 1
A0A1D6MFE3	[K].GSDAGNGSGSLSR.[L]	1xTMT6plex [N-Term];1xPhospho [S10(100)]	A0A1D6MFE3 [621-633]	A0A1D6MFE3 1xPhospho [S630(100)]	0.631682	4.4891e-05	0.00148509	A0A1D6MFE3_MAIZE Ethylene insensitive 2
A0A1D6MFE3	[K].VDNVTYEEDQRSDVVPSPR.[D]	1xTMT6plex [N-Term];2xPhospho [S12(100); S17(100)]	A0A1D6MFE3 [467-485]	A0A1D6MFE3 2xPhospho [S478(100); S483(100)]	1.41627	0.000216147	0.00421815	A0A1D6MFE3_MAIZE Ethylene insensitive 2
A0A1D6MJP2; A0A1D6FF82	[K].LNTGNVFAALESLK.[K]	1xTMT6plex [K14];1xTMT6plex [N-Term];1xPhospho [S12(100)]	A0A1D6MJP2 [16-29]; A0A1D6FF82 [17-30]	A0A1D6MJP2 1xPhospho [S27(100)]; A0A1D6FF82 1xPhospho [S28(100)]	0.397641	1.87906e-08	1.72874e-05	A0A1D6MJP2_MAIZE Uncharacterized protein
A0A1D6MJP2; A0A1D6FF82	[K].LNTGNVFAALESLKK.[K]	2xTMT6plex [K14; K15];1xTMT6plex [N-Term];1xPhospho [S12(100)]	A0A1D6MJP2 [16-30]; A0A1D6FF82 [17-31]	A0A1D6MJP2 1xPhospho [S27(100)]; A0A1D6FF82 1xPhospho [S28(100)]	0.355773	1.85933e-08	1.72874e-05	A0A1D6MJP2_MAIZE Uncharacterized protein
A0A1D6MJP2; A0A1D6FF82	[K].LNTGNVFAALESLKKK.[K]	3xTMT6plex [K14; K15; K16];1xTMT6plex [N-Term];1xPhospho [S12(100)]	A0A1D6MJP2 [16-31]; A0A1D6FF82 [17-32]	A0A1D6MJP2 1xPhospho [S27(100)]; A0A1D6FF82 1xPhospho [S28(100)]	0.452059	2.54769e-06	0.000237784	A0A1D6MJP2_MAIZE Uncharacterized protein
A0A1D6MJX6	[K].WLPDVAPPTSSSASGR.[F]	1xTMT6plex [N-Term];1xPhospho [S14(100)]	A0A1D6MJX6 [74-89]	A0A1D6MJX6 1xPhospho [S87(100)]	1.75583	1.30674e-06	0.00016286	A0A1D6MJX6_MAIZE Phototropic-responsive NPH3 family protein
A0A1D6MK17	[R].SSQTFRR.[S]	1xTMT6plex [N-Term];1xPhospho [S/T]	A0A1D6MK17 [7-13]	NA	0.695174	0.000164742	0.00352863	A0A1D6MK17_MAIZE Uncharacterized protein
A0A1D6MK17	[R].SSQTFRR.[S]	1xTMT6plex [N-Term];1xPhospho [T4(100)]	A0A1D6MK17 [7-13]	A0A1D6MK17 1xPhospho [T10(100)]	0.546092	6.85999e-06	0.000438858	A0A1D6MK17_MAIZE Uncharacterized protein
A0A1D6MMB1; A0A1D6FDR9	[R].LASDLFAR.[G]	1xTMT6plex [N-Term];1xPhospho [S3(100)]	A0A1D6MMB1 [588-595]; A0A1D6FDR9 [739-746]	A0A1D6MMB1 1xPhospho [S590(100)]; A0A1D6FDR9 1xPhospho [S741(100)]	0.450774	1.12632e-07	3.88579e-05	A0A1D6MMB1_MAIZE Putative ubiquitin-conjugating enzyme E2 23
A0A1D6MPV0	[K].DSSANPPPSPGTTYGPVGSISK.[V]	1xTMT6plex [K22];1xTMT6plex [N-Term];1xPhospho [S9(100)]	A0A1D6MPV0 [313-334]	A0A1D6MPV0 1xPhospho [S321(100)]	0.585709	4.27963e-07	8.79601e-05	A0A1D6MPV0_MAIZE Zinc finger CCCH domain-containing protein 58
A0A1D6MT17; A0A1D6FID0	[R].SKSGAAVALK.[G]	2xTMT6plex [K2; K10];1xTMT6plex [N-Term];1xPhospho [S3(100)]	A0A1D6MT17 [127-136]; A0A1D6FID0 [131-140]	A0A1D6MT17 1xPhospho [S129(100)]; A0A1D6FID0 1xPhospho [S133(100)]	0.696953	8.19541e-05	0.0021898	A0A1D6MT17_MAIZE Respiratory burst oxidase homolog protein B
A0A1D6MTG2	[K].LKSFIFR.[K]	1xTMT6plex [K2];1xTMT6plex [N-Term];1xPhospho [S3(100)]	A0A1D6MTG2 [361-367]	A0A1D6MTG2 1xPhospho [S363(100)]	0.68252	0.000508012	0.00760828	A0A1D6MTG2_MAIZE Protein-serine/threonine phosphatase
A0A1D6MU66	[K].LRPGQPDAVQEASTSDMEDASTSSGGQR.[S]	1xTMT6plex [N-Term];1xPhospho [S15(99.5)]	A0A1D6MU66 [2437-2464]	A0A1D6MU66 1xPhospho [S2451(99.5)]	1.47531	0.0001249	0.00291785	A0A1D6MU66_MAIZE E3 ubiquitin-protein ligase UPL1
A0A1D6MXH6	[K].ATPSPSPSLDHIFDSFKEPASTAPPPKPK.[H]	3xTMT6plex [K17; K27; K29];1xTMT6plex [N-Term];1xPhospho [S15(100)]	A0A1D6MXH6 [60-88]	A0A1D6MXH6 1xPhospho [S74(100)]	0.505829	0.000526203	0.00779022	A0A1D6MXH6_MAIZE Auxilin-related protein 1
A0A1D6MYW4	[R].NSLHVNLGELLKPTET.[-]	1xTMT6plex [K12];1xTMT6plex [N-Term];1xPhospho [S2(100)]	A0A1D6MYW4 [252-267]	A0A1D6MYW4 1xPhospho [S253(100)]	0.682437	1.76548e-05	0.000810855	A0A1D6MYW4_MAIZE CPK21
A0A1D6N2E5	[R].SGSSTGSSSPGGVSPSHHR.[S]	1xTMT6plex [N-Term];2xPhospho [S1(100); S14(100)]	A0A1D6N2E5 [16-34]	A0A1D6N2E5 2xPhospho [S16(100); S29(100)]	0.614639	0.000183616	0.00379003	A0A1D6N2E5_MAIZE Retrovirus-related Pol polyprotein LINE-1
A0A1D6N2E5	[R].SGSSTGSSSPGGVSPSHHR.[S]	1xTMT6plex [N-Term];2xPhospho [S9(100); S14(100)]	A0A1D6N2E5 [16-34]	A0A1D6N2E5 2xPhospho [S24(100); S29(100)]	0.474646	1.21586e-05	0.000648908	A0A1D6N2E5_MAIZE Retrovirus-related Pol polyprotein LINE-1
A0A1D6N2E5	[R].SSSTSSAASAAGAPGTSNIR.[R]	1xTMT6plex [N-Term];1xPhospho [S3(100)]	A0A1D6N2E5 [35-54]	A0A1D6N2E5 1xPhospho [S37(100)]	0.572229	3.71832e-06	0.000309647	A0A1D6N2E5_MAIZE Retrovirus-related Pol polyprotein LINE-1
A0A1D6N2E5	[R].EASTLHDELDMLQEENESVLEK.[L]	1xTMT6plex [K22];1xTMT6plex [N-Term];1xPhospho [S3(99.8)]	A0A1D6N2E5 [201-222]	A0A1D6N2E5 1xPhospho [S203(100)]	0.648442	1.34031e-06	0.00016286	A0A1D6N2E5_MAIZE Retrovirus-related Pol polyprotein LINE-1
A0A1D6N2E5	[R].SSSAGRPAVASRPTTTVVPPIK.[T]	1xTMT6plex [K22];1xTMT6plex [N-Term];1xPhospho [S3(99.4)]	A0A1D6N2E5 [137-158]	A0A1D6N2E5 1xPhospho [S139(100)]	0.645402	4.32901e-06	0.00032896	A0A1D6N2E5_MAIZE Retrovirus-related Pol polyprotein LINE-1
A0A1D6N2E5	[R].SPSPALGR.[N]	1xTMT6plex [N-Term];1xPhospho [S1(100)]	A0A1D6N2E5 [119-126]	A0A1D6N2E5 1xPhospho [S119(100)]	0.694031	5.87666e-05	0.00174638	A0A1D6N2E5_MAIZE Retrovirus-related Pol polyprotein LINE-1
A0A1D6N2M1	[K].LMLPPPQISDHELEEIAK.[M]	1xTMT6plex [K18];1xTMT6plex [N-Term];1xPhospho [S9(100)]	A0A1D6N2M1 [295-312]	A0A1D6N2M1 1xPhospho [S303(100)]	1.48426	2.42206e-05	0.00099972	A0A1D6N2M1_MAIZE CDC5 protein
A0A1D6N4D8	[R].YGSAPGSLLAAIADSVTR.[G]	1xTMT6plex [N-Term];1xPhospho [S3(100)]	A0A1D6N4D8 [25-42]	A0A1D6N4D8 1xPhospho [S27(100)]	0.578928	0.000474765	0.00726819	A0A1D6N4D8_MAIZE BHLH-transcription factor 132
A0A1D6N4D8	[R].HSSSPAGLLSR.[L]	1xTMT6plex [N-Term];1xPhospho [S3(100)]	A0A1D6N4D8 [114-124]	A0A1D6N4D8 1xPhospho [S116(100)]	0.603488	1.90562e-06	0.000199008	A0A1D6N4D8_MAIZE BHLH-transcription factor 132
A0A1D6N4D8	[R].AYGGSGEIR.[V]	1xTMT6plex [N-Term];1xPhospho [S5(100)]	A0A1D6N4D8 [82-90]	A0A1D6N4D8 1xPhospho [S86(100)]	0.596296	1.66807e-05	0.000784114	A0A1D6N4D8_MAIZE BHLH-transcription factor 132
A0A1D6N4N4	[R].DEFGGSGGGGVR.[E]	1xTMT6plex [N-Term];1xPhospho [S6(100)]	A0A1D6N4N4 [163-174]	A0A1D6N4N4 1xPhospho [S168(100)]	1.52583	0.000436528	0.00685668	A0A1D6N4N4_MAIZE Formin-like protein
A0A1D6N5D1	[R].RPSSAGAQRPSTGER.[H]	1xTMT6plex [N-Term];2xPhospho [S11(97.7); T12(100)]	A0A1D6N5D1 [367-381]	A0A1D6N5D1 2xPhospho [S377(97.7); T378(100)]	0.401808	1.43716e-05	0.000711948	A0A1D6N5D1_MAIZE TPX2 (Targeting protein for Xklp2) protein family
A0A1D6N5D1	[R].RPSSAGAQRPSTGER.[H]	1xTMT6plex [N-Term];1xPhospho [S/T]	A0A1D6N5D1 [367-381]	NA	0.541001	0.000367744	0.0060881	A0A1D6N5D1_MAIZE TPX2 (Targeting protein for Xklp2) protein family
A0A1D6N6G8	[R].GERLDSLVEK.[S]	1xTMT6plex [K10];1xTMT6plex [N-Term];1xPhospho [S6(100)]	A0A1D6N6G8 [240-249]	A0A1D6N6G8 1xPhospho [S245(100)]	1.616	0.000659752	0.00912412	A0A1D6N6G8_MAIZE VAMP-like protein YKT61
A0A1D6N949	[R].KNPFDLPLEQSNDSVVVHAHDILNSGEPATSPR.[R]	1xTMT6plex [K1];1xTMT6plex [N-Term];1xPhospho [S31(99.6)]	A0A1D6N949 [514-546]	A0A1D6N949 1xPhospho [S544(99.6)]	0.55507	3.31926e-08	2.37512e-05	A0A1D6N949_MAIZE Ulp1 protease family C-terminal catalytic domain containing protein expressed
A0A1D6NAM8	[K].SATQILR.[V]	1xTMT6plex [N-Term];1xPhospho [T3(100)]	A0A1D6NAM8 [867-873]	A0A1D6NAM8 1xPhospho [T869(100)]	0.569864	5.98126e-07	0.000107109	A0A1D6NAM8_MAIZE Branched-chain-amino-acid aminotransferase 5 chloroplastic
A0A1D6NBK7	[K].KPDFNLSFK.[AW]	2xTMT6plex [K1; K9];1xTMT6plex [N-Term];1xPhospho [S7(100)]	A0A1D6NBK7 [92-100]	A0A1D6NBK7 1xPhospho [S98(100)]	0.551608	7.40392e-07	0.000115358	A0A1D6NBK7_MAIZE La-related protein 6A
A0A1D6NBT4	[R].QPSDNERNHDRPDGR.[H]	1xTMT6plex [N-Term];1xPhospho [S3(100)]	A0A1D6NBT4 [1790-1804]	A0A1D6NBT4 1xPhospho [S1792(100)]	1.54778	0.000365003	0.00606678	A0A1D6NBT4_MAIZE Zinc finger CCCH domain-containing protein 19
A0A1D6ND71	[R].DNTAVSPPEEQRPK.[K]	1xTMT6plex [K14];1xTMT6plex [N-Term];1xPhospho [S6(100)]	A0A1D6ND71 [126-139]	A0A1D6ND71 1xPhospho [S131(100)]	1.4681	0.000637838	0.00888466	A0A1D6ND71_MAIZE Diphosphonucleotide phosphatase2
A0A1D6NE16	[K].KASYAMETQSAK.[L]	2xTMT6plex [K1; K12];1xTMT6plex [N-Term];1xPhospho [S3(100)]	A0A1D6NE16 [272-283]	A0A1D6NE16 1xPhospho [S274(100)]	0.671769	0.000128883	0.00297919	A0A1D6NE16_MAIZE Protein IQ-DOMAIN 31
A0A1D6NE16	[R].RHSLPSSTK.[S]	1xTMT6plex [K9];1xTMT6plex [N-Term];1xPhospho [S3(100)]	A0A1D6NE16 [557-565]	A0A1D6NE16 1xPhospho [S559(100)]	0.675783	8.20826e-05	0.0021898	A0A1D6NE16_MAIZE Protein IQ-DOMAIN 31
A0A1D6NG08	[R].SISITPEIGDDIVR.[A]	1xTMT6plex [N-Term];1xPhospho [S3(100)]	A0A1D6NG08 [402-415]	A0A1D6NG08 1xPhospho [S404(100)]	0.67194	5.77835e-06	0.000394479	A0A1D6NG08_MAIZE ATP binding protein
A0A1D6NI30	[R].TESPAAGHSIGQGPLDLEK.[H]	1xTMT6plex [K19];1xTMT6plex [N-Term];1xPhospho [S3(99.7)]	A0A1D6NI30 [627-645]	A0A1D6NI30 1xPhospho [S629(100)]	0.588805	1.56762e-06	0.000179968	A0A1D6NI30_MAIZE RING-type domain-containing protein
A0A1D6NJY6	[K].HLLKSIR.[R]	1xTMT6plex [K4];1xTMT6plex [N-Term];1xPhospho [S5(100)]	A0A1D6NJY6 [138-144]	A0A1D6NJY6 1xPhospho [S142(100)]	0.435009	9.54082e-09	1.52296e-05	A0A1D6NJY6_MAIZE HSF transcription factor
A0A1D6NKN6	[K].FKSSFLSK.[N]	2xTMT6plex [K2; K8];1xTMT6plex [N-Term];1xPhospho [S4(99)]	A0A1D6NKN6 [452-459]	A0A1D6NKN6 1xPhospho [S455(99)]	0.586355	4.34186e-06	0.00032896	A0A1D6NKN6_MAIZE Peptidylprolyl isomerase
A0A1D6NKR8	[K].VLSTVEK.[A]	1xTMT6plex [K7];1xTMT6plex [N-Term];1xPhospho [S3(99.7)]	A0A1D6NKR8 [80-86]	A0A1D6NKR8 1xPhospho [S82(99.7)]	1.65712	4.72403e-06	0.000349359	A0A1D6NKR8_MAIZE Uncharacterized protein
A0A1D6NKR8	[K].VLSTVEK.[A]	1xTMT6plex [K7];1xTMT6plex [N-Term];1xPhospho [S/T]	A0A1D6NKR8 [80-86]	NA	1.6099	2.67654e-05	0.00106401	A0A1D6NKR8_MAIZE Uncharacterized protein
A0A1D6NKR8	[R].KVLSTVEK.[A]	2xTMT6plex [K1; K8];1xTMT6plex [N-Term];1xPhospho [T5(100)]	A0A1D6NKR8 [79-86]	A0A1D6NKR8 1xPhospho [T83(100)]	1.85669	1.20269e-06	0.000154906	A0A1D6NKR8_MAIZE Uncharacterized protein
A0A1D6NKR8	[K].AEELGLTLSSLEK.[L]	1xTMT6plex [K13];1xTMT6plex [N-Term];1xPhospho [T7(100)]	A0A1D6NKR8 [93-105]	A0A1D6NKR8 1xPhospho [T99(100)]	1.9348	1.38186e-06	0.000165823	A0A1D6NKR8_MAIZE Uncharacterized protein
A0A1D6NKR8	[K].VLSTVEK.[A]	1xTMT6plex [K7];1xTMT6plex [N-Term];1xPhospho [T4(100)]	A0A1D6NKR8 [80-86]	A0A1D6NKR8 1xPhospho [T83(100)]	1.69474	3.16059e-06	0.000278824	A0A1D6NKR8_MAIZE Uncharacterized protein
A0A1D6NMP6	[R].DGLASSGKSESGRGSR.[G]	1xTMT6plex [K8];1xTMT6plex [N-Term];2xPhospho [S15(98.2); S]	A0A1D6NMP6 [562-577]	A0A1D6NMP6 2xPhospho [S576(99.3); S]	1.41185	0.000324713	0.00560129	A0A1D6NMP6_MAIZE DEAD-box ATP-dependent RNA helicase 14
A0A1D6NMP6	[R].YSSRDGLASSGK.[S]	1xTMT6plex [K12];1xTMT6plex [N-Term];1xPhospho [S3(99.5)]	A0A1D6NMP6 [558-569]	A0A1D6NMP6 1xPhospho [S560(100)]	1.42595	5.13088e-05	0.00161228	A0A1D6NMP6_MAIZE DEAD-box ATP-dependent RNA helicase 14
A0A1D6NMP6	[R].DGLASSGKSESGR.[G]	1xTMT6plex [K8];1xTMT6plex [N-Term];1xPhospho [S9(99.3)]	A0A1D6NMP6 [562-574]	A0A1D6NMP6 1xPhospho [S570(100)]	2.01987	1.97455e-08	1.73402e-05	A0A1D6NMP6_MAIZE DEAD-box ATP-dependent RNA helicase 14
A0A1D6NN89	[R].RNTPVPSK.[Y]	1xTMT6plex [K8];1xTMT6plex [N-Term];1xPhospho [T3(100)]	A0A1D6NN89 [743-750]	A0A1D6NN89 1xPhospho [T745(100)]	0.672913	1.11891e-05	0.000612275	A0A1D6NN89_MAIZE Calcium permeable stress-gated cation channel 1
A0A1D6NN89	[K].GDGDDDKFSVADEPEAEQVLVATK.[R]	2xTMT6plex [K7; K24];1xTMT6plex [N-Term];1xPhospho [S9(100)]	A0A1D6NN89 [715-738]	A0A1D6NN89 1xPhospho [S723(100)]	0.681347	4.7755e-06	0.000349359	A0A1D6NN89_MAIZE Calcium permeable stress-gated cation channel 1
A0A1D6NSG8	[R].SSASILQSPGR.[L]	1xTMT6plex [N-Term];1xPhospho [S4(99.6)]	A0A1D6NSG8 [636-646]	A0A1D6NSG8 1xPhospho [S639(99.6)]	0.660281	0.000157132	0.00342469	A0A1D6NSG8_MAIZE Transcription elongation factor SPT5
A0A1D6NSG8	[R].DDIADTPTVATPFREPR.[Y]	1xTMT6plex [N-Term];1xPhospho [T11(100)]	A0A1D6NSG8 [715-731]	A0A1D6NSG8 1xPhospho [T725(100)]	0.632054	0.000113159	0.00273964	A0A1D6NSG8_MAIZE Transcription elongation factor SPT5
A0A1D6NSG8	[R].SSASILQSPGR.[L]	1xTMT6plex [N-Term];1xPhospho [S]	A0A1D6NSG8 [636-646]	NA	0.680404	2.25766e-05	0.000950285	A0A1D6NSG8_MAIZE Transcription elongation factor SPT5
A0A1D6NTD6	[R].REPGIEHSAVPGLSQGSASFDKK.[G]	2xTMT6plex [K22; K23];1xTMT6plex [N-Term];1xPhospho [S19(100)]	A0A1D6NTD6 [685-707]	A0A1D6NTD6 1xPhospho [S703(100)]	1.43949	6.45196e-05	0.00185218	A0A1D6NTD6_MAIZE Uncharacterized protein
A0A1D6NUV9	[R].VGQPSHGGGGASTASPR.[A]	1xTMT6plex [N-Term];1xPhospho [S15(100)]	A0A1D6NUV9 [35-51]	A0A1D6NUV9 1xPhospho [S49(100)]	0.611608	5.88453e-05	0.00174638	A0A1D6NUV9_MAIZE Ubiquitin-associated/translation elongation factor EF1B protein
A0A1D6NVF6	[K].ETFDTSDLNASLPAAAAALSAEDR.[A]	1xTMT6plex [N-Term];1xPhospho [S20(100)]	A0A1D6NVF6 [6-29]	A0A1D6NVF6 1xPhospho [S25(100)]	0.5857	2.49745e-05	0.00101367	A0A1D6NVF6_MAIZE Nucleosome assembly protein 1
A0A1D6NYD7	[K].SFLANSFLSR.[Y]	1xTMT6plex [N-Term];1xPhospho [S6(100)]	A0A1D6NYD7 [488-497]	A0A1D6NYD7 1xPhospho [S493(100)]	0.666313	0.000133695	0.00306403	A0A1D6NYD7_MAIZE Aluminum-activated malate transporter 9
A0A1D6P0V9	[R].TGRGSDLDDDEDDDAGPVGFDGYSVR.[Q]	1xTMT6plex [N-Term];1xPhospho [S5(99.7)]	A0A1D6P0V9 [318-343]	A0A1D6P0V9 1xPhospho [S322(99.7)]	1.42594	0.000460811	0.0070931	A0A1D6P0V9_MAIZE Putative DEAD-box ATP-dependent RNA helicase family protein
A0A1D6P1C9	[R].SSSVRSEKPVR.[R]	1xTMT6plex [K8];1xTMT6plex [N-Term];2xPhospho [S6(100); S]	A0A1D6P1C9 [429-439]	A0A1D6P1C9 2xPhospho [S434(100); S]	1.52661	0.0001176	0.00281891	A0A1D6P1C9_MAIZE ATP/GTP-binding protein family
A0A1D6P636; A0A1D6K977	[K].SISSSQFFGDQASFEK.[D]	1xTMT6plex [K16];1xTMT6plex [N-Term];1xPhospho [S1(100)]	A0A1D6P636 [346-361]; A0A1D6K977 [236-251]	A0A1D6P636 1xPhospho [S346(100)]; A0A1D6K977 1xPhospho [S236(100)]	0.566468	1.46732e-06	0.000173918	A0A1D6P636_MAIZE ADP-ribosylation factor GTPase-activating protein AGD10
A0A1D6P7N9; A0A1D6K4K5	[R].SDSTASVDSPKER.[I]	1xTMT6plex [K11];1xTMT6plex [N-Term];2xPhospho [S3(100); S6(100)]	A0A1D6P7N9 [485-497]; A0A1D6K4K5 [523-535]	A0A1D6P7N9 2xPhospho [S487(99.7); S490(100)]; A0A1D6K4K5 2xPhospho [S525(99.7); S528(100)]	2.56152	0.00034842	0.00589312	A0A1D6P7N9_MAIZE Putative SAP DNA-binding domain family protein isoform 1
A0A1D6P7N9; A0A1D6K4K5	[R].QALSQTGPETPK.[DE]	1xTMT6plex [K12];1xTMT6plex [N-Term];1xPhospho [S4(100)]	A0A1D6P7N9 [460-471]; A0A1D6K4K5 [498-509]	A0A1D6P7N9 1xPhospho [S463(100)]; A0A1D6K4K5 1xPhospho [S501(100)]	1.71371	6.2092e-07	0.000107109	A0A1D6P7N9_MAIZE Putative SAP DNA-binding domain family protein isoform 1
A0A1D6P7N9; A0A1D6K4K5	[R].SDSTASVDSPK.[E]	1xTMT6plex [K11];1xTMT6plex [N-Term];2xPhospho [S3(100); S6(100)]	A0A1D6P7N9 [485-495]; A0A1D6K4K5 [523-533]	A0A1D6P7N9 2xPhospho [S487(99.7); S490(100)]; A0A1D6K4K5 2xPhospho [S525(99.7); S528(100)]	2.17283	0.000278269	0.00500377	A0A1D6P7N9_MAIZE Putative SAP DNA-binding domain family protein isoform 1
A0A1D6P7N9	[R].QALSQTGPETPKDIFQPAFK.[R]	2xTMT6plex [K12; K20];1xTMT6plex [N-Term];1xPhospho [S4(100)]	A0A1D6P7N9 [460-479]	A0A1D6P7N9 1xPhospho [S463(100)]	1.98246	3.67177e-07	8.06121e-05	A0A1D6P7N9_MAIZE Putative SAP DNA-binding domain family protein isoform 1
A0A1D6P8A0	[R].ADGQNTGNFLTDRPSTK.[V]	1xTMT6plex [K17];1xTMT6plex [N-Term];1xPhospho [T16(99.7)]	A0A1D6P8A0 [109-125]	A0A1D6P8A0 1xPhospho [T124(99.7)]	0.709898	0.000269141	0.00490548	A0A1D6P8A0_MAIZE Protein SPIRAL1
A0A1D6P8A0	[R].ADGQNTGNFLTDRPSTK.[V]	1xTMT6plex [K17];1xTMT6plex [N-Term];1xPhospho [S15(99.5)]	A0A1D6P8A0 [109-125]	A0A1D6P8A0 1xPhospho [S123(100)]	0.623794	0.000101649	0.00255066	A0A1D6P8A0_MAIZE Protein SPIRAL1
A0A1D6PAZ1	[K].GIHGLESLK.[L]	1xTMT6plex [K9];1xTMT6plex [N-Term];1xPhospho [S7(100)]	A0A1D6PAZ1 [664-672]	A0A1D6PAZ1 1xPhospho [S670(100)]	0.534045	9.39139e-07	0.000134401	A0A1D6PAZ1_MAIZE Uncharacterized protein
A0A1D6PB40	[R].SFFSLSNFR.[S]	1xTMT6plex [N-Term];1xPhospho [S6(100)]	A0A1D6PB40 [1038-1046]	A0A1D6PB40 1xPhospho [S1043(100)]	0.495181	8.87468e-07	0.000129893	A0A1D6PB40_MAIZE Uncharacterized protein
A0A1D6PEC0	[R].GKSLLPLFDAVGDEACDR.[M]	1xCarbamidomethyl [C16];1xTMT6plex [K2];1xTMT6plex [N-Term];1xPhospho [S3(100)]	A0A1D6PEC0 [712-729]	A0A1D6PEC0 1xPhospho [S714(100)]	0.634203	4.87633e-05	0.00157018	A0A1D6PEC0_MAIZE Putative DUF593 domain containing family protein
A0A1D6PIA1	[R].QDSKKNPFSWHR.[Y]	2xTMT6plex [K4; K5];1xTMT6plex [N-Term];1xPhospho [S3(100)]	A0A1D6PIA1 [167-178]	A0A1D6PIA1 1xPhospho [S169(100)]	0.397743	2.99566e-05	0.00113706	A0A1D6PIA1_MAIZE J domain-containing protein required for chloroplast accumulation response 1
A0A1D6PIA1	[R].FRSQSGEK.[K]	1xTMT6plex [K8];1xTMT6plex [N-Term];1xPhospho [S3(100)]	A0A1D6PIA1 [185-192]	A0A1D6PIA1 1xPhospho [S187(100)]	0.616127	4.76185e-06	0.000349359	A0A1D6PIA1_MAIZE J domain-containing protein required for chloroplast accumulation response 1
A0A1D6PIA1	[R].AGSGGPDTPVFGDR.[G]	1xTMT6plex [N-Term];1xPhospho [T8(100)]	A0A1D6PIA1 [47-60]	A0A1D6PIA1 1xPhospho [T54(100)]	0.69947	4.55664e-06	0.000341218	A0A1D6PIA1_MAIZE J domain-containing protein required for chloroplast accumulation response 1
A0A1D6PIA1	[K].NQTDYEDSKSGK.[H]	2xTMT6plex [K9; K12];1xTMT6plex [N-Term];1xPhospho [S10(100)]	A0A1D6PIA1 [281-292]	A0A1D6PIA1 1xPhospho [S290(100)]	1.46552	2.32913e-05	0.000974001	A0A1D6PIA1_MAIZE J domain-containing protein required for chloroplast accumulation response 1
A0A1D6PIA1	[R].RVSGNEHR.[S]	1xTMT6plex [N-Term];1xPhospho [S3(100)]	A0A1D6PIA1 [23-30]	A0A1D6PIA1 1xPhospho [S25(100)]	1.94777	5.54753e-05	0.00167728	A0A1D6PIA1_MAIZE J domain-containing protein required for chloroplast accumulation response 1
A0A1D6PJ73	[K].TSLSSVPSTIK.[S]	1xTMT6plex [K11];1xTMT6plex [N-Term];1xPhospho [S8(100)]	A0A1D6PJ73 [43-53]	A0A1D6PJ73 1xPhospho [S50(100)]	0.684581	1.12135e-05	0.000612275	A0A1D6PJ73_MAIZE Protein kinase 2B chloroplastic
A0A1D6PJ73	[K].TSLSSVPSTIK.[S]	1xTMT6plex [K11];1xTMT6plex [N-Term];1xPhospho [S/T]	A0A1D6PJ73 [43-53]	NA	0.693844	0.00021412	0.00419128	A0A1D6PJ73_MAIZE Protein kinase 2B chloroplastic
A0A1D6PJD2	[R].DDSSSYSFGKFDSFR.[S]	1xTMT6plex [K10];1xTMT6plex [N-Term];1xPhospho [S13(100)]	A0A1D6PJD2 [201-215]	A0A1D6PJD2 1xPhospho [S213(100)]	0.687728	0.000341765	0.00581832	A0A1D6PJD2_MAIZE Calcium-binding EF hand family protein
A0A1D6PJD2	[R].FDSISSSKGEDVSGFDTGNSSR.[N]	1xTMT6plex [K8];1xTMT6plex [N-Term];1xPhospho [S/T]	A0A1D6PJD2 [231-252]	NA	0.696833	1.58322e-05	0.000759002	A0A1D6PJD2_MAIZE Calcium-binding EF hand family protein
A0A1D6PJD2	[R].DDSSSYSFGK.[F]	1xTMT6plex [K10];1xTMT6plex [N-Term];1xPhospho [S7(100)]	A0A1D6PJD2 [201-210]	A0A1D6PJD2 1xPhospho [S207(100)]	0.645336	2.49522e-05	0.00101367	A0A1D6PJD2_MAIZE Calcium-binding EF hand family protein
A0A1D6PJD2	[R].FDSFDDTDPFGSSGPFK.[A]	1xTMT6plex [K17];1xTMT6plex [N-Term];1xPhospho [S3(100)]	A0A1D6PJD2 [257-273]	A0A1D6PJD2 1xPhospho [S259(100)]	0.534456	6.93544e-07	0.000113336	A0A1D6PJD2_MAIZE Calcium-binding EF hand family protein
A0A1D6PJD2	[R].SSFFDDSVPSTPAYTSGFSPK.[F]	1xTMT6plex [K21];1xTMT6plex [N-Term];1xPhospho [S19(98.7)]	A0A1D6PJD2 [175-195]	A0A1D6PJD2 1xPhospho [S193(100)]	0.650281	2.36461e-05	0.000984575	A0A1D6PJD2_MAIZE Calcium-binding EF hand family protein
A0A1D6PJL5	[K].ASWSKSPSVSLR.[G]	1xTMT6plex [K5];1xTMT6plex [N-Term];1xPhospho [S]	A0A1D6PJL5 [382-393]	NA	1.60853	1.88113e-05	0.000841282	A0A1D6PJL5_MAIZE Protein-serine/threonine phosphatase
A0A1D6PJM8	[R].DHDRERYSR.[S]	1xTMT6plex [N-Term];1xPhospho [S8(100)]	A0A1D6PJM8 [302-310]	A0A1D6PJM8 1xPhospho [S309(100)]	2.45612	0.000369928	0.00611901	A0A1D6PJM8_MAIZE RNA-binding (RRM/RBD/RNP motifs) family protein
A0A1D6PN12	[R].DDYSASPPR.[A]	1xTMT6plex [N-Term];1xPhospho [S6(100)]	A0A1D6PN12 [198-206]	A0A1D6PN12 1xPhospho [S203(100)]	0.671934	0.000121014	0.00285951	A0A1D6PN12_MAIZE Serine/arginine-rich SC35-like splicing factor SCL30
A0A1D6PN67	[R].EGSGGHEGPGGFGGR.[E]	1xTMT6plex [N-Term];1xPhospho [S3(100)]	A0A1D6PN67 [1051-1065]	A0A1D6PN67 1xPhospho [S1053(100)]	1.48977	1.97012e-06	0.000203544	A0A1D6PN67_MAIZE DEAD-box ATP-dependent RNA helicase 40
A0A1D6PNB2	[R].DDGLSKSKDR.[D]	2xTMT6plex [K6; K8];1xTMT6plex [N-Term];1xPhospho [S7(100)]	A0A1D6PNB2 [28-37]	A0A1D6PNB2 1xPhospho [S34(100)]	1.49366	2.20242e-05	0.000943475	A0A1D6PNB2_MAIZE U2 snRNP auxiliary factor large subunit
A0A1D6PTW4	[R].LFSSVFGNR.[E]	1xTMT6plex [N-Term];1xPhospho [S3(100)]	A0A1D6PTW4 [8-16]	A0A1D6PTW4 1xPhospho [S10(100)]	1.49534	0.000128913	0.00297919	A0A1D6PTW4_MAIZE Uncharacterized protein
A0A1D6PUR1	[R].NLSISPPLDVFSR.[N]	1xTMT6plex [N-Term];1xPhospho [S12(100)]	A0A1D6PUR1 [157-169]	A0A1D6PUR1 1xPhospho [S168(100)]	0.592139	0.000476408	0.00728757	A0A1D6PUR1_MAIZE Polyadenylation and cleavage factor homolog 5
A0A1D6PVM9	[R].SPSLEDDPYFSYPNLFSAPKP.[-]	1xTMT6plex [K20];1xTMT6plex [N-Term];1xPhospho [S3(100)]	A0A1D6PVM9 [448-468]	A0A1D6PVM9 1xPhospho [S450(100)]	1.44469	2.16394e-05	0.000931122	A0A1D6PVM9_MAIZE Regulator of Vps4 activity in the MVB pathway protein
A0A1D6PVX4	[R].LQSGLNK.[G]	1xTMT6plex [K7];1xTMT6plex [N-Term];1xPhospho [S3(100)]	A0A1D6PVX4 [527-533]	A0A1D6PVX4 1xPhospho [S529(100)]	0.494312	1.09399e-07	3.88579e-05	A0A1D6PVX4_MAIZE Putative NAC domain transcription factor superfamily protein
A0A1D6PWW9	[R].TPSSGDLK.[M]	1xTMT6plex [K8];1xTMT6plex [N-Term];1xPhospho [T1(100)]	A0A1D6PWW9 [209-216]	A0A1D6PWW9 1xPhospho [T209(100)]	0.647368	0.000546279	0.00801375	A0A1D6PWW9_MAIZE AT-hook motif nuclear-localized protein
A0A1D6PXN7	[R].QPSSSSLR.[K]	1xTMT6plex [N-Term];1xPhospho [S3(99.7)]	A0A1D6PXN7 [112-119]	A0A1D6PXN7 1xPhospho [S114(99.7)]	0.649208	0.000190008	0.00388461	A0A1D6PXN7_MAIZE UvrB/uvrC motif family protein
A0A1D6PY33	[R].GRASPVPPLPGQHK.[R]	1xTMT6plex [K14];1xTMT6plex [N-Term];1xPhospho [S4(100)]	A0A1D6PY33 [22-35]	A0A1D6PY33 1xPhospho [S25(100)]	0.630686	4.02641e-06	0.000317511	A0A1D6PY33_MAIZE Putative SERRATE-related C2H2 zinc-finger family protein
A0A1D6PY33	[R].ASPVPPLPGQHK.[R]	1xTMT6plex [K12];1xTMT6plex [N-Term];1xPhospho [S2(100)]	A0A1D6PY33 [24-35]	A0A1D6PY33 1xPhospho [S25(100)]	0.650009	3.70118e-06	0.000309553	A0A1D6PY33_MAIZE Putative SERRATE-related C2H2 zinc-finger family protein
A0A1D6Q0B0; A0A1D6E0A5; A0A1D6JDS2; A0A1D6IYY2	[K].KSGELGK.[M]	2xTMT6plex [K1; K7];1xTMT6plex [N-Term];1xPhospho [S2(100)]	A0A1D6Q0B0 [44-50]; A0A1D6E0A5 [44-50]; A0A1D6JDS2 [44-50]; A0A1D6IYY2 [61-67]	A0A1D6Q0B0 1xPhospho [S45(100)]; A0A1D6E0A5 1xPhospho [S45(100)]; A0A1D6JDS2 1xPhospho [S45(100)]; A0A1D6IYY2 1xPhospho [S62(100)]	0.693208	5.42763e-05	0.00165933	A0A1D6Q0B0_MAIZE Ubiquitin-specific protease family C19-related protein
A0A1D6Q2A9; A0A1D6H991	[K].SVASSPIEKPQPIGTK.[T]	2xTMT6plex [K9; K16];1xTMT6plex [N-Term];2xPhospho [S1(100); S/T]	A0A1D6Q2A9 [53-68]; A0A1D6H991 [66-81]	A0A1D6Q2A9 2xPhospho [S53(100); S/T]; A0A1D6H991 2xPhospho [S66(100); S/T]	0.662192	1.78957e-05	0.000815438	A0A1D6Q2A9_MAIZE Protein MEI2-like 1
A0A1D6Q2A9; A0A1D6H991	[K].SVASSPIEKPQPIGTK.[T]	2xTMT6plex [K9; K16];1xTMT6plex [N-Term];2xPhospho [S1(99.1); S5(99.1)]	A0A1D6Q2A9 [53-68]; A0A1D6H991 [66-81]	A0A1D6Q2A9 2xPhospho [S53(100); S57(99.4)]; A0A1D6H991 2xPhospho [S66(100); S70(99.4)]	0.672643	1.85556e-05	0.000833707	A0A1D6Q2A9_MAIZE Protein MEI2-like 1
A0A1D6Q2A9; A0A1D6H991	[K].SVASSPIEKPQPIGTK.[T]	2xTMT6plex [K9; K16];1xTMT6plex [N-Term];1xPhospho [S5(100)]	A0A1D6Q2A9 [53-68]; A0A1D6H991 [66-81]	A0A1D6Q2A9 1xPhospho [S57(100)]; A0A1D6H991 1xPhospho [S70(100)]	0.704724	3.64578e-05	0.00128066	A0A1D6Q2A9_MAIZE Protein MEI2-like 1
A0A1D6Q2A9; A0A1D6H991	[K].SVASSPIEKPQPIGTK.[T]	2xTMT6plex [K9; K16];1xTMT6plex [N-Term];1xPhospho [S/T]	A0A1D6Q2A9 [53-68]; A0A1D6H991 [66-81]	NA	0.659889	1.8375e-05	0.000833344	A0A1D6Q2A9_MAIZE Protein MEI2-like 1
A0A1D6Q2Q4	[R].ILSTINR.[E]	1xTMT6plex [N-Term];1xPhospho [S3(99.7)]	A0A1D6Q2Q4 [117-123]	A0A1D6Q2Q4 1xPhospho [S119(99.7)]	0.630131	1.30574e-05	0.000679971	A0A1D6Q2Q4_MAIZE 26S protease regulatory subunit 6B
A0A1D6Q300; C0P5I5	[R].SASHTSLSESDDFELTR.[L]	1xTMT6plex [N-Term];1xPhospho [S6(98.1)]	A0A1D6Q300 [12-28]; C0P5I5 [12-28]	A0A1D6Q300 1xPhospho [S17(98.1)]; C0P5I5 1xPhospho [S17(98.1)]	1.64549	0.000118809	0.0028368	A0A1D6Q300_MAIZE Alkaline/neutral invertase
A0A1D6Q5Y2	[R].GPSPQQPHQHHQQQQQQK.[Q]	1xTMT6plex [K18];1xTMT6plex [N-Term];1xPhospho [S3(100)]	A0A1D6Q5Y2 [25-42]	A0A1D6Q5Y2 1xPhospho [S27(100)]	0.621694	2.99068e-05	0.00113706	A0A1D6Q5Y2_MAIZE Putative DEAD-box ATP-dependent RNA helicase family protein
A0A1D6Q6U2	[K].AKTDDDDGSKSEVDDEDGGSDEDNDDDE.[-]	2xTMT6plex [K2; K10];1xTMT6plex [N-Term];2xPhospho [S11(100); S20(100)]	A0A1D6Q6U2 [153-180]	A0A1D6Q6U2 2xPhospho [S163(100); S172(100)]	5.0781	0.00029415	0.0052042	A0A1D6Q6U2_MAIZE High mobility group protein3
A0A1D6Q6U2	[K].AKTDDDDGSKSEVDDEDGGSDEDNDDDE.[-]	2xTMT6plex [K2; K10];1xTMT6plex [N-Term];2xPhospho [S20(100); S/T]	A0A1D6Q6U2 [153-180]	A0A1D6Q6U2 2xPhospho [S172(100); S/T]	2.10831	3.90895e-05	0.00134379	A0A1D6Q6U2_MAIZE High mobility group protein3
A0A1D6Q6U2	[K].AKTDDDDGSKSEVDDEDGGSDEDNDDDE.[-]	2xTMT6plex [K2; K10];1xTMT6plex [N-Term];1xPhospho [S11(99.3)]	A0A1D6Q6U2 [153-180]	A0A1D6Q6U2 1xPhospho [S163(100)]	2.48776	0.000388172	0.00630739	A0A1D6Q6U2_MAIZE High mobility group protein3
A0A1D6Q6U2	[K].TDDDDGSKSEVDDEDGGSDEDNDDDE.[-]	1xTMT6plex [K8];1xTMT6plex [N-Term];2xPhospho [S9(99.4); S18(100)]	A0A1D6Q6U2 [155-180]	A0A1D6Q6U2 2xPhospho [S163(99.3); S172(100)]	2.65502	3.28387e-05	0.00120929	A0A1D6Q6U2_MAIZE High mobility group protein3
A0A1D6Q855	[K].ASTEEGESEVSKPASR.[V]	1xTMT6plex [K12];1xTMT6plex [N-Term];1xPhospho [S15(100)]	A0A1D6Q855 [130-145]	A0A1D6Q855 1xPhospho [S144(100)]	0.568995	4.43076e-06	0.000334384	A0A1D6Q855_MAIZE Tetratricopeptide repeat (TPR)-like superfamily protein
A0A1D6Q8A0	[R].SVNAVVEDAK.[M]	1xTMT6plex [K10];1xTMT6plex [N-Term];1xPhospho [S1(100)]	A0A1D6Q8A0 [934-943]	A0A1D6Q8A0 1xPhospho [S934(100)]	0.666169	2.57227e-06	0.000238924	A0A1D6Q8A0_MAIZE Protein CROWDED NUCLEI 1
A0A1D6Q970; A0A1D6HIS7	[K].SVDSNFSSTSR.[K]	1xTMT6plex [N-Term];1xPhospho [S4(100)]	A0A1D6Q970 [155-165]; A0A1D6HIS7 [155-165]	A0A1D6Q970 1xPhospho [S158(100)]; A0A1D6HIS7 1xPhospho [S158(100)]	0.704749	0.000288196	0.0051176	A0A1D6Q970_MAIZE ADP-ribosylation factor GTPase-activating protein AGD12
A0A1D6Q970; A0A1D6HIS7	[K].SVDSNFSSTSR.[K]	1xTMT6plex [N-Term];1xPhospho [S8(99.7)]	A0A1D6Q970 [155-165]; A0A1D6HIS7 [155-165]	A0A1D6Q970 1xPhospho [S162(99.7)]; A0A1D6HIS7 1xPhospho [S162(99.7)]	0.697518	2.96749e-05	0.00113304	A0A1D6Q970_MAIZE ADP-ribosylation factor GTPase-activating protein AGD12
A0A1D6Q970; A0A1D6HIS7	[K].SVDSNFSSTSR.[K]	1xTMT6plex [N-Term];1xPhospho [S10(99.4)]	A0A1D6Q970 [155-165]; A0A1D6HIS7 [155-165]	A0A1D6Q970 1xPhospho [S164(99.5)]; A0A1D6HIS7 1xPhospho [S164(99.5)]	0.684637	7.38986e-05	0.00204252	A0A1D6Q970_MAIZE ADP-ribosylation factor GTPase-activating protein AGD12
A0A1D6Q970; A0A1D6HIS7	[K].SVDSNFSSTSR.[K]	1xTMT6plex [N-Term];1xPhospho [S/T]	A0A1D6Q970 [155-165]; A0A1D6HIS7 [155-165]	NA	0.691025	0.00015412	0.00337213	A0A1D6Q970_MAIZE ADP-ribosylation factor GTPase-activating protein AGD12
A0A1D6Q970; A0A1D6HIS7	[K].STKPVVGK.[A]	2xTMT6plex [K3; K8];1xTMT6plex [N-Term];1xPhospho [S1(100)]	A0A1D6Q970 [12-19]; A0A1D6HIS7 [12-19]	A0A1D6Q970 1xPhospho [S12(99.6)]; A0A1D6HIS7 1xPhospho [S12(99.6)]	0.468773	1.72404e-06	0.000190334	A0A1D6Q970_MAIZE ADP-ribosylation factor GTPase-activating protein AGD12
A0A1D6QAN2	[R].NGGSLLDGQISAAVPVVDFSAR.[L]	1xTMT6plex [N-Term];1xPhospho [S4(100)]	A0A1D6QAN2 [316-337]	A0A1D6QAN2 1xPhospho [S319(100)]	0.706943	1.85305e-05	0.000833707	A0A1D6QAN2_MAIZE Hydroxyproline-rich glycoprotein family protein
A0A1D6QBP8	[R].GRGSNADDPTQDDRPIER.[K]	1xTMT6plex [N-Term];1xPhospho [T10(99.4)]	A0A1D6QBP8 [276-293]	A0A1D6QBP8 1xPhospho [T285(99.5)]	0.515237	4.16006e-06	0.000321527	A0A1D6QBP8_MAIZE Clathrin interactor EPSIN 2
A0A1D6QBP8	[R].RSYGQER.[D]	1xTMT6plex [N-Term];1xPhospho [S2(100)]	A0A1D6QBP8 [257-263]	A0A1D6QBP8 1xPhospho [S258(100)]	0.396061	2.21084e-06	0.000217988	A0A1D6QBP8_MAIZE Clathrin interactor EPSIN 2
A0A1D6QBP8	[R].YGGPGGTPNR.[E]	1xTMT6plex [N-Term];1xPhospho [T7(100)]	A0A1D6QBP8 [210-219]	A0A1D6QBP8 1xPhospho [T216(100)]	0.521802	3.20244e-06	0.000279845	A0A1D6QBP8_MAIZE Clathrin interactor EPSIN 2
A0A1D6QBP8	[R].YGGPGGTPNREGDR.[Y]	1xTMT6plex [N-Term];1xPhospho [T7(100)]	A0A1D6QBP8 [210-223]	A0A1D6QBP8 1xPhospho [T216(100)]	0.535411	1.77827e-06	0.000193012	A0A1D6QBP8_MAIZE Clathrin interactor EPSIN 2
A0A1D6QBP8	[R].GRGSNADDPTQDDRPIER.[K]	1xTMT6plex [N-Term];1xPhospho [S4(100)]	A0A1D6QBP8 [276-293]	A0A1D6QBP8 1xPhospho [S279(100)]	0.530987	5.19648e-07	0.000100008	A0A1D6QBP8_MAIZE Clathrin interactor EPSIN 2
A0A1D6QBP8	[R].DDDRYGGPGGTPNR.[E]	1xTMT6plex [N-Term];1xPhospho [T11(100)]	A0A1D6QBP8 [206-219]	A0A1D6QBP8 1xPhospho [T216(100)]	0.672243	4.77487e-05	0.00155145	A0A1D6QBP8_MAIZE Clathrin interactor EPSIN 2
A0A1D6QBP8	[R].GRGSNADDPTQDDRPIER.[K]	1xTMT6plex [N-Term];1xPhospho [S/T]	A0A1D6QBP8 [276-293]	NA	0.484967	8.61723e-06	0.000521896	A0A1D6QBP8_MAIZE Clathrin interactor EPSIN 2
A0A1D6QBP8	[R].YSRDSNER.[Y]	1xTMT6plex [N-Term];1xPhospho [S5(100)]	A0A1D6QBP8 [224-231]	A0A1D6QBP8 1xPhospho [S228(100)]	0.266926	2.07936e-05	0.000902767	A0A1D6QBP8_MAIZE Clathrin interactor EPSIN 2
A0A1D6QEL9	[R].TQAATDPAASQGGGGGSGQQQHGGGR.[G]	1xTMT6plex [N-Term];1xPhospho [S10(100)]	A0A1D6QEL9 [352-377]	A0A1D6QEL9 1xPhospho [S361(100)]	0.573385	0.00063024	0.00879785	A0A1D6QEL9_MAIZE Transcription factor TCP14
A0A1D6QF90	[K].TISINKDESR.[I]	1xTMT6plex [K6];1xTMT6plex [N-Term];1xPhospho [S3(100)]	A0A1D6QF90 [581-590]	A0A1D6QF90 1xPhospho [S583(100)]	0.645836	1.15509e-05	0.000621628	A0A1D6QF90_MAIZE RNA binding (RRM/RBD/RNP motifs) family protein
A0A1D6QGS9	[R].LLTKTKSK.[K]	3xTMT6plex [K4; K6; K8];1xTMT6plex [N-Term];2xPhospho [T3(99.4); S7(100)]	A0A1D6QGS9 [5-12]	A0A1D6QGS9 2xPhospho [T7(99.4); S11(100)]	0.539462	0.000242647	0.00458254	A0A1D6QGS9_MAIZE Vacuolar protein sorting-associated protein 32 homolog 1
A0A1D6QHS8	[R].SQYGAPLLQPFPPPTPPPSLTPAHSERPVVTR.[D]	1xTMT6plex [N-Term];1xPhospho [T15(100)]	A0A1D6QHS8 [269-300]	A0A1D6QHS8 1xPhospho [T283(100)]	0.649514	5.3557e-05	0.00165027	A0A1D6QHS8_MAIZE mRNA-decapping enzyme-like protein
A0A1D6QI90	[R].VIPHSGPLSK.[K]	1xTMT6plex [K10];1xTMT6plex [N-Term];1xPhospho [S5(100)]	A0A1D6QI90 [24-33]	A0A1D6QI90 1xPhospho [S28(100)]	0.647043	8.36901e-05	0.00221796	A0A1D6QI90_MAIZE Respiratory burst oxidase4
A0A1D6QJF2; K7UBL0	[R].AVSLSLETAER.[E]	1xTMT6plex [N-Term];1xPhospho [S3(100)]	A0A1D6QJF2 [249-259]; K7UBL0 [249-259]	A0A1D6QJF2 1xPhospho [S251(100)]; K7UBL0 1xPhospho [S251(100)]	0.663605	4.3301e-05	0.00144312	A0A1D6QJF2_MAIZE Plant UBX domain-containing protein 8
A0A1D6QKL9	[R].VAAAAAPTPGESPRAPEPPPAPAPAASK.[K]	1xTMT6plex [K28];1xTMT6plex [N-Term];1xPhospho [S12(98.9)]	A0A1D6QKL9 [191-218]	A0A1D6QKL9 1xPhospho [S202(100)]	0.687813	0.000152795	0.00335454	A0A1D6QKL9_MAIZE SWIB complex BAF60b domain-containing protein
A0A1D6QKX8	[K].QTQPGKTEDDVHSTTSSTNTPR.[A]	1xTMT6plex [K6];1xTMT6plex [N-Term];3xPhospho [S13(95.5); S/T]	A0A1D6QKX8 [198-219]	A0A1D6QKX8 3xPhospho [S213(99.4); S214(99.4); S/T]	1.44428	0.000666281	0.00918811	A0A1D6QKX8_MAIZE Protein WVD2-like 4
A0A1D6QKX8	[R].STANSGK.[V]	1xTMT6plex [K7];1xTMT6plex [N-Term];1xPhospho [S1(100)]	A0A1D6QKX8 [319-325]	A0A1D6QKX8 1xPhospho [S319(100)]	0.463749	2.7845e-06	0.000253487	A0A1D6QKX8_MAIZE Protein WVD2-like 4
A0A1D6QKX8	[K].QTQPGKTEDDVHSTTSSTNTPR.[A]	1xTMT6plex [K6];1xTMT6plex [N-Term];2xPhospho [S16(97.6); S17(97.6)]	A0A1D6QKX8 [198-219]	A0A1D6QKX8 2xPhospho [S213(99.3); S214(99.3)]	1.51422	0.000557548	0.00812127	A0A1D6QKX8_MAIZE Protein WVD2-like 4
A0A1D6QKX8	[R].KSAAAAAAGFSFR.[L]	1xTMT6plex [K1];1xTMT6plex [N-Term];1xPhospho [S11(100)]	A0A1D6QKX8 [224-236]	A0A1D6QKX8 1xPhospho [S234(100)]	0.692857	0.000278419	0.00500377	A0A1D6QKX8_MAIZE Protein WVD2-like 4
A0A1D6QLJ2	[R].NSLHLNLGELLNPSK.[T]	1xTMT6plex [K15];1xTMT6plex [N-Term];1xPhospho [S2(100)]	A0A1D6QLJ2 [245-259]	A0A1D6QLJ2 1xPhospho [S246(100)]	0.684633	0.000119375	0.0028368	A0A1D6QLJ2_MAIZE Putative calcium-dependent protein kinase family protein
A0A1D6QMQ2	[R].SGYHSLRENDTLGASYDR.[Y]	1xTMT6plex [N-Term];1xPhospho [S5(100)]	A0A1D6QMQ2 [94-111]	A0A1D6QMQ2 1xPhospho [S98(100)]	0.616659	0.000112805	0.00273964	A0A1D6QMQ2_MAIZE Nuclear speckle RNA-binding protein A
A0A1D6QMQ2	[R].SGYHSLR.[E]	1xTMT6plex [N-Term];1xPhospho [S5(100)]	A0A1D6QMQ2 [94-100]	A0A1D6QMQ2 1xPhospho [S98(100)]	0.616435	0.000457084	0.0070565	A0A1D6QMQ2_MAIZE Nuclear speckle RNA-binding protein A
A0A1D6QQW5; A0A1D6H7F4	[R].SDGNWGGSR.[S]	1xTMT6plex [N-Term];1xPhospho [S1(100)]	A0A1D6QQW5 [147-155]; A0A1D6H7F4 [97-105]	A0A1D6QQW5 1xPhospho [S147(100)]; A0A1D6H7F4 1xPhospho [S97(100)]	0.635364	2.70164e-05	0.0010662	A0A1D6QQW5_MAIZE Putative ARF GTPase-activating domain family protein isoform 1
A0A1D6QQW5	[R].YFEVGDNRSGK.[I]	1xTMT6plex [K11];1xTMT6plex [N-Term];1xPhospho [S9(100)]	A0A1D6QQW5 [199-209]	A0A1D6QQW5 1xPhospho [S207(100)]	0.525727	2.44375e-06	0.000233729	A0A1D6QQW5_MAIZE Putative ARF GTPase-activating domain family protein isoform 1
A0A1D6QUL4	[K].FISFADDKQPPPKK.[K]	3xTMT6plex [K8; K13; K14];1xTMT6plex [N-Term];1xPhospho [S3(100)]	A0A1D6QUL4 [885-898]	A0A1D6QUL4 1xPhospho [S887(100)]	0.711937	0.000135065	0.00309148	A0A1D6QUL4_MAIZE Glutamate receptor
A0A1D6QUN3; A0A1D6QUN4	[R].TLSPAAQK.[F]	1xTMT6plex [K8];1xTMT6plex [N-Term];1xPhospho [S3(99.8)]	A0A1D6QUN3 [194-201]; A0A1D6QUN4 [427-434]	A0A1D6QUN3 1xPhospho [S196(99.8)]; A0A1D6QUN4 1xPhospho [S429(99.8)]	0.667678	1.05497e-05	0.000587377	A0A1D6QUN3_MAIZE DGCR14-related
A0A1Q1BKB5	[K].NLSAHPSRK.[Y]	1xTMT6plex [K9];1xTMT6plex [N-Term];1xPhospho [S7(100)]	A0A1Q1BKB5 [492-500]	A0A1Q1BKB5 1xPhospho [S498(100)]	0.570395	0.000219339	0.00424445	A0A1Q1BKB5_MAIZE La-related protein 1A
A0A1X7YII0	[R].ILSGFDNR.[L]	1xTMT6plex [N-Term];1xPhospho [S3(100)]	A0A1X7YII0 [48-55]	A0A1X7YII0 1xPhospho [S50(100)]	0.711399	9.38562e-05	0.0024242	A0A1X7YII0_MAIZE Exocyst subunit Exo70 family protein
A4L9Q6	[K].KEEPETPR.[Y]	1xTMT6plex [K1];1xTMT6plex [N-Term];1xPhospho [T6(100)]	A4L9Q6 [20-27]	A4L9Q6 1xPhospho [T25(100)]	0.483987	6.82611e-08	3.29701e-05	A4L9Q6_MAIZE Putative splicing factor
A8DMN5	[R].SVDSSKPVSR.[S]	1xTMT6plex [K6];1xTMT6plex [N-Term];1xPhospho [S1(100)]	A8DMN5 [157-166]	A8DMN5 1xPhospho [S157(100)]	1.51267	1.53329e-05	0.000746177	FL1_MAIZE Protein FLOURY 1
B4F827	[R].FGFSTPQASKK.[F]	2xTMT6plex [K10; K11];1xTMT6plex [N-Term];1xPhospho [S9(100)]	B4F827 [148-158]	B4F827 1xPhospho [S156(100)]	0.615609	9.64365e-07	0.000135997	B4F827_MAIZE PHD finger protein ING
B4F8N3	[K].SASACSLASGFSFGSAK.[T]	1xCarbamidomethyl [C5];1xTMT6plex [K17];1xTMT6plex [N-Term];2xPhospho [S3(100); S15(100)]	B4F8N3 [329-345]	B4F8N3 2xPhospho [S331(100); S343(100)]	1.69086	0.000120005	0.00284828	B4F8N3_MAIZE 6-phosphofructo-2-kinase/fructose-26-bisphosphatase
B4F8N3	[K].SASACSLASGFSFGSAK.[T]	1xCarbamidomethyl [C5];1xTMT6plex [K17];1xTMT6plex [N-Term];2xPhospho [S3(99.5); S6(100)]	B4F8N3 [329-345]	B4F8N3 2xPhospho [S331(100); S334(100)]	1.43376	0.000118611	0.0028361	B4F8N3_MAIZE 6-phosphofructo-2-kinase/fructose-26-bisphosphatase
B4F8N3	[K].SASACSLASGFSFGSAK.[T]	1xCarbamidomethyl [C5];1xTMT6plex [K17];1xTMT6plex [N-Term];2xPhospho [S3(100); S12(100)]	B4F8N3 [329-345]	B4F8N3 2xPhospho [S331(99.6); S340(100)]	1.95584	1.04941e-06	0.000140796	B4F8N3_MAIZE 6-phosphofructo-2-kinase/fructose-26-bisphosphatase
B4F937	[R].TVSSIEDYSAEGSSDVNDQNVNETSR.[K]	1xTMT6plex [N-Term];1xPhospho [S13(99.6)]	B4F937 [135-160]	B4F937 1xPhospho [S147(100)]	1.4305	0.000119175	0.0028368	B4F937_MAIZE G-box binding factor
B4F950	[R].NALSAVFQR.[E]	1xTMT6plex [N-Term];1xPhospho [S4(100)]	B4F950 [51-59]	B4F950 1xPhospho [S54(100)]	0.560968	2.10651e-06	0.000210069	B4F950_MAIZE Protein JASON
B4F950	[K].SNTSELELPSLAQWLKPPNPK.[K]	2xTMT6plex [K16; K21];1xTMT6plex [N-Term];1xPhospho [T3(99.8)]	B4F950 [292-312]	B4F950 1xPhospho [T294(99.8)]	0.670446	0.000446427	0.00697054	B4F950_MAIZE Protein JASON
B4F9F9	[K].KLTSLASNFISDLDR.[I]	1xTMT6plex [K1];1xTMT6plex [N-Term];1xPhospho [S7(99.5)]	B4F9F9 [400-414]	B4F9F9 1xPhospho [S406(100)]	0.568939	0.000150265	0.00331454	B4F9F9_MAIZE ADP-ribosylation factor GTPase-activating protein AGD10
B4F9U2; A0A1D6FVD8	[R].ALAYAFSHQWK.[S]	1xTMT6plex [K11];1xTMT6plex [N-Term];1xPhospho [S7(100)]	B4F9U2 [226-236]; A0A1D6FVD8 [235-245]	B4F9U2 1xPhospho [S232(100)]; A0A1D6FVD8 1xPhospho [S241(100)]	0.534679	1.80188e-06	0.000194482	B4F9U2_MAIZE IQ-domain 3
B4F9U2; A0A1D6FVD8	[K].ESNIDRGSVK.[NS]	1xTMT6plex [K10];1xTMT6plex [N-Term];1xPhospho [S8(100)]	B4F9U2 [277-286]; A0A1D6FVD8 [286-295]	B4F9U2 1xPhospho [S284(100)]; A0A1D6FVD8 1xPhospho [S293(100)]	0.55523	1.69849e-05	0.000790719	B4F9U2_MAIZE IQ-domain 3
B4F9U2; A0A1D6FVD8	[R].SVLSVQSERPR.[R]	1xTMT6plex [N-Term];1xPhospho [S4(100)]	B4F9U2 [361-371]; A0A1D6FVD8 [368-378]	B4F9U2 1xPhospho [S364(100)]; A0A1D6FVD8 1xPhospho [S371(100)]	0.639162	5.27356e-05	0.00163278	B4F9U2_MAIZE IQ-domain 3
B4F9U2	[K].NMSLNLGVGEGEITK.[A]	1xTMT6plex [K15];1xTMT6plex [N-Term];1xPhospho [S3(100)]	B4F9U2 [287-301]	B4F9U2 1xPhospho [S289(100)]	0.400242	2.4975e-08	2.01049e-05	B4F9U2_MAIZE IQ-domain 3
B4F9U2	[R].TATANGAETPEK.[G]	1xTMT6plex [K12];1xTMT6plex [N-Term];1xPhospho [T9(100)]	B4F9U2 [409-420]	B4F9U2 1xPhospho [T417(100)]	0.613601	1.59613e-05	0.000761413	B4F9U2_MAIZE IQ-domain 3
B4F9U2	[R].QSPSTPSAR.[V]	1xTMT6plex [N-Term];1xPhospho [T5(99.5)]	B4F9U2 [327-335]	B4F9U2 1xPhospho [T331(99.5)]	0.561165	0.00017096	0.0036182	B4F9U2_MAIZE IQ-domain 3
B4F9U2	[R].NGTDKESNIDRGSVK.[N]	2xTMT6plex [K5; K15];1xTMT6plex [N-Term];1xPhospho [S13(100)]	B4F9U2 [272-286]	B4F9U2 1xPhospho [S284(100)]	0.541037	1.54422e-06	0.000179725	B4F9U2_MAIZE IQ-domain 3
B4FAB7	[K].RFSVLYNGK.[W]	1xTMT6plex [K9];1xTMT6plex [N-Term];1xPhospho [S3(100)]	B4FAB7 [137-145]	B4FAB7 1xPhospho [S139(100)]	0.538307	1.81211e-07	5.22535e-05	B4FAB7_MAIZE CBS domain-containing protein CBSX6
B4FAP0	[R].QSGTPGIGDR.[G]	1xTMT6plex [N-Term];1xPhospho [T4(100)]	B4FAP0 [271-280]	B4FAP0 1xPhospho [T274(100)]	0.621801	9.55793e-06	0.000551222	B4FAP0_MAIZE Zinc finger CCCH domain-containing protein 33
B4FAS3	[K].LPSVTDMERSPKGETGSTELTGVGTDVLNK.[E]	2xTMT6plex [K12; K30];1xTMT6plex [N-Term];1xPhospho [S/T]	B4FAS3 [572-601]	NA	1.50136	3.55214e-05	0.00125691	B4FAS3_MAIZE Evolutionarily conserved C-terminal region 2
B4FAW6	[K].STVGTPAYIAPEVLLK.[K]	1xTMT6plex [K16];1xTMT6plex [N-Term];1xPhospho [S1(99.8)]	B4FAW6 [182-197]	B4FAW6 1xPhospho [S182(100)]	0.591808	2.70414e-05	0.0010662	B4FAW6_MAIZE Serine/threonine-protein kinase SRK2E
B4FAX5	[R].TLTSFAR.[G]	1xTMT6plex [N-Term];1xPhospho [T/S]	B4FAX5 [456-462]	NA	0.565726	1.02206e-06	0.000140483	B4FAX5_MAIZE Serine/threonine-protein phosphatase 2A 55 kDa regulatory subunit B
B4FAX5	[R].TLTSFAR.[G]	1xTMT6plex [N-Term];1xPhospho [T3(100)]	B4FAX5 [456-462]	B4FAX5 1xPhospho [T458(100)]	0.419762	9.70252e-08	3.88579e-05	B4FAX5_MAIZE Serine/threonine-protein phosphatase 2A 55 kDa regulatory subunit B
B4FBC2	[K].TQGVDIAAYGSSK.[V]	1xTMT6plex [K13];1xTMT6plex [N-Term];1xPhospho [S11(99.8)]	B4FBC2 [346-358]	B4FBC2 1xPhospho [S356(100)]	1.46717	1.042e-05	0.000583522	B4FBC2_MAIZE GDP-mannose 35-epimerase
B4FCC2	[R].NASLSQSK.[G]	1xTMT6plex [K8];1xTMT6plex [N-Term];1xPhospho [S3(100)]	B4FCC2 [232-239]	B4FCC2 1xPhospho [S234(100)]	1.75053	5.88387e-07	0.000107109	B4FCC2_MAIZE Zinc knuckle (CCHC-type) family protein
B4FDF2	[R].LISFVAR.[Y]	1xTMT6plex [N-Term];1xPhospho [S3(100)]	B4FDF2 [429-435]	B4FDF2 1xPhospho [S431(100)]	0.364438	4.59286e-08	2.86239e-05	B4FDF2_MAIZE Mitochondrial ATP synthase D chain-related protein
B4FDM5	[R].THDPIPSPTTSAR.[K]	1xTMT6plex [N-Term];2xPhospho [S7(100); S11(98.9)]	B4FDM5 [139-151]	B4FDM5 2xPhospho [S145(100); S149(99.5)]	1.53616	0.000189329	0.00387893	B4FDM5_MAIZE ENT domain containing protein
B4FDW2	[K].RNTPTSFSSR.[G]	1xTMT6plex [N-Term];2xPhospho [T3(100); S/T]	B4FDW2 [215-224]	B4FDW2 2xPhospho [T217(100); S/T]	0.677901	0.000126801	0.00295157	B4FDW2_MAIZE Protein FLX-like 3
B4FE66	[R].DILSTPDSK.[Q]	1xTMT6plex [K9];1xTMT6plex [N-Term];1xPhospho [T5(99.7)]	B4FE66 [281-289]	B4FE66 1xPhospho [T285(99.8)]	0.589205	1.66501e-06	0.000187023	B4FE66_MAIZE Zinc finger C-x8-C-x5-C-x3-H type family protein
B4FE66	[R].DILSTPDSK.[Q]	1xTMT6plex [K9];1xTMT6plex [N-Term];1xPhospho [T/S]	B4FE66 [281-289]	NA	0.713141	1.63445e-05	0.00077207	B4FE66_MAIZE Zinc finger C-x8-C-x5-C-x3-H type family protein
B4FFI9	[R].GPSASPGSSSPPR.[G]	1xTMT6plex [N-Term];2xPhospho [S5(100); S]	B4FFI9 [25-37]	B4FFI9 2xPhospho [S29(100); S]	0.618675	0.000129849	0.00299365	B4FFI9_MAIZE BSD domain-containing protein
B4FFI9	[R].GPSASPGSSSPPR.[G]	1xTMT6plex [N-Term];2xPhospho [S5(99.3); S10(99.3)]	B4FFI9 [25-37]	B4FFI9 2xPhospho [S29(99.5); S34(99.5)]	0.647868	0.000176389	0.00369149	B4FFI9_MAIZE BSD domain-containing protein
B4FFP8	[R].WFTGKEPIDDDYQDEQANVSVK.[R]	2xTMT6plex [K5; K22];1xTMT6plex [N-Term];1xPhospho [S20(100)]	B4FFP8 [114-135]	B4FFP8 1xPhospho [S133(100)]	1.69049	9.83858e-07	0.000137728	B4FFP8_MAIZE Remorin family protein
B4FGB3	[R].ALSLSSPR.[A]	1xTMT6plex [N-Term];1xPhospho [S6(99)]	B4FGB3 [113-120]	B4FGB3 1xPhospho [S118(99.6)]	0.673062	7.86971e-05	0.00213244	B4FGB3_MAIZE Early response to dehydration 15-like protein
B4FHK5	[K].ALSAAGSFGKK.[M]	2xTMT6plex [K10; K11];1xTMT6plex [N-Term];1xPhospho [S7(100)]	B4FHK5 [98-108]	B4FHK5 1xPhospho [S104(100)]	1.56605	1.69792e-05	0.000790719	B4FHK5_MAIZE NPL4 family protein
B4FHK5	[K].ALSAAGSFGKK.[M]	2xTMT6plex [K10; K11];1xTMT6plex [N-Term];2xPhospho [S3(100); S7(100)]	B4FHK5 [98-108]	B4FHK5 2xPhospho [S100(100); S104(100)]	1.95595	8.44306e-08	3.62562e-05	B4FHK5_MAIZE NPL4 family protein
B4FI84	[R].VESSTDDNDHSVSGSGTVVLRSPR.[A]	1xTMT6plex [N-Term];1xPhospho [S/T]	B4FI84 [241-264]	NA	0.710063	0.000166799	0.0035569	B4FI84_MAIZE Protein kinase superfamily protein
B4FI84	[R].SDMPQSPKAPIR.[T]	1xTMT6plex [K8];1xTMT6plex [N-Term];1xPhospho [S6(100)]	B4FI84 [199-210]	B4FI84 1xPhospho [S204(100)]	0.523002	1.33761e-06	0.00016286	B4FI84_MAIZE Protein kinase superfamily protein
B4FI96	[R].RTPTPTPTR.[T]	1xTMT6plex [N-Term];2xPhospho [T2(100); T6(99.3)]	B4FI96 [50-58]	B4FI96 2xPhospho [T51(100); T55(99.3)]	0.575313	5.83787e-06	0.00039714	B4FI96_MAIZE XS domain containing protein expressed
B4FI96	[R].RTPTPTPTR.[T]	1xTMT6plex [N-Term];2xPhospho [T2(100); T]	B4FI96 [50-58]	B4FI96 2xPhospho [T51(100); T]	0.15714	3.63656e-06	0.000305471	B4FI96_MAIZE XS domain containing protein expressed
B4FI96	[R].RTPTPTPTR.[T]	1xTMT6plex [N-Term];2xPhospho [T2(100); T4(99.4)]	B4FI96 [50-58]	B4FI96 2xPhospho [T51(100); T53(100)]	0.363459	8.29615e-07	0.000124249	B4FI96_MAIZE XS domain containing protein expressed
B4FI96	[K].AAPSTSARRTPTPTPTR.[T]	1xTMT6plex [N-Term];3xPhospho [T10(98.6); T12(98.6); S/T]	B4FI96 [42-58]	B4FI96 3xPhospho [T51(98.6); T53(98.6); S/T]	0.670364	6.54012e-06	0.000431246	B4FI96_MAIZE XS domain containing protein expressed
B4FK00	[K].LTSFASNFISDLDR.[I]	1xTMT6plex [N-Term];1xPhospho [S6(100)]	B4FK00 [406-419]	B4FK00 1xPhospho [S411(100)]	0.657889	0.000160282	0.00347159	B4FK00_MAIZE ADP-ribosylation factor GTPase-activating protein AGD10
B4FK00	[K].SAITDNALPSSPVTASEASKPSDDFPEFK.[L]	2xTMT6plex [K20; K29];1xTMT6plex [N-Term];1xPhospho [S/T]	B4FK00 [131-159]	NA	1.41752	1.28902e-05	0.000675043	B4FK00_MAIZE ADP-ribosylation factor GTPase-activating protein AGD10
B4FK00	[K].SAITDNALPSSPVTASEASKPSDDFPEFK.[L]	2xTMT6plex [K20; K29];1xTMT6plex [N-Term];1xPhospho [S11(99.6)]	B4FK00 [131-159]	B4FK00 1xPhospho [S141(99.6)]	1.45074	1.165e-05	0.000625217	B4FK00_MAIZE ADP-ribosylation factor GTPase-activating protein AGD10
B4FK00	[K].KLTSFASNFISDLDR.[I]	1xTMT6plex [K1];1xTMT6plex [N-Term];1xPhospho [S7(100)]	B4FK00 [405-419]	B4FK00 1xPhospho [S411(100)]	0.634781	7.78928e-05	0.00212555	B4FK00_MAIZE ADP-ribosylation factor GTPase-activating protein AGD10
B4FKD1	[R].DLSSPISSSFR.[L]	1xTMT6plex [N-Term];1xPhospho [S8(99.7)]	B4FKD1 [18-28]	B4FKD1 1xPhospho [S25(99.7)]	0.684019	0.000149192	0.00330928	B4FKD1_MAIZE Nuclear pore complex protein NUP35
B4FLD1	[R].EDLLGQSK.[KM]	1xTMT6plex [K8];1xTMT6plex [N-Term];1xPhospho [S7(100)]	B4FLD1 [107-114]	B4FLD1 1xPhospho [S113(100)]	0.522829	3.95055e-06	0.000316609	B4FLD1_MAIZE Syntaxin-51
B4FLK4	[R].DPAVGSSPAVSNNK.[A]	1xTMT6plex [K14];1xTMT6plex [N-Term];1xPhospho [S7(99.6)]	B4FLK4 [278-291]	B4FLK4 1xPhospho [S284(100)]	0.701013	0.000142183	0.00320161	B4FLK4_MAIZE Protein SUPPRESSOR OF FRI 4
B4FLT3	[R].TPSFPKPGR.[I]	1xTMT6plex [K6];1xTMT6plex [N-Term];1xPhospho [S3(100)]	B4FLT3 [435-443]	B4FLT3 1xPhospho [S437(100)]	0.599114	7.66173e-05	0.0020937	B4FLT3_MAIZE Casein kinase 1-like protein 6
B4FMW9	[R].EFSAMVAAAASAAADSR.[D]	1xTMT6plex [N-Term];1xPhospho [S3(100)]	B4FMW9 [93-109]	B4FMW9 1xPhospho [S95(100)]	1.46682	0.000238398	0.0045244	B4FMW9_MAIZE Remorin family protein
B4FND7	[R].SYSPASRDDADNVYEKR.[S]	1xTMT6plex [K16];1xTMT6plex [N-Term];3xPhospho [S1(100); S3(100); S6(100)]	B4FND7 [203-219]	B4FND7 3xPhospho [S203(100); S205(100); S208(100)]	1.84083	0.00012072	0.00285823	B4FND7_MAIZE Arginine/serine-rich splicing factor SCL30 transcript I
B4FND7	[R].GNDYSASPR.[R]	1xTMT6plex [N-Term];1xPhospho [S7(100)]	B4FND7 [170-178]	B4FND7 1xPhospho [S176(100)]	0.685537	8.99029e-05	0.00235037	B4FND7_MAIZE Arginine/serine-rich splicing factor SCL30 transcript I
B4FND7	[R].SYSPASRDDADNVYEKR.[S]	1xTMT6plex [K16];1xTMT6plex [N-Term];2xPhospho [S1(100); S6(98.8)]	B4FND7 [203-219]	B4FND7 2xPhospho [S203(100); S208(98.8)]	1.67317	0.000129695	0.00299365	B4FND7_MAIZE Arginine/serine-rich splicing factor SCL30 transcript I
B4FNE1; B4F8Y6	[K].SASLGSVEEIFEEGSAMLEER.[LYH]	1xTMT6plex [N-Term];1xPhospho [S3(100)]	B4FNE1 [336-356]; B4F8Y6 [336-356]	B4FNE1 1xPhospho [S338(100)]; B4F8Y6 1xPhospho [S338(100)]	1.46047	0.000394423	0.00639623	B4FNE1_MAIZE Protein-serine/threonine phosphatase
B4FPP1	[K].TKSETGGGFSHVE.[-]	1xTMT6plex [K2];1xTMT6plex [N-Term];1xPhospho [T5(99.6)]	B4FPP1 [192-204]	B4FPP1 1xPhospho [T196(99.6)]	1.48286	4.26561e-06	0.000325738	B4FPP1_MAIZE Thioredoxin family Trp26
B4FPT5	[R].MTPPDSPPRR.[F]	1xTMT6plex [N-Term];1xPhospho [S6(100)]	B4FPT5 [220-229]	B4FPT5 1xPhospho [S225(100)]	1.42774	5.22286e-05	0.00162489	B4FPT5_MAIZE Uncharacterized protein
B4FPU8	[R].SLSDSVAFVEVAPAAGEFDR.[L]	1xTMT6plex [N-Term];1xPhospho [S3(99.7)]	B4FPU8 [44-63]	B4FPU8 1xPhospho [S46(99.6)]	0.657736	0.000121645	0.00286957	B4FPU8_MAIZE BZIP transcription factor
B4FR90; B6T8U0	[K].SVSINEFLKPAEGER.[Y]	1xTMT6plex [K9];1xTMT6plex [N-Term];1xPhospho [S3(100)]	B4FR90 [316-330]; B6T8U0 [316-330]	B4FR90 1xPhospho [S318(100)]; B6T8U0 1xPhospho [S318(100)]	0.682168	0.000514716	0.00766125	B4FR90_MAIZE Hyaluronan / mRNA binding family
B4FRR8	[R].GSPLPAAALIQK.[E]	1xTMT6plex [K12];1xTMT6plex [N-Term];1xPhospho [S2(100)]	B4FRR8 [183-194]	B4FRR8 1xPhospho [S184(100)]	0.700617	6.49774e-05	0.00186256	B4FRR8_MAIZE 6b-interacting protein 1
B4FSY0	[K].NASTSAVR.[V]	1xTMT6plex [N-Term];1xPhospho [S5(98.9)]	B4FSY0 [319-326]	B4FSY0 1xPhospho [S323(98.9)]	0.624369	3.20301e-05	0.00119284	B4FSY0_MAIZE IQ-domain 3
B4FSY0	[R].ALAYAFSHQWR.[N]	1xTMT6plex [N-Term];1xPhospho [S7(100)]	B4FSY0 [257-267]	B4FSY0 1xPhospho [S263(100)]	0.54292	2.48588e-06	0.000234279	B4FSY0_MAIZE IQ-domain 3
B4FSY0	[R].QSTGGGSVR.[D]	1xTMT6plex [N-Term];1xPhospho [S7(100)]	B4FSY0 [397-405]	B4FSY0 1xPhospho [S403(100)]	0.571598	7.84085e-05	0.00213244	B4FSY0_MAIZE IQ-domain 3
B4FSY0	[R].AISIQRPATPNK.[S]	1xTMT6plex [K12];1xTMT6plex [N-Term];2xPhospho [S3(100); T9(100)]	B4FSY0 [332-343]	B4FSY0 2xPhospho [S334(100); T340(100)]	0.628165	0.000210836	0.00416073	B4FSY0_MAIZE IQ-domain 3
B4FSY0	[K].SSRPPSRQSLSTPPSK.[T]	1xTMT6plex [K16];1xTMT6plex [N-Term];2xPhospho [S6(100); S9(100)]	B4FSY0 [344-359]	B4FSY0 2xPhospho [S349(100); S352(100)]	0.670367	4.74854e-06	0.000349359	B4FSY0_MAIZE IQ-domain 3
B4FTE5	[R].GGVPYGGPGATYGGSPSFATGGGQQPFR.[R]	1xTMT6plex [N-Term];1xPhospho [S15(100)]	B4FTE5 [611-638]	B4FTE5 1xPhospho [S625(100)]	0.662098	1.9584e-05	0.000863844	B4FTE5_MAIZE FRIGIDA-like protein
B4FTL9	[K].LSPALPER.[S]	1xTMT6plex [N-Term];1xPhospho [S2(100)]	B4FTL9 [247-254]	B4FTL9 1xPhospho [S248(100)]	0.694505	1.34099e-05	0.000685373	B4FTL9_MAIZE Bidirectional sugar transporter SWEET
B4FTP0	[R].SNASSGMGVAPNIR.[E]	1xOxidation [M7];1xTMT6plex [N-Term];1xPhospho [S1(100)]	B4FTP0 [8-21]	B4FTP0 1xPhospho [S8(100)]	0.62777	7.35241e-06	0.000462699	B4FTP0_MAIZE Actin-depolymerizing factor 6
B4FTP0	[R].SNASSGMGVAPNIR.[E]	1xTMT6plex [N-Term];1xPhospho [S1(100)]	B4FTP0 [8-21]	B4FTP0 1xPhospho [S8(100)]	0.681399	1.12464e-05	0.000612275	B4FTP0_MAIZE Actin-depolymerizing factor 6
B4FUC3	[R].LSSFSGK.[I]	1xTMT6plex [K7];1xTMT6plex [N-Term];1xPhospho [S3(100)]	B4FUC3 [45-51]	B4FUC3 1xPhospho [S47(99.7)]	0.590583	1.57425e-06	0.000179968	B4FUC3_MAIZE Uncharacterized protein
B4FUS0	[R].NGPPSRDR.[D]	1xTMT6plex [N-Term];1xPhospho [S5(100)]	B4FUS0 [336-343]	B4FUS0 1xPhospho [S340(100)]	1.43357	0.000626002	0.00877407	B4FUS0_MAIZE LUC7 related protein
B4FUV7	[R].RGVSWIK.[G]	1xTMT6plex [K7];1xTMT6plex [N-Term];1xPhospho [S4(100)]	B4FUV7 [184-190]	B4FUV7 1xPhospho [S187(100)]	0.596283	6.72125e-07	0.000110987	B4FUV7_MAIZE Uncharacterized protein
B4FUX6	[K].QQASTSAEEPDEPLSPTSEKIR.[Q]	1xTMT6plex [K20];1xTMT6plex [N-Term];2xPhospho [S15(100); S18(100)]	B4FUX6 [71-92]	B4FUX6 2xPhospho [S85(100); S88(100)]	2.10444	3.53566e-05	0.00125691	B4FUX6_MAIZE Eukaryotic translation initiation factor 3 subunit J
B4FWJ9	[R].SLSLDAAFFDGLSLQGGGGGGGVR.[G]	1xTMT6plex [N-Term];1xPhospho [S3(100)]	B4FWJ9 [105-128]	B4FWJ9 1xPhospho [S107(100)]	0.699766	0.000197275	0.00397465	B4FWJ9_MAIZE BZIP transcription factor
B4FWJ9	[R].SGSMDGDTSPFEGESAPPSVLPDYAK.[K]	1xTMT6plex [K26];1xTMT6plex [N-Term];1xPhospho [S/T/Y]	B4FWJ9 [137-162]	NA	0.600949	2.4775e-06	0.000234279	B4FWJ9_MAIZE BZIP transcription factor
B4FWJ9	[R].SGSMDGDTSPFEGESAPPSVLPDYAK.[K]	1xTMT6plex [K26];1xTMT6plex [N-Term];1xPhospho [S3(99.5)]	B4FWJ9 [137-162]	B4FWJ9 1xPhospho [S139(99.7)]	0.500286	2.43476e-07	6.18941e-05	B4FWJ9_MAIZE BZIP transcription factor
B4FWJ9	[R].AHSETFIR.[L]	1xTMT6plex [N-Term];1xPhospho [S3(100)]	B4FWJ9 [29-36]	B4FWJ9 1xPhospho [S31(100)]	0.561818	6.04309e-07	0.000107109	B4FWJ9_MAIZE BZIP transcription factor
B4FXV7	[K].TYGENSR.[G]	1xTMT6plex [N-Term];1xPhospho [S6(100)]	B4FXV7 [341-347]	B4FXV7 1xPhospho [S346(100)]	1.50539	0.000285856	0.00509754	B4FXV7_MAIZE Protein kinase superfamily protein
B4FYD7	[R].QQTSSASSNPFSAIR.[F]	1xTMT6plex [N-Term];1xPhospho [T/S]	B4FYD7 [57-71]	NA	0.674679	4.5161e-05	0.00149147	B4FYD7_MAIZE Nuclear pore complex protein NUP50A
B4FYD7	[K].GQTPSATPLFSFK.[N]	1xTMT6plex [K13];1xTMT6plex [N-Term];1xPhospho [T3(100)]	B4FYD7 [220-232]	B4FYD7 1xPhospho [T222(100)]	0.542569	2.05446e-05	0.000893966	B4FYD7_MAIZE Nuclear pore complex protein NUP50A
B4FYD7	[K].GQTPSATPLFSFK.[N]	1xTMT6plex [K13];1xTMT6plex [N-Term];1xPhospho [S11(100)]	B4FYD7 [220-232]	B4FYD7 1xPhospho [S230(100)]	0.651366	7.49716e-06	0.000468754	B4FYD7_MAIZE Nuclear pore complex protein NUP50A
B4FYD7	[K].AQELPLKTPENSPK.[A]	2xTMT6plex [K7; K14];1xTMT6plex [N-Term];1xPhospho [T8(100)]	B4FYD7 [433-446]	B4FYD7 1xPhospho [T440(100)]	0.662861	3.49242e-06	0.000298556	B4FYD7_MAIZE Nuclear pore complex protein NUP50A
B4FYD7	[K].GQTPSATPLFSFK.[N]	1xTMT6plex [K13];1xTMT6plex [N-Term];1xPhospho [T7(100)]	B4FYD7 [220-232]	B4FYD7 1xPhospho [T226(100)]	0.648588	8.80512e-06	0.000526426	B4FYD7_MAIZE Nuclear pore complex protein NUP50A
B4FZI9; A0A1D6HI96	[R].SHEDKGSSGEEVVPAKK.[R]	3xTMT6plex [K5; K16; K17];1xTMT6plex [N-Term];2xPhospho [S7(100); S8(100)]	B4FZI9 [16-32]; A0A1D6HI96 [497-513]	B4FZI9 2xPhospho [S22(100); S23(100)]; A0A1D6HI96 2xPhospho [S503(100); S504(100)]	1.42742	0.000190934	0.0038953	B4FZI9_MAIZE Uncharacterized protein
B4FZP1	[K].VISILNR.[T]	1xTMT6plex [N-Term];1xPhospho [S3(100)]	B4FZP1 [85-91]	B4FZP1 1xPhospho [S87(100)]	0.561345	1.0812e-07	3.88579e-05	B4FZP1_MAIZE Putative WRKY transcription factor 11
B4G062	[R].KPSFGQSSQSSYSK.[I]	2xTMT6plex [K1; K14];1xTMT6plex [N-Term];1xPhospho [S3(100)]	B4G062 [213-226]	B4G062 1xPhospho [S215(100)]	0.663224	2.25312e-05	0.000950285	B4G062_MAIZE Double-stranded RNA-binding protein 2
B4G0G9	[R].GGVSSPSWER.[R]	1xTMT6plex [N-Term];1xPhospho [S5(99.7)]	B4G0G9 [126-135]	B4G0G9 1xPhospho [S130(99.7)]	0.594742	1.81631e-05	0.000825673	B4G0G9_MAIZE Nitrate-induced NOI protein
B4G1B0	[K].KVSAILSWENTK.[K]	2xTMT6plex [K1; K12];1xTMT6plex [N-Term];1xPhospho [S7(100)]	B4G1B0 [110-121]	B4G1B0 1xPhospho [S116(100)]	0.626578	1.61193e-05	0.000767055	B4G1B0_MAIZE Remorin
B4G1B0	[K].AVIPATDPPPPPPPADDSKALAIVEK.[V]	2xTMT6plex [K19; K26];1xTMT6plex [N-Term];1xPhospho [S18(100)]	B4G1B0 [30-55]	B4G1B0 1xPhospho [S47(100)]	0.66547	2.25019e-05	0.000950285	B4G1B0_MAIZE Remorin
B4G1B0	[K].VSAILSWENTK.[K]	1xTMT6plex [K11];1xTMT6plex [N-Term];1xPhospho [S6(100)]	B4G1B0 [111-121]	B4G1B0 1xPhospho [S116(100)]	0.602339	1.78584e-05	0.000815438	B4G1B0_MAIZE Remorin
B4G1H1; C4J477	[R].GLLDSLLGR.[KN]	1xTMT6plex [N-Term];1xPhospho [S5(100)]	B4G1H1 [29-37]; C4J477 [27-35]	B4G1H1 1xPhospho [S33(100)]; C4J477 1xPhospho [S31(100)]	0.687499	0.00021298	0.00418169	B4G1H1_MAIZE Dehydrin COR410
B4G1V7	[K].LVAGAAVSVFQQK.[S]	1xTMT6plex [K13];1xTMT6plex [N-Term];1xPhospho [S8(100)]	B4G1V7 [18-30]	B4G1V7 1xPhospho [S25(100)]	0.613677	2.05009e-05	0.000893966	B4G1V7_MAIZE Nodulin-related protein 1
B4G1V7	[K].QEVAGAAAELLHAASAYGK.[L]	1xTMT6plex [K19];1xTMT6plex [N-Term];1xPhospho [S15(100)]	B4G1V7 [38-56]	B4G1V7 1xPhospho [S52(100)]	0.685815	0.000130525	0.00300559	B4G1V7_MAIZE Nodulin-related protein 1
B4G1V7	[K].SVENVDKQEVAGAAAELLHAASAYGK.[L]	2xTMT6plex [K7; K26];1xTMT6plex [N-Term];1xPhospho [S1(100)]	B4G1V7 [31-56]	B4G1V7 1xPhospho [S31(100)]	0.695594	8.85971e-05	0.00232252	B4G1V7_MAIZE Nodulin-related protein 1
B4G1V7	[K].SVENVDKQEVAGAAAELLHAASAYGK.[L]	2xTMT6plex [K7; K26];1xTMT6plex [N-Term];1xPhospho [S22(100)]	B4G1V7 [31-56]	B4G1V7 1xPhospho [S52(100)]	0.556525	1.2949e-07	4.24026e-05	B4G1V7_MAIZE Nodulin-related protein 1
B6SGN0; A0A1D6JQ48	[K].NGALPDYSMDFSK.[I]	1xTMT6plex [K13];1xTMT6plex [N-Term];1xPhospho [S8(100)]	B6SGN0 [33-45]; A0A1D6JQ48 [27-39]	B6SGN0 1xPhospho [S40(100)]; A0A1D6JQ48 1xPhospho [S34(100)]	0.555778	4.18407e-08	2.69454e-05	B6SGN0_MAIZE AvrRpt-cleavage domain-containing protein
B6SGN0; A0A1D6JQ48	[K].NGALPDYSMDFSK.[I]	1xOxidation [M9];1xTMT6plex [K13];1xTMT6plex [N-Term];1xPhospho [S8(100)]	B6SGN0 [33-45]; A0A1D6JQ48 [27-39]	B6SGN0 1xPhospho [S40(100)]; A0A1D6JQ48 1xPhospho [S34(100)]	0.70498	0.000101657	0.00255066	B6SGN0_MAIZE AvrRpt-cleavage domain-containing protein
B6SJI8	[K].FGDWDVNDPASADGFTVIFNK.[A]	1xTMT6plex [K21];1xTMT6plex [N-Term];1xPhospho [T16(100)]	B6SJI8 [12-32]	B6SJI8 1xPhospho [T27(100)]	0.597006	2.63311e-06	0.000242246	B6SJI8_MAIZE Nitrate-induced NOI protein
B6SP75	[R].RASQSVFVLPENLASLDVDAAADAGAK.[A]	1xTMT6plex [K27];1xTMT6plex [N-Term];1xPhospho [S3(100)]	B6SP75 [12-38]	B6SP75 1xPhospho [S14(100)]	0.552642	6.67642e-06	0.000431399	B6SP75_MAIZE Uncharacterized protein
B6SP75	[R].AMSVAAAVASR.[E]	1xTMT6plex [N-Term];1xPhospho [S3(100)]	B6SP75 [64-74]	B6SP75 1xPhospho [S66(100)]	0.577085	9.60683e-06	0.000551845	B6SP75_MAIZE Uncharacterized protein
B6SPJ4	[K].VQAAPGGDSSLGYLFSGSKDGK.[-]	2xTMT6plex [K19; K22];1xTMT6plex [N-Term];1xPhospho [S18(100)]	B6SPJ4 [80-101]	B6SPJ4 1xPhospho [S97(100)]	1.51957	8.72855e-05	0.00229749	B6SPJ4_MAIZE Nitrilase-associated protein
B6SPJ4	[R].LKDIAAGIQSSKSNNYK.[R]	3xTMT6plex [K2; K12; K17];1xTMT6plex [N-Term];1xPhospho [S13(100)]	B6SPJ4 [45-61]	B6SPJ4 1xPhospho [S57(100)]	0.648639	0.000503114	0.00756448	B6SPJ4_MAIZE Nitrilase-associated protein
B6SQL3	[R].VLSKMEGVETFDIDLK.[E]	2xTMT6plex [K4; K16];1xTMT6plex [N-Term];1xPhospho [S3(100)]	B6SQL3 [25-40]	B6SQL3 1xPhospho [S27(100)]	1.49139	3.82862e-05	0.00132324	B6SQL3_MAIZE Copper transport protein CCH
B6SRX0	[R].SNSRDLDSQFANLSLK.[H]	1xTMT6plex [K16];1xTMT6plex [N-Term];1xPhospho [S]	B6SRX0 [317-332]	NA	0.398898	1.11135e-07	3.88579e-05	B6SRX0_MAIZE DNA binding protein
B6SRX0	[R].SNSRDLDSQFANLSLK.[H]	1xTMT6plex [K16];1xTMT6plex [N-Term];1xPhospho [S3(100)]	B6SRX0 [317-332]	B6SRX0 1xPhospho [S319(100)]	0.326223	1.33611e-10	8.60452e-07	B6SRX0_MAIZE DNA binding protein
B6SVU3	[K].ATLKGSMK.[AT]	2xTMT6plex [K4; K8];1xTMT6plex [N-Term];1xPhospho [S6(100)]	B6SVU3 [338-345]	B6SVU3 1xPhospho [S343(100)]	1.4483	8.50726e-05	0.00225151	B6SVU3_MAIZE ABC transporter C05D10.3 in chromosome III
B6SYC2	[R].TPSFTIK.[R]	1xTMT6plex [K7];1xTMT6plex [N-Term];1xPhospho [S3(100)]	B6SYC2 [594-600]	B6SYC2 1xPhospho [S596(100)]	0.551299	8.00263e-08	3.5956e-05	B6SYC2_MAIZE Protein PLASTID MOVEMENT IMPAIRED 2
B6T1H0	[R].SKLSAAVK.[A]	2xTMT6plex [K2; K8];1xTMT6plex [N-Term];1xPhospho [S1(100)]	B6T1H0 [237-244]	B6T1H0 1xPhospho [S237(100)]	1.43728	4.07629e-06	0.000319375	B6T1H0_MAIZE 40S ribosomal protein S6
B6T1H0	[R].SKLSAAVK.[A]	2xTMT6plex [K2; K8];1xTMT6plex [N-Term];2xPhospho [S1(100); S4(100)]	B6T1H0 [237-244]	B6T1H0 2xPhospho [S237(100); S240(100)]	1.60953	6.79846e-05	0.00191746	B6T1H0_MAIZE 40S ribosomal protein S6
B6T1H0	[R].SKLSAAVK.[A]	2xTMT6plex [K2; K8];1xTMT6plex [N-Term];1xPhospho [S4(100)]	B6T1H0 [237-244]	B6T1H0 1xPhospho [S240(100)]	1.70511	4.5073e-07	9.07095e-05	B6T1H0_MAIZE 40S ribosomal protein S6
B6T2Y9	[K].TAAKPKPAASGSPWYGADR.[V]	2xTMT6plex [K4; K6];1xTMT6plex [N-Term];1xPhospho [T1(100)]	B6T2Y9 [35-53]	B6T2Y9 1xPhospho [T35(100)]	1.86832	0.000643746	0.00894117	B6T2Y9_MAIZE Chlorophyll a-b binding protein, chloroplastic
B6T3N0	[K].TQKPLAQLFSIKSDEEQSNGESAKPR.[K]	3xTMT6plex [K3; K12; K24];1xTMT6plex [N-Term];1xPhospho [S/T]	B6T3N0 [154-179]	NA	1.42632	7.64282e-06	0.00047632	B6T3N0_MAIZE Seed specific protein Bn15D14A
B6T3N0	[K].SKSPTSGDEGQTR.[K]	1xTMT6plex [K2];1xTMT6plex [N-Term];1xPhospho [S6(99.4)]	B6T3N0 [90-102]	B6T3N0 1xPhospho [S95(100)]	1.47349	3.27109e-05	0.00120895	B6T3N0_MAIZE Seed specific protein Bn15D14A
B6T3N0	[K].TQKPLAQLFSIK.[S]	2xTMT6plex [K3; K12];1xTMT6plex [N-Term];1xPhospho [S10(100)]	B6T3N0 [154-165]	B6T3N0 1xPhospho [S163(100)]	0.546054	0.000318884	0.00552542	B6T3N0_MAIZE Seed specific protein Bn15D14A
B6T3N0	[K].TQKPLAQLFSIKSDEEQSNGESAKPR.[K]	3xTMT6plex [K3; K12; K24];1xTMT6plex [N-Term];1xPhospho [S10(98.7)]	B6T3N0 [154-179]	B6T3N0 1xPhospho [S163(98.7)]	1.49797	1.03649e-05	0.000582123	B6T3N0_MAIZE Seed specific protein Bn15D14A
B6T3V2; A0A1D6KF14	[R].AYFDSADWALGK.[Q]	1xTMT6plex [K12];1xTMT6plex [N-Term];1xPhospho [S5(100)]	B6T3V2 [60-71]; A0A1D6KF14 [46-57]	B6T3V2 1xPhospho [S64(100)]; A0A1D6KF14 1xPhospho [S50(100)]	0.416302	3.98714e-08	2.65626e-05	B6T3V2_MAIZE Negatively light-regulated protein
B6T420	[K].EIDSIGDDISSISSSIGGSAK.[W]	1xTMT6plex [K21];1xTMT6plex [N-Term];1xPhospho [S19(100)]	B6T420 [20-40]	B6T420 1xPhospho [S38(100)]	0.590491	6.65792e-06	0.000431399	B6T420_MAIZE Cp protein
B6T420	[K].VGSYWFSK.[R]	1xTMT6plex [K8];1xTMT6plex [N-Term];1xPhospho [S3(100)]	B6T420 [8-15]	B6T420 1xPhospho [S10(100)]	0.450812	1.7725e-05	0.000811486	B6T420_MAIZE Cp protein
B6T5U0	[R].LLSSGGK.[V]	1xTMT6plex [K7];1xTMT6plex [N-Term];1xPhospho [S3(100)]	B6T5U0 [14-20]	B6T5U0 1xPhospho [S16(100)]	0.623226	1.69059e-05	0.000790719	B6T5U0_MAIZE F1F0-ATPase inhibitor protein
B6T5V1	[K].VVYRPQPSGHLK.[G]	1xTMT6plex [K12];1xTMT6plex [N-Term];1xPhospho [S8(100)]	B6T5V1 [19-30]	B6T5V1 1xPhospho [S26(100)]	0.687737	6.23997e-05	0.00181158	B6T5V1_MAIZE Uncharacterized protein
B6T5W5	[R].MFSVSAFAPPK.[A]	1xTMT6plex [K11];1xTMT6plex [N-Term];1xPhospho [S3(100)]	B6T5W5 [13-23]	B6T5W5 1xPhospho [S15(100)]	0.546139	6.75917e-05	0.00190917	B6T5W5_MAIZE Nucleolin
B6T6L3	[K].TVGTEAVHSPPKR.[E]	1xTMT6plex [K12];1xTMT6plex [N-Term];1xPhospho [S9(100)]	B6T6L3 [55-67]	B6T6L3 1xPhospho [S63(100)]	1.45715	1.14746e-05	0.000619246	B6T6L3_MAIZE Nitrilase-associated protein
B6T925	[R].TGSLDKSFEGTPK.[V]	2xTMT6plex [K6; K13];1xTMT6plex [N-Term];1xPhospho [S3(99.7)]	B6T925 [71-83]	B6T925 1xPhospho [S73(99.7)]	2.30042	1.72025e-06	0.000190334	B6T925_MAIZE LIM domain-containing protein WLIM1
B6T927	[R].LLLRPPSASFR.[V]	1xTMT6plex [N-Term];1xPhospho [S7(100)]	B6T927 [24-34]	B6T927 1xPhospho [S30(100)]	0.553801	1.03196e-06	0.000140483	B6T927_MAIZE NAD(P)H-quinone oxidoreductase subunit S chloroplastic
B6T9H8	[K].FAPESSGGDGGGSVR.[T]	1xTMT6plex [N-Term];1xPhospho [S5(99.5)]	B6T9H8 [8-22]	B6T9H8 1xPhospho [S12(99.5)]	0.605187	1.40293e-05	0.000705847	B6T9H8_MAIZE Cytokinin riboside 5'-monophosphate phosphoribohydrolase
B6T9P0	[K].FDWDHPMHLQPTSPTAVK.[Q]	1xOxidation [M7];1xTMT6plex [K18];1xTMT6plex [N-Term];1xPhospho [S13(100)]	B6T9P0 [381-398]	B6T9P0 1xPhospho [S393(99.7)]	1.49333	4.17568e-05	0.00140547	B6T9P0_MAIZE UDP-glucose 6-dehydrogenase
B6T9P0	[K].FDWDHPMHLQPTSPTAVK.[Q]	1xTMT6plex [K18];1xTMT6plex [N-Term];1xPhospho [S13(100)]	B6T9P0 [381-398]	B6T9P0 1xPhospho [S393(100)]	1.46587	1.28075e-05	0.000674283	B6T9P0_MAIZE UDP-glucose 6-dehydrogenase
B6T9P0	[K].FDWDHPMHLQPTSPTAVK.[Q]	1xTMT6plex [K18];1xTMT6plex [N-Term];1xPhospho [T12(99.6)]	B6T9P0 [381-398]	B6T9P0 1xPhospho [T392(99.6)]	1.81553	1.85335e-06	0.000196267	B6T9P0_MAIZE UDP-glucose 6-dehydrogenase
B6TB84	[R].ILSSLSRR.[S]	1xTMT6plex [N-Term];1xPhospho [S6(99.6)]	B6TB84 [24-31]	B6TB84 1xPhospho [S29(100)]	1.59258	1.84973e-06	0.000196267	B6TB84_MAIZE Inorganic diphosphatase
B6TEP1	[R].FLGSFAR.[S]	1xTMT6plex [N-Term];1xPhospho [S4(100)]	B6TEP1 [15-21]	B6TEP1 1xPhospho [S18(100)]	0.486824	1.71782e-07	5.10588e-05	B6TEP1_MAIZE Senescence regulator
B6TH05	[K].NQASPESPGNNQNR.[G]	1xTMT6plex [N-Term];1xPhospho [S7(100)]	B6TH05 [181-194]	B6TH05 1xPhospho [S187(100)]	0.660308	6.88065e-05	0.00193233	B6TH05_MAIZE DeSI-like protein
B6TJ91	[R].NNSMSPR.[G]	1xTMT6plex [N-Term];1xPhospho [S5(100)]	B6TJ91 [170-176]	B6TJ91 1xPhospho [S174(100)]	0.68972	5.46407e-05	0.00166508	B6TJ91_MAIZE Splicing factor, arginine/serine-rich 7
B6TJ91	[R].EMSRSSPPPPK.[N]	1xTMT6plex [K11];1xTMT6plex [N-Term];2xPhospho [S]	B6TJ91 [180-190]	B6TJ91 2xPhospho [S182(100); S]	1.44023	1.55899e-05	0.000754879	B6TJ91_MAIZE Splicing factor, arginine/serine-rich 7
B6TJW1	[R].AILPSVSAPEHNILALLDECDVSGSR.[G]	1xCarbamidomethyl [C20];1xTMT6plex [N-Term];1xPhospho [S7(99.6)]	B6TJW1 [128-153]	B6TJW1 1xPhospho [S134(99.6)]	0.622132	0.000196434	0.00397394	B6TJW1_MAIZE Uncharacterized protein
B6TJY4	[K].KVQSLSILEITK.[E]	2xTMT6plex [K1; K12];1xTMT6plex [N-Term];1xPhospho [S4(100)]	B6TJY4 [402-413]	B6TJY4 1xPhospho [S405(100)]	0.663275	9.62587e-06	0.000551845	B6TJY4_MAIZE Dihydrolipoamide acetyltransferase component of pyruvate dehydrogenase complex
B6TQD1	[R].SASTLATFDESTSVLQK.[A]	1xTMT6plex [K17];1xTMT6plex [N-Term];1xPhospho [S3(99.8)]	B6TQD1 [167-183]	B6TQD1 1xPhospho [S169(99.8)]	0.713375	4.33234e-05	0.00144312	B6TQD1_MAIZE Sec20 family protein
B6TQW3	[K].FAESAEDILQK.[L]	1xTMT6plex [K11];1xTMT6plex [N-Term];1xPhospho [S4(100)]	B6TQW3 [113-123]	B6TQW3 1xPhospho [S116(100)]	0.665229	0.000560274	0.00814483	B6TQW3_MAIZE Ubiquitin-like superfamily protein
B6TQX4	[R].AQSMPSTPTTPVTPSSSSSSTTPR.[G]	1xTMT6plex [N-Term];1xPhospho [T13(100)]	B6TQX4 [45-68]	B6TQX4 1xPhospho [T57(100)]	1.63106	3.48693e-05	0.00124986	B6TQX4_MAIZE Auxin-repressed 12.5 kDa protein
B6TQX4	[R].AQSMPSTPTTPVTPSSSSSSTTPR.[G]	1xTMT6plex [N-Term];1xPhospho [S3(100)]	B6TQX4 [45-68]	B6TQX4 1xPhospho [S47(100)]	1.50785	1.42897e-05	0.000711538	B6TQX4_MAIZE Auxin-repressed 12.5 kDa protein
B6TTV8	[R].DQVSDEEYDDEDEGLSDMEDLISELSGGK.[S]	1xTMT6plex [K29];1xTMT6plex [N-Term];1xPhospho [S16(100)]	B6TTV8 [414-442]	B6TTV8 1xPhospho [S429(100)]	1.52128	0.000567854	0.00820564	WTF1_MAIZE Protein WHAT'S THIS FACTOR 1, chloroplastic
B6TVL4	[R].RTGTTAAR.[I]	1xTMT6plex [N-Term];1xPhospho [T]	B6TVL4 [367-374]	NA	1.63064	0.000160061	0.00347069	CAS_MAIZE Calcium sensing receptor, chloroplastic
B6TVL4	[R].IGTASSASRATTR.[K]	1xTMT6plex [N-Term];3xPhospho [T3(100); S5(98.6); T12(99.3)]	B6TVL4 [375-387]	B6TVL4 3xPhospho [T377(100); S379(98.6); T386(99.3)]	1.59591	9.8055e-05	0.00248612	CAS_MAIZE Calcium sensing receptor, chloroplastic
B6TVQ2	[R].LLPLFPVQSPSPTGR.[S]	1xTMT6plex [N-Term];1xPhospho [S/T]	B6TVQ2 [200-214]	NA	1.49833	6.62911e-05	0.00188345	B6TVQ2_MAIZE DNA-binding WRKY
B6U0U2	[R].SLTTESEK.[Y]	1xTMT6plex [K8];1xTMT6plex [N-Term];1xPhospho [T3(99.5)]	B6U0U2 [211-218]	B6U0U2 1xPhospho [T213(99.6)]	0.68505	2.10244e-05	0.000910744	B6U0U2_MAIZE VHS domain-containing protein
B6U174	[K].QSSFTLAQLLK.[R]	1xTMT6plex [K11];1xTMT6plex [N-Term];1xPhospho [S/T]	B6U174 [54-64]	NA	0.355736	1.3441e-05	0.000685373	B6U174_MAIZE ATPase, coupled to transmembrane movement of substances
B6U174	[K].QSSFTLAQLLK.[R]	1xTMT6plex [K11];1xTMT6plex [N-Term];1xPhospho [S3(100)]	B6U174 [54-64]	B6U174 1xPhospho [S56(100)]	0.426514	0.000292831	0.0051856	B6U174_MAIZE ATPase, coupled to transmembrane movement of substances
B6U3A0	[R].GGYRSGADVVPAASDDCFK.[C]	1xCarbamidomethyl [C17];1xTMT6plex [K19];1xTMT6plex [N-Term];1xPhospho [S5(100)]	B6U3A0 [107-125]	B6U3A0 1xPhospho [S111(100)]	1.41037	2.83098e-05	0.00110271	B6U3A0_MAIZE Glycine-rich RNA-binding protein 7
B6U9F2	[RK].KHIDATLGSGNLR.[ED]	1xTMT6plex [K1];1xTMT6plex [N-Term];1xPhospho [T6(100)]	B6U9F2 [30-42]	B6U9F2 1xPhospho [T35(100)]	0.62725	1.617e-05	0.000767578	B6U9F2_MAIZE MOB kinase activator-like 1B
B6U9F2	[RK].NQKTFRPK.[K]	2xTMT6plex [K3; K8];1xTMT6plex [N-Term];1xPhospho [T4(100)]	B6U9F2 [9-16]	B6U9F2 1xPhospho [T12(100)]	0.602741	0.000252634	0.00469316	B6U9F2_MAIZE MOB kinase activator-like 1B
B6UCL5	[R].TTEVTGEDGLRGGSDEEDGGCGIDGSR.[K]	1xCarbamidomethyl [C21];1xTMT6plex [N-Term];1xPhospho [S14(100)]	B6UCL5 [50-76]	B6UCL5 1xPhospho [S63(100)]	1.59576	4.6632e-06	0.000346657	B6UCL5_MAIZE HB transcription factor
B6UEM9	[K].QVSFAERPVSFVK.[C]	1xTMT6plex [K13];1xTMT6plex [N-Term];1xPhospho [S3(100)]	B6UEM9 [550-562]	B6UEM9 1xPhospho [S552(100)]	0.678871	2.77805e-05	0.00108428	B6UEM9_MAIZE Protein SQS1
B7ZXU2	[R].RHSPSRR.[S]	1xTMT6plex [N-Term];1xPhospho [S3(100)]	B7ZXU2 [121-127]	B7ZXU2 1xPhospho [S123(100)]	1.63612	0.000601633	0.00852166	B7ZXU2_MAIZE Serrate RNA effector molecule
B7ZY66	[K].SASSPFTGDR.[M]	1xTMT6plex [N-Term];1xPhospho [S4(100)]	B7ZY66 [571-580]	B7ZY66 1xPhospho [S574(99.5)]	0.525514	9.83333e-08	3.88579e-05	B7ZY66_MAIZE Indeterminate domain p10
B7ZYB1; B6SY29	[R].FEPLPEPFSPL.[-]	1xTMT6plex [N-Term];1xPhospho [S9(100)]	B7ZYB1 [568-578]; B6SY29 [567-577]	B7ZYB1 1xPhospho [S576(100)]; B6SY29 1xPhospho [S575(100)]	0.61733	0.000145843	0.00325367	B7ZYB1_MAIZE Proline-rich family protein
B7ZYB1	[R].ATSLSSSSVPSMSR.[S]	1xTMT6plex [N-Term];1xPhospho [S3(99.7)]	B7ZYB1 [230-243]	B7ZYB1 1xPhospho [S232(99.7)]	0.661271	3.0237e-05	0.00114097	B7ZYB1_MAIZE Proline-rich family protein
B7ZYB1	[R].NGGSSTDSPDRGSIGTK.[E]	1xTMT6plex [K17];1xTMT6plex [N-Term];1xPhospho [S8(100)]	B7ZYB1 [506-522]	B7ZYB1 1xPhospho [S513(100)]	0.482347	9.11056e-07	0.000131918	B7ZYB1_MAIZE Proline-rich family protein
B7ZYB1	[R].NGGSSTDSPDRGSIGTK.[E]	1xTMT6plex [K17];1xTMT6plex [N-Term];2xPhospho [S8(99.4); S13(100)]	B7ZYB1 [506-522]	B7ZYB1 2xPhospho [S513(99.4); S518(100)]	0.568846	4.92022e-05	0.00157905	B7ZYB1_MAIZE Proline-rich family protein
B7ZYH4	[R].NLNASWGNIGTPK.[S]	1xTMT6plex [K13];1xTMT6plex [N-Term];1xPhospho [T11(100)]	B7ZYH4 [580-592]	B7ZYH4 1xPhospho [T590(100)]	0.710441	0.000209639	0.00414557	B7ZYH4_MAIZE C3H transcription factor
B7ZYN1	[R].LSTGFGDCALR.[R]	1xCarbamidomethyl [C8];1xTMT6plex [N-Term];1xPhospho [T3(100)]	B7ZYN1 [247-257]	B7ZYN1 1xPhospho [T249(100)]	0.610542	6.44021e-05	0.00185156	B7ZYN1_MAIZE Uncharacterized protein
B7ZYN1	[R].ALRPTSSSSSK.[S]	1xTMT6plex [K11];1xTMT6plex [N-Term];1xPhospho [T/S]	B7ZYN1 [347-357]	NA	0.666393	2.44718e-05	0.00100381	B7ZYN1_MAIZE Uncharacterized protein
B7ZYN1	[R].ALRPTSSSSSK.[S]	1xTMT6plex [K11];1xTMT6plex [N-Term];1xPhospho [T5(97)]	B7ZYN1 [347-357]	B7ZYN1 1xPhospho [T351(97)]	0.441235	2.3169e-07	5.96833e-05	B7ZYN1_MAIZE Uncharacterized protein
B7ZYN1	[K].SSPFHPPPQQPVSAASPSSTTPPPSNR.[A]	1xTMT6plex [N-Term];2xPhospho [S13(99.1); S/T]	B7ZYN1 [66-92]	B7ZYN1 2xPhospho [S78(99.1); S/T]	1.47528	4.53844e-05	0.00149374	B7ZYN1_MAIZE Uncharacterized protein
B7ZYX8	[K].FDWDHPMHLQPTSPTAIK.[Q]	1xTMT6plex [K18];1xTMT6plex [N-Term];1xPhospho [S13(99.7)]	B7ZYX8 [381-398]	B7ZYX8 1xPhospho [S393(100)]	1.51123	1.56601e-05	0.000755338	B7ZYX8_MAIZE UDP-glucose 6-dehydrogenase
B7ZYX8	[K].FDWDHPMHLQPTSPTAIK.[Q]	1xTMT6plex [K18];1xTMT6plex [N-Term];1xPhospho [T12(99.6)]	B7ZYX8 [381-398]	B7ZYX8 1xPhospho [T392(99.6)]	1.60566	0.00027704	0.0049939	B7ZYX8_MAIZE UDP-glucose 6-dehydrogenase
B7ZYX8	[K].FDWDHPMHLQPTSPTAIK.[Q]	1xTMT6plex [K18];1xTMT6plex [N-Term];1xPhospho [T/S]	B7ZYX8 [381-398]	NA	1.57208	0.000427733	0.00676252	B7ZYX8_MAIZE UDP-glucose 6-dehydrogenase
B7ZYZ0	[R].SSGSSFSIPAHLR.[A]	1xTMT6plex [N-Term];1xPhospho [S]	B7ZYZ0 [132-144]	NA	0.587916	1.15416e-06	0.00015169	B7ZYZ0_MAIZE Transcription factor TCP14
B8A277	[K].AGKSIIGAK.[K]	2xTMT6plex [K3; K9];1xTMT6plex [N-Term];1xPhospho [S4(100)]	B8A277 [197-205]	B8A277 1xPhospho [S200(100)]	0.426481	4.81453e-06	0.000349687	B8A277_MAIZE Protein XRI1
B8A2C0	[K].TNAGENSSSDTSQSPGSVNNPEEVK.[S]	1xTMT6plex [K25];1xTMT6plex [N-Term];1xPhospho [S14(100)]	B8A2C0 [599-623]	B8A2C0 1xPhospho [S612(100)]	1.50055	1.18065e-05	0.000631859	B8A2C0_MAIZE BTB/POZ domain-containing protein NPY2
B8A3C8	[K].ALSFGGGNGASR.[A]	1xTMT6plex [N-Term];1xPhospho [S3(100)]	B8A3C8 [97-108]	B8A3C8 1xPhospho [S99(100)]	0.712848	0.000175105	0.00367322	B8A3C8_MAIZE Transducin/WD40 repeat-like superfamily protein
C0HDR9	[R].DLASGASVLVGSPVTSSWSK.[W]	1xTMT6plex [K20];1xTMT6plex [N-Term];1xPhospho [S12(100)]	C0HDR9 [474-493]	C0HDR9 1xPhospho [S485(100)]	0.650965	2.03475e-05	0.000889397	C0HDR9_MAIZE Zinc finger CCCH domain-containing protein 30
C0HE93	[R].LAASPSPSYSR.[L]	1xTMT6plex [N-Term];1xPhospho [S4(100)]	C0HE93 [190-200]	C0HE93 1xPhospho [S193(100)]	0.615851	4.22908e-06	0.000325521	C0HE93_MAIZE Protein ELC-like
C0HEL3	[K].LGNLLFSPGR.[L]	1xTMT6plex [N-Term];1xPhospho [S7(100)]	C0HEL3 [188-197]	C0HEL3 1xPhospho [S194(100)]	0.651451	4.23745e-05	0.00142378	C0HEL3_MAIZE Putative ADP-ribosylation factor GTPase-activating protein AGD14
C0HET0	[R].SSLLSNSSLVLK.[H]	1xTMT6plex [K12];1xTMT6plex [N-Term];1xPhospho [S8(99.6)]	C0HET0 [411-422]	C0HET0 1xPhospho [S418(99.6)]	0.548603	0.0001329	0.00304945	C0HET0_MAIZE Microtubule-associated protein 70-1
C0HF87	[R].LIGSFLR.[KR]	1xTMT6plex [N-Term];1xPhospho [S4(100)]	C0HF87 [164-170]	C0HF87 1xPhospho [S167(100)]	0.539666	5.5142e-07	0.000103431	C0HF87_MAIZE Mechanosensitive ion channel protein
C0HFJ2	[R].SSEPIVLPK.[T]	1xTMT6plex [K9];1xTMT6plex [N-Term];1xPhospho [S2(99.8)]	C0HFJ2 [176-184]	C0HFJ2 1xPhospho [S177(100)]	0.674882	2.87969e-05	0.00110799	C0HFJ2_MAIZE Topoisomerase II-associated protein PAT1
C0HG95	[K].SFFPQMSTLLSR.[K]	1xTMT6plex [N-Term];1xPhospho [S11(99.1)]	C0HG95 [767-778]	C0HG95 1xPhospho [S777(100)]	0.685186	2.47982e-05	0.0010117	C0HG95_MAIZE Protein WEAK CHLOROPLAST MOVEMENT UNDER BLUE LIGHT 1
C0HGK3; B4F7X2; C4JAP7	[R].ARSEVAFR.[LF]	1xTMT6plex [N-Term];1xPhospho [S3(100)]	C0HGK3 [33-40]; B4F7X2 [38-45]; C4JAP7 [53-60]	C0HGK3 1xPhospho [S35(100)]; B4F7X2 1xPhospho [S40(100)]; C4JAP7 1xPhospho [S55(100)]	0.59314	0.00028745	0.00511376	C0HGK3_MAIZE Basic leucine-zipper 52
C0HIM9	[K].SLRPWPSLLPQDR.[S]	1xTMT6plex [N-Term];1xPhospho [S7(100)]	C0HIM9 [457-469]	C0HIM9 1xPhospho [S463(100)]	0.661979	2.38231e-05	0.000987686	C0HIM9_MAIZE Isopentenyl transferase1
C0P2N0	[R].ASSTEVR.[Y]	1xTMT6plex [N-Term];1xPhospho [S3(98.9)]	C0P2N0 [133-139]	C0P2N0 1xPhospho [S135(99)]	0.644898	0.000100043	0.00252144	C0P2N0_MAIZE Heavy metal-associated isoprenylated plant protein 27
C0P2P0	[K].SVNEPSSPSCHGHEDDDSNSLEDEDEDEWEDGR.[K]	1xCarbamidomethyl [C10];1xTMT6plex [N-Term];1xPhospho [S20(100)]	C0P2P0 [442-474]	C0P2P0 1xPhospho [S461(100)]	2.15719	0.0004032	0.00648618	C0P2P0_MAIZE Diacylglycerol kinase
C0P3S0	[R].TTSSNSLNSGATTR.[R]	1xTMT6plex [N-Term];1xPhospho [S3(100)]	C0P3S0 [169-182]	C0P3S0 1xPhospho [S171(100)]	0.656978	0.000335745	0.00574034	C0P3S0_MAIZE Uncharacterized protein
C0P3S0	[R].TTSSNSLNSGATTR.[R]	1xTMT6plex [N-Term];1xPhospho [T/S]	C0P3S0 [169-182]	NA	0.630919	6.30248e-05	0.00182281	C0P3S0_MAIZE Uncharacterized protein
C0P3S0	[K].GSRPSTPTSR.[T]	1xTMT6plex [N-Term];1xPhospho [T6(99.5)]	C0P3S0 [212-221]	C0P3S0 1xPhospho [T217(99.6)]	0.564176	6.95919e-05	0.0019514	C0P3S0_MAIZE Uncharacterized protein
C0P3S0	[K].GSRPSTPTSR.[T]	1xTMT6plex [N-Term];1xPhospho [S/T]	C0P3S0 [212-221]	NA	0.514231	1.62358e-06	0.000183436	C0P3S0_MAIZE Uncharacterized protein
C0P3S0	[K].GSRPSTPTSR.[T]	1xTMT6plex [N-Term];1xPhospho [S5(99.3)]	C0P3S0 [212-221]	C0P3S0 1xPhospho [S216(99.5)]	0.582905	0.000197249	0.00397465	C0P3S0_MAIZE Uncharacterized protein
C0P3W9; K7VNE0	[R].SAPTTPIK.[GD]	1xTMT6plex [K8];1xTMT6plex [N-Term];1xPhospho [T5(100)]	C0P3W9 [55-62]; K7VNE0 [47-54]	C0P3W9 1xPhospho [T59(100)]; K7VNE0 1xPhospho [T51(100)]	0.46497	2.53215e-06	0.000237481	C0P3W9_MAIZE Phosphoenolpyruvate carboxykinase (ATP)
C0P3W9	[R].SAPTTPIKGGAHSPFAVAISEEER.[H]	1xTMT6plex [K8];1xTMT6plex [N-Term];3xPhospho [S1(100); T5(99); S13(100)]	C0P3W9 [55-78]	C0P3W9 3xPhospho [S55(100); T59(99.1); S67(100)]	1.72572	0.00018835	0.00386298	C0P3W9_MAIZE Phosphoenolpyruvate carboxykinase (ATP)
C0P3W9	[R].SAPSTPK.[R]	1xTMT6plex [K7];1xTMT6plex [N-Term];1xPhospho [S/T]	C0P3W9 [47-53]	NA	0.707498	6.72358e-05	0.00190469	C0P3W9_MAIZE Phosphoenolpyruvate carboxykinase (ATP)
C0P3W9	[R].SAPTTPIKGGAHSPFAVAISEEER.[H]	1xTMT6plex [K8];1xTMT6plex [N-Term];3xPhospho [S1(100); S13(100); T/S]	C0P3W9 [55-78]	C0P3W9 3xPhospho [S55(100); S67(100); T/S]	1.5519	0.000551168	0.00807933	C0P3W9_MAIZE Phosphoenolpyruvate carboxykinase (ATP)
C0P3W9	[R].SAPSTPKRSAPTTPIK.[G]	2xTMT6plex [K7; K16];1xTMT6plex [N-Term];3xPhospho [S1(100); T5(99.3); S9(100)]	C0P3W9 [47-62]	C0P3W9 3xPhospho [S47(100); T51(100); S55(100)]	2.22181	0.000314963	0.0054882	C0P3W9_MAIZE Phosphoenolpyruvate carboxykinase (ATP)
C0P3W9	[R].SAPTTPIKGGAHSPFAVAISEEER.[H]	1xTMT6plex [K8];1xTMT6plex [N-Term];1xPhospho [T5(99.5)]	C0P3W9 [55-78]	C0P3W9 1xPhospho [T59(100)]	0.612526	8.70917e-07	0.000128444	C0P3W9_MAIZE Phosphoenolpyruvate carboxykinase (ATP)
C0P3W9	[R].SAPSTPK.[R]	1xTMT6plex [K7];1xTMT6plex [N-Term];1xPhospho [T5(100)]	C0P3W9 [47-53]	C0P3W9 1xPhospho [T51(100)]	0.356572	9.14957e-07	0.000131918	C0P3W9_MAIZE Phosphoenolpyruvate carboxykinase (ATP)
C0P3W9	[R].SAPSTPKR.[S]	1xTMT6plex [K7];1xTMT6plex [N-Term];1xPhospho [S/T]	C0P3W9 [47-54]	NA	0.456965	6.47451e-08	3.29701e-05	C0P3W9_MAIZE Phosphoenolpyruvate carboxykinase (ATP)
C0P3W9	[R].SAPSTPKR.[S]	1xTMT6plex [K7];1xTMT6plex [N-Term];1xPhospho [T5(99.5)]	C0P3W9 [47-54]	C0P3W9 1xPhospho [T51(99.8)]	0.377453	1.86441e-07	5.25092e-05	C0P3W9_MAIZE Phosphoenolpyruvate carboxykinase (ATP)
C0P3W9	[R].SAPSTPK.[R]	1xTMT6plex [K7];1xTMT6plex [N-Term];1xPhospho [S1(100)]	C0P3W9 [47-53]	C0P3W9 1xPhospho [S47(100)]	1.42106	1.5213e-05	0.000742211	C0P3W9_MAIZE Phosphoenolpyruvate carboxykinase (ATP)
C0P3W9	[K].GEAAAQGAPSTPR.[A]	1xTMT6plex [N-Term];1xPhospho [T11(99.5)]	C0P3W9 [110-122]	C0P3W9 1xPhospho [T120(99.7)]	0.631353	4.86573e-05	0.00156938	C0P3W9_MAIZE Phosphoenolpyruvate carboxykinase (ATP)
C0P445; A0A1D6PB15	[K].KPSPSFR.[L]	1xTMT6plex [K1];1xTMT6plex [N-Term];1xPhospho [S5(100)]	C0P445 [16-22]; A0A1D6PB15 [16-22]	C0P445 1xPhospho [S20(100)]; A0A1D6PB15 1xPhospho [S20(100)]	0.526823	4.19046e-07	8.70534e-05	C0P445_MAIZE Calcium-binding protein CML42
C0P445	[R].NGSLNALR.[L]	1xTMT6plex [N-Term];1xPhospho [S3(100)]	C0P445 [25-32]	C0P445 1xPhospho [S27(100)]	0.69176	5.25153e-06	0.000370291	C0P445_MAIZE Calcium-binding protein CML42
C0P489	[K].VTSNIAPDLDVLIVK.[A]	1xTMT6plex [K15];1xTMT6plex [N-Term];1xPhospho [S3(99.7)]	C0P489 [24-38]	C0P489 1xPhospho [S26(99.7)]	0.682794	0.000172787	0.0036404	C0P489_MAIZE Putative clathrin assembly protein
C0P4E8	[R].VAGAAADLLHAASQYGK.[L]	1xTMT6plex [K17];1xTMT6plex [N-Term];1xPhospho [S13(100)]	C0P4E8 [56-72]	C0P4E8 1xPhospho [S68(100)]	0.63563	1.90202e-05	0.000846706	C0P4E8_MAIZE Nodulin-related protein 1
C0P4E8	[K].KKPGGGSGYGGGRYEEEEGYK.[K]	3xTMT6plex [K1; K2; K21];1xTMT6plex [N-Term];1xPhospho [S7(100)]	C0P4E8 [145-165]	C0P4E8 1xPhospho [S151(100)]	1.58838	1.73602e-05	0.000800473	C0P4E8_MAIZE Nodulin-related protein 1
C0P4E8	[R].RPSQHRPSGGGSGDLASSAK.[L]	1xTMT6plex [K20];1xTMT6plex [N-Term];2xPhospho [S8(100); S12(100)]	C0P4E8 [14-33]	C0P4E8 2xPhospho [S21(100); S25(100)]	0.696079	0.000561074	0.00814612	C0P4E8_MAIZE Nodulin-related protein 1
C0P576	[R].HEPASSEPKPR.[G]	1xTMT6plex [K9];1xTMT6plex [N-Term];1xPhospho [S5(100)]	C0P576 [26-36]	C0P576 1xPhospho [S30(100)]	1.49347	2.20805e-05	0.000943795	C0P576_MAIZE UBP1-associated protein 2A
C0P576	[R].HEPASSEPKPR.[G]	1xTMT6plex [K9];1xTMT6plex [N-Term];1xPhospho [S6(100)]	C0P576 [26-36]	C0P576 1xPhospho [S31(100)]	1.41106	3.33836e-05	0.0012212	C0P576_MAIZE UBP1-associated protein 2A
C0P5A7	[K].QDTAGGASSEPSANESHKSATGADTEAGGDVAEKS.[-]	2xTMT6plex [K18; K34];1xTMT6plex [N-Term];1xPhospho [S/T]	C0P5A7 [98-132]	NA	1.51221	0.00062127	0.00872306	C0P5A7_MAIZE Growth-regulating-factor-inteacting factor2
C0P6K9	[R].SQSHSPNNAGSEDHETHK.[Q]	1xTMT6plex [K18];1xTMT6plex [N-Term];1xPhospho [S3(99.7)]	C0P6K9 [55-72]	C0P6K9 1xPhospho [S57(100)]	0.423895	8.47858e-06	0.000515113	C0P6K9_MAIZE GRAS transcription factor
C0P790	[R].ELRDGEASDDEEEYEAKEVEVEEVVDVR.[Q]	1xTMT6plex [K17];1xTMT6plex [N-Term];1xPhospho [S8(100)]	C0P790 [682-709]	C0P790 1xPhospho [S689(100)]	2.02792	0.000513842	0.00766005	C0P790_MAIZE Eukaryotic translation initiation factor 3 subunit B
C0P7D1	[R].IPNLSMTK.[T]	1xTMT6plex [K8];1xTMT6plex [N-Term];1xPhospho [S5(100)]	C0P7D1 [18-25]	C0P7D1 1xPhospho [S22(100)]	1.76112	9.909e-07	0.000137728	C0P7D1_MAIZE Plant intracellular Ras-group-related LRR protein 3
C0P7E6	[R].KPLQSDNTSHSQDDDSYSVTSSTVTSAR.[A]	1xTMT6plex [K1];1xTMT6plex [N-Term];1xPhospho [S11(100)]	C0P7E6 [149-176]	C0P7E6 1xPhospho [S159(100)]	1.66422	2.12839e-05	0.000917869	C0P7E6_MAIZE Protein WVD2-like 3
C0P7N5	[R].TSAPSGDSYYRPVDNLVPEGYADR.[I]	1xTMT6plex [N-Term];1xPhospho [S2(100)]	C0P7N5 [474-497]	C0P7N5 1xPhospho [S475(100)]	0.696267	0.000308746	0.0054075	C0P7N5_MAIZE DCD (Development and Cell Death) domain protein
C0P7S7	[R].SSGSFNR.[Q]	1xTMT6plex [N-Term];1xPhospho [S4(100)]	C0P7S7 [422-428]	C0P7S7 1xPhospho [S425(100)]	1.52014	1.90523e-06	0.000199008	C0P7S7_MAIZE Nuclear transport factor 2 (NTF2) family protein with RNA binding (RRM-RBD-RNP motifs) domain
C0PBT1	[R].WLSKLPVTSR.[I]	1xTMT6plex [K4];1xTMT6plex [N-Term];1xPhospho [S3(100)]	C0PBT1 [51-60]	C0PBT1 1xPhospho [S53(100)]	0.339197	1.29091e-07	4.24026e-05	C0PBT1_MAIZE Nucleoporin-related
C0PC61	[K].QLISGGK.[D]	1xTMT6plex [K7];1xTMT6plex [N-Term];1xPhospho [S4(100)]	C0PC61 [126-132]	C0PC61 1xPhospho [S129(100)]	0.684157	6.15761e-05	0.00179977	C0PC61_MAIZE Transaldolase
C0PD86	[R].SLSTLTR.[A]	1xTMT6plex [N-Term];1xPhospho [S3(99.6)]	C0PD86 [459-465]	C0PD86 1xPhospho [S461(100)]	0.60714	1.34449e-05	0.000685373	C0PD86_MAIZE Serine/threonine-protein phosphatase 2A 55 kDa regulatory subunit B
C0PD86	[R].SLSTLTR.[A]	1xTMT6plex [N-Term];1xPhospho [S/T]	C0PD86 [459-465]	NA	0.587599	2.46326e-05	0.00100827	C0PD86_MAIZE Serine/threonine-protein phosphatase 2A 55 kDa regulatory subunit B
C0PDY9	[R].AGSVALGDFLR.[R]	1xTMT6plex [N-Term];1xPhospho [S3(100)]	C0PDY9 [12-22]	C0PDY9 1xPhospho [S14(100)]	0.612537	5.29862e-05	0.00163791	C0PDY9_MAIZE Protein-serine/threonine phosphatase
C0PE74	[K].LQSFHIGK.[N]	1xTMT6plex [K8];1xTMT6plex [N-Term];1xPhospho [S3(100)]	C0PE74 [612-619]	C0PE74 1xPhospho [S614(100)]	0.614323	5.00819e-06	0.000358364	C0PE74_MAIZE MAP kinase kinase kinase27
C0PEI6	[K].AATADFGGKSFVR.[R]	1xTMT6plex [K9];1xTMT6plex [N-Term];1xPhospho [S10(100)]	C0PEI6 [14-26]	C0PEI6 1xPhospho [S23(100)]	0.655725	8.00281e-05	0.00215209	C0PEI6_MAIZE Pre-mRNA-splicing factor 18
C0PER5	[R].STSDKNETPTASNEDSSR.[H]	1xTMT6plex [K5];1xTMT6plex [N-Term];1xPhospho [T8(99.6)]	C0PER5 [51-68]	C0PER5 1xPhospho [T58(100)]	0.583875	8.9163e-06	0.00053004	C0PER5_MAIZE RNA-binding KH domain-containing protein
C0PH06	[R].IFQSSGKSDKSNEENN.[-]	2xTMT6plex [K7; K10];1xTMT6plex [N-Term];1xPhospho [S8(98.4)]	C0PH06 [374-389]	C0PH06 1xPhospho [S381(98.4)]	1.48268	0.000104964	0.00260374	C0PH06_MAIZE Peptidylprolyl isomerase
C0PHD2	[R].SLSPAPIPIPASPGIR.[S]	1xTMT6plex [N-Term];1xPhospho [S3(100)]	C0PHD2 [28-43]	C0PHD2 1xPhospho [S30(100)]	0.569912	4.46133e-05	0.00147844	C0PHD2_MAIZE NAD(H) kinase 1
C0PIZ5	[R].VKEGVEKSQDR.[S]	2xTMT6plex [K2; K7];1xTMT6plex [N-Term];1xPhospho [S8(100)]	C0PIZ5 [106-116]	C0PIZ5 1xPhospho [S113(100)]	1.88188	3.33239e-06	0.000287419	C0PIZ5_MAIZE Arginine/serine-rich splicing factor SC30 transcript VII
C0PIZ5	[K].EGVEKSQDRSR.[S]	1xTMT6plex [K5];1xTMT6plex [N-Term];2xPhospho [S6(100); S10(100)]	C0PIZ5 [108-118]	C0PIZ5 2xPhospho [S113(100); S117(100)]	1.71823	0.000302246	0.00531821	C0PIZ5_MAIZE Arginine/serine-rich splicing factor SC30 transcript VII
C0PJF1	[R].TYPKPPSRRSPSPPPPSR.[R]	1xTMT6plex [K4];1xTMT6plex [N-Term];3xPhospho [T1(97.6); Y2(98.8); S12(98.8)]	C0PJF1 [317-334]	C0PJF1 3xPhospho [T317(98.2); Y318(99.1); S328(99.1)]	3.08668	1.99949e-06	0.000204969	C0PJF1_MAIZE HSP20-like chaperones superfamily protein
C0PJF1	[R].TYPKPPSRRSPSPPPPSR.[R]	1xTMT6plex [K4];1xTMT6plex [N-Term];3xPhospho [S7(97.6); S10(98.8); S12(98.8)]	C0PJF1 [317-334]	C0PJF1 3xPhospho [S323(100); S326(100); S328(100)]	1.9099	3.07552e-06	0.000272564	C0PJF1_MAIZE HSP20-like chaperones superfamily protein
C0PJF1	[R].TYPKPPSRR.[PSL]	1xTMT6plex [K4];1xTMT6plex [N-Term];1xPhospho [S7(100)]	C0PJF1 [206-214]; [317-325]; [345-353]; [373-381]; [401-409]	C0PJF1 1xPhospho [S212(100)]; 1xPhospho [S323(100)]; 1xPhospho [S351(100)]; 1xPhospho [S379(100)]; 1xPhospho [S407(100)]	1.67019	3.74322e-07	8.12573e-05	C0PJF1_MAIZE HSP20-like chaperones superfamily protein
C0PJF1	[R].TYPKPPSR.[R]	1xTMT6plex [K4];1xTMT6plex [N-Term];1xPhospho [S7(100)]	C0PJF1 [206-213]; [317-324]; [345-352]; [373-380]; [401-408]	C0PJF1 1xPhospho [S212(100)]; 1xPhospho [S323(100)]; 1xPhospho [S351(100)]; 1xPhospho [S379(100)]; 1xPhospho [S407(100)]	1.52178	7.95149e-07	0.000121923	C0PJF1_MAIZE HSP20-like chaperones superfamily protein
C0PJF1	[R].TYPKPPSRRSPSPPPPSR.[R]	1xTMT6plex [K4];1xTMT6plex [N-Term];3xPhospho [S12(99.1); Y/S/T]	C0PJF1 [317-334]	C0PJF1 3xPhospho [S326(100); S328(100); Y/S/T]	1.66613	3.73783e-05	0.00130352	C0PJF1_MAIZE HSP20-like chaperones superfamily protein
C0PJF1	[R].TYHKPPSR.[R]	1xTMT6plex [K4];1xTMT6plex [N-Term];1xPhospho [S7(100)]	C0PJF1 [261-268]	C0PJF1 1xPhospho [S267(100)]	1.69659	1.19934e-06	0.000154906	C0PJF1_MAIZE HSP20-like chaperones superfamily protein
C4IZF6	[R].NPSNSSQISR.[A]	1xTMT6plex [N-Term];1xPhospho [S]	C4IZF6 [453-462]	NA	0.660979	3.84919e-05	0.00132797	C4IZF6_MAIZE Autophagy-related protein 13a
C4J039	[K].LSIQSLAR.[K]	1xTMT6plex [N-Term];1xPhospho [S5(100)]	C4J039 [3-10]	C4J039 1xPhospho [S7(100)]	0.497757	2.79465e-06	0.000253487	C4J039_MAIZE Putative calcium-binding protein CML36
C4J039	[R].KLSLPSPK.[R]	2xTMT6plex [K1; K8];1xTMT6plex [N-Term];1xPhospho [S3(100)]	C4J039 [11-18]	C4J039 1xPhospho [S13(100)]	0.627823	1.4215e-05	0.000709648	C4J039_MAIZE Putative calcium-binding protein CML36
C4J077	[K].ESSASPLSR.[N]	1xTMT6plex [N-Term];1xPhospho [S2(99.3)]	C4J077 [342-350]	C4J077 1xPhospho [S343(99.3)]	0.649711	0.000135628	0.00309731	C4J077_MAIZE Protein ABIL1
C4J077	[K].ESSASPLSR.[N]	1xTMT6plex [N-Term];1xPhospho [S5(99.3)]	C4J077 [342-350]	C4J077 1xPhospho [S346(99.3)]	0.544293	7.37932e-07	0.000115358	C4J077_MAIZE Protein ABIL1
C4J182	[R].HHDLPSEPEDVGNHTPDPDQSSGK.[N]	1xTMT6plex [K24];1xTMT6plex [N-Term];1xPhospho [S6(100)]	C4J182 [111-134]	C4J182 1xPhospho [S116(100)]	1.67756	3.44927e-05	0.00124561	C4J182_MAIZE Protein WVD2-like 3
C4J182	[K].KLPTTRPKSPK.[L]	3xTMT6plex [K1; K8; K11];1xTMT6plex [N-Term];1xPhospho [S9(100)]	C4J182 [266-276]	C4J182 1xPhospho [S274(100)]	1.46399	0.000193217	0.00392942	C4J182_MAIZE Protein WVD2-like 3
C4J182	[K].KLPTTRPKSPK.[L]	3xTMT6plex [K1; K8; K11];1xTMT6plex [N-Term];1xPhospho [T/S]	C4J182 [266-276]	NA	1.58787	0.000112536	0.00273964	C4J182_MAIZE Protein WVD2-like 3
C4J182	[K].TASTSMETSNSSSESEGTRPCCR.[A]	2xCarbamidomethyl [C21; C22];1xTMT6plex [N-Term];2xPhospho [S13(99.8); S/T]	C4J182 [282-304]	C4J182 2xPhospho [S294(99.8); S/T]	1.76921	3.44249e-06	0.000295595	C4J182_MAIZE Protein WVD2-like 3
C4J182	[K].TASTSMETSNSSSESEGTRPCCR.[A]	2xCarbamidomethyl [C21; C22];1xOxidation [M6];1xTMT6plex [N-Term];1xPhospho [S11(99)]	C4J182 [282-304]	C4J182 1xPhospho [S292(99)]	1.45498	0.000258842	0.00478548	C4J182_MAIZE Protein WVD2-like 3
C4J182	[R].HHDLPSEPEDVGNHTPDPDQSSGK.[N]	1xTMT6plex [K24];1xTMT6plex [N-Term];2xPhospho [S6(100); T15(100)]	C4J182 [111-134]	C4J182 2xPhospho [S116(100); T125(100)]	1.5772	0.000580769	0.00833615	C4J182_MAIZE Protein WVD2-like 3
C4J182	[K].TASTSMETSNSSSESEGTRPCCR.[A]	2xCarbamidomethyl [C21; C22];1xTMT6plex [N-Term];1xPhospho [S11(98.9)]	C4J182 [282-304]	C4J182 1xPhospho [S292(99.1)]	1.52524	7.2947e-07	0.000115358	C4J182_MAIZE Protein WVD2-like 3
C4J182	[K].TASTSMETSNSSSESEGTRPCCR.[A]	2xCarbamidomethyl [C21; C22];1xTMT6plex [N-Term];2xPhospho [S11(99.4); S13(99.4)]	C4J182 [282-304]	C4J182 2xPhospho [S292(99.4); S294(99.4)]	1.70986	1.43276e-05	0.000711592	C4J182_MAIZE Protein WVD2-like 3
C4J1T9	[R].SSTSESGAIITISK.[E]	1xTMT6plex [K14];1xTMT6plex [N-Term];1xPhospho [S1(99.7)]	C4J1T9 [474-487]	C4J1T9 1xPhospho [S474(99.7)]	0.633871	5.7326e-07	0.00010548	C4J1T9_MAIZE WEB family protein
C4J1T9	[R].SSTSESGAIITISK.[E]	1xTMT6plex [K14];1xTMT6plex [N-Term];1xPhospho [S/T]	C4J1T9 [474-487]	NA	0.550649	2.245e-06	0.00022017	C4J1T9_MAIZE WEB family protein
C4J1T9	[R].SSTSESGAIITISK.[E]	1xTMT6plex [K14];1xTMT6plex [N-Term];1xPhospho [S2(100)]	C4J1T9 [474-487]	C4J1T9 1xPhospho [S475(100)]	0.620099	2.09322e-06	0.000210069	C4J1T9_MAIZE WEB family protein
C4J1T9	[R].SSTSESGAIITISKEEFVSLSR.[K]	1xTMT6plex [K14];1xTMT6plex [N-Term];1xPhospho [S2(99.5)]	C4J1T9 [474-495]	C4J1T9 1xPhospho [S475(99.7)]	0.680386	0.000633865	0.00883569	C4J1T9_MAIZE WEB family protein
C4J477	[R].TSSSSSSSSDDEEEEVIDENGEIVKR.[K]	1xTMT6plex [K25];1xTMT6plex [N-Term];1xPhospho [S9(99.4)]	C4J477 [87-112]	C4J477 1xPhospho [S95(99.4)]	0.484164	2.75834e-07	6.57916e-05	C4J477_MAIZE Dehydrin3
C4J4L1	[R].QPTLGEMTLEDFLVK.[A]	1xTMT6plex [K15];1xTMT6plex [N-Term];1xPhospho [T3(100)]	C4J4L1 [132-146]	C4J4L1 1xPhospho [T134(100)]	0.617343	1.32891e-05	0.000684655	C4J4L1_MAIZE ABSCISIC ACID-INSENSITIVE 5-like protein 2
C4J4W6	[R].SSFSELLGAVVLPPPSGVK.[R]	1xTMT6plex [K19];1xTMT6plex [N-Term];1xPhospho [S1(100)]	C4J4W6 [221-239]	C4J4W6 1xPhospho [S221(100)]	0.690638	3.3242e-05	0.00121866	C4J4W6_MAIZE Os05g0597150-like protein
C4J515	[R].TVTIKEDRPAQEGSGGASLER.[K]	1xTMT6plex [K5];1xTMT6plex [N-Term];1xPhospho [T3(100)]	C4J515 [151-171]	C4J515 1xPhospho [T153(100)]	0.673163	4.91766e-06	0.000354147	C4J515_MAIZE Uncharacterized protein
C4J515	[R].VPSNINER.[S]	1xTMT6plex [N-Term];1xPhospho [S3(100)]	C4J515 [211-218]	C4J515 1xPhospho [S213(100)]	0.643523	3.66683e-05	0.00128572	C4J515_MAIZE Uncharacterized protein
C4J9I2	[R].AGSNAGSYEAPQGR.[K]	1xTMT6plex [N-Term];1xPhospho [S3(100)]	C4J9I2 [483-496]	C4J9I2 1xPhospho [S485(100)]	0.66555	1.09845e-05	0.000604617	C4J9I2_MAIZE Uncharacterized protein
C4J9I2	[R].ATPTGLADLSGVPGGAGLR.[S]	1xTMT6plex [N-Term];1xPhospho [T2(100)]	C4J9I2 [294-312]	C4J9I2 1xPhospho [T295(100)]	0.489387	3.44546e-07	7.74026e-05	C4J9I2_MAIZE Uncharacterized protein
C4JA23	[K].VLVGSASK.[K]	1xTMT6plex [K8];1xTMT6plex [N-Term];1xPhospho [S7(100)]	C4JA23 [270-277]	C4JA23 1xPhospho [S276(100)]	0.683088	3.49967e-05	0.0012521	C4JA23_MAIZE D111/G-patch domain-containing protein
C4JAE0	[R].DGGSYGGGDRYSRDR.[S]	1xTMT6plex [N-Term];1xPhospho [S12(98.9)]	C4JAE0 [187-201]	C4JAE0 1xPhospho [S198(100)]	1.66478	2.95917e-05	0.0011321	C4JAE0_MAIZE Glycine-rich RNA-binding protein RZ1A
C4JAN7	[R].AKSDATETPR.[H]	1xTMT6plex [K2];1xTMT6plex [N-Term];1xPhospho [S3(100)]	C4JAN7 [247-256]	C4JAN7 1xPhospho [S249(100)]	1.66741	2.0005e-07	5.36802e-05	C4JAN7_MAIZE Octicosapeptide/Phox/Bem1p family protein
C4JC05	[R].RDSESYVR.[Y]	1xTMT6plex [N-Term];1xPhospho [S/Y]	C4JC05 [137-144]	NA	0.626056	5.55701e-05	0.00167752	C4JC05_MAIZE Bifunctional protein FolD 1 mitochondrial
C4JC43	[R].VSDDFINPTAPSFSAPSRPTNEEPARPSVK.[R]	1xTMT6plex [K30];1xTMT6plex [N-Term];1xPhospho [S28(100)]	C4JC43 [418-447]	C4JC43 1xPhospho [S445(100)]	0.608875	2.4015e-05	0.00099351	C4JC43_MAIZE Target of Myb protein 1
C4JC43	[R].SYPSPLLPPPPASK.[R]	1xTMT6plex [K14];1xTMT6plex [N-Term];1xPhospho [S4(100)]	C4JC43 [346-359]	C4JC43 1xPhospho [S349(100)]	0.70956	2.3799e-05	0.000987686	C4JC43_MAIZE Target of Myb protein 1
K7TI82	[R].YDDRPWERSEPR.[R]	1xTMT6plex [N-Term];1xPhospho [S9(100)]	K7TI82 [276-287]	K7TI82 1xPhospho [S284(100)]	1.43795	9.26081e-06	0.00054054	K7TI82_MAIZE C3H transcription factor
K7TJA7	[R].ASTSESGANIAISKEEFESLSR.[K]	1xTMT6plex [K14];1xTMT6plex [N-Term];1xPhospho [S2(100)]	K7TJA7 [474-495]	K7TJA7 1xPhospho [S475(100)]	0.632237	5.73839e-06	0.000393141	K7TJA7_MAIZE Putative DUF827 domain containing family protein
K7TJA7	[R].ASTSESGANIAISK.[E]	1xTMT6plex [K14];1xTMT6plex [N-Term];1xPhospho [S2(100)]	K7TJA7 [474-487]	K7TJA7 1xPhospho [S475(100)]	0.509437	6.58548e-06	0.000431399	K7TJA7_MAIZE Putative DUF827 domain containing family protein
K7TMH1	[R].LVTASPSLR.[F]	1xTMT6plex [N-Term];1xPhospho [S7(100)]	K7TMH1 [8-16]	K7TMH1 1xPhospho [S14(100)]	0.661294	3.9448e-06	0.000316609	K7TMH1_MAIZE OJ000126_13.10 protein
K7TSF9	[K].VLEQEPEVLPCLAADSPLSPQPSAAGTPR.[L]	1xCarbamidomethyl [C11];1xTMT6plex [N-Term];1xPhospho [T27(99.6)]	K7TSF9 [54-82]	K7TSF9 1xPhospho [T80(99.6)]	0.701465	9.56685e-05	0.00244486	K7TSF9_MAIZE Fructose-2,6-bisphosphatase
K7TT82	[R].SSTDNFSK.[E]	1xTMT6plex [K8];1xTMT6plex [N-Term];1xPhospho [S2(99.7)]	K7TT82 [770-777]	K7TT82 1xPhospho [S771(99.7)]	0.58536	0.000122992	0.00288725	K7TT82_MAIZE Orphans transcription factor
K7TVS3	[R].SNSRDLDVQFANLSLK.[H]	1xTMT6plex [K16];1xTMT6plex [N-Term];1xPhospho [S]	K7TVS3 [317-332]	NA	0.708305	3.46936e-05	0.00124588	K7TVS3_MAIZE BZIP transcription factor
K7TVS3	[R].TSSESFIEEQPPSWLDDLLNEPETPAAR.[Q]	1xTMT6plex [N-Term];1xPhospho [S3(99.5)]	K7TVS3 [50-77]	K7TVS3 1xPhospho [S52(99.7)]	0.411827	6.82276e-08	3.29701e-05	K7TVS3_MAIZE BZIP transcription factor
K7TVS3	[R].SNSRDLDVQFANLSLK.[H]	1xTMT6plex [K16];1xTMT6plex [N-Term];1xPhospho [S3(99.6)]	K7TVS3 [317-332]	K7TVS3 1xPhospho [S319(99.8)]	0.689983	1.94357e-05	0.000860964	K7TVS3_MAIZE BZIP transcription factor
K7TVS3	[R].TSSESFIEEQPPSWLDDLLNEPETPAAR.[Q]	1xTMT6plex [N-Term];1xPhospho [S/T]	K7TVS3 [50-77]	NA	0.605726	3.87614e-06	0.000314651	K7TVS3_MAIZE BZIP transcription factor
K7TX82	[R].SGSMDGDTSPFEGESALSSGLPDYAK.[K]	1xTMT6plex [K26];1xTMT6plex [N-Term];1xPhospho [S/T/Y]	K7TX82 [190-215]	NA	0.691581	2.19651e-05	0.000943033	K7TX82_MAIZE Transcription factor VIP1
K7U3L1	[R].SRSRSPQQYPTDGK.[R]	1xTMT6plex [K14];1xTMT6plex [N-Term];3xPhospho [S1(100); S3(100); S5(100)]	K7U3L1 [70-83]	K7U3L1 3xPhospho [S70(100); S72(100); S74(100)]	1.99797	0.000671731	0.00925007	K7U3L1_MAIZE Zinc finger CCCH domain-containing protein 28
K7U3X9	[R].SQSDIPFGLAQLSPPLPPPAPVK.[R]	1xTMT6plex [K23];1xTMT6plex [N-Term];2xPhospho [S3(99.6); S13(100)]	K7U3X9 [137-159]	K7U3X9 2xPhospho [S139(99.6); S149(100)]	0.606267	1.40205e-06	0.000167207	K7U3X9_MAIZE Putative bZIP transcription factor superfamily protein
K7U3X9	[R].SQSDIPFGLAQLSPPLPPPAPVKR.[E]	1xTMT6plex [K23];1xTMT6plex [N-Term];1xPhospho [S3(99.6)]	K7U3X9 [137-160]	K7U3X9 1xPhospho [S139(99.6)]	0.374979	7.49638e-09	1.33784e-05	K7U3X9_MAIZE Putative bZIP transcription factor superfamily protein
K7U3X9	[R].SQSDIPFGLAQLSPPLPPPAPVK.[R]	1xTMT6plex [K23];1xTMT6plex [N-Term];1xPhospho [S3(99.8)]	K7U3X9 [137-159]	K7U3X9 1xPhospho [S139(99.8)]	0.355509	1.94149e-07	5.35851e-05	K7U3X9_MAIZE Putative bZIP transcription factor superfamily protein
K7U3X9	[R].SQSDIPFGLAQLSPPLPPPAPVKR.[E]	1xTMT6plex [K23];1xTMT6plex [N-Term];1xPhospho [S]	K7U3X9 [137-160]	NA	0.377849	4.34196e-09	1.04858e-05	K7U3X9_MAIZE Putative bZIP transcription factor superfamily protein
K7U3X9	[R].SLSMDSFMGK.[L]	1xTMT6plex [K10];1xTMT6plex [N-Term];1xPhospho [S3(100)]	K7U3X9 [243-252]	K7U3X9 1xPhospho [S245(100)]	0.560757	1.26229e-06	0.000160443	K7U3X9_MAIZE Putative bZIP transcription factor superfamily protein
K7U3X9	[K].LNFAAGDESPKLPLPSPR.[A]	1xTMT6plex [K11];1xTMT6plex [N-Term];2xPhospho [S9(100); S16(100)]	K7U3X9 [253-270]	K7U3X9 2xPhospho [S261(100); S268(100)]	0.583617	3.30022e-06	0.00028592	K7U3X9_MAIZE Putative bZIP transcription factor superfamily protein
K7U3X9	[R].SQSDIPFGLAQLSPPLPPPAPVK.[R]	1xTMT6plex [K23];1xTMT6plex [N-Term];1xPhospho [S]	K7U3X9 [137-159]	NA	0.264284	3.12627e-09	8.88796e-06	K7U3X9_MAIZE Putative bZIP transcription factor superfamily protein
K7U3X9	[R].SLSMDSFMGK.[L]	2xOxidation [M4; M8];1xTMT6plex [K10];1xTMT6plex [N-Term];1xPhospho [S3(99.7)]	K7U3X9 [243-252]	K7U3X9 1xPhospho [S245(99.7)]	0.638351	7.97918e-06	0.000490948	K7U3X9_MAIZE Putative bZIP transcription factor superfamily protein
K7U3X9	[R].SQSDIPFGLAQLSPPLPPPAPVK.[R]	1xTMT6plex [K23];1xTMT6plex [N-Term];2xPhospho [S13(100); S]	K7U3X9 [137-159]	K7U3X9 2xPhospho [S149(100); S]	0.491323	1.1095e-06	0.000146819	K7U3X9_MAIZE Putative bZIP transcription factor superfamily protein
K7U5M9	[R].SVSLVQK.[H]	1xTMT6plex [K7];1xTMT6plex [N-Term];1xPhospho [S3(100)]	K7U5M9 [510-516]	K7U5M9 1xPhospho [S512(100)]	0.673571	4.45663e-06	0.000335028	K7U5M9_MAIZE DNAJ heat shock N-terminal domain-containing protein
K7U9C9	[R].NDSSSFGK.[G]	1xTMT6plex [K8];1xTMT6plex [N-Term];1xPhospho [S3(100)]	K7U9C9 [568-575]	K7U9C9 1xPhospho [S570(100)]	0.59594	3.01029e-06	0.000269253	K7U9C9_MAIZE Putative DEAD-box ATP-dependent RNA helicase family protein
K7UC31	[K].QSTPEHQR.[N]	1xTMT6plex [N-Term];1xPhospho [T3(99.6)]	K7UC31 [235-242]	K7UC31 1xPhospho [T237(100)]	0.622168	2.2443e-05	0.000950285	K7UC31_MAIZE DNA-binding bromodomain-containing protein
K7UHG9	[R].RTSDALEEFESFK.[E]	1xTMT6plex [K13];1xTMT6plex [N-Term];1xPhospho [T/S]	K7UHG9 [503-515]	NA	0.71329	0.000266297	0.00487531	K7UHG9_MAIZE Autophagy-related protein 13a
K7ULI1; A0A1X7YIT5	[R].LATPPEK.[QG]	1xTMT6plex [K7];1xTMT6plex [N-Term];1xPhospho [T3(100)]	K7ULI1 [78-84]; A0A1X7YIT5 [81-87]	K7ULI1 1xPhospho [T80(100)]; A0A1X7YIT5 1xPhospho [T83(100)]	0.696162	0.000174322	0.00366076	K7ULI1_MAIZE Putative WEB family protein chloroplastic
K7ULI1	[K].VKENDGDSQVDLESNR.[G]	1xTMT6plex [K2];1xTMT6plex [N-Term];1xPhospho [S8(100)]	K7ULI1 [699-714]	K7ULI1 1xPhospho [S706(100)]	0.490087	1.29441e-05	0.000675892	K7ULI1_MAIZE Putative WEB family protein chloroplastic
K7ULI1	[K].VKENDGDSQVDLESNRGDAGVDSNGLLPTK.[Q]	2xTMT6plex [K2; K30];1xTMT6plex [N-Term];1xPhospho [S8(100)]	K7ULI1 [699-728]	K7ULI1 1xPhospho [S706(100)]	0.606126	0.000266346	0.00487531	K7ULI1_MAIZE Putative WEB family protein chloroplastic
K7ULI1	[K].VKENDGDSQVDLESNRGDAGVDSNGLLPTK.[Q]	2xTMT6plex [K2; K30];1xTMT6plex [N-Term];1xPhospho [S14(100)]	K7ULI1 [699-728]	K7ULI1 1xPhospho [S712(100)]	0.67987	6.56699e-05	0.00187607	K7ULI1_MAIZE Putative WEB family protein chloroplastic
K7UN15	[R].SRALSIPLSSR.[A]	1xTMT6plex [N-Term];1xPhospho [S1(99.4)]	K7UN15 [22-32]	K7UN15 1xPhospho [S22(99.4)]	0.417484	8.09026e-07	0.000123074	K7UN15_MAIZE Regulatory protein RecX family protein
K7US34	[R].SPNAAIAK.[K]	1xTMT6plex [K8];1xTMT6plex [N-Term];1xPhospho [S1(100)]	K7US34 [294-301]	K7US34 1xPhospho [S294(100)]	0.65489	0.000398728	0.00644099	K7US34_MAIZE Zinc finger CCCH domain-containing protein 40
K7US34	[R].HDKKPDDGETNSSR.[S]	2xTMT6plex [K3; K4];1xTMT6plex [N-Term];1xPhospho [S12(99.2)]	K7US34 [136-149]	K7US34 1xPhospho [S147(99.2)]	2.2348	2.33439e-06	0.00022778	K7US34_MAIZE Zinc finger CCCH domain-containing protein 40
K7USI8	[R].GDLPDSVTNAKPAPIVLENLETK.[K]	2xTMT6plex [K11; K23];1xTMT6plex [N-Term];1xPhospho [S6(100)]	K7USI8 [89-111]	K7USI8 1xPhospho [S94(100)]	1.47141	5.14896e-05	0.00161228	K7USI8_MAIZE Polyneuridine-aldehyde esterase
K7USS0	[K].SFTSLAEAAATAAAK.[E]	1xTMT6plex [K15];1xTMT6plex [N-Term];1xPhospho [S1(99.8)]	K7USS0 [133-147]	K7USS0 1xPhospho [S133(100)]	0.709095	0.000239318	0.00453741	K7USS0_MAIZE Oligopeptide transporter-like protein
K7UTA0	[K].VATPESPAPPAAAANYFK.[K]	1xTMT6plex [K18];1xTMT6plex [N-Term];1xPhospho [S6(100)]	K7UTA0 [286-303]	K7UTA0 1xPhospho [S291(100)]	0.562059	1.14402e-05	0.000619114	K7UTA0_MAIZE Trihelix transcription factor GTL2
K7UXX0	[K].QLLASLSGIGVK.[A]	1xTMT6plex [K12];1xTMT6plex [N-Term];1xPhospho [S7(100)]	K7UXX0 [82-93]	K7UXX0 1xPhospho [S88(100)]	0.495212	3.11382e-07	7.24807e-05	K7UXX0_MAIZE Uncharacterized protein
K7UYU6	[K].SKSLPAR.[R]	1xTMT6plex [K2];1xTMT6plex [N-Term];1xPhospho [S3(100)]	K7UYU6 [7-13]	K7UYU6 1xPhospho [S9(100)]	0.689956	5.86191e-05	0.00174502	K7UYU6_MAIZE Uncharacterized protein
K7UYU6	[R].SSSGLEFSIGR.[G]	1xTMT6plex [N-Term];1xPhospho [S3(100)]	K7UYU6 [56-66]	K7UYU6 1xPhospho [S58(100)]	0.63908	4.56106e-05	0.00149863	K7UYU6_MAIZE Uncharacterized protein
K7UZ29	[K].MKGSFRK.[S]	2xTMT6plex [K2; K7];1xTMT6plex [N-Term];1xPhospho [S4(100)]	K7UZ29 [96-102]	K7UZ29 1xPhospho [S99(100)]	0.485262	3.92136e-07	8.23486e-05	K7UZ29_MAIZE DUF3511 domain protein
K7UZS2	[R].KSGGVWK.[W]	2xTMT6plex [K1; K7];1xTMT6plex [N-Term];1xPhospho [S2(100)]	K7UZS2 [503-509]	K7UZS2 1xPhospho [S504(100)]	2.03551	1.79745e-07	5.22535e-05	K7UZS2_MAIZE Galactose oxidase/kelch repeat superfamily protein
K7V1L3	[R].ANSIGGFK.[G]	1xTMT6plex [K8];1xTMT6plex [N-Term];1xPhospho [S3(100)]	K7V1L3 [113-120]	K7V1L3 1xPhospho [S115(100)]	0.668373	1.3572e-05	0.000690027	K7V1L3_MAIZE Putative DUF1296 domain containing family protein
K7V2B3	[R].APTPAVGTPK.[Q]	1xTMT6plex [K10];1xTMT6plex [N-Term];1xPhospho [T8(100)]	K7V2B3 [341-350]	K7V2B3 1xPhospho [T348(100)]	0.656857	6.93893e-06	0.000440175	K7V2B3_MAIZE Transcription factor IIA alpha/beta subunit
K7V2V0	[R].VALSPVKEAAAVPK.[E]	2xTMT6plex [K7; K14];1xTMT6plex [N-Term];1xPhospho [S4(100)]	K7V2V0 [11-24]	K7V2V0 1xPhospho [S14(100)]	1.40494	3.92343e-06	0.000316609	K7V2V0_MAIZE BAG family molecular chaperone regulator 1
K7V336	[R].TTETERTSLAATSKEEDEEK.[A]	2xTMT6plex [K14; K20];1xTMT6plex [N-Term];1xPhospho [T/S]	K7V336 [148-167]	NA	2.37636	2.36325e-06	0.000229437	K7V336_MAIZE Hsp20/alpha crystallin family protein
K7V336	[R].TTETERTSLAATSK.[E]	1xTMT6plex [K14];1xTMT6plex [N-Term];1xPhospho [T/S]	K7V336 [148-161]	NA	1.64976	0.000405934	0.00652467	K7V336_MAIZE Hsp20/alpha crystallin family protein
K7V336	[R].TTETERTSLAATSKEEDEEK.[A]	2xTMT6plex [K14; K20];1xTMT6plex [N-Term];1xPhospho [S8(99.5)]	K7V336 [148-167]	K7V336 1xPhospho [S155(99.5)]	2.12435	6.40532e-07	0.000109496	K7V336_MAIZE Hsp20/alpha crystallin family protein
K7V336	[R].TSLAATSK.[E]	1xTMT6plex [K8];1xTMT6plex [N-Term];1xPhospho [S2(100)]	K7V336 [154-161]	K7V336 1xPhospho [S155(100)]	1.45394	0.000130678	0.00300559	K7V336_MAIZE Hsp20/alpha crystallin family protein
K7V336	[R].TSLAATSKEEDEEK.[A]	2xTMT6plex [K8; K14];1xTMT6plex [N-Term];1xPhospho [S2(100)]	K7V336 [154-167]	K7V336 1xPhospho [S155(100)]	2.01438	1.34008e-08	1.52296e-05	K7V336_MAIZE Hsp20/alpha crystallin family protein
K7V386	[R].SLSSLTR.[A]	1xTMT6plex [N-Term];1xPhospho [S3(100)]	K7V386 [460-466]	K7V386 1xPhospho [S462(100)]	0.679176	3.94879e-05	0.00135253	K7V386_MAIZE Serine/threonine-protein phosphatase 2A 55 kDa regulatory subunit B
K7V5D2	[R].AYSRTDEYYDNVDDR.[M]	1xTMT6plex [N-Term];1xPhospho [S3(100)]	K7V5D2 [30-44]	K7V5D2 1xPhospho [S32(100)]	1.64277	5.06827e-07	9.99174e-05	K7V5D2_MAIZE Bundle sheath strands specific1
K7V5J0	[K].TEDAKSEHYER.[K]	1xTMT6plex [K5];1xTMT6plex [N-Term];1xPhospho [S6(100)]	K7V5J0 [369-379]	K7V5J0 1xPhospho [S374(100)]	1.41956	8.74624e-05	0.00229901	K7V5J0_MAIZE Cwf21
K7V5J0	[R].HDSESDTDSGYGKK.[K]	2xTMT6plex [K13; K14];1xTMT6plex [N-Term];3xPhospho [S3(100); S5(100); S9(100)]	K7V5J0 [389-402]; [424-437]	K7V5J0 3xPhospho [S391(100); S393(100); S397(100)]; 3xPhospho [S426(100); S428(100); S432(100)]	2.11587	3.34376e-05	0.0012212	K7V5J0_MAIZE Cwf21
K7V5J8	[R].ASSGVDFDPFTAALLEATK.[A]	1xTMT6plex [K19];1xTMT6plex [N-Term];1xPhospho [S/T]	K7V5J8 [231-249]	NA	0.388856	3.07116e-08	2.37339e-05	K7V5J8_MAIZE Uncharacterized protein
K7V5J8	[R].ASSGVDFDPFTAALLEATK.[A]	1xTMT6plex [K19];1xTMT6plex [N-Term];1xPhospho [S3(99.5)]	K7V5J8 [231-249]	K7V5J8 1xPhospho [S233(99.5)]	0.430214	9.64014e-07	0.000135997	K7V5J8_MAIZE Uncharacterized protein
K7VBK7; A0A1D6MF41	[K].LFGDLLSIAK.[T]	1xTMT6plex [K10];1xTMT6plex [N-Term];1xPhospho [S7(100)]	K7VBK7 [619-628]; A0A1D6MF41 [659-668]	K7VBK7 1xPhospho [S625(100)]; A0A1D6MF41 1xPhospho [S665(100)]	0.59922	0.000122824	0.00288681	K7VBK7_MAIZE Putative VHS/GAT domain containing family protein
K7VCW8	[R].GSSAASPPSEAVVTK.[V]	1xTMT6plex [K15];1xTMT6plex [N-Term];1xPhospho [S6(100)]	K7VCW8 [201-215]	K7VCW8 1xPhospho [S206(100)]	0.676682	3.5296e-06	0.000300405	K7VCW8_MAIZE Uncharacterized protein
K7VEA5	[K].QLQQQQRPASASASSR.[Q]	1xTMT6plex [N-Term];1xPhospho [S10(99.2)]	K7VEA5 [682-697]	K7VEA5 1xPhospho [S691(99.2)]	0.669523	1.13223e-05	0.000614456	K7VEA5_MAIZE Kinesin-like protein
K7VEQ6	[K].LAFSTVGTPDYIAPEVLLK.[K]	1xTMT6plex [K19];1xTMT6plex [N-Term];1xPhospho [T5(99.7)]	K7VEQ6 [322-340]	K7VEQ6 1xPhospho [T326(99.7)]	0.695361	9.46046e-05	0.0024328	K7VEQ6_MAIZE Putative AGC protein kinase family protein
K7VHU4	[R].LQTILSGK.[D]	1xTMT6plex [K8];1xTMT6plex [N-Term];1xPhospho [S6(100)]	K7VHU4 [107-114]	K7VHU4 1xPhospho [S112(100)]	0.668252	5.43127e-05	0.00165933	K7VHU4_MAIZE DUF1685 family protein
K7VHU4	[R].TRSDEATAAAFLGMEPLR.[L]	1xTMT6plex [N-Term];1xPhospho [S3(99.7)]	K7VHU4 [80-97]	K7VHU4 1xPhospho [S82(99.7)]	0.693362	0.000186019	0.00382735	K7VHU4_MAIZE DUF1685 family protein
K7VHU4	[R].SMSELEFEEVK.[G]	1xTMT6plex [K11];1xTMT6plex [N-Term];1xPhospho [S1(100)]	K7VHU4 [141-151]	K7VHU4 1xPhospho [S141(100)]	0.383184	2.28501e-08	1.91941e-05	K7VHU4_MAIZE DUF1685 family protein
K7VJ58	[R].RPAQSRPPAR.[R]	1xTMT6plex [N-Term];1xPhospho [S5(100)]	K7VJ58 [52-61]	K7VJ58 1xPhospho [S56(100)]	0.634457	1.5826e-05	0.000759002	K7VJ58_MAIZE Late embryogenesis abundant (LEA) hydroxyproline-rich glycoprotein family
K7VJK4	[R].VFSQLIK.[A]	1xTMT6plex [K7];1xTMT6plex [N-Term];1xPhospho [S3(100)]	K7VJK4 [832-838]	K7VJK4 1xPhospho [S834(100)]	0.476038	1.92235e-05	0.00085379	K7VJK4_MAIZE Putative receptor-like protein kinase family protein
K7VLK5	[K].TDVDRPVITPAGPSGPSSPQSEAGESNVFR.[Q]	1xTMT6plex [N-Term];1xPhospho [S/T]	K7VLK5 [859-888]	NA	0.687327	3.52178e-05	0.00125537	K7VLK5_MAIZE Villin-2
K7VPB1	[R].HITEEPR.[D]	1xTMT6plex [N-Term];1xPhospho [T3(100)]	K7VPB1 [288-294]	K7VPB1 1xPhospho [T290(100)]	1.51142	6.43953e-06	0.000427532	K7VPB1_MAIZE Pre-mRNA-splicing factor of RES complex protein
K7VPY5	[R].VLSDLWR.[K]	1xTMT6plex [N-Term];1xPhospho [S3(100)]	K7VPY5 [409-415]	K7VPY5 1xPhospho [S411(100)]	0.415399	0.000105651	0.00261353	K7VPY5_MAIZE Interactor of constitutive active ROPs 1
K7VRB6	[R].TSSYPQK.[E]	1xTMT6plex [K7];1xTMT6plex [N-Term];1xPhospho [S3(100)]	K7VRB6 [198-204]	K7VRB6 1xPhospho [S200(100)]	0.713227	0.000361533	0.00602659	K7VRB6_MAIZE Topoisomerase II-associated protein PAT1
K7VRB6	[R].TSSYPQK.[E]	1xTMT6plex [K7];1xTMT6plex [N-Term];1xPhospho [S2(99.5)]	K7VRB6 [198-204]	K7VRB6 1xPhospho [S199(99.5)]	0.704062	0.000211235	0.00416435	K7VRB6_MAIZE Topoisomerase II-associated protein PAT1
K7W0M3	[R].RENSLRVEDDAAEATPSH.[-]	1xTMT6plex [N-Term];1xPhospho [S4(100)]	K7W0M3 [319-336]	K7W0M3 1xPhospho [S322(100)]	1.463	0.000180596	0.00374368	K7W0M3_MAIZE DNAJ heat shock N-terminal domain-containing protein
K7W1A6	[R].SSSSSSFTNHQLPDK.[Q]	1xTMT6plex [K15];1xTMT6plex [N-Term];1xPhospho [S1(99.2)]	K7W1A6 [1004-1018]	K7W1A6 1xPhospho [S1004(99.2)]	0.483997	0.000122693	0.00288681	K7W1A6_MAIZE Putative DUF869 domain containing family protein
K7W1A6	[R].SSSSSSFTNHQLPDK.[Q]	1xTMT6plex [K15];1xTMT6plex [N-Term];1xPhospho [S3(98.5)]	K7W1A6 [1004-1018]	K7W1A6 1xPhospho [S1006(98.5)]	0.554048	0.000400267	0.00645506	K7W1A6_MAIZE Putative DUF869 domain containing family protein
K7WE98	[R].KVPTLVQPSSK.[L]	2xTMT6plex [K1; K11];1xTMT6plex [N-Term];1xPhospho [T4(100)]	K7WE98 [1214-1224]	K7WE98 1xPhospho [T1217(100)]	0.600245	9.96795e-05	0.00252069	K7WE98_MAIZE Protein SCAR
O04014; B6T1H0	[R].DRRSESLAK.[R]	1xTMT6plex [K9];1xTMT6plex [N-Term];1xPhospho [S]	O04014 [226-234]; B6T1H0 [226-234]	NA	1.49129	3.38717e-05	0.00123136	O04014_MAIZE 40S ribosomal protein S6
O04014; B6T1H0	[R].RSESLAKR.[R]	1xTMT6plex [K7];1xTMT6plex [N-Term];1xPhospho [S4(100)]	O04014 [228-235]; B6T1H0 [228-235]	O04014 1xPhospho [S231(100)]; B6T1H0 1xPhospho [S231(100)]	1.81727	5.4991e-06	0.000383547	O04014_MAIZE 40S ribosomal protein S6
O04014; B6T1H0	[R].DRRSESLAK.[R]	1xTMT6plex [K9];1xTMT6plex [N-Term];1xPhospho [S4(100)]	O04014 [226-234]; B6T1H0 [226-234]	O04014 1xPhospho [S229(100)]; B6T1H0 1xPhospho [S229(100)]	1.56023	0.00059699	0.00848077	O04014_MAIZE 40S ribosomal protein S6
O04014; B6T1H0	[R].RSESLAK.[R]	1xTMT6plex [K7];1xTMT6plex [N-Term];1xPhospho [S]	O04014 [228-234]; B6T1H0 [228-234]	NA	1.51405	6.14977e-05	0.00179977	O04014_MAIZE 40S ribosomal protein S6
O04014; B6T1H0	[R].DRRSESLAK.[R]	1xTMT6plex [K9];1xTMT6plex [N-Term];2xPhospho [S4(100); S6(100)]	O04014 [226-234]; B6T1H0 [226-234]	O04014 2xPhospho [S229(100); S231(100)]; B6T1H0 2xPhospho [S229(100); S231(100)]	1.72502	1.38672e-05	0.000700911	O04014_MAIZE 40S ribosomal protein S6
O04014; B6T1H0	[R].RSESLAK.[R]	1xTMT6plex [K7];1xTMT6plex [N-Term];1xPhospho [S4(100)]	O04014 [228-234]; B6T1H0 [228-234]	O04014 1xPhospho [S231(100)]; B6T1H0 1xPhospho [S231(100)]	1.66865	5.68409e-06	0.000392202	O04014_MAIZE 40S ribosomal protein S6
O04014	[R].SKLSAAAK.[A]	2xTMT6plex [K2; K8];1xTMT6plex [N-Term];1xPhospho [S]	O04014 [237-244]	NA	1.52853	1.85252e-05	0.000833707	O04014_MAIZE 40S ribosomal protein S6
O04014	[R].SKLSAAAK.[A]	2xTMT6plex [K2; K8];1xTMT6plex [N-Term];1xPhospho [S1(100)]	O04014 [237-244]	O04014 1xPhospho [S237(100)]	1.46868	2.81181e-06	0.000253851	O04014_MAIZE 40S ribosomal protein S6
O04014	[R].SKLSAAAK.[A]	2xTMT6plex [K2; K8];1xTMT6plex [N-Term];2xPhospho [S1(100); S4(100)]	O04014 [237-244]	O04014 2xPhospho [S237(100); S240(100)]	1.73985	0.000143403	0.00321037	O04014_MAIZE 40S ribosomal protein S6
O04014	[R].SKLSAAAK.[A]	2xTMT6plex [K2; K8];1xTMT6plex [N-Term];1xPhospho [S4(100)]	O04014 [237-244]	O04014 1xPhospho [S240(100)]	1.61433	6.1403e-07	0.000107109	O04014_MAIZE 40S ribosomal protein S6
O04418	[K].QSGDPTASGDSDKSKSEVNDEDEEGDE.[-]	2xTMT6plex [K13; K15];1xTMT6plex [N-Term];1xPhospho [S/T]	O04418 [100-126]	NA	1.53685	0.000270201	0.00491065	O04418_MAIZE HMG transcription factor
O04418	[K].QSGDPTASGDSDKSKSEVNDEDEEGDE.[-]	2xTMT6plex [K13; K15];1xTMT6plex [N-Term];1xPhospho [S11(99.3)]	O04418 [100-126]	O04418 1xPhospho [S110(99.3)]	2.19402	0.000661068	0.00912926	O04418_MAIZE HMG transcription factor
O04418	[K].QSGDPTASGDSDKSKSEVNDEDEEGDE.[-]	2xTMT6plex [K13; K15];1xTMT6plex [N-Term];2xPhospho [S8(100); S16(97.8)]	O04418 [100-126]	O04418 2xPhospho [S107(100); S115(97.8)]	2.33933	0.000103735	0.00258936	O04418_MAIZE HMG transcription factor
O04418	[K].QSGDPTASGDSDKSKSEVNDEDEEGDE.[-]	2xTMT6plex [K13; K15];1xTMT6plex [N-Term];3xPhospho [S8(100); S11(99.5); S/T]	O04418 [100-126]	O04418 3xPhospho [S107(100); S110(100); S/T]	2.02546	0.000433404	0.00682426	O04418_MAIZE HMG transcription factor
O22632; B6SJI8	[R].VESYAAKPSTKK.[W]	3xTMT6plex [K7; K11; K12];1xTMT6plex [N-Term];1xPhospho [T10(99.4)]	O22632 [57-68]; B6SJI8 [57-68]	O22632 1xPhospho [T66(100)]; B6SJI8 1xPhospho [T66(100)]	0.511887	7.01604e-08	3.30609e-05	O22632_MAIZE Nitrate-induced NOI protein
O22632	[K].FGEWDVNDPASADGFTVIFNK.[A]	1xTMT6plex [K21];1xTMT6plex [N-Term];1xPhospho [T16(100)]	O22632 [12-32]	O22632 1xPhospho [T27(100)]	0.598351	3.20307e-07	7.36707e-05	O22632_MAIZE Nitrate-induced NOI protein
O49975	[K].FLTASGTFKDGELR.[L]	1xTMT6plex [K9];1xTMT6plex [N-Term];1xPhospho [T7(99.5)]	O49975 [24-37]	O49975 1xPhospho [T30(100)]	0.610212	1.47924e-06	0.000174262	O49975_MAIZE MEK homolog1
O49975	[K].FLTASGTFK.[D]	1xTMT6plex [K9];1xTMT6plex [N-Term];1xPhospho [T7(100)]	O49975 [24-32]	O49975 1xPhospho [T30(100)]	0.503514	5.40891e-07	0.000102451	O49975_MAIZE MEK homolog1
P12339	[R].KVPIEIGSKQGR.[A]	2xTMT6plex [K1; K9];1xTMT6plex [N-Term];1xPhospho [S8(100)]	P12339 [87-98]	P12339 1xPhospho [S94(100)]	1.44094	0.000266734	0.00487531	RR7_MAIZE 30S ribosomal protein S7, chloroplastic
P14640; P14641; P22275	[R].TIQFVDWCPTGFK.[C]	1xCarbamidomethyl [C8];1xTMT6plex [K13];1xTMT6plex [N-Term];1xPhospho [T10(100)]	P14640 [340-352]; P14641 [340-352]; P22275 [340-352]	P14640 1xPhospho [T349(100)]; P14641 1xPhospho [T349(100)]; P22275 1xPhospho [T349(100)]	1.96716	6.64354e-06	0.000431399	TBA1_MAIZE Tubulin alpha-1 chain
P27347	[K].SEVNDEDDEEGSEEDEDDDE.[-]	1xTMT6plex [N-Term];1xPhospho [S12(100)]	P27347 [138-157]	P27347 1xPhospho [S149(100)]	1.81062	0.000266878	0.00487531	MNB1B_MAIZE DNA-binding protein MNB1B
P33627	[R].TVQFVDWCPTGFK.[C]	1xCarbamidomethyl [C8];1xTMT6plex [K13];1xTMT6plex [N-Term];1xPhospho [T10(100)]	P33627 [340-352]	P33627 1xPhospho [T349(100)]	2.82634	2.10939e-06	0.000210069	TBA6_MAIZE Tubulin alpha-6 chain
Q0MWY1	[R].SSNFGAADAFGIR.[T]	1xTMT6plex [N-Term];1xPhospho [S1(100)]	Q0MWY1 [268-280]	Q0MWY1 1xPhospho [S268(100)]	0.651353	9.4693e-05	0.0024328	Q0MWY1_MAIZE Auxin efflux carrier component
Q0MWY1	[R].TGATPRPSNYEDDASKPK.[Y]	2xTMT6plex [K16; K18];1xTMT6plex [N-Term];1xPhospho [T4(99.3)]	Q0MWY1 [281-298]	Q0MWY1 1xPhospho [T284(100)]	0.500751	5.22815e-07	0.000100008	Q0MWY1_MAIZE Auxin efflux carrier component
Q0MWY1	[R].SSNFGAADAFGIR.[T]	1xTMT6plex [N-Term];1xPhospho [S2(99.5)]	Q0MWY1 [268-280]	Q0MWY1 1xPhospho [S269(100)]	0.44137	7.2362e-07	0.000115358	Q0MWY1_MAIZE Auxin efflux carrier component
Q0MWY1	[R].TGATPRPSNYEDDASKPK.[Y]	2xTMT6plex [K16; K18];1xTMT6plex [N-Term];2xPhospho [T4(100); S8(99.2)]	Q0MWY1 [281-298]	Q0MWY1 2xPhospho [T284(100); S288(99.4)]	0.390428	7.61712e-09	1.33784e-05	Q0MWY1_MAIZE Auxin efflux carrier component
Q0MWY1	[R].TGATPRPSNYEDDASKPK.[Y]	2xTMT6plex [K16; K18];1xTMT6plex [N-Term];2xPhospho [S8(100); T/Y/S]	Q0MWY1 [281-298]	Q0MWY1 2xPhospho [S288(100); T/Y/S]	0.51201	2.00513e-06	0.000204969	Q0MWY1_MAIZE Auxin efflux carrier component
Q41741	[K].VHACVGGTSVR.[E]	1xCarbamidomethyl [C4];1xTMT6plex [N-Term];1xPhospho [T8(100)]	Q41741 [136-146]	Q41741 1xPhospho [T143(100)]	0.627661	0.000168168	0.00357821	IF4A_MAIZE Eukaryotic initiation factor 4A
Q43267	[K].HHSIDAQLR.[Q]	1xTMT6plex [N-Term];1xPhospho [S3(100)]	Q43267 [13-21]	Q43267 1xPhospho [S15(100)]	2.91112	7.84189e-05	0.00213244	Q43267_MAIZE Phosphoenolpyruvate carboxylase
Q9FYS5	[K].TDGAASPSPSPAPAPAGDGSTPGKR.[G]	1xTMT6plex [K24];1xTMT6plex [N-Term];2xPhospho [S6(100); T21(99.2)]	Q9FYS5 [150-174]	Q9FYS5 2xPhospho [S155(100); T170(99.5)]	1.53884	0.000554601	0.00810506	HMGYA_MAIZE HMG-Y-related protein A
Q9S7B2	[R].RPPPEPSPDER.[G]	1xTMT6plex [N-Term];1xPhospho [S7(100)]	Q9S7B2 [116-126]	Q9S7B2 1xPhospho [S122(100)]	0.63478	0.000699781	0.00956691	RS2_MAIZE Protein rough sheath 2

## Sheet: Phospepeptides_2hr
Master Protein Accessions	Annotated Sequence	Modifications	Positions in Master Proteins	Ratio	p_value	adjust_p_value	Modifications in Master Proteins	maize_description_1
A0A060CYZ5	[R].SESVLGGYR.[R]	1xTMT6plex [N-Term];1xPhospho [S3(100)]	A0A060CYZ5 [215-223]	0.499532	9.32391e-06	0.000356762	A0A060CYZ5 1xPhospho [S217(100)]	A0A060CYZ5_MAIZE BSD domain-containing protein (Fragment)
A0A060D1M1	[R].FFESPQR.[G]	1xTMT6plex [N-Term];1xPhospho [S4(100)]	A0A060D1M1 [375-381]	0.702365	1.8769e-05	0.000532477	A0A060D1M1 1xPhospho [S378(100)]	A0A060D1M1_MAIZE ABI3VP1 transcription factor (Fragment)
A0A060D801	[R].SDFGDGACSSAACGSPANGEDDHFR.[E]	2xCarbamidomethyl [C8; C13];1xTMT6plex [N-Term];1xPhospho [S15(97.3)]	A0A060D801 [146-170]	1.5798	0.000326247	0.00330697	A0A060D801 1xPhospho [S160(97.3)]	A0A060D801_MAIZE GATA transcription factor 25 (Fragment)
A0A060D8P6	[R].EGDEAEGSNKSKSEVEDDEQDGNEDEDE.[-]	2xTMT6plex [K10; K12];1xTMT6plex [N-Term];2xPhospho [S]	A0A060D8P6 [96-123]	2.37824	0.00119159	0.0078082	A0A060D8P6 2xPhospho [S103(100); S]	A0A060D8P6_MAIZE HMG transcription factor (Fragment)
A0A096Q2M8	[R].SGRPHAGYSSSR.[S]	1xTMT6plex [N-Term];1xPhospho [S/Y]	A0A096Q2M8 [706-717]	0.571794	0.00129748	0.00827304	NA	A0A096Q2M8_MAIZE RNA recognition water-stress protein1
A0A096QKW6	[R].HCQSENSGLDEDERHDHR.[G]	1xCarbamidomethyl [C2];1xTMT6plex [N-Term];2xPhospho [S4(100); S7(100)]	A0A096QKW6 [340-357]	1.71009	1.79529e-05	0.000523401	A0A096QKW6 2xPhospho [S343(100); S346(100)]	A0A096QKW6_MAIZE CXIP4
A0A096R9U6	[K].APSKPATPAKK.[Q]	3xTMT6plex [K4; K10; K11];1xTMT6plex [N-Term];1xPhospho [T7(99.6)]	A0A096R9U6 [122-132]	2.08282	4.73489e-06	0.00024719	A0A096R9U6 1xPhospho [T128(99.6)]	A0A096R9U6_MAIZE Nuclear factor Y subunit C10
A0A096R9U6	[K].QQSPGKAEKPTPK.[K]	3xTMT6plex [K6; K9; K13];1xTMT6plex [N-Term];1xPhospho [S3(100)]	A0A096R9U6 [148-160]; [163-175]	1.47903	3.54248e-05	0.000796714	A0A096R9U6 1xPhospho [S150(100)]; 1xPhospho [S165(100)]	A0A096R9U6_MAIZE Nuclear factor Y subunit C10
A0A096R9U6	[R].KPAAAATSPTK.[K]	2xTMT6plex [K1; K11];1xTMT6plex [N-Term];1xPhospho [S8(99.7)]	A0A096R9U6 [202-212]	1.62161	6.30709e-06	0.000287389	A0A096R9U6 1xPhospho [S209(100)]	A0A096R9U6_MAIZE Nuclear factor Y subunit C10
A0A096R9U6	[K].KTTPAKPAPSSTQR.[N]	2xTMT6plex [K1; K6];1xTMT6plex [N-Term];1xPhospho [T/S]	A0A096R9U6 [5-18]	1.85056	2.79424e-06	0.000185666	NA	A0A096R9U6_MAIZE Nuclear factor Y subunit C10
A0A096R9U6	[R].KPAAAATSPTK.[K]	2xTMT6plex [K1; K11];1xTMT6plex [N-Term];1xPhospho [T/S]	A0A096R9U6 [202-212]	1.43142	0.000544163	0.00461309	NA	A0A096R9U6_MAIZE Nuclear factor Y subunit C10
A0A096RP22	[R].VSPRSPLPEK.[K]	1xTMT6plex [K10];1xTMT6plex [N-Term];1xPhospho [S5(100)]	A0A096RP22 [45-54]	1.63335	0.000445289	0.0040518	A0A096RP22 1xPhospho [S49(100)]	A0A096RP22_MAIZE Interactor of constitutive active ROPs 1
A0A096RVD6	[R].TLSSLWK.[N]	1xTMT6plex [K7];1xTMT6plex [N-Term];1xPhospho [S3(100)]	A0A096RVD6 [784-790]	0.626481	8.88172e-05	0.00147165	A0A096RVD6 1xPhospho [S786(100)]	A0A096RVD6_MAIZE RING-type E3 ubiquitin transferase
A0A096S8J7	[R].AASASSAPAATAASASAIAHCVQTFITAMDAVK.[L]	1xCarbamidomethyl [C21];1xTMT6plex [K33];1xTMT6plex [N-Term];1xPhospho [S/T]	A0A096S8J7 [100-132]	1.82947	9.3879e-06	0.000356762	NA	A0A096S8J7_MAIZE Vacuolar protein sorting-associated protein 28 homolog
A0A096SC75	[K].RGATDLDSDVDFDHR.[R]	1xTMT6plex [N-Term];2xPhospho [T4(100); S8(100)]	A0A096SC75 [251-265]	1.58087	6.27051e-05	0.00116487	A0A096SC75 2xPhospho [T254(100); S258(100)]	A0A096SC75_MAIZE Dentin sialophosphoprotein-related
A0A096SFX8	[K].DTEHEENLHTSDVESNTLQK.[D]	1xTMT6plex [K20];1xTMT6plex [N-Term];1xPhospho [S11(99.3)]	A0A096SFX8 [217-236]	0.71211	0.000532362	0.00455502	A0A096SFX8 1xPhospho [S227(99.4)]	A0A096SFX8_MAIZE Protein NETWORKED 4A
A0A096SP83; Q9M4U5; A0A1D6E8E7	[K].TPLSDKK.[A]	2xTMT6plex [K6; K7];1xTMT6plex [N-Term];1xPhospho [S4(100)]	A0A096SP83 [177-183]; Q9M4U5 [223-229]; A0A1D6E8E7 [180-186]	1.6503	1.2817e-05	0.000429159	A0A096SP83 1xPhospho [S180(100)]; Q9M4U5 1xPhospho [S226(100)]; A0A1D6E8E7 1xPhospho [S183(100)]	A0A096SP83_MAIZE Histone deacetylase HDT3
A0A096ST13	[K].EDCTANESLSNGFAEDKKEESNTKPSK.[R]	1xCarbamidomethyl [C3];4xTMT6plex [K17; K18; K24; K27];1xTMT6plex [N-Term];1xPhospho [S/T]	A0A096ST13 [422-448]	1.52541	0.00109826	0.00742901	NA	A0A096ST13_MAIZE SRP40 carboxy-terminal domain protein
A0A096ST13	[K].DKGDPSAAGAGSGETTETVKEDDHK.[L]	3xTMT6plex [K2; K20; K25];1xTMT6plex [N-Term];1xPhospho [S12(100)]	A0A096ST13 [216-240]	1.6224	0.000175918	0.00223161	A0A096ST13 1xPhospho [S227(100)]	A0A096ST13_MAIZE SRP40 carboxy-terminal domain protein
A0A096SVP6; A0A1D6MLS1	[R].LFLFPAKPESSSSLGSLLDDSSK.[S]	2xTMT6plex [K7; K23];1xTMT6plex [N-Term];1xPhospho [S16(99.6)]	A0A096SVP6 [160-182]; A0A1D6MLS1 [160-182]	1.47019	2.20995e-06	0.000159115	A0A096SVP6 1xPhospho [S175(99.6)]; A0A1D6MLS1 1xPhospho [S175(99.6)]	A0A096SVP6_MAIZE Octicosapeptide/Phox/Bem1p family protein
A0A096SVP6; B7ZY51; A0A1D6MLS1	[R].HPHDVQSVPDSPMLDK.[N]	1xTMT6plex [K16];1xTMT6plex [N-Term];1xPhospho [S11(100)]	A0A096SVP6 [261-276]; B7ZY51 [262-277]; A0A1D6MLS1 [261-276]	0.680978	3.06091e-05	0.000720548	A0A096SVP6 1xPhospho [S271(100)]; B7ZY51 1xPhospho [S272(100)]; A0A1D6MLS1 1xPhospho [S271(100)]	A0A096SVP6_MAIZE Octicosapeptide/Phox/Bem1p family protein
A0A096TH11	[K].TPDGTPSR.[S]	1xTMT6plex [N-Term];1xPhospho [T5(100)]	A0A096TH11 [399-406]	0.624279	0.000183543	0.00229964	A0A096TH11 1xPhospho [T403(100)]	A0A096TH11_MAIZE DEK domain-containing chromatin associated protein
A0A096TMV3	[K].LPGGVTPTPGKK.[Q]	2xTMT6plex [K11; K12];1xTMT6plex [N-Term];1xPhospho [T6(100)]	A0A096TMV3 [288-299]	0.665848	9.67418e-06	0.000360821	A0A096TMV3 1xPhospho [T293(100)]	A0A096TMV3_MAIZE Splicing factor 3B subunit 1
A0A1D6DTF4	[R].LNSVLATPK.[E]	1xTMT6plex [K9];1xTMT6plex [N-Term];1xPhospho [S3(100)]	A0A1D6DTF4 [437-445]	0.68263	1.54112e-05	0.000478688	A0A1D6DTF4 1xPhospho [S439(100)]	A0A1D6DTF4_MAIZE Uncharacterized protein
A0A1D6DUY1	[R].GNSKLDGAK.[G]	2xTMT6plex [K4; K9];1xTMT6plex [N-Term];1xPhospho [S3(100)]	A0A1D6DUY1 [769-777]	1.77243	6.02924e-07	8.07925e-05	A0A1D6DUY1 1xPhospho [S771(100)]	A0A1D6DUY1_MAIZE Cyclin-related
A0A1D6DUY1	[R].GSVSSDEPSDSVK.[K]	1xTMT6plex [K13];1xTMT6plex [N-Term];1xPhospho [S4(99.7)]	A0A1D6DUY1 [837-849]	1.44372	2.95366e-05	0.00070976	A0A1D6DUY1 1xPhospho [S840(99.7)]	A0A1D6DUY1_MAIZE Cyclin-related
A0A1D6DVG1	[K].QSSWEDRDVEGDDYLYR.[L]	1xTMT6plex [N-Term];1xPhospho [S3(99.6)]	A0A1D6DVG1 [66-82]	1.53073	8.16154e-05	0.00139788	A0A1D6DVG1 1xPhospho [S68(100)]	A0A1D6DVG1_MAIZE p-loop containing nucleoside triphosphate hydrolase superfamily protein
A0A1D6DVM0	[K].FNTPPSKYFISSAEVTTK.[E]	2xTMT6plex [K7; K18];1xTMT6plex [N-Term];1xPhospho [S6(100)]	A0A1D6DVM0 [289-306]	0.589573	1.16042e-05	0.000403996	A0A1D6DVM0 1xPhospho [S294(100)]	A0A1D6DVM0_MAIZE Protein KAKU4
A0A1D6DVM0	[K].FNTPPSKYFISSAEVTTK.[E]	2xTMT6plex [K7; K18];1xTMT6plex [N-Term];1xPhospho [T/S/Y]	A0A1D6DVM0 [289-306]	0.654286	7.2848e-05	0.00129519	NA	A0A1D6DVM0_MAIZE Protein KAKU4
A0A1D6DVM0	[K].APTSEPHLGETR.[I]	1xTMT6plex [N-Term];1xPhospho [T/S]	A0A1D6DVM0 [450-461]	1.41241	0.0013594	0.0085745	NA	A0A1D6DVM0_MAIZE Protein KAKU4
A0A1D6DZ58	[R].SLTSSHSDLLALEAAEGNNILR.[R]	1xTMT6plex [N-Term];1xPhospho [S5(100)]	A0A1D6DZ58 [777-798]	0.648667	0.000538463	0.00458267	A0A1D6DZ58 1xPhospho [S781(100)]	A0A1D6DZ58_MAIZE ABC transporter C family member 2
A0A1D6E0A5; A0A1D6JDS2	[R].KVSGPLDSAASMK.[M]	2xTMT6plex [K1; K13];1xTMT6plex [N-Term];2xPhospho [S3(100); S11(100)]	A0A1D6E0A5 [175-187]; A0A1D6JDS2 [175-187]	0.650482	8.65957e-05	0.0014522	A0A1D6E0A5 2xPhospho [S177(100); S185(100)]; A0A1D6JDS2 2xPhospho [S177(100); S185(100)]	A0A1D6E0A5_MAIZE Ubiquitin-specific protease family C19-related protein
A0A1D6E0R1	[R].YGSFSGTK.[E]	1xTMT6plex [K8];1xTMT6plex [N-Term];1xPhospho [S3(99.6)]	A0A1D6E0R1 [127-134]	0.64251	8.4724e-05	0.00143327	A0A1D6E0R1 1xPhospho [S129(100)]	A0A1D6E0R1_MAIZE Clathrin interactor EPSIN 1
A0A1D6E1I1	[K].ELSSQLTNAK.[YD]	1xTMT6plex [K10];1xTMT6plex [N-Term];1xPhospho [T7(100)]	A0A1D6E1I1 [638-647]	0.699887	2.08336e-05	0.000567707	A0A1D6E1I1 1xPhospho [T644(100)]	A0A1D6E1I1_MAIZE Putative WEB family protein chloroplastic
A0A1D6E1I1	[K].IKELSSQLTNAK.[YD]	2xTMT6plex [K2; K12];1xTMT6plex [N-Term];1xPhospho [T9(100)]	A0A1D6E1I1 [636-647]	0.528739	2.88797e-06	0.000188854	A0A1D6E1I1 1xPhospho [T644(100)]	A0A1D6E1I1_MAIZE Putative WEB family protein chloroplastic
A0A1D6E1I1	[R].LATTPEK.[G]	1xTMT6plex [K7];1xTMT6plex [N-Term];1xPhospho [T4(100)]	A0A1D6E1I1 [81-87]	0.65227	3.02358e-06	0.000191395	A0A1D6E1I1 1xPhospho [T84(100)]	A0A1D6E1I1_MAIZE Putative WEB family protein chloroplastic
A0A1D6E352	[R].EDSSFVVKSPK.[E]	2xTMT6plex [K8; K11];1xTMT6plex [N-Term];1xPhospho [S9(100)]	A0A1D6E352 [824-834]	0.613811	3.05633e-07	5.67773e-05	A0A1D6E352 1xPhospho [S832(100)]	A0A1D6E352_MAIZE Transducin/WD40 repeat-like superfamily protein
A0A1D6E3Q6	[R].SNDSNIDDAASTSGQCDQQDKDR.[S]	1xCarbamidomethyl [C16];1xTMT6plex [K21];1xTMT6plex [N-Term];1xPhospho [S11(99.3)]	A0A1D6E3Q6 [997-1019]	0.708589	0.000290708	0.00306744	A0A1D6E3Q6 1xPhospho [S1007(100)]	A0A1D6E3Q6_MAIZE BEACH domain-containing protein C2
A0A1D6E552	[K].TDSEVTSLAPSSPPRSPPR.[T]	1xTMT6plex [N-Term];2xPhospho [S12(99.5); S16(100)]	A0A1D6E552 [6-24]	1.44504	1.20168e-05	0.000412371	A0A1D6E552 2xPhospho [S17(100); S21(100)]	A0A1D6E552_MAIZE Protein kinase superfamily protein
A0A1D6E552	[K].TDSEVTSLAPSSPPRSPPR.[T]	1xTMT6plex [N-Term];2xPhospho [S11(100); S16(99.6)]	A0A1D6E552 [6-24]	1.51098	0.000537455	0.0045807	A0A1D6E552 2xPhospho [S16(100); S21(99.6)]	A0A1D6E552_MAIZE Protein kinase superfamily protein
A0A1D6E5Y0	[R].KKPVDGGGGGGAAGSLPMNIPDWQK.[I]	3xTMT6plex [K1; K2; K25];1xTMT6plex [N-Term];1xPhospho [S15(100)]	A0A1D6E5Y0 [76-100]	1.56846	2.60368e-06	0.000177123	A0A1D6E5Y0 1xPhospho [S90(100)]	A0A1D6E5Y0_MAIZE Senescence regulator
A0A1D6E5Y0	[R].AASLSVHEGIGR.[T]	1xTMT6plex [N-Term];2xPhospho [S3(100); S5(100)]	A0A1D6E5Y0 [151-162]	1.44979	6.5132e-05	0.00118824	A0A1D6E5Y0 2xPhospho [S153(100); S155(100)]	A0A1D6E5Y0_MAIZE Senescence regulator
A0A1D6E6D5; A0A1D6J9Y7	[R].SLESVLSSSKEK.[V]	2xTMT6plex [K10; K12];1xTMT6plex [N-Term];1xPhospho [S7(100)]	A0A1D6E6D5 [531-542]; A0A1D6J9Y7 [578-589]	0.653226	5.41867e-05	0.00105746	A0A1D6E6D5 1xPhospho [S537(100)]; A0A1D6J9Y7 1xPhospho [S584(100)]	A0A1D6E6D5_MAIZE CLIP-associated protein
A0A1D6E6D5; A0A1D6J9Y7	[R].SLESVLSSSK.[E]	1xTMT6plex [K10];1xTMT6plex [N-Term];1xPhospho [S7(100)]	A0A1D6E6D5 [531-540]; A0A1D6J9Y7 [578-587]	0.687249	0.000158027	0.00208402	A0A1D6E6D5 1xPhospho [S537(100)]; A0A1D6J9Y7 1xPhospho [S584(100)]	A0A1D6E6D5_MAIZE CLIP-associated protein
A0A1D6E6K9	[R].DHSFDKTK.[F]	2xTMT6plex [K6; K8];1xTMT6plex [N-Term];1xPhospho [S3(100)]	A0A1D6E6K9 [188-195]	1.87476	0.000126702	0.00182542	A0A1D6E6K9 1xPhospho [S190(100)]	A0A1D6E6K9_MAIZE Polyadenylate-binding protein
A0A1D6E703	[R].LLPQGSGAALIGK.[S]	1xTMT6plex [K13];1xTMT6plex [N-Term];1xPhospho [S6(100)]	A0A1D6E703 [553-565]	1.93741	0.000230631	0.00267776	A0A1D6E703 1xPhospho [S558(100)]	A0A1D6E703_MAIZE Eukaryotic translation initiation factor isoform 4G-2
A0A1D6E8D6	[R].GSFGGSR.[N]	1xTMT6plex [N-Term];1xPhospho [S2(100)]	A0A1D6E8D6 [544-550]	0.691509	0.000287709	0.00305564	A0A1D6E8D6 1xPhospho [S545(100)]	A0A1D6E8D6_MAIZE Eukaryotic translation initiation factor 4B2
A0A1D6E916	[R].GPAGFPGAGGGSSDDDEPQEYYTGGEK.[S]	1xTMT6plex [K27];1xTMT6plex [N-Term];2xPhospho [S12(100); S13(100)]	A0A1D6E916 [31-57]	1.76948	0.000162536	0.00212606	A0A1D6E916 2xPhospho [S42(100); S43(100)]	A0A1D6E916_MAIZE Plant UBX domain-containing protein 4
A0A1D6E918	[R].AWAPDDIFRPQSLPSISK.[Q]	1xTMT6plex [K18];1xTMT6plex [N-Term];1xPhospho [S12(100)]	A0A1D6E918 [231-248]	1.41975	6.37631e-06	0.00028835	A0A1D6E918 1xPhospho [S242(100)]	A0A1D6E918_MAIZE RING/U-box superfamily protein
A0A1D6E9C0; B4G1F8	[R].MYQQTVTGISQISFSADGSVSPK.[K]	1xOxidation [M1];1xTMT6plex [K23];1xTMT6plex [N-Term];1xPhospho [S21(100)]	A0A1D6E9C0 [78-100]; B4G1F8 [106-128]	1.42843	4.96724e-05	0.000990373	A0A1D6E9C0 1xPhospho [S98(100)]; B4G1F8 1xPhospho [S126(100)]	A0A1D6E9C0_MAIZE DUF4057 domain-containing protein
A0A1D6E9C0; B4G1F8	[K].VSNPAGGPSNISFSEEPVVK.[T]	1xTMT6plex [K20];1xTMT6plex [N-Term];1xPhospho [S14(100)]	A0A1D6E9C0 [180-199]; B4G1F8 [208-227]	1.47242	1.53406e-05	0.000478289	A0A1D6E9C0 1xPhospho [S193(100)]; B4G1F8 1xPhospho [S221(100)]	A0A1D6E9C0_MAIZE DUF4057 domain-containing protein
A0A1D6E9C0; B4G1F8	[R].KFCSGSK.[L]	1xCarbamidomethyl [C3];2xTMT6plex [K1; K7];1xTMT6plex [N-Term];1xPhospho [S4(100)]	A0A1D6E9C0 [40-46]; B4G1F8 [68-74]	1.76053	0.000438913	0.00401695	A0A1D6E9C0 1xPhospho [S43(100)]; B4G1F8 1xPhospho [S71(100)]	A0A1D6E9C0_MAIZE DUF4057 domain-containing protein
A0A1D6E9C0; B4G1F8	[R].KFCSGSK.[L]	1xCarbamidomethyl [C3];2xTMT6plex [K1; K7];1xTMT6plex [N-Term];1xPhospho [S]	A0A1D6E9C0 [40-46]; B4G1F8 [68-74]	2.37773	0.000218114	0.00257893	NA	A0A1D6E9C0_MAIZE DUF4057 domain-containing protein
A0A1D6E9M2; A0A1D6J7M1	[R].SLHPLQGSFADRK.[A]	1xTMT6plex [K13];1xTMT6plex [N-Term];1xPhospho [S8(100)]	A0A1D6E9M2 [399-411]; A0A1D6J7M1 [125-137]	0.618343	0.000943446	0.00671853	A0A1D6E9M2 1xPhospho [S406(100)]; A0A1D6J7M1 1xPhospho [S132(100)]	A0A1D6E9M2_MAIZE Uncharacterized protein
A0A1D6EB22	[K].QSGGGADEGGEYGSSRDDSEKYR.[K]	1xTMT6plex [K21];1xTMT6plex [N-Term];1xPhospho [S/Y]	A0A1D6EB22 [151-173]	1.90783	1.46717e-05	0.000466211	NA	A0A1D6EB22_MAIZE Abscisic acid stress ripening3
A0A1D6EB22	[R].HKIEEGVAAVAALGSGGFAFHEHHDKK.[E]	3xTMT6plex [K2; K26; K27];1xTMT6plex [N-Term];1xPhospho [S15(100)]	A0A1D6EB22 [214-240]	1.702	0.000187755	0.00233576	A0A1D6EB22 1xPhospho [S228(100)]	A0A1D6EB22_MAIZE Abscisic acid stress ripening3
A0A1D6EB22	[K].SGGDDDYGRSGGDGYGR.[S]	1xTMT6plex [N-Term];1xPhospho [S10(100)]	A0A1D6EB22 [42-58]	1.73577	2.03437e-05	0.000559089	A0A1D6EB22 1xPhospho [S51(100)]	A0A1D6EB22_MAIZE Abscisic acid stress ripening3
A0A1D6EB22	[R].SGGDGYGR.[S]	1xTMT6plex [N-Term];1xPhospho [S1(100)]	A0A1D6EB22 [51-58]	2.04601	3.20659e-05	0.000746401	A0A1D6EB22 1xPhospho [S51(100)]	A0A1D6EB22_MAIZE Abscisic acid stress ripening3
A0A1D6EB22	[R].SGAGDDYDSGYNSKSGTDDYGR.[G]	1xTMT6plex [K14];1xTMT6plex [N-Term];1xPhospho [S/T/Y]	A0A1D6EB22 [13-34]	3.32292	1.31962e-06	0.000119136	NA	A0A1D6EB22_MAIZE Abscisic acid stress ripening3
A0A1D6EB22	[K].SGNDGYDSGYNR.[S]	1xTMT6plex [N-Term];1xPhospho [S1(100)]	A0A1D6EB22 [102-113]	1.6678	9.77249e-05	0.00155908	A0A1D6EB22 1xPhospho [S102(100)]	A0A1D6EB22_MAIZE Abscisic acid stress ripening3
A0A1D6EB22	[R].DDSEKYRK.[E]	2xTMT6plex [K5; K8];1xTMT6plex [N-Term];1xPhospho [S3(100)]	A0A1D6EB22 [167-174]	1.64866	6.53974e-06	0.00029315	A0A1D6EB22 1xPhospho [S169(100)]	A0A1D6EB22_MAIZE Abscisic acid stress ripening3
A0A1D6EB22	[R].GTGGGGYNKSGNDGYDSGYNR.[S]	1xTMT6plex [K9];1xTMT6plex [N-Term];1xPhospho [S10(100)]	A0A1D6EB22 [93-113]	1.84766	3.88742e-08	2.6342e-05	A0A1D6EB22 1xPhospho [S102(100)]	A0A1D6EB22_MAIZE Abscisic acid stress ripening3
A0A1D6EB22	[R].SGAGDDYDSGYNSKSGTDDYGR.[G]	1xTMT6plex [K14];1xTMT6plex [N-Term];1xPhospho [S13(100)]	A0A1D6EB22 [13-34]	2.21577	1.37881e-06	0.000122759	A0A1D6EB22 1xPhospho [S25(100)]	A0A1D6EB22_MAIZE Abscisic acid stress ripening3
A0A1D6EB22	[R].GTGGGGYNKSGGGDDYGR.[S]	1xTMT6plex [K9];1xTMT6plex [N-Term];1xPhospho [S10(100)]	A0A1D6EB22 [67-84]	2.01551	6.6397e-07	8.25545e-05	A0A1D6EB22 1xPhospho [S76(100)]	A0A1D6EB22_MAIZE Abscisic acid stress ripening3
A0A1D6EB22	[K].QSGGGADEGGEYGSSRDDSEKYR.[K]	1xTMT6plex [K21];1xTMT6plex [N-Term];1xPhospho [S15(99.7)]	A0A1D6EB22 [151-173]	1.55357	0.000306901	0.00318952	A0A1D6EB22 1xPhospho [S165(99.7)]	A0A1D6EB22_MAIZE Abscisic acid stress ripening3
A0A1D6EB22	[K].SGTDDYGRGEGGYNK.[S]	1xTMT6plex [K15];1xTMT6plex [N-Term];1xPhospho [S1(99.3)]	A0A1D6EB22 [27-41]	2.28084	4.59576e-07	7.16049e-05	A0A1D6EB22 1xPhospho [S27(100)]	A0A1D6EB22_MAIZE Abscisic acid stress ripening3
A0A1D6EB22	[R].GTGGGYGSKPSGDDAYAGGGGGGYGK.[Q]	2xTMT6plex [K9; K26];1xTMT6plex [N-Term];1xPhospho [S8(100)]	A0A1D6EB22 [125-150]	1.98348	3.30686e-08	2.6342e-05	A0A1D6EB22 1xPhospho [S132(100)]	A0A1D6EB22_MAIZE Abscisic acid stress ripening3
A0A1D6EB22	[R].SGAGDDYDSGYNSK.[S]	1xTMT6plex [K14];1xTMT6plex [N-Term];1xPhospho [S1(100)]	A0A1D6EB22 [13-26]	1.78102	4.02987e-07	6.65445e-05	A0A1D6EB22 1xPhospho [S13(100)]	A0A1D6EB22_MAIZE Abscisic acid stress ripening3
A0A1D6EB22	[R].DDSEKYR.[K]	1xTMT6plex [K5];1xTMT6plex [N-Term];1xPhospho [S3(100)]	A0A1D6EB22 [167-173]	1.47528	0.000224056	0.00262036	A0A1D6EB22 1xPhospho [S169(100)]	A0A1D6EB22_MAIZE Abscisic acid stress ripening3
A0A1D6EB22	[R].GTGGGYGSKPSGDDAYAGGGGGGYGK.[Q]	2xTMT6plex [K9; K26];1xTMT6plex [N-Term];1xPhospho [S11(100)]	A0A1D6EB22 [125-150]	1.64628	2.84934e-07	5.39699e-05	A0A1D6EB22 1xPhospho [S135(99.6)]	A0A1D6EB22_MAIZE Abscisic acid stress ripening3
A0A1D6EB22	[R].SGAGDDYDSGYNSK.[S]	1xTMT6plex [K14];1xTMT6plex [N-Term];1xPhospho [S9(100)]	A0A1D6EB22 [13-26]	1.48433	1.85099e-05	0.000530629	A0A1D6EB22 1xPhospho [S21(100)]	A0A1D6EB22_MAIZE Abscisic acid stress ripening3
A0A1D6EB22	[R].SGAGDDYDSGYNSK.[S]	1xTMT6plex [K14];1xTMT6plex [N-Term];1xPhospho [S13(100)]	A0A1D6EB22 [13-26]	1.64111	1.29103e-06	0.000118775	A0A1D6EB22 1xPhospho [S25(100)]	A0A1D6EB22_MAIZE Abscisic acid stress ripening3
A0A1D6EB22	[R].GEGGYNKSGGDDDYGR.[S]	1xTMT6plex [K7];1xTMT6plex [N-Term];1xPhospho [S8(100)]	A0A1D6EB22 [35-50]	1.88075	1.33669e-07	3.64903e-05	A0A1D6EB22 1xPhospho [S42(100)]	A0A1D6EB22_MAIZE Abscisic acid stress ripening3
A0A1D6EB22	[K].SGNDGYDSGYNR.[S]	1xTMT6plex [N-Term];1xPhospho [S8(100)]	A0A1D6EB22 [102-113]	1.84844	1.39529e-06	0.000123656	A0A1D6EB22 1xPhospho [S109(100)]	A0A1D6EB22_MAIZE Abscisic acid stress ripening3
A0A1D6EB22	[R].SGAGDDYDSGYNSKSGTDDYGRGEGGYNK.[S]	2xTMT6plex [K14; K29];1xTMT6plex [N-Term];1xPhospho [S13(98.5)]	A0A1D6EB22 [13-41]	2.23447	0.000456825	0.00411462	A0A1D6EB22 1xPhospho [S25(98.5)]	A0A1D6EB22_MAIZE Abscisic acid stress ripening3
A0A1D6EB22	[R].SGAGDDYDSGYNSKSGTDDYGR.[G]	1xTMT6plex [K14];1xTMT6plex [N-Term];1xPhospho [S15(100)]	A0A1D6EB22 [13-34]	2.74217	2.10802e-06	0.000155446	A0A1D6EB22 1xPhospho [S27(100)]	A0A1D6EB22_MAIZE Abscisic acid stress ripening3
A0A1D6EB22	[K].SGGGDDYGRSGGDDYGR.[G]	1xTMT6plex [N-Term];1xPhospho [S10(100)]	A0A1D6EB22 [76-92]	2.96699	3.49106e-07	6.30348e-05	A0A1D6EB22 1xPhospho [S85(100)]	A0A1D6EB22_MAIZE Abscisic acid stress ripening3
A0A1D6EB22	[R].GTGGGYGSKPSGDDAYAGGGGGGYGK.[Q]	2xTMT6plex [K9; K26];1xTMT6plex [N-Term];1xPhospho [S/T/Y]	A0A1D6EB22 [125-150]	1.95161	1.85432e-08	2.50922e-05	NA	A0A1D6EB22_MAIZE Abscisic acid stress ripening3
A0A1D6EB22	[K].QSGGGADEGGEYGSSRDDSEKYR.[K]	1xTMT6plex [K21];1xTMT6plex [N-Term];1xPhospho [S14(100)]	A0A1D6EB22 [151-173]	2.3605	2.7636e-08	2.6342e-05	A0A1D6EB22 1xPhospho [S164(100)]	A0A1D6EB22_MAIZE Abscisic acid stress ripening3
A0A1D6EBG9	[R].SLVDGEGYNSADEQGPCYASSYDDSERER.[M]	1xCarbamidomethyl [C17];1xTMT6plex [N-Term];1xPhospho [S10(100)]	A0A1D6EBG9 [199-227]	1.61709	0.000693098	0.00544114	A0A1D6EBG9 1xPhospho [S208(100)]	A0A1D6EBG9_MAIZE OTU-like cysteine protease family protein
A0A1D6EBI2	[R].AIPATAKPQNAGPARPYHQSAPVK.[V]	2xTMT6plex [K7; K24];1xTMT6plex [N-Term];1xPhospho [S20(100)]	A0A1D6EBI2 [144-167]	1.40074	0.000372747	0.00360826	A0A1D6EBI2 1xPhospho [S163(100)]	A0A1D6EBI2_MAIZE OJ000126_13.10 protein
A0A1D6EBI2	[R].ASAGGAGPAAPFSMLEGAGR.[T]	1xTMT6plex [N-Term];2xPhospho [S2(100); S13(100)]	A0A1D6EBI2 [207-226]	1.5086	0.00136524	0.00859685	A0A1D6EBI2 2xPhospho [S208(100); S219(100)]	A0A1D6EBI2_MAIZE OJ000126_13.10 protein
A0A1D6ECV6	[R].TSSGRLETATDSESDEAASVGGSFFETLTSSEFYK.[N]	1xTMT6plex [K35];1xTMT6plex [N-Term];1xPhospho [S3(99.6)]	A0A1D6ECV6 [141-175]	0.613031	0.000766253	0.00581233	A0A1D6ECV6 1xPhospho [S143(99.6)]	A0A1D6ECV6_MAIZE SNF1-related protein kinase regulatory subunit gamma-1
A0A1D6ECV6	[R].VEDLWEVAEPQLSPSEK.[L]	1xTMT6plex [K17];1xTMT6plex [N-Term];1xPhospho [S13(100)]	A0A1D6ECV6 [15-31]	0.601239	5.34528e-06	0.000264797	A0A1D6ECV6 1xPhospho [S27(100)]	A0A1D6ECV6_MAIZE SNF1-related protein kinase regulatory subunit gamma-1
A0A1D6ECV6	[R].LGSFTFR.[R]	1xTMT6plex [N-Term];1xPhospho [S3(100)]	A0A1D6ECV6 [133-139]	0.464866	1.69575e-06	0.000136508	A0A1D6ECV6 1xPhospho [S135(100)]	A0A1D6ECV6_MAIZE SNF1-related protein kinase regulatory subunit gamma-1
A0A1D6ECY9	[R].SGPSLVK.[K]	1xTMT6plex [K7];1xTMT6plex [N-Term];1xPhospho [S4(100)]	A0A1D6ECY9 [92-98]	0.55256	5.09472e-07	7.49385e-05	A0A1D6ECY9 1xPhospho [S95(100)]	A0A1D6ECY9_MAIZE Uncharacterized protein
A0A1D6ED14	[R].ASSEGLGQHTPGR.[S]	1xTMT6plex [N-Term];1xPhospho [T10(100)]	A0A1D6ED14 [198-210]	0.66518	0.00118932	0.00779699	A0A1D6ED14 1xPhospho [T207(100)]	A0A1D6ED14_MAIZE RPM1-interacting protein 4
A0A1D6EEP6	[R].IIKPSTPFDR.[S]	1xTMT6plex [K3];1xTMT6plex [N-Term];1xPhospho [T6(99.5)]	A0A1D6EEP6 [138-147]	0.705627	0.000135627	0.00191124	A0A1D6EEP6 1xPhospho [T143(99.6)]	A0A1D6EEP6_MAIZE Actin-related protein 9
A0A1D6EFP6	[R].SRSPPAKR.[R]	1xTMT6plex [K7];1xTMT6plex [N-Term];2xPhospho [S1(100); S3(100)]	A0A1D6EFP6 [280-287]	1.77731	0.00168187	0.00994604	A0A1D6EFP6 2xPhospho [S280(100); S282(100)]	A0A1D6EFP6_MAIZE Serine/arginine-rich splicing factor RS31A
A0A1D6EFP6	[R].SRSPPAK.[R]	1xTMT6plex [K7];1xTMT6plex [N-Term];2xPhospho [S1(100); S3(100)]	A0A1D6EFP6 [280-286]	1.66729	3.11644e-05	0.000729813	A0A1D6EFP6 2xPhospho [S280(100); S282(100)]	A0A1D6EFP6_MAIZE Serine/arginine-rich splicing factor RS31A
A0A1D6EFV2	[R].YGMQSSGWPLGNSSPNQFPGVPK.[D]	1xTMT6plex [K23];1xTMT6plex [N-Term];1xPhospho [S14(99.6)]	A0A1D6EFV2 [160-182]	0.622827	3.64276e-06	0.00021158	A0A1D6EFV2 1xPhospho [S173(99.6)]	A0A1D6EFV2_MAIZE Zinc finger (Ran-binding) family protein
A0A1D6EG68	[R].LAPLPETEGSAPGHVSTVVK.[G]	1xTMT6plex [K20];1xTMT6plex [N-Term];1xPhospho [S16(99.5)]	A0A1D6EG68 [694-713]	0.707963	2.39073e-05	0.000614214	A0A1D6EG68 1xPhospho [S709(99.7)]	A0A1D6EG68_MAIZE Leucine-rich repeat protein kinase family protein
A0A1D6EHU0	[R].SGSMDGATSPFEGESAPTSVLPDYAK.[K]	1xOxidation [M4];1xTMT6plex [K26];1xTMT6plex [N-Term];1xPhospho [S/T/Y]	A0A1D6EHU0 [130-155]	0.653517	1.43319e-05	0.000459758	NA	A0A1D6EHU0_MAIZE Transcription factor VIP1
A0A1D6EHU0	[R].SGSMDGATSPFEGESAPTSVLPDYAK.[K]	1xTMT6plex [K26];1xTMT6plex [N-Term];1xPhospho [S1(99.5)]	A0A1D6EHU0 [130-155]	0.601822	0.000136867	0.00191613	A0A1D6EHU0 1xPhospho [S130(99.5)]	A0A1D6EHU0_MAIZE Transcription factor VIP1
A0A1D6EHU0	[R].AQSETFIR.[L]	1xTMT6plex [N-Term];1xPhospho [S3(100)]	A0A1D6EHU0 [29-36]	0.59985	7.47635e-05	0.00131312	A0A1D6EHU0 1xPhospho [S31(100)]	A0A1D6EHU0_MAIZE Transcription factor VIP1
A0A1D6EIB4	[K].RNTPSFSGR.[G]	1xTMT6plex [N-Term];1xPhospho [T3(100)]	A0A1D6EIB4 [215-223]	0.697035	0.000139283	0.00193655	A0A1D6EIB4 1xPhospho [T217(100)]	A0A1D6EIB4_MAIZE Protein FLX-like 3
A0A1D6ELA3	[K].SGNTSAEGEPSQAAVVR.[Y]	1xTMT6plex [N-Term];1xPhospho [T/S]	A0A1D6ELA3 [176-192]	1.6862	3.54645e-05	0.000796714	NA	A0A1D6ELA3_MAIZE G-box-binding factor 1
A0A1D6ELA3	[R].KSGNTSAEGEPSQAAVVR.[Y]	1xTMT6plex [K1];1xTMT6plex [N-Term];1xPhospho [S6(98.6)]	A0A1D6ELA3 [175-192]	1.60803	5.04125e-06	0.000255635	A0A1D6ELA3 1xPhospho [S180(100)]	A0A1D6ELA3_MAIZE G-box-binding factor 1
A0A1D6ELC6; A0A1D6HVV0	[K].YDSGEIGLTK.[Y]	1xTMT6plex [K10];1xTMT6plex [N-Term];1xPhospho [S3(100)]	A0A1D6ELC6 [129-138]; A0A1D6HVV0 [127-136]	0.712973	0.000169938	0.0021854	A0A1D6ELC6 1xPhospho [S131(100)]; A0A1D6HVV0 1xPhospho [S129(100)]	A0A1D6ELC6_MAIZE Cellulose synthase
A0A1D6ELI7	[R].GRPAFGGPGFSPR.[S]	1xTMT6plex [N-Term];1xPhospho [S11(100)]	A0A1D6ELI7 [303-315]	0.706487	0.000159363	0.00209706	A0A1D6ELI7 1xPhospho [S313(100)]	A0A1D6ELI7_MAIZE RNA binding
A0A1D6ELV4	[K].NLHGMNSSSAHSSRDNLQK.[S]	1xOxidation [M5];1xTMT6plex [K19];1xTMT6plex [N-Term];2xPhospho [S9(99.1); S]	A0A1D6ELV4 [193-211]	1.79569	1.80475e-05	0.000523401	A0A1D6ELV4 2xPhospho [S201(99.1); S]	A0A1D6ELV4_MAIZE Single-stranded nucleic acid binding R3H protein
A0A1D6ELV4	[K].NLHGMNSSSAHSSRDNLQK.[S]	1xTMT6plex [K19];1xTMT6plex [N-Term];2xPhospho [S7(98.1); S13(100)]	A0A1D6ELV4 [193-211]	1.653	9.05813e-05	0.00148686	A0A1D6ELV4 2xPhospho [S199(98.1); S205(100)]	A0A1D6ELV4_MAIZE Single-stranded nucleic acid binding R3H protein
A0A1D6ELV4	[K].NLHGMNSSSAHSSRDNLQK.[S]	1xTMT6plex [K19];1xTMT6plex [N-Term];2xPhospho [S12(99.4); S13(100)]	A0A1D6ELV4 [193-211]	1.40446	0.000664824	0.00529448	A0A1D6ELV4 2xPhospho [S204(99.4); S205(100)]	A0A1D6ELV4_MAIZE Single-stranded nucleic acid binding R3H protein
A0A1D6ELV4	[K].NLHGMNSSSAHSSRDNLQK.[S]	1xTMT6plex [K19];1xTMT6plex [N-Term];2xPhospho [S9(99.3); S13(99.3)]	A0A1D6ELV4 [193-211]	1.63239	5.7079e-06	0.000273639	A0A1D6ELV4 2xPhospho [S201(99.3); S205(99.3)]	A0A1D6ELV4_MAIZE Single-stranded nucleic acid binding R3H protein
A0A1D6ENT5	[K].STGNFLTLEDAIK.[K]	1xTMT6plex [K13];1xTMT6plex [N-Term];1xPhospho [S1(100)]	A0A1D6ENT5 [722-734]	0.709966	0.000610477	0.00499763	A0A1D6ENT5 1xPhospho [S722(100)]	A0A1D6ENT5_MAIZE Leucyl-tRNA synthetase
A0A1D6EPI6	[R].TTSAPCSPSSR.[S]	1xCarbamidomethyl [C6];1xTMT6plex [N-Term];1xPhospho [S7(99.6)]	A0A1D6EPI6 [16-26]	0.688132	6.22618e-05	0.0011625	A0A1D6EPI6 1xPhospho [S22(99.6)]	A0A1D6EPI6_MAIZE RING-type E3 ubiquitin transferase
A0A1D6ERE7	[K].SLSWGFAEAK.[C]	1xTMT6plex [K10];1xTMT6plex [N-Term];1xPhospho [S3(100)]	A0A1D6ERE7 [262-271]	0.60533	8.08554e-05	0.00138732	A0A1D6ERE7 1xPhospho [S264(100)]	A0A1D6ERE7_MAIZE Remorin family protein
A0A1D6ERS5	[K].GGSCSDGGTNQGPNTPR.[S]	1xCarbamidomethyl [C4];1xTMT6plex [N-Term];1xPhospho [T15(100)]	A0A1D6ERS5 [217-233]	0.699548	0.000221242	0.00260158	A0A1D6ERS5 1xPhospho [T231(100)]	A0A1D6ERS5_MAIZE Transcription factor BIM3
A0A1D6ES19	[K].EISDDEDEEEKKDAEEGK.[V]	3xTMT6plex [K11; K12; K18];1xTMT6plex [N-Term];1xPhospho [S3(100)]	A0A1D6ES19 [218-235]	0.670519	0.00142782	0.00888134	A0A1D6ES19 1xPhospho [S220(100)]	A0A1D6ES19_MAIZE Heat shock protein 90-2
A0A1D6ES19	[K].TTEKEISDDEDEEEKK.[D]	3xTMT6plex [K4; K15; K16];1xTMT6plex [N-Term];1xPhospho [S7(99.6)]	A0A1D6ES19 [214-229]	0.586018	1.42864e-05	0.000459758	A0A1D6ES19 1xPhospho [S220(100)]	A0A1D6ES19_MAIZE Heat shock protein 90-2
A0A1D6ESK2; A0A1D6I7U9	[K].GLSSFYSGK.[S]	1xTMT6plex [K9];1xTMT6plex [N-Term];1xPhospho [S7(100)]	A0A1D6ESK2 [115-123]; A0A1D6I7U9 [112-120]	0.713637	0.000476179	0.00423368	A0A1D6ESK2 1xPhospho [S121(100)]; A0A1D6I7U9 1xPhospho [S118(100)]	A0A1D6ESK2_MAIZE MTD1
A0A1D6ESX0	[R].IVSQSAPLFPEK.[K]	1xTMT6plex [K12];1xTMT6plex [N-Term];1xPhospho [S5(99.8)]	A0A1D6ESX0 [309-320]	0.635055	1.48355e-06	0.000128007	A0A1D6ESX0 1xPhospho [S313(99.8)]	A0A1D6ESX0_MAIZE Hydroxyproline-rich glycoprotein family protein
A0A1D6ESX0	[K].NIAFPSLVAHSAPLAPNPASLTPK.[V]	1xTMT6plex [K24];1xTMT6plex [N-Term];1xPhospho [S11(100)]	A0A1D6ESX0 [508-531]	0.546005	6.08073e-06	0.000281726	A0A1D6ESX0 1xPhospho [S518(100)]	A0A1D6ESX0_MAIZE Hydroxyproline-rich glycoprotein family protein
A0A1D6EU55	[R].GYGSIGGR.[R]	1xTMT6plex [N-Term];1xPhospho [S4(100)]	A0A1D6EU55 [188-195]	1.63201	0.000587197	0.00486457	A0A1D6EU55 1xPhospho [S191(100)]	A0A1D6EU55_MAIZE La-related protein 1C
A0A1D6EVE6	[K].AASFLSSLLGGGGGEPAATVK.[S]	1xTMT6plex [K21];1xTMT6plex [N-Term];1xPhospho [S3(100)]	A0A1D6EVE6 [86-106]	0.65077	3.23457e-05	0.000751958	A0A1D6EVE6 1xPhospho [S88(100)]	A0A1D6EVE6_MAIZE Mo-molybdopterin cofactor sulfurase
A0A1D6EWN6; A0A1D6EWQ0	[R].SASIGYSNSGR.[R]	1xTMT6plex [N-Term];2xPhospho [S1(100); S3(100)]	A0A1D6EWN6 [194-204]; A0A1D6EWQ0 [191-201]	1.43963	8.54708e-05	0.00143841	A0A1D6EWN6 2xPhospho [S194(100); S196(100)]; A0A1D6EWQ0 2xPhospho [S191(100); S193(100)]	A0A1D6EWN6_MAIZE Pre-mRNA-splicing factor ATP-dependent RNA helicase DEAH7
A0A1D6EWR5	[K].QFSTTGYER.[S]	1xTMT6plex [N-Term];1xPhospho [S3(99.3)]	A0A1D6EWR5 [25-33]	0.653002	0.000463317	0.00415758	A0A1D6EWR5 1xPhospho [S27(99.3)]	A0A1D6EWR5_MAIZE SH3 domain-containing protein 3
A0A1D6EWT6	[R].VEQDDHGYSCDEEAVK.[K]	1xCarbamidomethyl [C10];1xTMT6plex [K16];1xTMT6plex [N-Term];1xPhospho [S9(100)]	A0A1D6EWT6 [557-572]	1.41645	2.04505e-05	0.00056043	A0A1D6EWT6 1xPhospho [S565(100)]	A0A1D6EWT6_MAIZE DNA-binding bromodomain-containing protein
A0A1D6EWY9	[R].NGSSTPDDQFDSPPDR.[F]	1xTMT6plex [N-Term];1xPhospho [S12(100)]	A0A1D6EWY9 [276-291]	2.30383	1.49987e-05	0.000471706	A0A1D6EWY9 1xPhospho [S287(100)]	A0A1D6EWY9_MAIZE Serine/arginine-rich splicing factor SR45a
A0A1D6EWY9	[R].LERDTPPPDGDISRPGESSHVHSETMEMEPEYR.[A]	1xTMT6plex [N-Term];1xPhospho [T5(100)]	A0A1D6EWY9 [314-346]	2.01674	3.86889e-06	0.000221801	A0A1D6EWY9 1xPhospho [T318(100)]	A0A1D6EWY9_MAIZE Serine/arginine-rich splicing factor SR45a
A0A1D6EX86	[R].KSSSDVSSSSSSNR.[T]	1xTMT6plex [K1];1xTMT6plex [N-Term];1xPhospho [S4(99.5)]	A0A1D6EX86 [76-89]	1.55607	0.000126043	0.00182192	A0A1D6EX86 1xPhospho [S79(99.5)]	A0A1D6EX86_MAIZE Uncharacterized protein
A0A1D6EXF1	[R].AALSSASVSAPPVIK.[S]	1xTMT6plex [K15];1xTMT6plex [N-Term];1xPhospho [S4(99.6)]	A0A1D6EXF1 [94-108]	1.7009	1.21105e-06	0.000115592	A0A1D6EXF1 1xPhospho [S97(99.7)]	A0A1D6EXF1_MAIZE PDK regulatory protein1
A0A1D6EXF1	[R].ASSHLDR.[W]	1xTMT6plex [N-Term];1xPhospho [S3(100)]	A0A1D6EXF1 [70-76]	1.503	0.000575708	0.00479633	A0A1D6EXF1 1xPhospho [S72(100)]	A0A1D6EXF1_MAIZE PDK regulatory protein1
A0A1D6EXQ3; A0A1D6EXQ0	[R].VPVASPAAAAAAAAMPSFLTNPSR.[I]	1xTMT6plex [N-Term];1xPhospho [S23(99.2)]	A0A1D6EXQ3 [56-79]; A0A1D6EXQ0 [56-79]	1.86957	0.000399429	0.00378468	A0A1D6EXQ3 1xPhospho [S78(99.2)]; A0A1D6EXQ0 1xPhospho [S78(99.2)]	A0A1D6EXQ3_MAIZE HAT dimerization domain-containing protein
A0A1D6EXV3; A0A1D6IEV2	[R].SSSFGGHR.[G]	1xTMT6plex [N-Term];1xPhospho [S2(99.7)]	A0A1D6EXV3 [18-25]; A0A1D6IEV2 [18-25]	0.523337	0.00112617	0.00753379	A0A1D6EXV3 1xPhospho [S19(99.7)]; A0A1D6IEV2 1xPhospho [S19(99.7)]	A0A1D6EXV3_MAIZE Eukaryotic translation initiation factor 4G
A0A1D6EXV3; A0A1D6IEV2	[R].TSSAPPNLDEQKR.[NK]	1xTMT6plex [K12];1xTMT6plex [N-Term];1xPhospho [S/T]	A0A1D6EXV3 [179-191]; A0A1D6IEV2 [181-193]	0.563146	3.96705e-06	0.00022345	NA	A0A1D6EXV3_MAIZE Eukaryotic translation initiation factor 4G
A0A1D6EXV3; A0A1D6IEV2	[R].TSSAPPNLDEQKR.[NK]	1xTMT6plex [K12];1xTMT6plex [N-Term];1xPhospho [S3(100)]	A0A1D6EXV3 [179-191]; A0A1D6IEV2 [181-193]	0.591092	9.50145e-08	3.38553e-05	A0A1D6EXV3 1xPhospho [S181(100)]; A0A1D6IEV2 1xPhospho [S183(100)]	A0A1D6EXV3_MAIZE Eukaryotic translation initiation factor 4G
A0A1D6EXV3	[R].AGVPLSPGR.[D]	1xTMT6plex [N-Term];1xPhospho [S6(100)]	A0A1D6EXV3 [1093-1101]	0.686224	0.000810088	0.00603445	A0A1D6EXV3 1xPhospho [S1098(100)]	A0A1D6EXV3_MAIZE Eukaryotic translation initiation factor 4G
A0A1D6EY17; A0A1D6IF18	[R].LKGQLSFSSR.[Q]	1xTMT6plex [K2];1xTMT6plex [N-Term];1xPhospho [S]	A0A1D6EY17 [176-185]; A0A1D6IF18 [184-193]	0.608451	8.58413e-07	9.44856e-05	NA	A0A1D6EY17_MAIZE Transcription factor bHLH130
A0A1D6EY17	[R].TVSSDIETAAAVGTGGASNLIR.[Q]	1xTMT6plex [N-Term];1xPhospho [S3(100)]	A0A1D6EY17 [116-137]	0.670969	0.000210346	0.00252887	A0A1D6EY17 1xPhospho [S118(99.6)]	A0A1D6EY17_MAIZE Transcription factor bHLH130
A0A1D6EY42	[R].RPSLPAGFK.[L]	1xTMT6plex [K9];1xTMT6plex [N-Term];1xPhospho [S3(100)]	A0A1D6EY42 [55-63]	0.666006	1.24346e-05	0.00042073	A0A1D6EY42 1xPhospho [S57(100)]	A0A1D6EY42_MAIZE Myosin-2
A0A1D6EYQ8	[R].GQSFGQR.[I]	1xTMT6plex [N-Term];1xPhospho [S3(100)]	A0A1D6EYQ8 [1435-1441]	0.498491	3.23424e-06	0.000200274	A0A1D6EYQ8 1xPhospho [S1437(100)]	A0A1D6EYQ8_MAIZE HOPM interactor 7
A0A1D6EZ54	[R].NLNVSWGNIGTPK.[S]	1xTMT6plex [K13];1xTMT6plex [N-Term];1xPhospho [T11(100)]	A0A1D6EZ54 [571-583]	0.702236	0.000170424	0.00218777	A0A1D6EZ54 1xPhospho [T581(100)]	A0A1D6EZ54_MAIZE Zinc finger CCCH domain-containing protein 56
A0A1D6EZ77; A0A1D6IHB7	[R].VQSPQLK.[A]	1xTMT6plex [K7];1xTMT6plex [N-Term];1xPhospho [S3(100)]	A0A1D6EZ77 [1257-1263]; A0A1D6IHB7 [1256-1262]	0.618626	9.57764e-05	0.00153578	A0A1D6EZ77 1xPhospho [S1259(100)]; A0A1D6IHB7 1xPhospho [S1258(100)]	A0A1D6EZ77_MAIZE Protein TIME FOR COFFEE
A0A1D6F0U9	[R].NQTCKSETGDTER.[M]	1xCarbamidomethyl [C4];1xTMT6plex [K5];1xTMT6plex [N-Term];1xPhospho [T/S]	A0A1D6F0U9 [496-508]	1.92469	2.06407e-06	0.000152788	NA	A0A1D6F0U9_MAIZE Mitogen-activated protein kinase
A0A1D6F1K7; A0A1D6IJL5	[R].RVPSGASMEK.[L]	1xTMT6plex [K10];1xTMT6plex [N-Term];1xPhospho [S4(100)]	A0A1D6F1K7 [151-160]; A0A1D6IJL5 [343-352]	0.597904	5.70377e-06	0.000273639	A0A1D6F1K7 1xPhospho [S154(100)]; A0A1D6IJL5 1xPhospho [S346(100)]	A0A1D6F1K7_MAIZE Uncharacterized protein
A0A1D6F1Z5	[R].SLSPARR.[S]	1xTMT6plex [N-Term];2xPhospho [S1(100); S3(100)]	A0A1D6F1Z5 [170-176]	1.43635	0.00048188	0.00425304	A0A1D6F1Z5 2xPhospho [S170(100); S172(100)]	A0A1D6F1Z5_MAIZE Serine/arginine-rich splicing factor SC35
A0A1D6F2M9	[R].NLVIRPIEQWSSR.[R]	1xTMT6plex [N-Term];1xPhospho [S]	A0A1D6F2M9 [580-592]	0.670391	4.18917e-06	0.000232571	NA	A0A1D6F2M9_MAIZE Nuclear pore complex protein NUP98A
A0A1D6F3S5	[K].LFQGQPLKSPNK.[S]	2xTMT6plex [K8; K12];1xTMT6plex [N-Term];1xPhospho [S9(100)]	A0A1D6F3S5 [651-662]	1.42135	1.34966e-05	0.00044346	A0A1D6F3S5 1xPhospho [S659(100)]	A0A1D6F3S5_MAIZE Ubiquitin carboxyl-terminal hydrolase
A0A1D6F3U8	[K].STVPTWSGPLADSAAGNQK.[R]	1xTMT6plex [K19];1xTMT6plex [N-Term];1xPhospho [T/S]	A0A1D6F3U8 [537-555]	1.48977	0.000403078	0.00380992	NA	A0A1D6F3U8_MAIZE Protein kinase domain-containing protein
A0A1D6F4V6	[K].TEASSHSDGTTEDATDSHTLFTK.[L]	1xTMT6plex [K23];1xTMT6plex [N-Term];1xPhospho [S7(99.4)]	A0A1D6F4V6 [150-172]	0.658095	0.000226029	0.0026386	A0A1D6F4V6 1xPhospho [S156(100)]	A0A1D6F4V6_MAIZE Mitochondrial import inner membrane translocase subunit TIM44-2
A0A1D6F6R9	[K].SAAVAAGFSFR.[L]	1xTMT6plex [N-Term];1xPhospho [S9(100)]	A0A1D6F6R9 [225-235]	0.663243	0.000472367	0.0042153	A0A1D6F6R9 1xPhospho [S233(100)]	A0A1D6F6R9_MAIZE Lymphoid organ expressed yellow head virus receptor protein
A0A1D6F6R9	[R].KSAAVAAGFSFR.[L]	1xTMT6plex [K1];1xTMT6plex [N-Term];1xPhospho [S10(100)]	A0A1D6F6R9 [224-235]	0.632297	5.99436e-06	0.000278615	A0A1D6F6R9 1xPhospho [S233(100)]	A0A1D6F6R9_MAIZE Lymphoid organ expressed yellow head virus receptor protein
A0A1D6F6R9	[R].STTSSTNTPR.[A]	1xTMT6plex [N-Term];1xPhospho [S4(99.7)]	A0A1D6F6R9 [210-219]	1.88523	6.49513e-07	8.20169e-05	A0A1D6F6R9 1xPhospho [S213(99.7)]	A0A1D6F6R9_MAIZE Lymphoid organ expressed yellow head virus receptor protein
A0A1D6F6R9	[R].STTSSTNTPR.[A]	1xTMT6plex [N-Term];1xPhospho [T/S]	A0A1D6F6R9 [210-219]	1.57336	3.47375e-06	0.000206333	NA	A0A1D6F6R9_MAIZE Lymphoid organ expressed yellow head virus receptor protein
A0A1D6F6R9	[R].STANSSK.[V]	1xTMT6plex [K7];1xTMT6plex [N-Term];1xPhospho [S1(100)]	A0A1D6F6R9 [341-347]	0.649495	0.00021048	0.0025289	A0A1D6F6R9 1xPhospho [S341(100)]	A0A1D6F6R9_MAIZE Lymphoid organ expressed yellow head virus receptor protein
A0A1D6F6R9	[R].HKPANSATAASADGSVSCESPR.[S]	1xCarbamidomethyl [C18];1xTMT6plex [K2];1xTMT6plex [N-Term];1xPhospho [S20(100)]	A0A1D6F6R9 [319-340]	0.710873	0.000121292	0.00177763	A0A1D6F6R9 1xPhospho [S338(100)]	A0A1D6F6R9_MAIZE Lymphoid organ expressed yellow head virus receptor protein
A0A1D6F6R9	[R].HKPANSATAASADGSVSCESPR.[S]	1xCarbamidomethyl [C18];1xTMT6plex [K2];1xTMT6plex [N-Term];1xPhospho [S11(100)]	A0A1D6F6R9 [319-340]	1.73886	0.0011327	0.00755397	A0A1D6F6R9 1xPhospho [S329(100)]	A0A1D6F6R9_MAIZE Lymphoid organ expressed yellow head virus receptor protein
A0A1D6F7Z4	[R].STESEDDIWLTVSEIPLFTAPTIAPPPSR.[S]	1xTMT6plex [N-Term];1xPhospho [S4(99.6)]	A0A1D6F7Z4 [371-399]	1.46808	0.00112148	0.00751857	A0A1D6F7Z4 1xPhospho [S374(99.6)]	A0A1D6F7Z4_MAIZE Auxilin-related protein 1
A0A1D6F7Z4	[R].STDPVEDLDKTASFDGK.[A]	2xTMT6plex [K10; K17];1xTMT6plex [N-Term];1xPhospho [T/S]	A0A1D6F7Z4 [260-276]	1.45017	7.56243e-05	0.00132703	NA	A0A1D6F7Z4_MAIZE Auxilin-related protein 1
A0A1D6F7Z4	[R].RRPVAVDDDDLLGAFGRSPSEGK.[R]	1xTMT6plex [K23];1xTMT6plex [N-Term];1xPhospho [S18(99.4)]	A0A1D6F7Z4 [165-187]	1.41761	0.00112542	0.00753379	A0A1D6F7Z4 1xPhospho [S182(99.4)]	A0A1D6F7Z4_MAIZE Auxilin-related protein 1
A0A1D6F841	[K].AESPGSPTASAPARAEEDSVAGAAPAR.[S]	1xTMT6plex [N-Term];2xPhospho [S6(99.6); T/S]	A0A1D6F841 [31-57]	1.4219	0.000353965	0.00348908	A0A1D6F841 2xPhospho [S36(99.6); T/S]	A0A1D6F841_MAIZE AAA-type ATPase family protein
A0A1D6F8D9	[KR].SRDHGAAPER.[R]	1xTMT6plex [N-Term];1xPhospho [S1(100)]	A0A1D6F8D9 [1247-1256]	2.01288	1.19242e-05	0.000410652	A0A1D6F8D9 1xPhospho [S1247(100)]	A0A1D6F8D9_MAIZE DEAD-box ATP-dependent RNA helicase 40
A0A1D6F9A9	[R].QLSSTSTR.[H]	1xTMT6plex [N-Term];1xPhospho [S3(100)]	A0A1D6F9A9 [24-31]	0.699085	0.000607162	0.00497894	A0A1D6F9A9 1xPhospho [S26(100)]	A0A1D6F9A9_MAIZE Pleckstrin homology (PH) domain-containing protein
A0A1D6F9P3	[K].VDTKLQDLHAK.[R]	2xTMT6plex [K4; K11];1xTMT6plex [N-Term];1xPhospho [T3(100)]	A0A1D6F9P3 [165-175]	0.54956	4.16076e-07	6.70312e-05	A0A1D6F9P3 1xPhospho [T167(100)]	A0A1D6F9P3_MAIZE Cylicin-1
A0A1D6F9Y7	[R].LQSVSTK.[Y]	1xTMT6plex [K7];1xTMT6plex [N-Term];1xPhospho [S5(99.7)]	A0A1D6F9Y7 [277-283]	0.693435	5.38964e-06	0.000264956	A0A1D6F9Y7 1xPhospho [S281(99.7)]	A0A1D6F9Y7_MAIZE E3 ubiquitin-protein ligase RHF2A
A0A1D6FBG5	[K].LSSSPHGIPTGSSPVGSVPK.[S]	1xTMT6plex [K20];1xTMT6plex [N-Term];2xPhospho [T10(100); S]	A0A1D6FBG5 [157-176]	0.631289	0.000570754	0.00476945	A0A1D6FBG5 2xPhospho [T166(100); S]	A0A1D6FBG5_MAIZE La-related protein 1A
A0A1D6FCE6	[R].HDKDESSVKDEGER.[S]	2xTMT6plex [K3; K9];1xTMT6plex [N-Term];1xPhospho [S7(99.7)]	A0A1D6FCE6 [456-469]	1.50611	0.000256805	0.00285601	A0A1D6FCE6 1xPhospho [S462(99.7)]	A0A1D6FCE6_MAIZE RNA recognition motif (RRM)-containing protein
A0A1D6FCE6	[R].HDKDESSVKDEGER.[S]	2xTMT6plex [K3; K9];1xTMT6plex [N-Term];1xPhospho [S]	A0A1D6FCE6 [456-469]	1.74185	1.67008e-05	0.000505306	NA	A0A1D6FCE6_MAIZE RNA recognition motif (RRM)-containing protein
A0A1D6FCE6	[R].DSRKSEIQDDK.[R]	2xTMT6plex [K4; K11];1xTMT6plex [N-Term];1xPhospho [S5(99.5)]	A0A1D6FCE6 [437-447]	1.50666	0.000150891	0.00201745	A0A1D6FCE6 1xPhospho [S441(100)]	A0A1D6FCE6_MAIZE RNA recognition motif (RRM)-containing protein
A0A1D6FCE6	[R].DDKDRYSR.[S]	1xTMT6plex [K3];1xTMT6plex [N-Term];1xPhospho [S7(100)]	A0A1D6FCE6 [329-336]	2.18843	2.79311e-07	5.36091e-05	A0A1D6FCE6 1xPhospho [S335(100)]	A0A1D6FCE6_MAIZE RNA recognition motif (RRM)-containing protein
A0A1D6FEM3; A0A1D6MKY7	[R].SGGGGGGYNR.[G]	1xTMT6plex [N-Term];1xPhospho [S1(100)]	A0A1D6FEM3 [93-102]; A0A1D6MKY7 [138-147]	1.892	6.09662e-06	0.000281786	A0A1D6FEM3 1xPhospho [S93(100)]; A0A1D6MKY7 1xPhospho [S138(100)]	A0A1D6FEM3_MAIZE Transcription initiation factor TFIID subunit 15b
A0A1D6FEM3	[R].SGGSDRGFDDHR.[G]	1xTMT6plex [N-Term];1xPhospho [S1(99.5)]	A0A1D6FEM3 [139-150]	1.78288	1.19667e-06	0.000115592	A0A1D6FEM3 1xPhospho [S139(99.5)]	A0A1D6FEM3_MAIZE Transcription initiation factor TFIID subunit 15b
A0A1D6FEM3	[R].GSGDYGSGGGGFDR.[D]	1xTMT6plex [N-Term];1xPhospho [S2(100)]	A0A1D6FEM3 [103-116]	1.43809	0.000328674	0.00332594	A0A1D6FEM3 1xPhospho [S104(100)]	A0A1D6FEM3_MAIZE Transcription initiation factor TFIID subunit 15b
A0A1D6FEM3	[R].SGGGGGGYNRGSGDYGSGGGGFDR.[D]	1xTMT6plex [N-Term];1xPhospho [S12(100)]	A0A1D6FEM3 [93-116]	1.52582	6.75526e-05	0.00121973	A0A1D6FEM3 1xPhospho [S104(100)]	A0A1D6FEM3_MAIZE Transcription initiation factor TFIID subunit 15b
A0A1D6FEY1	[R].SRSPPGKPVEVSNW.[-]	1xTMT6plex [K7];1xTMT6plex [N-Term];2xPhospho [S1(100); S3(100)]	A0A1D6FEY1 [655-668]	1.49962	0.000211036	0.00253345	A0A1D6FEY1 2xPhospho [S655(100); S657(100)]	A0A1D6FEY1_MAIZE Putative DEAD-box ATP-dependent RNA helicase family protein
A0A1D6FF74	[K].LPQTPRPNLK.[E]	1xTMT6plex [K10];1xTMT6plex [N-Term];1xPhospho [T4(100)]	A0A1D6FF74 [583-592]	0.538532	1.05119e-06	0.000106407	A0A1D6FF74 1xPhospho [T586(100)]	A0A1D6FF74_MAIZE Calcium-dependent lipid-binding (CaLB domain) family protein
A0A1D6FGL7	[R].SKTFNLR.[R]	1xTMT6plex [K2];1xTMT6plex [N-Term];1xPhospho [T3(99.5)]	A0A1D6FGL7 [1315-1321]	0.471136	2.05665e-05	0.000562811	A0A1D6FGL7 1xPhospho [T1317(99.5)]	A0A1D6FGL7_MAIZE Protein SCAR
A0A1D6FGL7	[R].SKTFNLR.[R]	1xTMT6plex [K2];1xTMT6plex [N-Term];1xPhospho [S/T]	A0A1D6FGL7 [1315-1321]	0.467114	3.28289e-06	0.00020114	NA	A0A1D6FGL7_MAIZE Protein SCAR
A0A1D6FGL7	[R].SLTAGQLVNR.[QC]	1xTMT6plex [N-Term];1xPhospho [T3(100)]	A0A1D6FGL7 [229-238]	0.706979	0.000200454	0.00245112	A0A1D6FGL7 1xPhospho [T231(100)]	A0A1D6FGL7_MAIZE Protein SCAR
A0A1D6FM59	[R].SSSFSVSDSELDEAKEENGSIFYALSQK.[I]	2xTMT6plex [K15; K28];1xTMT6plex [N-Term];1xPhospho [S7(99.6)]	A0A1D6FM59 [159-186]	0.692197	9.02635e-05	0.0014829	A0A1D6FM59 1xPhospho [S165(100)]	A0A1D6FM59_MAIZE Protein NETWORKED 4A
A0A1D6FM59	[K].LHTSDVESDNLKKDPEETDSALESSTEVNSQK.[E]	3xTMT6plex [K12; K13; K32];1xTMT6plex [N-Term];1xPhospho [S/T]	A0A1D6FM59 [228-259]	0.689842	4.38401e-05	0.000912706	NA	A0A1D6FM59_MAIZE Protein NETWORKED 4A
A0A1D6FP79	[K].MDTDDEQSEDHKQNK.[R]	1xOxidation [M1];2xTMT6plex [K12; K15];1xTMT6plex [N-Term];1xPhospho [T3(100)]	A0A1D6FP79 [63-77]	1.53835	0.00063838	0.00515008	A0A1D6FP79 1xPhospho [T65(100)]	A0A1D6FP79_MAIZE LETM1-like protein
A0A1D6FRY1; A0A1D6M648	[R].SASIPSELDLVK.[M]	1xTMT6plex [K12];1xTMT6plex [N-Term];1xPhospho [S3(100)]	A0A1D6FRY1 [557-568]; A0A1D6M648 [752-763]	0.662374	3.15196e-05	0.000736346	A0A1D6FRY1 1xPhospho [S559(100)]; A0A1D6M648 1xPhospho [S754(100)]	A0A1D6FRY1_MAIZE Tudor/PWWP/MBT superfamily protein
A0A1D6FRY1; A0A1D6M648	[K].ADADTPAGETK.[E]	1xTMT6plex [K11];1xTMT6plex [N-Term];1xPhospho [T5(100)]	A0A1D6FRY1 [1514-1524]; A0A1D6M648 [1204-1214]	0.708346	0.00100748	0.00700596	A0A1D6FRY1 1xPhospho [T1518(100)]; A0A1D6M648 1xPhospho [T1208(100)]	A0A1D6FRY1_MAIZE Tudor/PWWP/MBT superfamily protein
A0A1D6FUN1	[R].SPQGLHK.[K]	1xTMT6plex [K7];1xTMT6plex [N-Term];1xPhospho [S1(100)]	A0A1D6FUN1 [627-633]	0.709402	1.99415e-05	0.000551368	A0A1D6FUN1 1xPhospho [S627(100)]	A0A1D6FUN1_MAIZE Serine/threonine-protein phosphatase
A0A1D6FV35	[R].SPPPPAEPDVSWVSSLVK.[D]	1xTMT6plex [K18];1xTMT6plex [N-Term];1xPhospho [S1(100)]	A0A1D6FV35 [561-578]	0.694227	6.14803e-05	0.00115343	A0A1D6FV35 1xPhospho [S561(100)]	A0A1D6FV35_MAIZE Zinc finger CCCH domain-containing protein 29
A0A1D6FVD8	[R].NGADKESNIDRGSVK.[S]	2xTMT6plex [K5; K15];1xTMT6plex [N-Term];1xPhospho [S13(100)]	A0A1D6FVD8 [281-295]	0.682631	0.000189048	0.00234731	A0A1D6FVD8 1xPhospho [S293(100)]	A0A1D6FVD8_MAIZE IQ-domain 3
A0A1D6FVD8	[K].SMSLNLGEGEITK.[A]	1xTMT6plex [K13];1xTMT6plex [N-Term];1xPhospho [S3(100)]	A0A1D6FVD8 [296-308]	0.490368	6.48011e-07	8.20169e-05	A0A1D6FVD8 1xPhospho [S298(100)]	A0A1D6FVD8_MAIZE IQ-domain 3
A0A1D6FVG7	[K].GNNGDDPSPK.[G]	1xTMT6plex [K10];1xTMT6plex [N-Term];1xPhospho [S8(100)]	A0A1D6FVG7 [306-315]	1.72711	0.000684087	0.00539318	A0A1D6FVG7 1xPhospho [S313(100)]	A0A1D6FVG7_MAIZE Serine/arginine-rich splicing factor RS2Z32
A0A1D6FWM1	[K].KAQQAAAGGTGTSTDNNK.[N]	2xTMT6plex [K1; K18];1xTMT6plex [N-Term];1xPhospho [S13(99.3)]	A0A1D6FWM1 [138-155]	1.56774	0.000280811	0.00300236	A0A1D6FWM1 1xPhospho [S150(99.3)]	A0A1D6FWM1_MAIZE Uncharacterized protein family SERF
A0A1D6FXD7	[R].SESGRGSHGRDDYGSR.[G]	1xTMT6plex [N-Term];1xPhospho [S7(100)]	A0A1D6FXD7 [568-583]	0.598738	0.000444058	0.00404797	A0A1D6FXD7 1xPhospho [S574(100)]	A0A1D6FXD7_MAIZE Putative DEAD-box ATP-dependent RNA helicase family protein
A0A1D6G063	[R].TESPAAAHPIGQGSLDLEK.[H]	1xTMT6plex [K19];1xTMT6plex [N-Term];1xPhospho [S3(100)]	A0A1D6G063 [54-72]	0.607299	1.87198e-06	0.000141997	A0A1D6G063 1xPhospho [S56(100)]	A0A1D6G063_MAIZE Uncharacterized protein
A0A1D6G063	[K].SGKSENAINAAVSENK.[I]	2xTMT6plex [K3; K16];1xTMT6plex [N-Term];1xPhospho [S]	A0A1D6G063 [77-92]	1.53909	0.000881623	0.00641301	NA	A0A1D6G063_MAIZE Uncharacterized protein
A0A1D6G0S0; A0A1D6NH05	[R].IPNSPESTH.[-]	1xTMT6plex [N-Term];2xPhospho [S4(99.7); S/T]	A0A1D6G0S0 [1228-1236]; A0A1D6NH05 [1253-1261]	1.58426	0.000157646	0.0020804	A0A1D6G0S0 2xPhospho [S1231(99.7); S/T]; A0A1D6NH05 2xPhospho [S1256(99.7); S/T]	A0A1D6G0S0_MAIZE Eukaryotic translation initiation factor 3 subunit 10
A0A1D6G0S0	[R].EEAAAARVSRDPEPER.[R]	1xTMT6plex [N-Term];1xPhospho [S9(100)]	A0A1D6G0S0 [37-52]	1.49966	0.000239403	0.00273103	A0A1D6G0S0 1xPhospho [S45(100)]	A0A1D6G0S0_MAIZE Eukaryotic translation initiation factor 3 subunit 10
A0A1D6G0S0	[R].VSRDPEPERR.[R]	1xTMT6plex [N-Term];1xPhospho [S2(100)]	A0A1D6G0S0 [44-53]	1.52957	0.000110012	0.00167022	A0A1D6G0S0 1xPhospho [S45(100)]	A0A1D6G0S0_MAIZE Eukaryotic translation initiation factor 3 subunit 10
A0A1D6G0X4	[R].SSSVQSGSSGTDYVTSR.[S]	1xTMT6plex [N-Term];1xPhospho [S3(100)]	A0A1D6G0X4 [7-23]	1.40828	0.000565767	0.00474214	A0A1D6G0X4 1xPhospho [S9(100)]	A0A1D6G0X4_MAIZE Putative DUF1296 domain containing family protein
A0A1D6G0X4	[K].DSLEDNEVHIPDESPSVNLDAR.[N]	1xTMT6plex [N-Term];1xPhospho [S16(99.7)]	A0A1D6G0X4 [325-346]	1.58778	3.00832e-05	0.000717598	A0A1D6G0X4 1xPhospho [S340(99.7)]	A0A1D6G0X4_MAIZE Putative DUF1296 domain containing family protein
A0A1D6G135	[K].SAPDLLKK.[A]	2xTMT6plex [K7; K8];1xTMT6plex [N-Term];1xPhospho [S1(100)]	A0A1D6G135 [31-38]	0.620249	2.36137e-05	0.0006091	A0A1D6G135 1xPhospho [S31(100)]	A0A1D6G135_MAIZE Uncharacterized protein
A0A1D6G135	[R].QNDSFVNLLDK.[K]	1xTMT6plex [K11];1xTMT6plex [N-Term];1xPhospho [S4(100)]	A0A1D6G135 [6-16]	0.630299	6.14467e-06	0.000282655	A0A1D6G135 1xPhospho [S9(100)]	A0A1D6G135_MAIZE Uncharacterized protein
A0A1D6G2Y6	[R].NSSGLDDAEK.[L]	1xTMT6plex [K10];1xTMT6plex [N-Term];1xPhospho [S3(100)]	A0A1D6G2Y6 [991-1000]	0.678355	3.72005e-05	0.00081858	A0A1D6G2Y6 1xPhospho [S993(100)]	A0A1D6G2Y6_MAIZE Regulator of Vps4 activity in the MVB pathway protein
A0A1D6G2Y6	[R].TSSGKDYDSGLYER.[N]	1xTMT6plex [K5];1xTMT6plex [N-Term];1xPhospho [S3(99.5)]	A0A1D6G2Y6 [961-974]	0.653314	1.16123e-06	0.000113308	A0A1D6G2Y6 1xPhospho [S963(100)]	A0A1D6G2Y6_MAIZE Regulator of Vps4 activity in the MVB pathway protein
A0A1D6G5A3	[K].SGQLAQEGSSNLGTLPNSIENTGK.[F]	1xTMT6plex [K24];1xTMT6plex [N-Term];1xPhospho [S18(99.4)]	A0A1D6G5A3 [1286-1309]	1.71917	1.2662e-06	0.000117203	A0A1D6G5A3 1xPhospho [S1303(100)]	A0A1D6G5A3_MAIZE GYF domain-containing protein
A0A1D6G5A3	[K].RGDHEASIPSR.[S]	1xTMT6plex [N-Term];1xPhospho [S7(100)]	A0A1D6G5A3 [621-631]	1.7328	5.88177e-06	0.000277026	A0A1D6G5A3 1xPhospho [S627(100)]	A0A1D6G5A3_MAIZE GYF domain-containing protein
A0A1D6G5A3	[R].SSSFDHHEHLDR.[S]	1xTMT6plex [N-Term];1xPhospho [S]	A0A1D6G5A3 [1066-1077]	0.637167	0.000197449	0.00241897	NA	A0A1D6G5A3_MAIZE GYF domain-containing protein
A0A1D6G5H2; A0A1D6G5J8; A0A1D6G5A3	[K].GSSHSLLK.[R]	1xTMT6plex [K8];1xTMT6plex [N-Term];1xPhospho [S5(100)]	A0A1D6G5H2 [1374-1381]; A0A1D6G5J8 [1313-1320]; A0A1D6G5A3 [1390-1397]	0.56446	0.00136311	0.00859226	A0A1D6G5H2 1xPhospho [S1378(100)]; A0A1D6G5J8 1xPhospho [S1317(100)]; A0A1D6G5A3 1xPhospho [S1394(100)]	A0A1D6G5H2_MAIZE GYF domain-containing protein
A0A1D6G5H2; A0A1D6G5J8; A0A1D6G5A3	[R].SGWLSSPETGKDISNTSNR.[Q]	1xTMT6plex [K11];1xTMT6plex [N-Term];1xPhospho [S5(100)]	A0A1D6G5H2 [631-649]; A0A1D6G5J8 [553-571]; A0A1D6G5A3 [632-650]	1.59035	3.6533e-06	0.00021158	A0A1D6G5H2 1xPhospho [S635(100)]; A0A1D6G5J8 1xPhospho [S557(100)]; A0A1D6G5A3 1xPhospho [S636(100)]	A0A1D6G5H2_MAIZE GYF domain-containing protein
A0A1D6G5H2; A0A1D6G5J8	[R].QESHSVGTATYR.[A]	1xTMT6plex [N-Term];1xPhospho [S5(100)]	A0A1D6G5H2 [225-236]; A0A1D6G5J8 [147-158]	1.46512	2.32808e-05	0.000605363	A0A1D6G5H2 1xPhospho [S229(100)]; A0A1D6G5J8 1xPhospho [S151(100)]	A0A1D6G5H2_MAIZE GYF domain-containing protein
A0A1D6G787	[R].FSFGLGQSIGSWAK.[S]	1xTMT6plex [K14];1xTMT6plex [N-Term];1xPhospho [S8(100)]	A0A1D6G787 [513-526]	0.648134	0.000588168	0.00486804	A0A1D6G787 1xPhospho [S520(100)]	A0A1D6G787_MAIZE SF16 protein
A0A1D6GA03	[R].EHLQPSTPTAGGGAK.[R]	1xTMT6plex [K15];1xTMT6plex [N-Term];1xPhospho [T7(100)]	A0A1D6GA03 [78-92]	0.700508	5.56689e-06	0.000270913	A0A1D6GA03 1xPhospho [T84(100)]	A0A1D6GA03_MAIZE Uncharacterized protein
A0A1D6GA31	[R].RKPSLSGSAADSDSSSR.[S]	1xTMT6plex [K2];1xTMT6plex [N-Term];1xPhospho [S4(100)]	A0A1D6GA31 [236-252]	0.60564	1.80698e-05	0.000523401	A0A1D6GA31 1xPhospho [S239(100)]	A0A1D6GA31_MAIZE Transducin/WD40 repeat-like superfamily protein
A0A1D6GB44	[K].TLVSPHPSPAR.[A]	1xTMT6plex [N-Term];1xPhospho [S8(100)]	A0A1D6GB44 [73-83]	0.627979	4.90709e-06	0.000251904	A0A1D6GB44 1xPhospho [S80(100)]	A0A1D6GB44_MAIZE Putative HCNGP-related transcriptional regulator family protein
A0A1D6GBI5	[K].EEEEDEEEVEREESEEESEEDSDEKTK.[H]	2xTMT6plex [K25; K27];1xTMT6plex [N-Term];2xPhospho [S14(100); S18(100)]	A0A1D6GBI5 [37-63]	2.61603	0.00137731	0.00864233	A0A1D6GBI5 2xPhospho [S50(100); S54(100)]	A0A1D6GBI5_MAIZE Heat-and acid-stable phosphoprotein
A0A1D6GBI5	[K].KEEEEDEEEVEREESEEESEEDSDEK.[T]	2xTMT6plex [K1; K26];1xTMT6plex [N-Term];2xPhospho [S15(100); S19(100)]	A0A1D6GBI5 [36-61]	2.59253	0.000195353	0.00239937	A0A1D6GBI5 2xPhospho [S50(100); S54(100)]	A0A1D6GBI5_MAIZE Heat-and acid-stable phosphoprotein
A0A1D6GDY6	[R].SSSLGGR.[E]	1xTMT6plex [N-Term];1xPhospho [S3(99.5)]	A0A1D6GDY6 [713-719]	3.1066	6.57268e-06	0.000293266	A0A1D6GDY6 1xPhospho [S715(99.6)]	A0A1D6GDY6_MAIZE RNA helicase
A0A1D6GDY6	[R].SSSLGGR.[E]	1xTMT6plex [N-Term];1xPhospho [S]	A0A1D6GDY6 [713-719]	2.10159	5.74533e-07	7.85971e-05	NA	A0A1D6GDY6_MAIZE RNA helicase
A0A1D6GDY6	[R].SSSSFGGR.[S]	1xTMT6plex [N-Term];1xPhospho [S]	A0A1D6GDY6 [688-695]	1.84255	6.25073e-06	0.000286597	NA	A0A1D6GDY6_MAIZE RNA helicase
A0A1D6GDY6	[R].GSPSPSFGVR.[S]	1xTMT6plex [N-Term];1xPhospho [S]	A0A1D6GDY6 [703-712]	1.84724	1.5549e-06	0.000131757	NA	A0A1D6GDY6_MAIZE RNA helicase
A0A1D6GEC5	[R].YLLLSGR.[F]	1xTMT6plex [N-Term];1xPhospho [S5(100)]	A0A1D6GEC5 [91-97]	0.67862	4.03805e-05	0.000855429	A0A1D6GEC5 1xPhospho [S95(100)]	A0A1D6GEC5_MAIZE Metal ion binding protein
A0A1D6GFC6	[K].AQVSEVK.[G]	1xTMT6plex [K7];1xTMT6plex [N-Term];1xPhospho [S4(100)]	A0A1D6GFC6 [136-142]	0.68747	0.000203295	0.00247023	A0A1D6GFC6 1xPhospho [S139(100)]	A0A1D6GFC6_MAIZE Vesicle-associated membrane protein 722
A0A1D6GH80	[R].AVAATSEGSSAVASADTDGSDDRGDLGTTNEGSPR.[Q]	1xTMT6plex [N-Term];1xPhospho [T/S]	A0A1D6GH80 [269-303]	1.57035	5.67797e-05	0.00109044	NA	A0A1D6GH80_MAIZE ATP binding protein
A0A1D6GIQ5	[R].SGVVSSTAPAPAAAPEKTSR.[A]	1xTMT6plex [K17];1xTMT6plex [N-Term];1xPhospho [T/S]	A0A1D6GIQ5 [299-318]	1.67875	0.000242709	0.00275994	NA	A0A1D6GIQ5_MAIZE Adenylyl cyclase-associated protein
A0A1D6GIY0; A0A1D6L2B9	[K].VIDLGSSCFETDHLCSYVQSR.[S]	2xCarbamidomethyl [C8; C15];1xTMT6plex [N-Term];1xPhospho [S16(99.7)]	A0A1D6GIY0 [935-955]; A0A1D6L2B9 [994-1014]	0.657583	6.82368e-05	0.00122979	A0A1D6GIY0 1xPhospho [S950(99.7)]; A0A1D6L2B9 1xPhospho [S1009(99.7)]	A0A1D6GIY0_MAIZE Protein kinase superfamily protein
A0A1D6GJ75	[K].ATGAFILTASHNPGGPKEDFGIK.[Y]	2xTMT6plex [K17; K23];1xTMT6plex [N-Term];1xPhospho [T/S]	A0A1D6GJ75 [115-137]	0.69719	0.000813907	0.00604649	NA	A0A1D6GJ75_MAIZE Phosphoglucomutase (alpha-D-glucose-1,6-bisphosphate-dependent)
A0A1D6GJ75	[K].ATGAFILTASHNPGGPKEDFGIK.[Y]	2xTMT6plex [K17; K23];1xTMT6plex [N-Term];1xPhospho [S10(99.5)]	A0A1D6GJ75 [115-137]	0.635164	0.000592689	0.00489235	A0A1D6GJ75 1xPhospho [S124(100)]	A0A1D6GJ75_MAIZE Phosphoglucomutase (alpha-D-glucose-1,6-bisphosphate-dependent)
A0A1D6GJ75	[K].ATGAFILTASHNPGGPK.[E]	1xTMT6plex [K17];1xTMT6plex [N-Term];1xPhospho [S10(99.7)]	A0A1D6GJ75 [115-131]	0.676624	0.000344019	0.00343131	A0A1D6GJ75 1xPhospho [S124(100)]	A0A1D6GJ75_MAIZE Phosphoglucomutase (alpha-D-glucose-1,6-bisphosphate-dependent)
A0A1D6GJU6; A0A1D6L184	[R].ISGSVEGEVDELCR.[S]	1xCarbamidomethyl [C13];1xTMT6plex [N-Term];1xPhospho [S4(100)]	A0A1D6GJU6 [112-125]; A0A1D6L184 [71-84]	0.650954	6.56241e-06	0.000293266	A0A1D6GJU6 1xPhospho [S115(100)]; A0A1D6L184 1xPhospho [S74(100)]	A0A1D6GJU6_MAIZE Mitogen-activated protein kinase kinase kinase 1
A0A1D6GJU6	[R].FVPAPIPATVAAPEESPK.[A]	1xTMT6plex [K18];1xTMT6plex [N-Term];1xPhospho [S16(100)]	A0A1D6GJU6 [185-202]	0.648817	1.48457e-05	0.000470196	A0A1D6GJU6 1xPhospho [S200(100)]	A0A1D6GJU6_MAIZE Mitogen-activated protein kinase kinase kinase 1
A0A1D6GK17	[R].LGSSTGNHSAR.[T]	1xTMT6plex [N-Term];1xPhospho [S3(100)]	A0A1D6GK17 [479-489]	0.680523	0.0001379	0.0019227	A0A1D6GK17 1xPhospho [S481(100)]	A0A1D6GK17_MAIZE Zinc finger CCCH domain-containing protein 30
A0A1D6GK17	[K].SLNPSNLDDLFSAELVSSPR.[Y]	1xTMT6plex [N-Term];1xPhospho [S]	A0A1D6GK17 [492-511]	0.545052	2.29202e-06	0.000160441	NA	A0A1D6GK17_MAIZE Zinc finger CCCH domain-containing protein 30
A0A1D6GK17	[R].TKSLNPSNLDDLFSAELVSSPR.[Y]	1xTMT6plex [K2];1xTMT6plex [N-Term];1xPhospho [S3(100)]	A0A1D6GK17 [490-511]	1.47116	0.000129753	0.00185966	A0A1D6GK17 1xPhospho [S492(100)]	A0A1D6GK17_MAIZE Zinc finger CCCH domain-containing protein 30
A0A1D6GK17	[K].SLNPSNLDDLFSAELVSSPR.[Y]	1xTMT6plex [N-Term];1xPhospho [S18(99.6)]	A0A1D6GK17 [492-511]	0.646235	8.79815e-07	9.46531e-05	A0A1D6GK17 1xPhospho [S509(99.7)]	A0A1D6GK17_MAIZE Zinc finger CCCH domain-containing protein 30
A0A1D6GK17	[R].ASALGSPLSTSWSK.[W]	1xTMT6plex [K14];1xTMT6plex [N-Term];1xPhospho [S6(100)]	A0A1D6GK17 [622-635]	0.596517	1.40592e-05	0.00045728	A0A1D6GK17 1xPhospho [S627(100)]	A0A1D6GK17_MAIZE Zinc finger CCCH domain-containing protein 30
A0A1D6GKH5	[R].FPSKFSGGGR.[G]	1xTMT6plex [K4];1xTMT6plex [N-Term];1xPhospho [S3(99.3)]	A0A1D6GKH5 [140-149]	1.88223	4.83307e-08	2.9269e-05	A0A1D6GKH5 1xPhospho [S142(100)]	A0A1D6GKH5_MAIZE Glycine-rich RNA-binding protein RZ1C
A0A1D6GL51	[R].GGSNPGRTPR.[V]	1xTMT6plex [N-Term];1xPhospho [T8(100)]	A0A1D6GL51 [267-276]	2.84527	2.23256e-06	0.000159115	A0A1D6GL51 1xPhospho [T274(100)]	A0A1D6GL51_MAIZE Uncharacterized protein
A0A1D6GL72	[K].APSTSSER.[L]	1xTMT6plex [N-Term];1xPhospho [S6(99.6)]	A0A1D6GL72 [94-101]	0.663306	0.000580832	0.0048229	A0A1D6GL72 1xPhospho [S99(99.6)]	A0A1D6GL72_MAIZE HSP20-like chaperones superfamily protein
A0A1D6GL72	[K].APSTSSER.[L]	1xTMT6plex [N-Term];1xPhospho [S3(100)]	A0A1D6GL72 [94-101]	1.74592	0.00071073	0.00553112	A0A1D6GL72 1xPhospho [S96(100)]	A0A1D6GL72_MAIZE HSP20-like chaperones superfamily protein
A0A1D6GLD8; Q5I204	[K].VKATESPEGEKTPK.[R]	3xTMT6plex [K2; K11; K14];1xTMT6plex [N-Term];2xPhospho [S6(100); T12(100)]	A0A1D6GLD8 [112-125]; Q5I204 [96-109]	1.58578	0.000231346	0.00268394	A0A1D6GLD8 2xPhospho [S117(100); T123(100)]; Q5I204 2xPhospho [S101(100); T107(100)]	A0A1D6GLD8_MAIZE Methyl-CpG-binding domain-containing protein 11
A0A1D6GLD8; Q5I204	[K].ATESPEGEKTPKR.[AG]	2xTMT6plex [K9; K12];1xTMT6plex [N-Term];2xPhospho [S4(99.2); T10(100)]	A0A1D6GLD8 [114-126]; Q5I204 [98-110]	1.74709	4.33104e-05	0.000905581	A0A1D6GLD8 2xPhospho [S117(100); T123(100)]; Q5I204 2xPhospho [S101(100); T107(100)]	A0A1D6GLD8_MAIZE Methyl-CpG-binding domain-containing protein 11
A0A1D6GLD8; Q5I204	[K].ATESPEGEKTPK.[R]	2xTMT6plex [K9; K12];1xTMT6plex [N-Term];2xPhospho [S4(100); T10(100)]	A0A1D6GLD8 [114-125]; Q5I204 [98-109]	1.83069	3.03605e-05	0.000717598	A0A1D6GLD8 2xPhospho [S117(100); T123(100)]; Q5I204 2xPhospho [S101(100); T107(100)]	A0A1D6GLD8_MAIZE Methyl-CpG-binding domain-containing protein 11
A0A1D6GMH2	[K].HSVSSPGK.[N]	1xTMT6plex [K8];1xTMT6plex [N-Term];1xPhospho [S]	A0A1D6GMH2 [1765-1772]	1.75159	1.67651e-05	0.000505306	NA	A0A1D6GMH2_MAIZE Embryo defective 2016
A0A1D6GMH2	[K].HSVSSPGK.[N]	1xTMT6plex [K8];1xTMT6plex [N-Term];1xPhospho [S5(100)]	A0A1D6GMH2 [1765-1772]	1.71904	2.34286e-05	0.000606734	A0A1D6GMH2 1xPhospho [S1769(100)]	A0A1D6GMH2_MAIZE Embryo defective 2016
A0A1D6GNM5	[R].RWSLEVAIEK.[F]	1xTMT6plex [K10];1xTMT6plex [N-Term];1xPhospho [S3(100)]	A0A1D6GNM5 [320-329]	0.690296	0.000152077	0.00202629	A0A1D6GNM5 1xPhospho [S322(100)]	A0A1D6GNM5_MAIZE Phosphatidylinositol 4-phosphate 5-kinase
A0A1D6GNU0; A0A1D6KS69	[R].QESPGAATPLR.[Q]	1xTMT6plex [N-Term];1xPhospho [S3(100)]	A0A1D6GNU0 [302-312]; A0A1D6KS69 [307-317]	0.526391	4.66352e-06	0.000245502	A0A1D6GNU0 1xPhospho [S304(100)]; A0A1D6KS69 1xPhospho [S309(100)]	A0A1D6GNU0_MAIZE RING/U-box superfamily protein
A0A1D6GPD7	[R].AAASFSVR.[E]	1xTMT6plex [N-Term];1xPhospho [S6(100)]	A0A1D6GPD7 [145-152]	1.44559	4.85193e-05	0.00097747	A0A1D6GPD7 1xPhospho [S150(100)]	A0A1D6GPD7_MAIZE Senescence regulator
A0A1D6GPF1	[K].KATAGGSDEDHSTSPTR.[S]	1xTMT6plex [K1];1xTMT6plex [N-Term];2xPhospho [S12(100); S14(98.8)]	A0A1D6GPF1 [292-308]	0.674458	0.00163058	0.0097381	A0A1D6GPF1 2xPhospho [S303(100); S305(98.8)]	A0A1D6GPF1_MAIZE Putative eukaryotic translation initiation factor 5-2
A0A1D6GPF1	[R].DGDHAAADEEEDDDDVQWQTDTSIEAAK.[Q]	1xTMT6plex [K28];1xTMT6plex [N-Term];1xPhospho [S23(99.7)]	A0A1D6GPF1 [311-338]	1.84362	0.000520973	0.0044948	A0A1D6GPF1 1xPhospho [S333(99.7)]	A0A1D6GPF1_MAIZE Putative eukaryotic translation initiation factor 5-2
A0A1D6GQ71	[R].EGDEGRISKR.[S]	1xTMT6plex [K9];1xTMT6plex [N-Term];1xPhospho [S8(100)]	A0A1D6GQ71 [36-45]	1.45476	9.79534e-06	0.00036254	A0A1D6GQ71 1xPhospho [S43(100)]	A0A1D6GQ71_MAIZE Splicing factor CC1-like
A0A1D6GSC7	[K].GHDAYGYSQDVR.[G]	1xTMT6plex [N-Term];1xPhospho [S8(100)]	A0A1D6GSC7 [489-500]	1.43651	0.000325259	0.00330042	A0A1D6GSC7 1xPhospho [S496(100)]	A0A1D6GSC7_MAIZE U1 snRNP
A0A1D6GSC7	[R].HEHEYYRVDSYGK.[M]	1xTMT6plex [K13];1xTMT6plex [N-Term];1xPhospho [S10(100)]	A0A1D6GSC7 [510-522]	2.00011	0.000254333	0.00284193	A0A1D6GSC7 1xPhospho [S519(100)]	A0A1D6GSC7_MAIZE U1 snRNP
A0A1D6GSC7	[R].EQQQGGRPRSEEPR.[R]	1xTMT6plex [N-Term];1xPhospho [S10(100)]	A0A1D6GSC7 [320-333]	2.111	0.000222638	0.00261098	A0A1D6GSC7 1xPhospho [S329(100)]	A0A1D6GSC7_MAIZE U1 snRNP
A0A1D6GSC7	[R].EQQQGGRPRSEEPRR.[D]	1xTMT6plex [N-Term];1xPhospho [S10(100)]	A0A1D6GSC7 [320-334]	2.32225	0.000233916	0.00269806	A0A1D6GSC7 1xPhospho [S329(100)]	A0A1D6GSC7_MAIZE U1 snRNP
A0A1D6GSC7	[K].NLSSYGQDYGYGQYEQHK.[G]	1xTMT6plex [K18];1xTMT6plex [N-Term];1xPhospho [S3(99.7)]	A0A1D6GSC7 [471-488]	1.6307	1.76754e-05	0.000522793	A0A1D6GSC7 1xPhospho [S473(99.8)]	A0A1D6GSC7_MAIZE U1 snRNP
A0A1D6GSN9	[K].SFLPSPSFYSSSK.[K]	1xTMT6plex [K13];1xTMT6plex [N-Term];1xPhospho [S7(100)]	A0A1D6GSN9 [30-42]	0.631255	0.000557626	0.00469836	A0A1D6GSN9 1xPhospho [S36(100)]	A0A1D6GSN9_MAIZE RNI-like superfamily protein
A0A1D6GSV7	[K].VINSLSAKR.[T]	1xTMT6plex [K8];1xTMT6plex [N-Term];1xPhospho [S6(100)]	A0A1D6GSV7 [129-137]	0.613075	6.43583e-06	0.000289164	A0A1D6GSV7 1xPhospho [S134(100)]	A0A1D6GSV7_MAIZE RING/U-box superfamily protein
A0A1D6GT30; A0A1D6K9I1	[R].SNGAGPFKSEPNSPPSAAAQKPR.[L]	2xTMT6plex [K8; K21];1xTMT6plex [N-Term];2xPhospho [S9(100); S13(100)]	A0A1D6GT30 [77-99]; A0A1D6K9I1 [59-81]	1.66137	2.68493e-05	0.000666747	A0A1D6GT30 2xPhospho [S85(100); S89(100)]; A0A1D6K9I1 2xPhospho [S67(100); S71(100)]	A0A1D6GT30_MAIZE Putative WEB family protein chloroplastic
A0A1D6GT30; A0A1D6K9I1	[R].SSVGTPSTPR.[S]	1xTMT6plex [N-Term];1xPhospho [T8(100)]	A0A1D6GT30 [65-74]; A0A1D6K9I1 [47-56]	0.430784	1.56344e-06	0.000131772	A0A1D6GT30 1xPhospho [T72(99.6)]; A0A1D6K9I1 1xPhospho [T54(99.6)]	A0A1D6GT30_MAIZE Putative WEB family protein chloroplastic
A0A1D6GT30; A0A1D6K9I1	[K].KFGSLLK.[K]	2xTMT6plex [K1; K7];1xTMT6plex [N-Term];1xPhospho [S4(100)]	A0A1D6GT30 [920-926]; A0A1D6K9I1 [919-925]	0.44139	1.59294e-06	0.000132084	A0A1D6GT30 1xPhospho [S923(100)]; A0A1D6K9I1 1xPhospho [S922(100)]	A0A1D6GT30_MAIZE Putative WEB family protein chloroplastic
A0A1D6GT30; A0A1D6K9I1	[R].RSSVGTPSTPR.[S]	1xTMT6plex [N-Term];1xPhospho [S3(100)]	A0A1D6GT30 [64-74]; A0A1D6K9I1 [46-56]	1.45433	0.000843606	0.00619714	A0A1D6GT30 1xPhospho [S66(100)]; A0A1D6K9I1 1xPhospho [S48(100)]	A0A1D6GT30_MAIZE Putative WEB family protein chloroplastic
A0A1D6GT30; A0A1D6K9I1	[K].FGSLLKK.[K]	2xTMT6plex [K6; K7];1xTMT6plex [N-Term];1xPhospho [S3(100)]	A0A1D6GT30 [921-927]; A0A1D6K9I1 [920-926]	0.375658	1.07912e-05	0.000382597	A0A1D6GT30 1xPhospho [S923(100)]; A0A1D6K9I1 1xPhospho [S922(100)]	A0A1D6GT30_MAIZE Putative WEB family protein chloroplastic
A0A1D6GT30	[K].VSASPTKPQHQK.[K]	2xTMT6plex [K7; K12];1xTMT6plex [N-Term];1xPhospho [S4(100)]	A0A1D6GT30 [901-912]	0.544322	8.90119e-08	3.26103e-05	A0A1D6GT30 1xPhospho [S904(100)]	A0A1D6GT30_MAIZE Putative WEB family protein chloroplastic
A0A1D6GTI0	[R].DRTSDKPGNETVDSTEGDPGDK.[N]	2xTMT6plex [K6; K22];1xTMT6plex [N-Term];2xPhospho [S14(99.5); T/S]	A0A1D6GTI0 [281-302]	1.84346	0.001559	0.00943903	A0A1D6GTI0 2xPhospho [S294(99.5); T/S]	A0A1D6GTI0_MAIZE Chromo domain-containing protein LHP1
A0A1D6GTL5; A0A1D6LPD2	[R].QNHVSASR.[K]	1xTMT6plex [N-Term];1xPhospho [S]	A0A1D6GTL5 [313-320]; A0A1D6LPD2 [315-322]	2.90232	3.29812e-06	0.00020114	NA	A0A1D6GTL5_MAIZE Zinc finger CCCH domain-containing protein 40
A0A1D6GTL5; A0A1D6LPD2	[R].QNHVSASR.[K]	1xTMT6plex [N-Term];1xPhospho [S5(100)]	A0A1D6GTL5 [313-320]; A0A1D6LPD2 [315-322]	2.47517	6.66589e-07	8.25545e-05	A0A1D6GTL5 1xPhospho [S317(100)]; A0A1D6LPD2 1xPhospho [S319(100)]	A0A1D6GTL5_MAIZE Zinc finger CCCH domain-containing protein 40
A0A1D6GVS8; A0A1D6LNA4; A0A1D6MDU6	[R].KHASLPR.[ETF]	1xTMT6plex [K1];1xTMT6plex [N-Term];1xPhospho [S4(100)]	A0A1D6GVS8 [396-402]; A0A1D6LNA4 [410-416]; A0A1D6MDU6 [439-445]	0.662544	9.97222e-06	0.000364903	A0A1D6GVS8 1xPhospho [S399(100)]; A0A1D6LNA4 1xPhospho [S413(100)]; A0A1D6MDU6 1xPhospho [S442(100)]	A0A1D6GVS8_MAIZE Mitogen-activated protein kinase
A0A1D6GVY0	[R].RPDTSPR.[H]	1xTMT6plex [N-Term];1xPhospho [T4(99.7)]	A0A1D6GVY0 [527-533]	1.8722	7.37859e-05	0.00130306	A0A1D6GVY0 1xPhospho [T530(99.7)]	A0A1D6GVY0_MAIZE Zinc knuckle (CCHC-type) family protein
A0A1D6GVY0	[R].RPDTSPR.[H]	1xTMT6plex [N-Term];1xPhospho [T/S]	A0A1D6GVY0 [527-533]	1.65682	3.30772e-05	0.000761683	NA	A0A1D6GVY0_MAIZE Zinc knuckle (CCHC-type) family protein
A0A1D6GW42; A0A1D6GW41	[R].DKGGGSGGGLPLYVFLR.[E]	1xTMT6plex [K2];1xTMT6plex [N-Term];1xPhospho [S6(100)]	A0A1D6GW42 [245-261]; A0A1D6GW41 [245-261]	1.55445	8.52946e-06	0.000337683	A0A1D6GW42 1xPhospho [S250(100)]; A0A1D6GW41 1xPhospho [S250(100)]	A0A1D6GW42_MAIZE Uncharacterized protein
A0A1D6GW42; A0A1D6GW41	[R].SSSSSEDGSVK.[S]	1xTMT6plex [K11];1xTMT6plex [N-Term];1xPhospho [S3(100)]	A0A1D6GW42 [317-327]; A0A1D6GW41 [317-327]	2.66056	1.15829e-07	3.59557e-05	A0A1D6GW42 1xPhospho [S319(100)]; A0A1D6GW41 1xPhospho [S319(100)]	A0A1D6GW42_MAIZE Uncharacterized protein
A0A1D6GWH2	[R].RYSRSPSYSR.[G]	1xTMT6plex [N-Term];3xPhospho [S3(100); S5(100); S7(100)]	A0A1D6GWH2 [11-20]	1.88589	6.05804e-05	0.0011441	A0A1D6GWH2 3xPhospho [S13(100); S15(100); S17(99.2)]	A0A1D6GWH2_MAIZE RNA-binding (RRM/RBD/RNP motifs) family protein
A0A1D6GWU0	[R].AESPTASSMYGK.[E]	1xTMT6plex [K12];1xTMT6plex [N-Term];1xPhospho [S/T/Y]	A0A1D6GWU0 [468-479]	0.679062	0.000427644	0.0039483	NA	A0A1D6GWU0_MAIZE Calcium-binding EF hand family protein
A0A1D6GWU0	[R].GAMDSPTHGDK.[T]	1xTMT6plex [K11];1xTMT6plex [N-Term];1xPhospho [S5(99.7)]	A0A1D6GWU0 [274-284]	0.63861	1.266e-05	0.00042686	A0A1D6GWU0 1xPhospho [S278(100)]	A0A1D6GWU0_MAIZE Calcium-binding EF hand family protein
A0A1D6GWU0	[R].AESPTASSMYGK.[E]	1xTMT6plex [K12];1xTMT6plex [N-Term];1xPhospho [S3(100)]	A0A1D6GWU0 [468-479]	0.610762	2.16995e-06	0.000158801	A0A1D6GWU0 1xPhospho [S470(100)]	A0A1D6GWU0_MAIZE Calcium-binding EF hand family protein
A0A1D6GY71	[R].GLTSKFEPK.[K]	2xTMT6plex [K5; K9];1xTMT6plex [N-Term];1xPhospho [T3(100)]	A0A1D6GY71 [28-36]	0.560995	9.21322e-07	9.72674e-05	A0A1D6GY71 1xPhospho [T30(100)]	A0A1D6GY71_MAIZE Glycosyltransferase
A0A1D6GYZ1	[R].SKERGSPDYGR.[G]	1xTMT6plex [K2];1xTMT6plex [N-Term];2xPhospho [S1(100); S6(100)]	A0A1D6GYZ1 [224-234]	1.71762	1.06977e-05	0.000381327	A0A1D6GYZ1 2xPhospho [S224(100); S229(100)]	A0A1D6GYZ1_MAIZE Uncharacterized protein
A0A1D6GYZ1	[R].GSPDYGRSK.[E]	1xTMT6plex [K9];1xTMT6plex [N-Term];2xPhospho [S2(100); S8(100)]	A0A1D6GYZ1 [217-225]	1.69083	0.000201511	0.0024598	A0A1D6GYZ1 2xPhospho [S218(100); S224(100)]	A0A1D6GYZ1_MAIZE Uncharacterized protein
A0A1D6GYZ1	[R].ERGSPDYGRSK.[E]	1xTMT6plex [K11];1xTMT6plex [N-Term];2xPhospho [S4(100); S10(100)]	A0A1D6GYZ1 [215-225]	2.99527	7.61512e-06	0.000317762	A0A1D6GYZ1 2xPhospho [S218(100); S224(100)]	A0A1D6GYZ1_MAIZE Uncharacterized protein
A0A1D6GZI1; A0A1D6GZH9	[K].IDDTTSLCEEIIHDNTSINPR.[E]	1xCarbamidomethyl [C8];1xTMT6plex [N-Term];1xPhospho [S6(99.5)]	A0A1D6GZI1 [3371-3391]; A0A1D6GZH9 [2219-2239]	0.69554	7.73993e-05	0.0013491	A0A1D6GZI1 1xPhospho [S3376(100)]; A0A1D6GZH9 1xPhospho [S2224(100)]	A0A1D6GZI1_MAIZE Uncharacterized protein
A0A1D6GZI1; A0A1D6GZH9	[K].LGESNFQEHQDNGTEQK.[S]	1xTMT6plex [K17];1xTMT6plex [N-Term];1xPhospho [S4(100)]	A0A1D6GZI1 [4009-4025]; A0A1D6GZH9 [2857-2873]	0.51939	2.32024e-07	4.76883e-05	A0A1D6GZI1 1xPhospho [S4012(100)]; A0A1D6GZH9 1xPhospho [S2860(100)]	A0A1D6GZI1_MAIZE Uncharacterized protein
A0A1D6H388	[K].LPPLFSLTPSSSGK.[G]	1xTMT6plex [K14];1xTMT6plex [N-Term];1xPhospho [S/T]	A0A1D6H388 [334-347]	0.510878	1.7109e-05	0.000512475	NA	A0A1D6H388_MAIZE AUGMIN subunit 6
A0A1D6H388	[K].LPPLFSLTPSSSGK.[G]	1xTMT6plex [K14];1xTMT6plex [N-Term];1xPhospho [S12(99.7)]	A0A1D6H388 [334-347]	0.506511	3.47186e-05	0.000783602	A0A1D6H388 1xPhospho [S345(99.7)]	A0A1D6H388_MAIZE AUGMIN subunit 6
A0A1D6H3I5	[R].ALAQSSTAQASAR.[R]	1xTMT6plex [N-Term];1xPhospho [S6(98.9)]	A0A1D6H3I5 [78-90]	1.57749	2.09621e-05	0.000568347	A0A1D6H3I5 1xPhospho [S83(99)]	A0A1D6H3I5_MAIZE Transcription factor HY5
A0A1D6H3X3	[K].SISETEENTTTDQPAR.[L]	1xTMT6plex [N-Term];1xPhospho [S3(100)]	A0A1D6H3X3 [296-311]	2.10347	8.19425e-09	2.31725e-05	A0A1D6H3X3 1xPhospho [S298(100)]	A0A1D6H3X3_MAIZE Protein WVD2-like 5
A0A1D6H3X3	[K].GNEDNSGESEVINPPEEAGGEATSPLEGR.[K]	1xTMT6plex [N-Term];1xPhospho [S6(100)]	A0A1D6H3X3 [42-70]	1.44486	0.000222717	0.00261098	A0A1D6H3X3 1xPhospho [S47(100)]	A0A1D6H3X3_MAIZE Protein WVD2-like 5
A0A1D6H3X3	[K].SISETEENTTTDQPARLSLDEK.[V]	1xTMT6plex [K22];1xTMT6plex [N-Term];2xPhospho [S3(100); S18(100)]	A0A1D6H3X3 [296-317]	2.09381	3.50743e-08	2.6342e-05	A0A1D6H3X3 2xPhospho [S298(100); S313(100)]	A0A1D6H3X3_MAIZE Protein WVD2-like 5
A0A1D6H3X3	[R].KGNEDNSGESEVINPPEEAGGEATSPLEGR.[K]	1xTMT6plex [K1];1xTMT6plex [N-Term];1xPhospho [T/S]	A0A1D6H3X3 [41-70]	1.50671	1.97997e-05	0.000551197	NA	A0A1D6H3X3_MAIZE Protein WVD2-like 5
A0A1D6H4I3	[R].GSDDGYSSDSVLK.[H]	1xTMT6plex [K13];1xTMT6plex [N-Term];1xPhospho [S2(100)]	A0A1D6H4I3 [596-608]	0.696338	1.48348e-05	0.000470196	A0A1D6H4I3 1xPhospho [S597(100)]	A0A1D6H4I3_MAIZE SNARE-interacting protein KEULE
A0A1D6H5B6	[K].TLTLSTLPSLRR.[S]	1xTMT6plex [N-Term];1xPhospho [S5(99.7)]	A0A1D6H5B6 [23-34]	0.558319	0.000375489	0.00361637	A0A1D6H5B6 1xPhospho [S27(99.7)]	A0A1D6H5B6_MAIZE 50S ribosomal protein L21 chloroplastic
A0A1D6H6G6	[R].LVAAAGTGSRK.[Q]	1xTMT6plex [K11];1xTMT6plex [N-Term];1xPhospho [S9(100)]	A0A1D6H6G6 [229-239]	0.688882	0.000538773	0.00458267	A0A1D6H6G6 1xPhospho [S237(100)]	A0A1D6H6G6_MAIZE Uncharacterized protein
A0A1D6H6H1	[R].QATGAEGK.[D]	1xTMT6plex [K8];1xTMT6plex [N-Term];1xPhospho [T3(100)]	A0A1D6H6H1 [234-241]	0.699989	0.000119463	0.00176051	A0A1D6H6H1 1xPhospho [T236(100)]	A0A1D6H6H1_MAIZE Monosaccharide-sensing protein 2
A0A1D6H6U5	[R].TGSTKSGAAAARPTPGLNLR.[S]	1xTMT6plex [K5];1xTMT6plex [N-Term];2xPhospho [S3(100); T/S]	A0A1D6H6U5 [63-82]	1.57682	3.79304e-05	0.0008318	A0A1D6H6U5 2xPhospho [S65(100); T/S]	A0A1D6H6U5_MAIZE Uncharacterized protein
A0A1D6H6W5	[R].SSQGGGGYR.[S]	1xTMT6plex [N-Term];1xPhospho [S2(100)]	A0A1D6H6W5 [149-157]	2.40533	0.00080813	0.00602738	A0A1D6H6W5 1xPhospho [S150(100)]	A0A1D6H6W5_MAIZE RNA-binding (RRM/RBD/RNP motifs) family protein
A0A1D6H7F4	[R].SDGNWGGSRSPPDGSYSDR.[R]	1xTMT6plex [N-Term];2xPhospho [S8(100); S10(100)]	A0A1D6H7F4 [97-115]	1.68326	8.1725e-07	9.35283e-05	A0A1D6H7F4 2xPhospho [S104(100); S106(100)]	A0A1D6H7F4_MAIZE NSP (Nuclear shuttle protein)-interacting GTPase
A0A1D6H7F4	[R].KPDSGSPDFQKEADGSSPVVRPVR.[D]	2xTMT6plex [K1; K11];1xTMT6plex [N-Term];2xPhospho [S6(99.5); S17(99.5)]	A0A1D6H7F4 [176-199]	1.75912	2.12656e-05	0.000572216	A0A1D6H7F4 2xPhospho [S181(99.5); S192(99.5)]	A0A1D6H7F4_MAIZE NSP (Nuclear shuttle protein)-interacting GTPase
A0A1D6H7F4	[R].KPDSGSPDFQK.[E]	2xTMT6plex [K1; K11];1xTMT6plex [N-Term];1xPhospho [S]	A0A1D6H7F4 [176-186]	1.448	0.000137825	0.0019227	NA	A0A1D6H7F4_MAIZE NSP (Nuclear shuttle protein)-interacting GTPase
A0A1D6H7F4	[R].SDGNWGGSRSPPDGSYSDRR.[S]	1xTMT6plex [N-Term];1xPhospho [S10(99.3)]	A0A1D6H7F4 [97-116]	1.50272	4.61513e-05	0.000949568	A0A1D6H7F4 1xPhospho [S106(99.4)]	A0A1D6H7F4_MAIZE NSP (Nuclear shuttle protein)-interacting GTPase
A0A1D6H882; A0A1D6H898; A0A1D6H883	[R].IGANSAAGAPGLSPSSSIGSLTAEK.[S]	1xTMT6plex [K25];1xTMT6plex [N-Term];2xPhospho [S13(100); S17(100)]	A0A1D6H882 [457-481]; A0A1D6H898 [463-487]; A0A1D6H883 [412-436]	1.44085	8.58308e-06	0.000337729	A0A1D6H882 2xPhospho [S469(99); S473(99.5)]; A0A1D6H898 2xPhospho [S475(99); S479(99.5)]; A0A1D6H883 2xPhospho [S424(99); S428(99.5)]	A0A1D6H882_MAIZE Polyadenylate-binding protein-interacting protein 3
A0A1D6H882; A0A1D6H898; A0A1D6H883	[K].VPSSTCHVDSFNR.[T]	1xCarbamidomethyl [C6];1xTMT6plex [N-Term];1xPhospho [S10(100)]	A0A1D6H882 [294-306]; A0A1D6H898 [300-312]; A0A1D6H883 [249-261]	0.669576	0.000747606	0.00572256	A0A1D6H882 1xPhospho [S303(100)]; A0A1D6H898 1xPhospho [S309(100)]; A0A1D6H883 1xPhospho [S258(100)]	A0A1D6H882_MAIZE Polyadenylate-binding protein-interacting protein 3
A0A1D6H882; A0A1D6H898; A0A1D6H883	[R].IGANSAAGAPGLSPSSSIGSLTAEK.[S]	1xTMT6plex [K25];1xTMT6plex [N-Term];2xPhospho [S16(99.4); S17(100)]	A0A1D6H882 [457-481]; A0A1D6H898 [463-487]; A0A1D6H883 [412-436]	1.51266	3.10087e-06	0.00019388	A0A1D6H882 2xPhospho [S472(99.4); S473(100)]; A0A1D6H898 2xPhospho [S478(99.4); S479(100)]; A0A1D6H883 2xPhospho [S427(99.4); S428(100)]	A0A1D6H882_MAIZE Polyadenylate-binding protein-interacting protein 3
A0A1D6H8W3	[R].ASPSEAVKK.[G]	2xTMT6plex [K8; K9];1xTMT6plex [N-Term];1xPhospho [S2(100)]	A0A1D6H8W3 [569-577]	0.590085	1.64968e-06	0.00013448	A0A1D6H8W3 1xPhospho [S570(100)]	A0A1D6H8W3_MAIZE Ankyrin repeat family protein
A0A1D6H8W3	[R].ASPSEAVK.[K]	1xTMT6plex [K8];1xTMT6plex [N-Term];1xPhospho [S2(100)]	A0A1D6H8W3 [569-576]	0.64486	7.61012e-06	0.000317762	A0A1D6H8W3 1xPhospho [S570(100)]	A0A1D6H8W3_MAIZE Ankyrin repeat family protein
A0A1D6H8W3	[R].IGSLFNKR.[T]	1xTMT6plex [K7];1xTMT6plex [N-Term];1xPhospho [S3(100)]	A0A1D6H8W3 [555-562]	0.531715	0.000146642	0.00198537	A0A1D6H8W3 1xPhospho [S557(100)]	A0A1D6H8W3_MAIZE Ankyrin repeat family protein
A0A1D6H9I8	[R].SFSSASSAGHSHGGGGGGAK.[C]	1xTMT6plex [K20];1xTMT6plex [N-Term];3xPhospho [S6(95.6); S7(95.6); S11(100)]	A0A1D6H9I8 [64-83]	1.57535	0.000213282	0.00254989	A0A1D6H9I8 3xPhospho [S69(97.9); S70(97.9); S74(100)]	A0A1D6H9I8_MAIZE Uncharacterized protein
A0A1D6H9I8	[R].SFSSASSAGHSHGGGGGGAK.[C]	1xTMT6plex [K20];1xTMT6plex [N-Term];3xPhospho [S3(98.8); S6(98.8); S7(98.8)]	A0A1D6H9I8 [64-83]	1.47117	0.000126493	0.00182376	A0A1D6H9I8 3xPhospho [S66(99.2); S69(99.2); S70(100)]	A0A1D6H9I8_MAIZE Uncharacterized protein
A0A1D6H9I8	[R].TNSQGHGHGHPHPSPPASPAAPAQGVSSSASSR.[T]	1xTMT6plex [N-Term];3xPhospho [S3(99.3); S14(100); S18(100)]	A0A1D6H9I8 [102-134]	1.56814	8.89505e-05	0.00147183	A0A1D6H9I8 3xPhospho [S104(100); S115(100); S119(100)]	A0A1D6H9I8_MAIZE Uncharacterized protein
A0A1D6HAG5	[R].SKSAAEHPGGTNTNTK.[A]	2xTMT6plex [K2; K16];1xTMT6plex [N-Term];1xPhospho [S1(99.7)]	A0A1D6HAG5 [167-182]	0.617654	0.000104065	0.00161619	A0A1D6HAG5 1xPhospho [S167(99.7)]	A0A1D6HAG5_MAIZE Uncharacterized protein
A0A1D6HAG5	[R].SKSAAEHPGGTNTNTK.[A]	2xTMT6plex [K2; K16];1xTMT6plex [N-Term];1xPhospho [S3(99.6)]	A0A1D6HAG5 [167-182]	0.462573	0.00122342	0.00795122	A0A1D6HAG5 1xPhospho [S169(99.8)]	A0A1D6HAG5_MAIZE Uncharacterized protein
A0A1D6HB21	[R].GLVPVGGGGSSGRYEAALK.[N]	1xTMT6plex [K19];1xTMT6plex [N-Term];1xPhospho [S/Y]	A0A1D6HB21 [16-34]	0.596845	1.81801e-06	0.000141706	NA	A0A1D6HB21_MAIZE Transposon protein Mutator sub-class
A0A1D6HB21	[R].GLVPVGGGGSSGRYEAALK.[N]	1xTMT6plex [K19];1xTMT6plex [N-Term];1xPhospho [S11(99.6)]	A0A1D6HB21 [16-34]	0.624647	1.27895e-05	0.000429159	A0A1D6HB21 1xPhospho [S26(99.7)]	A0A1D6HB21_MAIZE Transposon protein Mutator sub-class
A0A1D6HBS5	[R].TSSNLSTDAK.[G]	1xTMT6plex [K10];1xTMT6plex [N-Term];1xPhospho [S3(100)]	A0A1D6HBS5 [79-88]	0.639601	2.72539e-06	0.000182828	A0A1D6HBS5 1xPhospho [S81(100)]	A0A1D6HBS5_MAIZE Phosphoinositide binding
A0A1D6HC36	[R].TESAQPSRPGSPGSQISATGSEAAPTARPK.[V]	1xTMT6plex [K30];1xTMT6plex [N-Term];2xPhospho [S7(100); S11(100)]	A0A1D6HC36 [317-346]	1.49597	0.000133166	0.00188799	A0A1D6HC36 2xPhospho [S323(100); S327(100)]	A0A1D6HC36_MAIZE Eukaryotic translation initiation factor 4B
A0A1D6HC36	[R].TSRPTSSQSSR.[T]	1xTMT6plex [N-Term];2xPhospho [S9(100); T/S]	A0A1D6HC36 [306-316]	1.78718	2.73288e-07	5.33326e-05	A0A1D6HC36 2xPhospho [S314(98.9); T/S]	A0A1D6HC36_MAIZE Eukaryotic translation initiation factor 4B
A0A1D6HC36	[R].TSRPTSSQSSR.[T]	1xTMT6plex [N-Term];2xPhospho [S6(98.4); S9(99.2)]	A0A1D6HC36 [306-316]	1.7751	0.000504434	0.00439191	A0A1D6HC36 2xPhospho [S311(99.4); S314(100)]	A0A1D6HC36_MAIZE Eukaryotic translation initiation factor 4B
A0A1D6HC36	[K].RTSRPTSSQSSR.[T]	1xTMT6plex [N-Term];2xPhospho [T/S]	A0A1D6HC36 [305-316]	3.74396	3.98541e-09	2.31725e-05	A0A1D6HC36 2xPhospho [S311(97.9); T/S]	A0A1D6HC36_MAIZE Eukaryotic translation initiation factor 4B
A0A1D6HCE3	[K].LFLLSHPSVDDLSK.[V]	1xTMT6plex [K14];1xTMT6plex [N-Term];1xPhospho [S8(100)]	A0A1D6HCE3 [21-34]	0.656389	4.24777e-05	0.000891063	A0A1D6HCE3 1xPhospho [S28(100)]	A0A1D6HCE3_MAIZE 26S proteasome non-ATPase regulatory subunit 6-like protein
A0A1D6HCN7	[R].GSSRDYDR.[S]	1xTMT6plex [N-Term];1xPhospho [S3(99.7)]	A0A1D6HCN7 [438-445]	1.94787	0.000105786	0.00163117	A0A1D6HCN7 1xPhospho [S440(99.7)]	A0A1D6HCN7_MAIZE LUC7 related protein
A0A1D6HCN7	[R].YIDRSSSRDR.[E]	1xTMT6plex [N-Term];2xPhospho [S/Y]	A0A1D6HCN7 [390-399]	1.57694	1.09866e-05	0.000385245	NA	A0A1D6HCN7_MAIZE LUC7 related protein
A0A1D6HCN7	[R].GSSRDYDR.[S]	1xTMT6plex [N-Term];1xPhospho [S/Y]	A0A1D6HCN7 [438-445]	1.87588	1.60406e-05	0.000491912	NA	A0A1D6HCN7_MAIZE LUC7 related protein
A0A1D6HCR7	[R].QSSLDPTPR.[G]	1xTMT6plex [N-Term];1xPhospho [S3(99.7)]	A0A1D6HCR7 [57-65]	0.641187	4.64827e-06	0.000245368	A0A1D6HCR7 1xPhospho [S59(100)]	A0A1D6HCR7_MAIZE Integrin-linked protein kinase family
A0A1D6HE33	[R].LNPSTPPASTLDLLK.[K]	1xTMT6plex [K15];1xTMT6plex [N-Term];1xPhospho [T5(99.8)]	A0A1D6HE33 [93-107]	1.81214	7.73282e-08	3.2012e-05	A0A1D6HE33 1xPhospho [T97(99.8)]	A0A1D6HE33_MAIZE Surfeit locus protein 6
A0A1D6HEC0	[R].SHSPVEYK.[E]	1xTMT6plex [K8];1xTMT6plex [N-Term];2xPhospho [S1(100); S3(100)]	A0A1D6HEC0 [8-15]	1.92512	0.000273395	0.00295413	A0A1D6HEC0 2xPhospho [S8(100); S10(100)]	A0A1D6HEC0_MAIZE Uncharacterized protein
A0A1D6HFJ4	[K].MSSSSDPEADAEPTSASAAVEGADPAQR.[R]	1xOxidation [M1];1xTMT6plex [N-Term];1xPhospho [S/T]	A0A1D6HFJ4 [18-45]	1.80547	8.49153e-06	0.000336871	NA	A0A1D6HFJ4_MAIZE Pseudouridine synthase family protein
A0A1D6HFJ4	[K].MSSSSDPEADAEPTSASAAVEGADPAQR.[R]	1xOxidation [M1];1xTMT6plex [N-Term];1xPhospho [S5(99.5)]	A0A1D6HFJ4 [18-45]	1.50122	6.3582e-05	0.00117414	A0A1D6HFJ4 1xPhospho [S22(99.5)]	A0A1D6HFJ4_MAIZE Pseudouridine synthase family protein
A0A1D6HGQ8	[R].SVAEADVDASLPQQVFEDVHVHTYTAEETK.[E]	1xTMT6plex [K30];1xTMT6plex [N-Term];1xPhospho [S1(100)]	A0A1D6HGQ8 [213-242]	0.665743	0.000915348	0.00657417	A0A1D6HGQ8 1xPhospho [S213(100)]	A0A1D6HGQ8_MAIZE Target of Myb protein 1
A0A1D6HHN9	[K].LSIDDELVSSPK.[E]	1xTMT6plex [K12];1xTMT6plex [N-Term];1xPhospho [S10(100)]	A0A1D6HHN9 [428-439]	0.550027	6.55605e-07	8.22486e-05	A0A1D6HHN9 1xPhospho [S437(100)]	A0A1D6HHN9_MAIZE Phosphoribulokinase / Uridine kinase family
A0A1D6HIS7	[R].YQHIKSTKPVVGK.[A]	3xTMT6plex [K5; K8; K13];1xTMT6plex [N-Term];1xPhospho [S6(100)]	A0A1D6HIS7 [7-19]	0.69308	2.32216e-05	0.000604638	A0A1D6HIS7 1xPhospho [S12(100)]	A0A1D6HIS7_MAIZE ADP-ribosylation factor GTPase-activating protein AGD12
A0A1D6HIS7	[K].SVDSNFSSTSRKDVFEDTR.[E]	1xTMT6plex [K12];1xTMT6plex [N-Term];1xPhospho [S/T]	A0A1D6HIS7 [155-173]	0.618075	1.59648e-05	0.000491146	NA	A0A1D6HIS7_MAIZE ADP-ribosylation factor GTPase-activating protein AGD12
A0A1D6HIS7	[R].YQHIKSTKPVVGK.[A]	3xTMT6plex [K5; K8; K13];1xTMT6plex [N-Term];1xPhospho [S/T/Y]	A0A1D6HIS7 [7-19]	0.616387	1.83646e-06	0.000141928	NA	A0A1D6HIS7_MAIZE ADP-ribosylation factor GTPase-activating protein AGD12
A0A1D6HJ43	[K].FKVPEFSFSR.[C]	1xTMT6plex [K2];1xTMT6plex [N-Term];1xPhospho [S7(99.4)]	A0A1D6HJ43 [388-397]	0.682115	0.000320133	0.00326729	A0A1D6HJ43 1xPhospho [S394(99.4)]	A0A1D6HJ43_MAIZE Protein NSP-INTERACTING KINASE 1
A0A1D6HJQ7; A0A1D6NRA2; A0A1D6LW60	[K].QSSLLSK.[L]	1xTMT6plex [K7];1xTMT6plex [N-Term];1xPhospho [S3(100)]	A0A1D6HJQ7 [330-336]; A0A1D6NRA2 [594-600]; A0A1D6LW60 [652-658]	0.686777	0.000455304	0.00411052	A0A1D6HJQ7 1xPhospho [S332(100)]; A0A1D6NRA2 1xPhospho [S596(100)]; A0A1D6LW60 1xPhospho [S654(100)]	A0A1D6HJQ7_MAIZE Dynamin-2A
A0A1D6HJU2	[K].EAVVGESDDEKEK.[F]	2xTMT6plex [K11; K13];1xTMT6plex [N-Term];1xPhospho [S7(100)]	A0A1D6HJU2 [87-99]	2.01291	3.30772e-06	0.00020114	A0A1D6HJU2 1xPhospho [S93(100)]	A0A1D6HJU2_MAIZE Uncharacterized protein
A0A1D6HK91	[R].SQEEVTLR.[E]	1xTMT6plex [N-Term];1xPhospho [S1(100)]	A0A1D6HK91 [117-124]	0.593202	8.41863e-07	9.44856e-05	A0A1D6HK91 1xPhospho [S117(100)]	A0A1D6HK91_MAIZE Protein tyrosine kinase family protein
A0A1D6HL58	[R].GSHTCRSDDAAEAGGDHVLVDVSAASNSGSGPDR.[E]	1xCarbamidomethyl [C5];1xTMT6plex [N-Term];1xPhospho [S7(99)]	A0A1D6HL58 [129-162]	1.43489	3.97453e-05	0.000850383	A0A1D6HL58 1xPhospho [S135(99)]	A0A1D6HL58_MAIZE Cyclin-dependent kinase inhibitor 2
A0A1D6HL58	[R].SDDAAEAGGDHVLVDVSAASNSGSGPDR.[E]	1xTMT6plex [N-Term];1xPhospho [S]	A0A1D6HL58 [135-162]	1.73074	0.000392909	0.00374495	NA	A0A1D6HL58_MAIZE Cyclin-dependent kinase inhibitor 2
A0A1D6HLU3	[K].GLHHHQQLPPQSGSPTSTATTSSSR.[L]	1xTMT6plex [N-Term];1xPhospho [S12(99.7)]	A0A1D6HLU3 [23-47]	0.591223	0.00150336	0.00919433	A0A1D6HLU3 1xPhospho [S34(99.7)]	A0A1D6HLU3_MAIZE Kinesin heavy chain-like protein
A0A1D6HMM5	[R].LNFLPELIASVK.[K]	1xTMT6plex [K12];1xTMT6plex [N-Term];1xPhospho [S10(100)]	A0A1D6HMM5 [735-746]	1.42285	0.000904422	0.00652237	A0A1D6HMM5 1xPhospho [S744(100)]	A0A1D6HMM5_MAIZE Protein kinase superfamily protein with octicosapeptide/Phox/Bem1p domain
A0A1D6HN34	[K].ASSDVHTEEKDTGDQGASPESSNSK.[S]	2xTMT6plex [K10; K25];1xTMT6plex [N-Term];1xPhospho [S3(99.6)]	A0A1D6HN34 [1197-1221]	1.48302	0.000127249	0.00183193	A0A1D6HN34 1xPhospho [S1199(99.6)]	A0A1D6HN34_MAIZE Protein TSS
A0A1D6HN34	[R].GISNFSSPR.[V]	1xTMT6plex [N-Term];1xPhospho [S7(99.5)]	A0A1D6HN34 [1096-1104]	0.708091	0.000191412	0.00236451	A0A1D6HN34 1xPhospho [S1102(99.6)]	A0A1D6HN34_MAIZE Protein TSS
A0A1D6HN34	[R].VSPSEAAVSIGSRPLAK.[K]	1xTMT6plex [K17];1xTMT6plex [N-Term];1xPhospho [S2(100)]	A0A1D6HN34 [1105-1121]	1.5788	1.59578e-05	0.000491146	A0A1D6HN34 1xPhospho [S1106(100)]	A0A1D6HN34_MAIZE Protein TSS
A0A1D6HN34	[K].SSLSESEKNDTPR.[E]	1xTMT6plex [K8];1xTMT6plex [N-Term];2xPhospho [S4(100); S6(100)]	A0A1D6HN34 [1346-1358]	1.48782	0.000549569	0.00464465	A0A1D6HN34 2xPhospho [S1349(100); S1351(100)]	A0A1D6HN34_MAIZE Protein TSS
A0A1D6HNM7	[R].TDTKPKPAQPK.[A]	3xTMT6plex [K4; K6; K11];1xTMT6plex [N-Term];1xPhospho [T3(100)]	A0A1D6HNM7 [511-521]	1.85469	2.88797e-05	0.000698317	A0A1D6HNM7 1xPhospho [T513(100)]	A0A1D6HNM7_MAIZE Molecular chaperone Hsp40/DnaJ family protein
A0A1D6HPY2	[K].WRPDSSDQDDKGTSAPK.[K]	2xTMT6plex [K11; K17];1xTMT6plex [N-Term];1xPhospho [S/T]	A0A1D6HPY2 [54-70]	1.46319	0.00118107	0.00775557	NA	A0A1D6HPY2_MAIZE Putative DEAD-box ATP-dependent RNA helicase 48
A0A1D6HQD9	[R].LGFRGSELLK.[A]	1xTMT6plex [K10];1xTMT6plex [N-Term];1xPhospho [S6(100)]	A0A1D6HQD9 [414-423]	1.45363	4.60913e-05	0.000949342	A0A1D6HQD9 1xPhospho [S419(100)]	A0A1D6HQD9_MAIZE Myb_DNA-bind_3 domain-containing protein
A0A1D6HR35	[R].ASNIDDHGSVGCSDVAAEGQR.[S]	1xCarbamidomethyl [C12];1xTMT6plex [N-Term];2xPhospho [S9(100); S13(100)]	A0A1D6HR35 [230-250]	1.50536	0.000650052	0.00520904	A0A1D6HR35 2xPhospho [S238(100); S242(100)]	A0A1D6HR35_MAIZE Outer arm dynein light chain 1 protein
A0A1D6HRH3	[R].KQSSPMEEER.[D]	1xOxidation [M6];1xTMT6plex [K1];1xTMT6plex [N-Term];1xPhospho [S]	A0A1D6HRH3 [189-198]	0.673216	0.000196902	0.0024138	NA	A0A1D6HRH3_MAIZE Protein LEO1-like protein
A0A1D6HS00	[R].WGDSNNKDGSYDQR.[R]	1xTMT6plex [K7];1xTMT6plex [N-Term];1xPhospho [S10(100)]	A0A1D6HS00 [148-161]	1.77974	1.78325e-06	0.000140051	A0A1D6HS00 1xPhospho [S157(100)]	A0A1D6HS00_MAIZE GYF domain-containing protein
A0A1D6HS91	[R].FALGTASSIKK.[R]	2xTMT6plex [K10; K11];1xTMT6plex [N-Term];1xPhospho [S8(100)]	A0A1D6HS91 [27-37]	0.704245	0.000251221	0.00281986	A0A1D6HS91 1xPhospho [S34(100)]	A0A1D6HS91_MAIZE 187-kDa microtubule-associated protein AIR9
A0A1D6HS91	[R].FALGTASSIK.[K]	1xTMT6plex [K10];1xTMT6plex [N-Term];1xPhospho [S8(100)]	A0A1D6HS91 [27-36]	0.702994	0.00162992	0.0097381	A0A1D6HS91 1xPhospho [S34(100)]	A0A1D6HS91_MAIZE 187-kDa microtubule-associated protein AIR9
A0A1D6HSW7	[K].DSGGGAGSVGGK.[S]	1xTMT6plex [K12];1xTMT6plex [N-Term];1xPhospho [S8(100)]	A0A1D6HSW7 [29-40]	1.89898	0.00146109	0.00902436	A0A1D6HSW7 1xPhospho [S36(100)]	A0A1D6HSW7_MAIZE Uncharacterized protein
A0A1D6HTK5	[R].SKSRDPLR.[S]	1xTMT6plex [K2];1xTMT6plex [N-Term];2xPhospho [S1(100); S3(100)]	A0A1D6HTK5 [491-498]	1.51301	0.000921789	0.00660815	A0A1D6HTK5 2xPhospho [S491(100); S493(100)]	A0A1D6HTK5_MAIZE Peptidylprolyl isomerase
A0A1D6HTK5	[R].SGNYSSKDR.[N]	1xTMT6plex [K7];1xTMT6plex [N-Term];1xPhospho [S6(99.6)]	A0A1D6HTK5 [274-282]	2.01427	0.000179091	0.00225778	A0A1D6HTK5 1xPhospho [S279(99.6)]	A0A1D6HTK5_MAIZE Peptidylprolyl isomerase
A0A1D6HV26	[K].RENSAEPVATTANR.[R]	1xTMT6plex [N-Term];1xPhospho [S4(100)]	A0A1D6HV26 [302-315]	0.666266	4.21568e-05	0.000885292	A0A1D6HV26 1xPhospho [S305(100)]	A0A1D6HV26_MAIZE DDT domain-containing protein DDR4
A0A1D6HV39	[R].ETVNNQQQAVAPPSPTVQR.[G]	1xTMT6plex [N-Term];1xPhospho [S14(100)]	A0A1D6HV39 [112-130]	1.45949	0.00156557	0.00947235	A0A1D6HV39 1xPhospho [S125(100)]	A0A1D6HV39_MAIZE Nuclear transcription factor Y subunit B-6
A0A1D6HX99	[R].GFSADSTNK.[R]	1xTMT6plex [K9];1xTMT6plex [N-Term];1xPhospho [S3(100)]	A0A1D6HX99 [42-50]	0.657733	0.000104066	0.00161619	A0A1D6HX99 1xPhospho [S44(100)]	A0A1D6HX99_MAIZE Tetratricopeptide repeat (TPR)-like superfamily protein
A0A1D6HXM7	[R].TVTGPFSMSR.[K]	1xOxidation [M8];1xTMT6plex [N-Term];1xPhospho [T3(100)]	A0A1D6HXM7 [337-346]	0.684392	8.85476e-06	0.000343962	A0A1D6HXM7 1xPhospho [T339(100)]	A0A1D6HXM7_MAIZE Calcium-dependent lipid-binding (CaLB domain) family protein
A0A1D6HXM7	[R].TVTGPFSMSR.[K]	1xTMT6plex [N-Term];1xPhospho [T3(100)]	A0A1D6HXM7 [337-346]	0.623741	1.1132e-05	0.00038962	A0A1D6HXM7 1xPhospho [T339(100)]	A0A1D6HXM7_MAIZE Calcium-dependent lipid-binding (CaLB domain) family protein
A0A1D6HXX3	[K].KDANVLSNTSQELSSSSNDGAAIEFSESTGSVK.[T]	2xTMT6plex [K1; K33];1xTMT6plex [N-Term];1xPhospho [S15(99.3)]	A0A1D6HXX3 [1545-1577]	1.43797	0.000291526	0.00307271	A0A1D6HXX3 1xPhospho [S1559(99.3)]	A0A1D6HXX3_MAIZE Tetratricopeptide repeat (TPR)-like superfamily protein
A0A1D6HYB4	[R].NIVGFDSANGR.[T]	1xTMT6plex [N-Term];1xPhospho [S7(100)]	A0A1D6HYB4 [290-300]	0.649792	1.27499e-05	0.000429142	A0A1D6HYB4 1xPhospho [S296(100)]	A0A1D6HYB4_MAIZE COP1-interacting protein-related
A0A1D6HYB4	[K].SVPTFTGLK.[K]	1xTMT6plex [K9];1xTMT6plex [N-Term];1xPhospho [S1(100)]	A0A1D6HYB4 [581-589]	1.70137	0.000219369	0.00258743	A0A1D6HYB4 1xPhospho [S581(100)]	A0A1D6HYB4_MAIZE COP1-interacting protein-related
A0A1D6HYX9	[R].DRSYDYR.[E]	1xTMT6plex [N-Term];1xPhospho [S3(99.5)]	A0A1D6HYX9 [251-257]	1.59386	1.646e-06	0.00013448	A0A1D6HYX9 1xPhospho [S253(100)]	A0A1D6HYX9_MAIZE LUC7 N_terminus domain-containing protein
A0A1D6HYX9	[R].EKSGERDYDR.[D]	1xTMT6plex [K2];1xTMT6plex [N-Term];1xPhospho [S3(100)]	A0A1D6HYX9 [231-240]	1.52214	0.00162244	0.00970533	A0A1D6HYX9 1xPhospho [S233(100)]	A0A1D6HYX9_MAIZE LUC7 N_terminus domain-containing protein
A0A1D6HZU3	[R].NNSETVSPR.[S]	1xTMT6plex [N-Term];1xPhospho [S7(99.7)]	A0A1D6HZU3 [544-552]	0.676868	0.000163728	0.00212957	A0A1D6HZU3 1xPhospho [S550(99.7)]	A0A1D6HZU3_MAIZE Protein LONGIFOLIA 2
A0A1D6I1L3	[R].STPDYNEPALKDEWK.[W]	2xTMT6plex [K11; K15];1xTMT6plex [N-Term];1xPhospho [T2(99.5)]	A0A1D6I1L3 [537-551]	0.655706	1.50155e-05	0.000471706	A0A1D6I1L3 1xPhospho [T538(100)]	A0A1D6I1L3_MAIZE RNA recognition motif (RRM)-containing protein
A0A1D6I375	[R].DARPPSER.[R]	1xTMT6plex [N-Term];1xPhospho [S6(100)]	A0A1D6I375 [122-129]	0.680077	9.41764e-06	0.000356762	A0A1D6I375 1xPhospho [S127(100)]	A0A1D6I375_MAIZE Zinc finger CCCH domain-containing protein 64
A0A1D6I577	[K].VVVFDRFPSAK.[V]	1xTMT6plex [K11];1xTMT6plex [N-Term];1xPhospho [S9(100)]	A0A1D6I577 [104-114]	0.490411	2.91786e-07	5.47312e-05	A0A1D6I577 1xPhospho [S112(100)]	A0A1D6I577_MAIZE ZIM-transcription factor 28
A0A1D6I583	[R].LAPPSPASVGSPR.[R]	1xTMT6plex [N-Term];1xPhospho [S5(100)]	A0A1D6I583 [59-71]	1.72804	1.97178e-05	0.000549709	A0A1D6I583 1xPhospho [S63(100)]	A0A1D6I583_MAIZE Exocyst subunit Exo70 family protein
A0A1D6I5M6	[R].LSLGSATPELLTPR.[S]	1xTMT6plex [N-Term];2xPhospho [T7(100); T12(100)]	A0A1D6I5M6 [541-554]	0.658274	2.10041e-05	0.000568347	A0A1D6I5M6 2xPhospho [T547(100); T552(100)]	A0A1D6I5M6_MAIZE 65-kDa microtubule-associated protein 6
A0A1D6I5M6	[R].LSLGSATPELLTPR.[S]	1xTMT6plex [N-Term];1xPhospho [T12(100)]	A0A1D6I5M6 [541-554]	0.710783	0.000927378	0.00663848	A0A1D6I5M6 1xPhospho [T552(100)]	A0A1D6I5M6_MAIZE 65-kDa microtubule-associated protein 6
A0A1D6I5M6	[R].SYSGHNR.[Y]	1xTMT6plex [N-Term];1xPhospho [S1(100)]	A0A1D6I5M6 [555-561]	0.528301	2.2566e-06	0.000159115	A0A1D6I5M6 1xPhospho [S555(100)]	A0A1D6I5M6_MAIZE 65-kDa microtubule-associated protein 6
A0A1D6I5V7	[R].SLSPLKR.[H]	1xTMT6plex [K6];1xTMT6plex [N-Term];1xPhospho [S3(100)]	A0A1D6I5V7 [166-172]	0.698036	9.74292e-06	0.000361334	A0A1D6I5V7 1xPhospho [S168(100)]	A0A1D6I5V7_MAIZE ARP protein (REF)
A0A1D6I644	[R].SSSSSSSAPTR.[A]	1xTMT6plex [N-Term];1xPhospho [S/T]	A0A1D6I644 [45-55]	2.43988	8.78448e-07	9.46531e-05	NA	A0A1D6I644_MAIZE Glucose-6-phosphate isomerase
A0A1D6I6I1	[K].GGSCSDGGTDQRPNTPR.[S]	1xCarbamidomethyl [C4];1xTMT6plex [N-Term];1xPhospho [T15(100)]	A0A1D6I6I1 [215-231]	0.699599	0.00027012	0.00293517	A0A1D6I6I1 1xPhospho [T229(100)]	A0A1D6I6I1_MAIZE Transcription factor BIM2
A0A1D6I6W9	[R].ARPPAPALEDSEENGRDEGEEEQEEEEGPTASSK.[S]	1xTMT6plex [K34];1xTMT6plex [N-Term];1xPhospho [S11(100)]	A0A1D6I6W9 [81-114]	2.19498	8.94588e-08	3.26103e-05	A0A1D6I6W9 1xPhospho [S91(100)]	A0A1D6I6W9_MAIZE Zinc finger protein
A0A1D6I7U9	[R].SFSLSDLR.[N]	1xTMT6plex [N-Term];1xPhospho [S1(100)]	A0A1D6I7U9 [243-250]	0.677408	0.00029309	0.00308247	A0A1D6I7U9 1xPhospho [S243(100)]	A0A1D6I7U9_MAIZE MTD1
A0A1D6I7U9	[R].NGLGSFR.[S]	1xTMT6plex [N-Term];1xPhospho [S5(100)]	A0A1D6I7U9 [233-239]	0.713144	2.71698e-05	0.000669543	A0A1D6I7U9 1xPhospho [S237(100)]	A0A1D6I7U9_MAIZE MTD1
A0A1D6I7Y5	[R].QVTKDNNLSVK.[S]	2xTMT6plex [K4; K11];1xTMT6plex [N-Term];1xPhospho [T3(100)]	A0A1D6I7Y5 [885-895]	0.700546	8.84504e-05	0.00146809	A0A1D6I7Y5 1xPhospho [T887(100)]	A0A1D6I7Y5_MAIZE FK506-binding protein 2-1
A0A1D6I7Y5	[R].CPTAVFEDDLPVTK.[M]	1xCarbamidomethyl [C1];1xTMT6plex [K14];1xTMT6plex [N-Term];1xPhospho [T3(100)]	A0A1D6I7Y5 [467-480]	0.667839	5.7351e-06	0.00027424	A0A1D6I7Y5 1xPhospho [T469(100)]	A0A1D6I7Y5_MAIZE FK506-binding protein 2-1
A0A1D6I7Z1	[R].LLSPSGTR.[Y]	1xTMT6plex [N-Term];1xPhospho [S3(100)]	A0A1D6I7Z1 [226-233]	1.68439	3.37593e-07	6.1531e-05	A0A1D6I7Z1 1xPhospho [S228(100)]	A0A1D6I7Z1_MAIZE Chloroplastic quinone-oxidoreductase
A0A1D6I877	[K].NTTFPSLVAHSAPLVANPASLTPK.[V]	1xTMT6plex [K24];1xTMT6plex [N-Term];1xPhospho [S11(100)]	A0A1D6I877 [404-427]	0.543004	2.91726e-06	0.000189769	A0A1D6I877 1xPhospho [S414(100)]	A0A1D6I877_MAIZE Hydroxyproline-rich glycoprotein family protein
A0A1D6I8S9	[R].SWEGNTDIK.[G]	1xTMT6plex [K9];1xTMT6plex [N-Term];1xPhospho [S1(100)]	A0A1D6I8S9 [286-294]	0.69314	0.000178263	0.00225269	A0A1D6I8S9 1xPhospho [S286(100)]	A0A1D6I8S9_MAIZE Uncharacterized protein
A0A1D6IAA6	[R].SLSDLISFGGTPLGKPEQPTPAATSTK.[A]	2xTMT6plex [K15; K27];1xTMT6plex [N-Term];1xPhospho [S1(100)]	A0A1D6IAA6 [329-355]	1.66498	4.16377e-05	0.000877382	A0A1D6IAA6 1xPhospho [S329(100)]	A0A1D6IAA6_MAIZE Basic helix-loop-helix (BHLH) DNA-binding superfamily protein
A0A1D6IAH8	[R].ATSGGEGATEEVPEIVK.[A]	1xTMT6plex [K17];1xTMT6plex [N-Term];1xPhospho [T2(100)]	A0A1D6IAH8 [43-59]	0.589561	1.23828e-05	0.000420295	A0A1D6IAH8 1xPhospho [T44(100)]	A0A1D6IAH8_MAIZE Protein CURVATURE THYLAKOID 1B chloroplastic
A0A1D6IAN8	[R].NVNSNSDNGSIR.[S]	1xTMT6plex [N-Term];1xPhospho [S10(100)]	A0A1D6IAN8 [328-339]	0.697727	0.000889077	0.00645265	A0A1D6IAN8 1xPhospho [S337(100)]	A0A1D6IAN8_MAIZE Octicosapeptide/Phox/Bem1p (PB1) domain-containing protein / tetratricopeptide repeat (TPR)-containing protein
A0A1D6IAN8	[R].NVNSNSDNGSIR.[S]	1xTMT6plex [N-Term];1xPhospho [S6(100)]	A0A1D6IAN8 [328-339]	0.575249	7.86217e-06	0.000324566	A0A1D6IAN8 1xPhospho [S333(100)]	A0A1D6IAN8_MAIZE Octicosapeptide/Phox/Bem1p (PB1) domain-containing protein / tetratricopeptide repeat (TPR)-containing protein
A0A1D6IAR4	[R].TTSLALR.[R]	1xTMT6plex [N-Term];1xPhospho [S3(100)]	A0A1D6IAR4 [31-37]	0.551609	8.27813e-07	9.35283e-05	A0A1D6IAR4 1xPhospho [S33(100)]	A0A1D6IAR4_MAIZE Protein PLASTID MOVEMENT IMPAIRED 1
A0A1D6IAR4	[K].SSSPQVSSLK.[S]	1xTMT6plex [K10];1xTMT6plex [N-Term];1xPhospho [S3(100)]	A0A1D6IAR4 [422-431]	0.616913	3.26418e-06	0.00020114	A0A1D6IAR4 1xPhospho [S424(100)]	A0A1D6IAR4_MAIZE Protein PLASTID MOVEMENT IMPAIRED 1
A0A1D6IAR4	[K].SSFSIPSPK.[V]	1xTMT6plex [K9];1xTMT6plex [N-Term];2xPhospho [S2(99.5); S4(99.5)]	A0A1D6IAR4 [225-233]	0.668506	0.000268964	0.0029292	A0A1D6IAR4 2xPhospho [S226(99.3); S228(99.3)]	A0A1D6IAR4_MAIZE Protein PLASTID MOVEMENT IMPAIRED 1
A0A1D6IAR4	[K].SSFSIPSPK.[V]	1xTMT6plex [K9];1xTMT6plex [N-Term];2xPhospho [S2(99.5); S]	A0A1D6IAR4 [225-233]	0.710705	4.9647e-05	0.000990373	A0A1D6IAR4 2xPhospho [S228(99.5); S]	A0A1D6IAR4_MAIZE Protein PLASTID MOVEMENT IMPAIRED 1
A0A1D6IAX6	[K].QSGDPTASGDSDKSKSEGDE.[-]	2xTMT6plex [K13; K15];1xTMT6plex [N-Term];1xPhospho [S/T]	A0A1D6IAX6 [100-119]	1.81122	0.000355749	0.00350131	NA	A0A1D6IAX6_MAIZE High mobility group B protein 2
A0A1D6IAY4	[R].QDSDASEPEPEPEREPKPEPEPEEPKPQPR.[R]	2xTMT6plex [K17; K26];1xTMT6plex [N-Term];1xPhospho [S6(100)]	A0A1D6IAY4 [218-247]	1.94758	8.61567e-07	9.44856e-05	A0A1D6IAY4 1xPhospho [S223(100)]	A0A1D6IAY4_MAIZE DNA-binding bromodomain-containing protein
A0A1D6IBD1	[R].QQSIHPPPAFGSSTNLEALALEASK.[S]	1xTMT6plex [K25];1xTMT6plex [N-Term];1xPhospho [S3(100)]	A0A1D6IBD1 [154-178]	0.669675	0.000272443	0.0029488	A0A1D6IBD1 1xPhospho [S156(100)]	A0A1D6IBD1_MAIZE ATP binding protein
A0A1D6ICC4	[K].KIGQLPSMK.[Q]	2xTMT6plex [K1; K9];1xTMT6plex [N-Term];1xPhospho [S7(100)]	A0A1D6ICC4 [368-376]	0.51857	3.32091e-06	0.00020114	A0A1D6ICC4 1xPhospho [S374(100)]	A0A1D6ICC4_MAIZE Disease resistance protein RPM1
A0A1D6ICC4	[K].KIGQLPSMK.[Q]	1xOxidation [M8];2xTMT6plex [K1; K9];1xTMT6plex [N-Term];1xPhospho [S7(100)]	A0A1D6ICC4 [368-376]	0.466227	7.22512e-06	0.000309511	A0A1D6ICC4 1xPhospho [S374(100)]	A0A1D6ICC4_MAIZE Disease resistance protein RPM1
A0A1D6ICZ3	[R].YTPSATNSSAVPPVAVPPKPTADTILGK.[Q]	2xTMT6plex [K19; K28];1xTMT6plex [N-Term];1xPhospho [T6(100)]	A0A1D6ICZ3 [47-74]	0.560577	6.1212e-07	8.10011e-05	A0A1D6ICZ3 1xPhospho [T52(100)]	A0A1D6ICZ3_MAIZE Calcium dependent protein kinase8
A0A1D6IE73	[R].KEASPASSPVGPAPASAGGQIWSATR.[I]	1xTMT6plex [K1];1xTMT6plex [N-Term];1xPhospho [S4(100)]	A0A1D6IE73 [128-153]	1.4356	0.000148054	0.0019986	A0A1D6IE73 1xPhospho [S131(100)]	A0A1D6IE73_MAIZE Eukaryotic translation initiation factor-related
A0A1D6IE73	[R].KPVEPPKPEVATPR.[F]	2xTMT6plex [K1; K7];1xTMT6plex [N-Term];1xPhospho [T12(100)]	A0A1D6IE73 [484-497]	0.591138	3.61375e-05	0.000807141	A0A1D6IE73 1xPhospho [T495(100)]	A0A1D6IE73_MAIZE Eukaryotic translation initiation factor-related
A0A1D6IE73	[R].LTSVPSPR.[V]	1xTMT6plex [N-Term];1xPhospho [S6(100)]	A0A1D6IE73 [524-531]	0.651009	1.05882e-05	0.000378821	A0A1D6IE73 1xPhospho [S529(100)]	A0A1D6IE73_MAIZE Eukaryotic translation initiation factor-related
A0A1D6IEQ6	[K].APTPRPPPPASLQPESPGVFFSAAAAAAPLGTAHR.[R]	1xTMT6plex [N-Term];1xPhospho [S16(100)]	A0A1D6IEQ6 [23-57]	0.401925	2.2079e-08	2.50922e-05	A0A1D6IEQ6 1xPhospho [S38(100)]	A0A1D6IEQ6_MAIZE USP family protein
A0A1D6IF18	[R].SAPSTVLGDLCEDFLSSAPR.[A]	1xCarbamidomethyl [C11];1xTMT6plex [N-Term];1xPhospho [S1(100)]	A0A1D6IF18 [28-47]	0.595936	5.96597e-05	0.00113183	A0A1D6IF18 1xPhospho [S28(100)]	A0A1D6IF18_MAIZE DNA binding protein
A0A1D6IHB7	[K].VGPSLTNLSTGGGDLSR.[S]	1xTMT6plex [N-Term];1xPhospho [S9(100)]	A0A1D6IHB7 [1321-1337]	0.673538	1.31219e-05	0.000435761	A0A1D6IHB7 1xPhospho [S1329(100)]	A0A1D6IHB7_MAIZE Protein TIME FOR COFFEE
A0A1D6IHB7	[R].LESQAVPPSPLPLPLPEPPVKPDAEAKPVGSEAR.[N]	2xTMT6plex [K21; K27];1xTMT6plex [N-Term];1xPhospho [S9(100)]	A0A1D6IHB7 [386-419]	0.665763	1.02543e-05	0.000370307	A0A1D6IHB7 1xPhospho [S394(100)]	A0A1D6IHB7_MAIZE Protein TIME FOR COFFEE
A0A1D6IHB7	[K].GVQQPVQLPSPQQQSAK.[N]	1xTMT6plex [K17];1xTMT6plex [N-Term];1xPhospho [S10(100)]	A0A1D6IHB7 [1368-1384]	0.675075	2.01253e-05	0.000554665	A0A1D6IHB7 1xPhospho [S1377(100)]	A0A1D6IHB7_MAIZE Protein TIME FOR COFFEE
A0A1D6IHB7	[K].TTATSAAAESGTSTTPAAAQPETSRESEK.[A]	1xTMT6plex [K29];1xTMT6plex [N-Term];1xPhospho [T/S]	A0A1D6IHB7 [334-362]	1.69612	0.000103997	0.00161619	NA	A0A1D6IHB7_MAIZE Protein TIME FOR COFFEE
A0A1D6IHF4	[K].LQSFHVGK.[N]	1xTMT6plex [K8];1xTMT6plex [N-Term];1xPhospho [S3(100)]	A0A1D6IHF4 [419-426]	0.698711	1.23105e-05	0.000418732	A0A1D6IHF4 1xPhospho [S421(100)]	A0A1D6IHF4_MAIZE Serine/threonine-protein kinase WNK2
A0A1D6IJL5	[R].VSHEFGNSDDPGSENGDADFPSK.[T]	1xTMT6plex [K23];1xTMT6plex [N-Term];2xPhospho [S8(100); S13(100)]	A0A1D6IJL5 [1105-1127]	1.49519	3.03048e-05	0.000717598	A0A1D6IJL5 2xPhospho [S1112(100); S1117(100)]	A0A1D6IJL5_MAIZE Uncharacterized protein
A0A1D6IJL5	[K].ENTKPSPGVSR.[V]	1xTMT6plex [K4];1xTMT6plex [N-Term];1xPhospho [S6(100)]	A0A1D6IJL5 [936-946]	1.588	2.40078e-05	0.000615159	A0A1D6IJL5 1xPhospho [S941(100)]	A0A1D6IJL5_MAIZE Uncharacterized protein
A0A1D6IJT4	[R].KKSLFPLMGSVLSR.[K]	2xTMT6plex [K1; K2];1xTMT6plex [N-Term];1xPhospho [S3(100)]	A0A1D6IJT4 [781-794]	0.617681	5.15881e-07	7.49385e-05	A0A1D6IJT4 1xPhospho [S783(100)]	A0A1D6IJT4_MAIZE Putative paramyosin
A0A1D6IJT4	[K].SLFPLMGSVLSRK.[T]	1xOxidation [M6];1xTMT6plex [K13];1xTMT6plex [N-Term];1xPhospho [S]	A0A1D6IJT4 [783-795]	0.669819	0.000170136	0.00218552	NA	A0A1D6IJT4_MAIZE Putative paramyosin
A0A1D6IJT4	[K].SLFPLMGSVLSR.[K]	1xTMT6plex [N-Term];1xPhospho [S11(100)]	A0A1D6IJT4 [783-794]	0.583744	3.29197e-06	0.00020114	A0A1D6IJT4 1xPhospho [S793(100)]	A0A1D6IJT4_MAIZE Putative paramyosin
A0A1D6IJT4	[K].QDSATTPESPYR.[G]	1xTMT6plex [N-Term];1xPhospho [S9(100)]	A0A1D6IJT4 [150-161]	0.622139	0.000120044	0.00176368	A0A1D6IJT4 1xPhospho [S158(100)]	A0A1D6IJT4_MAIZE Putative paramyosin
A0A1D6IJT4	[R].VFVEQKSPYHKEQESK.[V]	3xTMT6plex [K6; K11; K16];1xTMT6plex [N-Term];1xPhospho [S7(100)]	A0A1D6IJT4 [745-760]	0.601165	5.63286e-06	0.000271925	A0A1D6IJT4 1xPhospho [S751(100)]	A0A1D6IJT4_MAIZE Putative paramyosin
A0A1D6IJT4	[R].VFVEQKSPYHK.[E]	2xTMT6plex [K6; K11];1xTMT6plex [N-Term];1xPhospho [S7(100)]	A0A1D6IJT4 [745-755]	0.616172	7.70447e-07	9.13193e-05	A0A1D6IJT4 1xPhospho [S751(100)]	A0A1D6IJT4_MAIZE Putative paramyosin
A0A1D6IJT4	[K].SLFPLMGSVLSRK.[T]	1xOxidation [M6];1xTMT6plex [K13];1xTMT6plex [N-Term];1xPhospho [S11(100)]	A0A1D6IJT4 [783-795]	0.663335	2.30261e-05	0.000601169	A0A1D6IJT4 1xPhospho [S793(100)]	A0A1D6IJT4_MAIZE Putative paramyosin
A0A1D6IJT4	[K].SLFPLMGSVLSRK.[T]	1xTMT6plex [K13];1xTMT6plex [N-Term];1xPhospho [S11(100)]	A0A1D6IJT4 [783-795]	0.413705	3.56406e-08	2.6342e-05	A0A1D6IJT4 1xPhospho [S793(100)]	A0A1D6IJT4_MAIZE Putative paramyosin
A0A1D6IK52	[K].KFDSFSR.[W]	1xTMT6plex [K1];1xTMT6plex [N-Term];1xPhospho [S4(100)]	A0A1D6IK52 [169-175]	0.620448	6.391e-06	0.00028835	A0A1D6IK52 1xPhospho [S172(100)]	A0A1D6IK52_MAIZE Calmodulin-binding transcription activator 2
A0A1D6IKI2	[R].GGGGGGGGGSFVDSGNK.[V]	1xTMT6plex [K17];1xTMT6plex [N-Term];1xPhospho [S10(100)]	A0A1D6IKI2 [168-184]	1.72559	2.61943e-07	5.16403e-05	A0A1D6IKI2 1xPhospho [S177(100)]	A0A1D6IKI2_MAIZE RNA binding protein 1
A0A1D6IL86	[R].SRSPTLSYEDADGTK.[A]	1xTMT6plex [K15];1xTMT6plex [N-Term];1xPhospho [S/T/Y]	A0A1D6IL86 [294-308]	1.51463	0.000401314	0.00379882	NA	A0A1D6IL86_MAIZE Putative peptidase C48 domain family protein
A0A1D6INL1	[R].SSSAIPK.[S]	1xTMT6plex [K7];1xTMT6plex [N-Term];1xPhospho [S3(100)]	A0A1D6INL1 [744-750]	0.709108	0.000331112	0.00334052	A0A1D6INL1 1xPhospho [S746(100)]	A0A1D6INL1_MAIZE Exocyst complex component Sec8
A0A1D6INL1	[R].SSSAIPK.[S]	1xTMT6plex [K7];1xTMT6plex [N-Term];1xPhospho [S2(99.5)]	A0A1D6INL1 [744-750]	0.56442	2.02278e-06	0.000150308	A0A1D6INL1 1xPhospho [S745(99.5)]	A0A1D6INL1_MAIZE Exocyst complex component Sec8
A0A1D6IPR4	[R].GANFSPR.[N]	1xTMT6plex [N-Term];1xPhospho [S5(100)]	A0A1D6IPR4 [316-322]	0.668098	9.07452e-05	0.00148714	A0A1D6IPR4 1xPhospho [S320(100)]	A0A1D6IPR4_MAIZE La-related protein 1C
A0A1D6IR36	[R].SGPLSYR.[-]	1xTMT6plex [N-Term];1xPhospho [S1(100)]	A0A1D6IR36 [1358-1364]	0.701185	2.16116e-05	0.000578679	A0A1D6IR36 1xPhospho [S1358(100)]	A0A1D6IR36_MAIZE Brick3
A0A1D6IVN8	[K].LRPGQPDAVQDASTSDMEDASTSSGGQR.[S]	1xTMT6plex [N-Term];1xPhospho [S15(99.6)]	A0A1D6IVN8 [2408-2435]	2.02055	6.98932e-07	8.60087e-05	A0A1D6IVN8 1xPhospho [S2422(99.7)]	A0A1D6IVN8_MAIZE E3 ubiquitin-protein ligase UPL1
A0A1D6IVZ5	[R].ASSSHSIER.[D]	1xTMT6plex [N-Term];1xPhospho [S3(100)]	A0A1D6IVZ5 [303-311]	0.525588	0.000189617	0.00234984	A0A1D6IVZ5 1xPhospho [S305(100)]	A0A1D6IVZ5_MAIZE Proline-rich family protein
A0A1D6IYY2	[R].SNYSGSISSAVPGTGGSSR.[T]	1xTMT6plex [N-Term];1xPhospho [S4(100)]	A0A1D6IYY2 [105-123]	0.680457	0.000201416	0.0024598	A0A1D6IYY2 1xPhospho [S108(100)]	A0A1D6IYY2_MAIZE Cysteine-type endopeptidase/ ubiquitin thiolesterase
A0A1D6IYY2	[R].TKSNSGPLNK.[H]	2xTMT6plex [K2; K10];1xTMT6plex [N-Term];2xPhospho [S3(100); S5(100)]	A0A1D6IYY2 [124-133]	0.688693	2.26883e-05	0.000594759	A0A1D6IYY2 2xPhospho [S126(100); S128(100)]	A0A1D6IYY2_MAIZE Cysteine-type endopeptidase/ ubiquitin thiolesterase
A0A1D6J041	[R].DAPSPSFSSVNK.[S]	1xTMT6plex [K12];1xTMT6plex [N-Term];1xPhospho [S4(100)]	A0A1D6J041 [112-123]	0.645011	0.000282476	0.00301683	A0A1D6J041 1xPhospho [S115(100)]	A0A1D6J041_MAIZE Circadian clock associated2
A0A1D6J2I9; A0A1D6EFV2	[R].LLVDPNTPR.[D]	1xTMT6plex [N-Term];1xPhospho [T7(100)]	A0A1D6J2I9 [49-57]; A0A1D6EFV2 [53-61]	0.70281	0.000515761	0.00446438	A0A1D6J2I9 1xPhospho [T55(100)]; A0A1D6EFV2 1xPhospho [T59(100)]	A0A1D6J2I9_MAIZE Zn-finger, RanBP-type, containing protein
A0A1D6J4E3	[R].STSKIPFVQGK.[IT]	2xTMT6plex [K4; K11];1xTMT6plex [N-Term];1xPhospho [T/S]	A0A1D6J4E3 [510-520]	0.713179	0.000840734	0.00617978	NA	A0A1D6J4E3_MAIZE Vacuolar protein sorting-associated protein 54 chloroplastic
A0A1D6J5C6; A0A1D6ED14	[K].YTGIFNR.[V]	1xTMT6plex [N-Term];1xPhospho [T2(100)]	A0A1D6J5C6 [238-244]; A0A1D6ED14 [242-248]	1.54694	8.24028e-07	9.35283e-05	A0A1D6J5C6 1xPhospho [T239(100)]; A0A1D6ED14 1xPhospho [T243(100)]	A0A1D6J5C6_MAIZE Nitrate-induced NOI protein
A0A1D6J5C6	[R].TAAGSASPMQSNNQSKPNHR.[S]	1xOxidation [M9];1xTMT6plex [K16];1xTMT6plex [N-Term];1xPhospho [S7(99.3)]	A0A1D6J5C6 [164-183]	0.651482	0.000877158	0.0063913	A0A1D6J5C6 1xPhospho [S170(100)]	A0A1D6J5C6_MAIZE Nitrate-induced NOI protein
A0A1D6J8M9; A0A1D6J8N0	[R].ERGSFGASR.[N]	1xTMT6plex [N-Term];1xPhospho [S4(100)]	A0A1D6J8M9 [562-570]; A0A1D6J8N0 [336-344]	0.688226	8.92923e-05	0.00147321	A0A1D6J8M9 1xPhospho [S565(100)]; A0A1D6J8N0 1xPhospho [S339(100)]	A0A1D6J8M9_MAIZE Eukaryotic translation initiation factor 4B
A0A1D6J8M9; A0A1D6J8N0	[R].GSFGASR.[N]	1xTMT6plex [N-Term];1xPhospho [S2(100)]	A0A1D6J8M9 [564-570]; A0A1D6J8N0 [338-344]	0.529072	1.76373e-05	0.000522793	A0A1D6J8M9 1xPhospho [S565(100)]; A0A1D6J8N0 1xPhospho [S339(100)]	A0A1D6J8M9_MAIZE Eukaryotic translation initiation factor 4B
A0A1D6J8N2	[K].NEGGSDDDGGDDNDTADKDDAESMELASSR.[T]	1xTMT6plex [K18];1xTMT6plex [N-Term];1xPhospho [S5(100)]	A0A1D6J8N2 [84-113]	1.8193	0.000117429	0.00174652	A0A1D6J8N2 1xPhospho [S88(100)]	A0A1D6J8N2_MAIZE Surfeit locus protein 2 (SURF2)
A0A1D6JB64	[R].NDNSHISDEDSEDLCK.[E]	1xCarbamidomethyl [C15];1xTMT6plex [K16];1xTMT6plex [N-Term];1xPhospho [S7(100)]	A0A1D6JB64 [300-315]	1.51496	1.87418e-06	0.000141997	A0A1D6JB64 1xPhospho [S306(100)]	A0A1D6JB64_MAIZE Kinesin-like protein
A0A1D6JDJ6	[R].SPGGIPSR.[F-]	1xTMT6plex [N-Term];1xPhospho [S1(100)]	A0A1D6JDJ6 [367-374]	1.59866	0.000686567	0.00540304	A0A1D6JDJ6 1xPhospho [S367(100)]	A0A1D6JDJ6_MAIZE Growth-regulating factor
A0A1D6JDS2	[R].NTSFGGAASNSGPVSNAGGR.[S]	1xTMT6plex [N-Term];1xPhospho [S3(100)]	A0A1D6JDS2 [72-91]	1.60047	6.27487e-06	0.000286597	A0A1D6JDS2 1xPhospho [S74(100)]	A0A1D6JDS2_MAIZE Ubiquitin-specific protease family C19-related protein
A0A1D6JDS2	[R].KSGPLGNAPSRNTSFGGAASNSGPVSNAGGR.[S]	1xTMT6plex [K1];1xTMT6plex [N-Term];2xPhospho [S14(99.8); S/T]	A0A1D6JDS2 [61-91]	1.63872	5.06488e-05	0.0010026	A0A1D6JDS2 2xPhospho [S74(99.8); S/T]	A0A1D6JDS2_MAIZE Ubiquitin-specific protease family C19-related protein
A0A1D6JE74; A0A1D6DZK4	[R].QITLSEIK.[Y]	1xTMT6plex [K8];1xTMT6plex [N-Term];1xPhospho [T3(100)]	A0A1D6JE74 [1124-1131]; A0A1D6DZK4 [1583-1590]	0.500707	4.70683e-07	7.27487e-05	A0A1D6JE74 1xPhospho [T1126(100)]; A0A1D6DZK4 1xPhospho [T1585(100)]	A0A1D6JE74_MAIZE Uncharacterized protein
A0A1D6JF19	[R].AAPSSSNTSTR.[S]	1xTMT6plex [N-Term];1xPhospho [T8(99.4)]	A0A1D6JF19 [84-94]	0.639069	0.000418253	0.00389679	A0A1D6JF19 1xPhospho [T91(99.4)]	A0A1D6JF19_MAIZE Peroxisome biogenesis protein 22
A0A1D6JFB6	[K].VDQTQNVSGQNAEIVQENNNEAHTPK.[G]	1xTMT6plex [K26];1xTMT6plex [N-Term];1xPhospho [T24(100)]	A0A1D6JFB6 [42-67]	1.43891	0.000319292	0.00326215	A0A1D6JFB6 1xPhospho [T65(100)]	A0A1D6JFB6_MAIZE Formation of crista junctions protein 1
A0A1D6JFY9; A0A1D6DWA4	[K].DVAVSPPGTVLKPILEK.[K]	2xTMT6plex [K12; K17];1xTMT6plex [N-Term];1xPhospho [S5(100)]	A0A1D6JFY9 [92-108]; A0A1D6DWA4 [1183-1199]	1.4365	6.7198e-05	0.0012156	A0A1D6JFY9 1xPhospho [S96(100)]; A0A1D6DWA4 1xPhospho [S1187(100)]	A0A1D6JFY9_MAIZE Tetratricopeptide repeat (TPR)-like superfamily protein
A0A1D6JGB5; A0A1D6JGB6; A0A1D6DVM0	[R].LFENDTSIFSLGTDEK.[V]	1xTMT6plex [K16];1xTMT6plex [N-Term];1xPhospho [S10(99.7)]	A0A1D6JGB5 [344-359]; A0A1D6JGB6 [219-234]; A0A1D6DVM0 [346-361]	0.580943	1.08662e-07	3.49893e-05	A0A1D6JGB5 1xPhospho [S353(100)]; A0A1D6JGB6 1xPhospho [S228(100)]; A0A1D6DVM0 1xPhospho [S355(100)]	A0A1D6JGB5_MAIZE Protein KAKU4
A0A1D6JGB5; A0A1D6JGB6	[K].FDTSPSKYSISSTK.[V]	2xTMT6plex [K7; K14];1xTMT6plex [N-Term];1xPhospho [S9(100)]	A0A1D6JGB5 [287-300]; A0A1D6JGB6 [162-175]	0.603856	1.61841e-06	0.000133054	A0A1D6JGB5 1xPhospho [S295(100)]; A0A1D6JGB6 1xPhospho [S170(100)]	A0A1D6JGB5_MAIZE Protein KAKU4
A0A1D6JGB5; A0A1D6JGB6	[K].YSISSTK.[V]	1xTMT6plex [K7];1xTMT6plex [N-Term];1xPhospho [S/T/Y]	A0A1D6JGB5 [294-300]; A0A1D6JGB6 [169-175]	0.654855	2.97786e-06	0.000190174	NA	A0A1D6JGB5_MAIZE Protein KAKU4
A0A1D6JGB5; A0A1D6JGB6	[K].YSISSTK.[V]	1xTMT6plex [K7];1xTMT6plex [N-Term];1xPhospho [S5(99.2)]	A0A1D6JGB5 [294-300]; A0A1D6JGB6 [169-175]	0.56315	4.53541e-06	0.000242056	A0A1D6JGB5 1xPhospho [S298(99.7)]; A0A1D6JGB6 1xPhospho [S173(99.7)]	A0A1D6JGB5_MAIZE Protein KAKU4
A0A1D6JGB5; A0A1D6JGB6	[R].VRDSTPETHEYGKQEEIPSR.[N]	1xTMT6plex [K13];1xTMT6plex [N-Term];1xPhospho [S/T/Y]	A0A1D6JGB5 [148-167]; A0A1D6JGB6 [23-42]	1.73738	0.00123978	0.00800824	NA	A0A1D6JGB5_MAIZE Protein KAKU4
A0A1D6JI62	[R].AGASPSKPR.[N]	1xTMT6plex [K7];1xTMT6plex [N-Term];1xPhospho [S4(100)]	A0A1D6JI62 [21-29]	1.78866	0.000348605	0.00345742	A0A1D6JI62 1xPhospho [S24(100)]	A0A1D6JI62_MAIZE Stem-specific protein TSJT1
A0A1D6JIK2	[K].KDSFLELHPEVSLLR.[G]	1xTMT6plex [K1];1xTMT6plex [N-Term];1xPhospho [S3(100)]	A0A1D6JIK2 [65-79]	1.68295	8.95146e-07	9.55482e-05	A0A1D6JIK2 1xPhospho [S67(100)]	A0A1D6JIK2_MAIZE Cell division protein FtsZ homolog 2-2 chloroplastic
A0A1D6JJP2	[R].STSGLPR.[Q]	1xTMT6plex [N-Term];1xPhospho [S1(100)]	A0A1D6JJP2 [941-947]	0.6956	0.000121361	0.00177763	A0A1D6JJP2 1xPhospho [S941(100)]	A0A1D6JJP2_MAIZE Transcription regulator
A0A1D6JKH2	[R].LESDLSASEASHVHEAELK.[N]	1xTMT6plex [K19];1xTMT6plex [N-Term];1xPhospho [S3(98.5)]	A0A1D6JKH2 [1200-1218]	0.69802	0.000547655	0.00463659	A0A1D6JKH2 1xPhospho [S1202(100)]	A0A1D6JKH2_MAIZE Myosin heavy chain-related protein
A0A1D6JL63	[R].KLQEGPSLRK.[S]	2xTMT6plex [K1; K10];1xTMT6plex [N-Term];1xPhospho [S7(100)]	A0A1D6JL63 [607-616]	0.629651	8.09533e-06	0.000329267	A0A1D6JL63 1xPhospho [S613(100)]	A0A1D6JL63_MAIZE Protein kinase superfamily protein
A0A1D6JML2; A0A1D6PJD2	[R].ESYSDHGGSESVFGDK.[F]	1xTMT6plex [K16];1xTMT6plex [N-Term];1xPhospho [S/Y]	A0A1D6JML2 [861-876]; A0A1D6PJD2 [102-117]	0.703577	0.000330675	0.00333959	NA	A0A1D6JML2_MAIZE Calcium-binding EF hand family protein
A0A1D6JML2; A0A1D6PJD2	[K].ASGSRSPPK.[F]	1xTMT6plex [K9];1xTMT6plex [N-Term];1xPhospho [S6(99.3)]	A0A1D6JML2 [1031-1039]; A0A1D6PJD2 [274-282]	2.13204	0.000775777	0.00585927	A0A1D6JML2 1xPhospho [S1036(99)]; A0A1D6PJD2 1xPhospho [S279(99)]	A0A1D6JML2_MAIZE Calcium-binding EF hand family protein
A0A1D6JML2; A0A1D6PJD2	[R].SPGSAGR.[S]	1xTMT6plex [N-Term];1xPhospho [S1(100)]	A0A1D6JML2 [832-838]; A0A1D6PJD2 [73-79]	0.646495	0.000878834	0.00639513	A0A1D6JML2 1xPhospho [S832(100)]; A0A1D6PJD2 1xPhospho [S73(100)]	A0A1D6JML2_MAIZE Calcium-binding EF hand family protein
A0A1D6JML2; A0A1D6PJD2	[R].ESYSDHGGSESVFGDK.[F]	1xTMT6plex [K16];1xTMT6plex [N-Term];1xPhospho [S4(99.7)]	A0A1D6JML2 [861-876]; A0A1D6PJD2 [102-117]	0.566948	3.79314e-07	6.48527e-05	A0A1D6JML2 1xPhospho [S864(100)]; A0A1D6PJD2 1xPhospho [S105(100)]	A0A1D6JML2_MAIZE Calcium-binding EF hand family protein
A0A1D6JML2; A0A1D6PJD2	[R].SASGSPFK.[S]	1xTMT6plex [K8];1xTMT6plex [N-Term];1xPhospho [S5(100)]	A0A1D6JML2 [839-846]; A0A1D6PJD2 [80-87]	0.665062	1.5213e-05	0.000477135	A0A1D6JML2 1xPhospho [S843(100)]; A0A1D6PJD2 1xPhospho [S84(100)]	A0A1D6JML2_MAIZE Calcium-binding EF hand family protein
A0A1D6JML2	[R].NSFFDDSVPSSPAYTSGFSPK.[F]	1xTMT6plex [K21];1xTMT6plex [N-Term];1xPhospho [S11(100)]	A0A1D6JML2 [932-952]	0.706406	0.000135848	0.00191231	A0A1D6JML2 1xPhospho [S942(100)]	A0A1D6JML2_MAIZE Calcium-binding EF hand family protein
A0A1D6JML2	[R].NSFFDDSVPSSPAYTSGFSPK.[F]	1xTMT6plex [K21];1xTMT6plex [N-Term];1xPhospho [S19(100)]	A0A1D6JML2 [932-952]	0.406222	1.28516e-07	3.64903e-05	A0A1D6JML2 1xPhospho [S950(100)]	A0A1D6JML2_MAIZE Calcium-binding EF hand family protein
A0A1D6JML2	[R].NSFFDDSVPSSPAYTSGFSPK.[F]	1xTMT6plex [K21];1xTMT6plex [N-Term];1xPhospho [S/Y/T]	A0A1D6JML2 [932-952]	0.639546	0.000107075	0.00164573	NA	A0A1D6JML2_MAIZE Calcium-binding EF hand family protein
A0A1D6JNT2	[R].LLSSFGLGR.[S]	1xTMT6plex [N-Term];1xPhospho [S3(100)]	A0A1D6JNT2 [280-288]	0.645848	0.000126082	0.00182192	A0A1D6JNT2 1xPhospho [S282(100)]	A0A1D6JNT2_MAIZE RING-H2 finger protein ATL16
A0A1D6JR21	[K].AKPDVTSPIGSLSEHKR.[S]	2xTMT6plex [K2; K16];1xTMT6plex [N-Term];1xPhospho [S7(99.6)]	A0A1D6JR21 [536-552]	0.705847	0.000986027	0.00689719	A0A1D6JR21 1xPhospho [S542(99.6)]	A0A1D6JR21_MAIZE Dentin sialophosphoprotein-related
A0A1D6JRJ5	[K].AGDTPSEEARAPGAPEAEAAQPAA.[-]	1xTMT6plex [N-Term];1xPhospho [S6(99.4)]	A0A1D6JRJ5 [121-144]	1.99855	0.00116315	0.00767753	A0A1D6JRJ5 1xPhospho [S126(99.4)]	A0A1D6JRJ5_MAIZE MFP1 attachment factor 1
A0A1D6JRJ6	[R].VSSFEALHSATK.[YA]	1xTMT6plex [K12];1xTMT6plex [N-Term];1xPhospho [S3(99.7)]	A0A1D6JRJ6 [215-226]	0.600723	1.85924e-06	0.000141997	A0A1D6JRJ6 1xPhospho [S217(99.7)]	A0A1D6JRJ6_MAIZE Mannose-1-phosphate guanylyltransferase 1
A0A1D6JS16	[R].EHLSDRDK.[Q]	1xTMT6plex [K8];1xTMT6plex [N-Term];1xPhospho [S4(100)]	A0A1D6JS16 [146-153]	1.43013	0.000288223	0.00305624	A0A1D6JS16 1xPhospho [S149(100)]	A0A1D6JS16_MAIZE Cyclin-related
A0A1D6JS16	[R].FSESSEAWRPR.[S]	1xTMT6plex [N-Term];1xPhospho [S4(100)]	A0A1D6JS16 [106-116]	1.86421	1.74624e-07	4.21716e-05	A0A1D6JS16 1xPhospho [S109(100)]	A0A1D6JS16_MAIZE Cyclin-related
A0A1D6JS16	[R].FSESSEAWRPR.[S]	1xTMT6plex [N-Term];1xPhospho [S]	A0A1D6JS16 [106-116]	2.1285	1.05575e-08	2.31725e-05	NA	A0A1D6JS16_MAIZE Cyclin-related
A0A1D6JS16	[K].TERHSLQGK.[I]	1xTMT6plex [K9];1xTMT6plex [N-Term];1xPhospho [S5(100)]	A0A1D6JS16 [156-164]	2.5457	6.73837e-06	0.000297276	A0A1D6JS16 1xPhospho [S160(100)]	A0A1D6JS16_MAIZE Cyclin-related
A0A1D6JS16	[R].DAAQSADPPNAESK.[S]	1xTMT6plex [K14];1xTMT6plex [N-Term];1xPhospho [S5(100)]	A0A1D6JS16 [70-83]	1.45237	0.000139581	0.00193655	A0A1D6JS16 1xPhospho [S74(100)]	A0A1D6JS16_MAIZE Cyclin-related
A0A1D6JSV9	[R].APEISESPRK.[S]	1xTMT6plex [K10];1xTMT6plex [N-Term];1xPhospho [S7(100)]	A0A1D6JSV9 [609-618]	0.558926	7.40776e-06	0.000312514	A0A1D6JSV9 1xPhospho [S615(100)]	A0A1D6JSV9_MAIZE Uncharacterized protein
A0A1D6JSV9	[R].APEISESPRKSTEQRPGDFNQEYLNATPNER.[Q]	1xTMT6plex [K10];1xTMT6plex [N-Term];2xPhospho [S7(100); S/T/Y]	A0A1D6JSV9 [609-639]	0.629636	1.05632e-05	0.000378629	A0A1D6JSV9 2xPhospho [S615(100); S/T/Y]	A0A1D6JSV9_MAIZE Uncharacterized protein
A0A1D6JT74	[R].SGSPVGANKSSPSQSSSPGK.[Q]	2xTMT6plex [K9; K20];1xTMT6plex [N-Term];2xPhospho [S17(98); S]	A0A1D6JT74 [396-415]	1.64313	5.73232e-05	0.0010987	A0A1D6JT74 2xPhospho [S412(98); S]	A0A1D6JT74_MAIZE Histone-lysine N-methyltransferase
A0A1D6JT74	[K].LLHQEFASGAPYDPLVDSIEPSSSSINK.[V]	1xTMT6plex [K28];1xTMT6plex [N-Term];1xPhospho [S25(99.5)]	A0A1D6JT74 [775-802]	0.646346	0.000148849	0.00200239	A0A1D6JT74 1xPhospho [S799(99.7)]	A0A1D6JT74_MAIZE Histone-lysine N-methyltransferase
A0A1D6JVI5	[R].SKGSLGSLDVVAVK.[N]	2xTMT6plex [K2; K14];1xTMT6plex [N-Term];1xPhospho [S4(100)]	A0A1D6JVI5 [145-158]	1.4358	7.58088e-05	0.00132906	A0A1D6JVI5 1xPhospho [S148(100)]	A0A1D6JVI5_MAIZE BZIP transcription factor 16
A0A1D6JXS7	[R].RKSPSSGPLR.[S]	1xTMT6plex [K2];1xTMT6plex [N-Term];2xPhospho [S3(100); S5(99.1)]	A0A1D6JXS7 [257-266]	1.82442	0.000183529	0.00229964	A0A1D6JXS7 2xPhospho [S259(100); S261(99.5)]	A0A1D6JXS7_MAIZE Splicing factor PWI domain-containing protein
A0A1D6JXS7	[R].RGSPSLSR.[Y]	1xTMT6plex [N-Term];2xPhospho [S3(100); S]	A0A1D6JXS7 [236-243]	2.08814	1.19072e-07	3.59557e-05	A0A1D6JXS7 2xPhospho [S238(99.7); S]	A0A1D6JXS7_MAIZE Splicing factor PWI domain-containing protein
A0A1D6JXS7	[R].RGSPSLSRYPSPFTR.[R]	1xTMT6plex [N-Term];3xPhospho [S3(100); S11(98.7); S/T/Y]	A0A1D6JXS7 [236-250]	1.87563	4.46594e-06	0.000241249	A0A1D6JXS7 3xPhospho [S238(100); S240(99.1); S/T/Y]	A0A1D6JXS7_MAIZE Splicing factor PWI domain-containing protein
A0A1D6JXS7	[R].RKSPSSGPLR.[S]	1xTMT6plex [K2];1xTMT6plex [N-Term];2xPhospho [S3(100); S]	A0A1D6JXS7 [257-266]	1.74393	0.000297432	0.00311965	A0A1D6JXS7 2xPhospho [S259(100); S]	A0A1D6JXS7_MAIZE Splicing factor PWI domain-containing protein
A0A1D6JXS7	[R].RGSPSLSR.[Y]	1xTMT6plex [N-Term];2xPhospho [S3(100); S5(100)]	A0A1D6JXS7 [236-243]	1.91216	4.25635e-06	0.000234281	A0A1D6JXS7 2xPhospho [S238(100); S240(99.4)]	A0A1D6JXS7_MAIZE Splicing factor PWI domain-containing protein
A0A1D6JXS7	[K].NSDKPIPSQGSTDTSGDEEHSR.[A]	1xTMT6plex [K4];1xTMT6plex [N-Term];3xPhospho [S11(98.8); T14(98.8); S15(98.8)]	A0A1D6JXS7 [539-560]	2.42364	0.000133321	0.00188799	A0A1D6JXS7 3xPhospho [S549(98.8); T552(98.8); S553(98.8)]	A0A1D6JXS7_MAIZE Splicing factor PWI domain-containing protein
A0A1D6JXS7	[R].RGSPSLSR.[Y]	1xTMT6plex [N-Term];1xPhospho [S3(100)]	A0A1D6JXS7 [236-243]	0.597262	1.11523e-06	0.00010993	A0A1D6JXS7 1xPhospho [S238(100)]	A0A1D6JXS7_MAIZE Splicing factor PWI domain-containing protein
A0A1D6JXS7	[R].STPSISR.[R]	1xTMT6plex [N-Term];1xPhospho [T2(100)]	A0A1D6JXS7 [222-228]	0.677252	9.67292e-05	0.00154664	A0A1D6JXS7 1xPhospho [T223(100)]	A0A1D6JXS7_MAIZE Splicing factor PWI domain-containing protein
A0A1D6JXS7	[K].ISAGDSSPR.[D]	1xTMT6plex [N-Term];1xPhospho [S7(99.7)]	A0A1D6JXS7 [587-595]	0.686252	0.000838073	0.00617057	A0A1D6JXS7 1xPhospho [S593(99.7)]	A0A1D6JXS7_MAIZE Splicing factor PWI domain-containing protein
A0A1D6JXS7	[R].YPSPFTR.[R]	1xTMT6plex [N-Term];1xPhospho [S3(100)]	A0A1D6JXS7 [244-250]	0.686828	6.25178e-05	0.00116313	A0A1D6JXS7 1xPhospho [S246(100)]	A0A1D6JXS7_MAIZE Splicing factor PWI domain-containing protein
A0A1D6JXS7	[R].RGSPSLSRYPSPFTR.[R]	1xTMT6plex [N-Term];3xPhospho [S3(100); S5(98.6); T14(98.6)]	A0A1D6JXS7 [236-250]	2.22238	0.000254544	0.00284265	A0A1D6JXS7 3xPhospho [S238(100); S240(98.6); T249(98.6)]	A0A1D6JXS7_MAIZE Splicing factor PWI domain-containing protein
A0A1D6JXS7	[R].RGSPSLSR.[Y]	1xTMT6plex [N-Term];2xPhospho [S3(99); S7(99)]	A0A1D6JXS7 [236-243]	1.4894	4.81615e-05	0.000975346	A0A1D6JXS7 2xPhospho [S238(99); S242(99)]	A0A1D6JXS7_MAIZE Splicing factor PWI domain-containing protein
A0A1D6JXS7	[R].TSPSSPKTR.[S]	1xTMT6plex [K7];1xTMT6plex [N-Term];2xPhospho [S/T]	A0A1D6JXS7 [430-438]	1.70436	0.00112859	0.00753952	NA	A0A1D6JXS7_MAIZE Splicing factor PWI domain-containing protein
A0A1D6JXS7	[K].NSDKPIPSQGSTDTSGDEEHSR.[A]	1xTMT6plex [K4];1xTMT6plex [N-Term];1xPhospho [S15(100)]	A0A1D6JXS7 [539-560]	1.48913	0.000289296	0.00306147	A0A1D6JXS7 1xPhospho [S553(100)]	A0A1D6JXS7_MAIZE Splicing factor PWI domain-containing protein
A0A1D6JXS7	[R].RSPSPASRR.[S]	1xTMT6plex [N-Term];2xPhospho [S2(100); S4(99.4)]	A0A1D6JXS7 [282-290]	1.64313	0.000346413	0.00344274	A0A1D6JXS7 2xPhospho [S283(100); S285(99.6)]	A0A1D6JXS7_MAIZE Splicing factor PWI domain-containing protein
A0A1D6JXS7	[K].NSDKPIPSQGSTDTSGDEEHSR.[A]	1xTMT6plex [K4];1xTMT6plex [N-Term];1xPhospho [T/S]	A0A1D6JXS7 [539-560]	1.45546	0.000103243	0.00160859	NA	A0A1D6JXS7_MAIZE Splicing factor PWI domain-containing protein
A0A1D6JXS7	[R].RSPSPASRR.[S]	1xTMT6plex [N-Term];2xPhospho [S2(100); S7(99.2)]	A0A1D6JXS7 [282-290]	2.12726	0.000812112	0.00604194	A0A1D6JXS7 2xPhospho [S283(100); S288(99.2)]	A0A1D6JXS7_MAIZE Splicing factor PWI domain-containing protein
A0A1D6JXS7	[R].TSPSSPKTR.[S]	1xTMT6plex [K7];1xTMT6plex [N-Term];2xPhospho [S2(100); S5(100)]	A0A1D6JXS7 [430-438]	2.0464	0.000292324	0.00307617	A0A1D6JXS7 2xPhospho [S431(100); S434(100)]	A0A1D6JXS7_MAIZE Splicing factor PWI domain-containing protein
A0A1D6JXS7	[R].RGSPSLSRYPSPFTR.[R]	1xTMT6plex [N-Term];3xPhospho [S3(100); S5(99.3); S11(100)]	A0A1D6JXS7 [236-250]	1.89105	3.05122e-06	0.000191395	A0A1D6JXS7 3xPhospho [S238(100); S240(98.7); S246(98.7)]	A0A1D6JXS7_MAIZE Splicing factor PWI domain-containing protein
A0A1D6JXS7	[R].RSPSPASRR.[S]	1xTMT6plex [N-Term];2xPhospho [S2(100); S]	A0A1D6JXS7 [282-290]	2.37833	0.000317413	0.00324906	A0A1D6JXS7 2xPhospho [S283(100); S]	A0A1D6JXS7_MAIZE Splicing factor PWI domain-containing protein
A0A1D6JYA9	[K].YVGFGSSPPPSANR.[N]	1xTMT6plex [N-Term];1xPhospho [S7(100)]	A0A1D6JYA9 [235-248]	1.4552	0.000133322	0.00188799	A0A1D6JYA9 1xPhospho [S241(100)]	A0A1D6JYA9_MAIZE DNA binding protein
A0A1D6JYN5	[R].FGLASPSSSDEEAKKK.[A]	3xTMT6plex [K14; K15; K16];1xTMT6plex [N-Term];2xPhospho [S5(98.3); S9(99.1)]	A0A1D6JYN5 [46-61]	2.13836	1.08451e-05	0.000383749	A0A1D6JYN5 2xPhospho [S50(99.4); S54(98.8)]	A0A1D6JYN5_MAIZE Protein MODIFIER OF SNC1 11
A0A1D6JYN5	[R].FGLASPSSSDEEAKK.[K]	2xTMT6plex [K14; K15];1xTMT6plex [N-Term];2xPhospho [S8(99.4); S9(99.4)]	A0A1D6JYN5 [46-60]	1.42165	0.00103774	0.00716266	A0A1D6JYN5 2xPhospho [S53(99.5); S54(99.5)]	A0A1D6JYN5_MAIZE Protein MODIFIER OF SNC1 11
A0A1D6JYN5	[R].FGLASPSSSDEEAKKK.[A]	3xTMT6plex [K14; K15; K16];1xTMT6plex [N-Term];2xPhospho [S5(100); S]	A0A1D6JYN5 [46-61]	2.26086	5.46757e-07	7.76717e-05	A0A1D6JYN5 2xPhospho [S50(99.4); S]	A0A1D6JYN5_MAIZE Protein MODIFIER OF SNC1 11
A0A1D6JYN5	[R].FGLASPSSSDEEAK.[K]	1xTMT6plex [K14];1xTMT6plex [N-Term];2xPhospho [S5(100); S9(98.9)]	A0A1D6JYN5 [46-59]	1.43286	8.63997e-06	0.000338589	A0A1D6JYN5 2xPhospho [S50(100); S54(99.7)]	A0A1D6JYN5_MAIZE Protein MODIFIER OF SNC1 11
[truncated: 1,188 more rows]
