# Supplementary material for: Integrative Proteome and Phosphoproteome Profiling of Early Cold Response in Maize Seedlings
Source: Int J Mol Sci. 2022 Jun 10;23(12):6493. doi: 10.3390/ijms23126493 (PMC9224472; doi:10.3390/ijms23126493)
Supplement: Supplementary file 1 [file ijms-23-06493-s001.zip › Supplementary Table S3. Maize proteins responsive to cold at site-specific phosphorylation levels and the associated phosphopeptides.xlsx]

## Sheet: Cold_responsive_30min
Accession	Ratio	p_value	adjust_p_value	Accession_1	Annotated Sequence	Modifications	Master Protein Accessions	Positions in Master Proteins	Modifications in Master Proteins	maize_description
A0A060CYZ5|16970	0.497211	8.06945e-06	0.000498781	A0A060CYZ5	[R].SESVLGGYR.[R]	1xTMT6plex [N-Term];1xPhospho [S3(100)]	A0A060CYZ5	A0A060CYZ5 [215-223]	A0A060CYZ5 1xPhospho [S217(100)]	A0A060CYZ5_MAIZE BSD domain-containing protein (Fragment)
A0A060D801|2978	1.7067	0.000249486	0.00520944	A0A060D801	[R].SDFGDGACSSAACGSPANGEDDHFR.[E]	2xCarbamidomethyl [C8; C13];1xTMT6plex [N-Term];1xPhospho [S15(97.3)]	A0A060D801	A0A060D801 [146-170]	A0A060D801 1xPhospho [S160(97.3)]	A0A060D801_MAIZE GATA transcription factor 25 (Fragment)
A0A060D8P6|11025	1.87584	0.000155191	0.00376907	A0A060D8P6	[R].EGDEAEGSNKSKSEVEDDEQDGNEDEDE.[-]	2xTMT6plex [K10; K12];1xTMT6plex [N-Term];2xPhospho [S]	A0A060D8P6	A0A060D8P6 [96-123]	A0A060D8P6 2xPhospho [S103(100); S]	A0A060D8P6_MAIZE HMG transcription factor (Fragment)
A0A096PZ18|2732	1.51377	0.000179965	0.00416366	A0A096PZ18	[R].SMNSAGAQR.[G]	1xOxidation [M2];1xTMT6plex [N-Term];1xPhospho [S1(99.4)]	A0A096PZ18	A0A096PZ18 [18-26]	A0A096PZ18 1xPhospho [S18(99.4)]	A0A096PZ18_MAIZE Uncharacterized protein
A0A096Q2M8|10709	1.40924	1.39688e-05	0.000685964	A0A096Q2M8	[R].LIRPAVSR.[L]	1xTMT6plex [N-Term];1xPhospho [S7(100)]	A0A096Q2M8	A0A096Q2M8 [513-520]	A0A096Q2M8 1xPhospho [S519(100)]	A0A096Q2M8_MAIZE RNA recognition water-stress protein1
A0A1D6DUY1|10507	1.70178	8.91748e-07	0.000124484	A0A1D6DUY1	[R].GNSKLDGAK.[G]	2xTMT6plex [K4; K9];1xTMT6plex [N-Term];1xPhospho [S3(100)]	A0A1D6DUY1	A0A1D6DUY1 [769-777]	A0A1D6DUY1 1xPhospho [S771(100)]	A0A1D6DUY1_MAIZE Cyclin-related
A0A1D6DVG1|20445	1.47126	8.75398e-05	0.00250022	A0A1D6DVG1	[K].QSSWEDRDVEGDDYLYR.[L]	1xTMT6plex [N-Term];1xPhospho [S3(99.6)]	A0A1D6DVG1	A0A1D6DVG1 [66-82]	A0A1D6DVG1 1xPhospho [S68(100)]	A0A1D6DVG1_MAIZE p-loop containing nucleoside triphosphate hydrolase superfamily protein
A0A1D6E1I1; A0A1X7YIT5|19054	0.649078	9.25141e-06	0.000539622	A0A1D6E1I1	[R].AADKSPGSGSADR.[K]	1xTMT6plex [K4];1xTMT6plex [N-Term];1xPhospho [S5(100)]	A0A1D6E1I1; A0A1X7YIT5	A0A1D6E1I1 [57-69]; A0A1X7YIT5 [57-69]	A0A1D6E1I1 1xPhospho [S61(100)]; A0A1X7YIT5 1xPhospho [S61(100)]	A0A1D6E1I1_MAIZE Putative WEB family protein chloroplastic
A0A1D6E1I1; A0A1X7YIT5|4927	0.514752	7.19122e-05	0.00216329	A0A1D6E1I1	[K].ASAAGHGTPR.[A]	1xTMT6plex [N-Term];1xPhospho [T8(100)]	A0A1D6E1I1; A0A1X7YIT5	A0A1D6E1I1 [47-56]; A0A1X7YIT5 [47-56]	A0A1D6E1I1 1xPhospho [T54(100)]; A0A1X7YIT5 1xPhospho [T54(100)]	A0A1D6E1I1_MAIZE Putative WEB family protein chloroplastic
A0A1D6E1I1|20101	0.637031	1.8022e-06	0.000193022	A0A1D6E1I1	[K].ELSSQLTNAK.[YD]	1xTMT6plex [K10];1xTMT6plex [N-Term];1xPhospho [T7(100)]	A0A1D6E1I1	A0A1D6E1I1 [638-647]	A0A1D6E1I1 1xPhospho [T644(100)]	A0A1D6E1I1_MAIZE Putative WEB family protein chloroplastic
A0A1D6E1I1|20490	0.446654	8.91727e-08	3.35722e-05	A0A1D6E1I1	[K].IKELSSQLTNAK.[YD]	2xTMT6plex [K2; K12];1xTMT6plex [N-Term];1xPhospho [T9(100)]	A0A1D6E1I1	A0A1D6E1I1 [636-647]	A0A1D6E1I1 1xPhospho [T644(100)]	A0A1D6E1I1_MAIZE Putative WEB family protein chloroplastic
A0A1D6E703; K7TQJ7|18882	0.515155	9.51452e-08	3.39808e-05	A0A1D6E703	[K].TSSINTR.[L]	1xTMT6plex [N-Term];1xPhospho [S3(100)]	A0A1D6E703; K7TQJ7	A0A1D6E703 [546-552]; K7TQJ7 [546-552]	A0A1D6E703 1xPhospho [S548(100)]; K7TQJ7 1xPhospho [S548(100)]	A0A1D6E703_MAIZE Eukaryotic translation initiation factor isoform 4G-2
A0A1D6E7L8|10138	1.73902	2.47756e-05	0.00100592	A0A1D6E7L8	[K].NSYAFPADPGSEKR.[R]	1xTMT6plex [K13];1xTMT6plex [N-Term];1xPhospho [S11(100)]	A0A1D6E7L8	A0A1D6E7L8 [30-43]	A0A1D6E7L8 1xPhospho [S40(100)]	A0A1D6E7L8_MAIZE Uncharacterized protein
A0A1D6E8D6|21773	0.458262	1.67818e-06	0.000183787	A0A1D6E8D6	[R].ERGSFGGSR.[N]	1xTMT6plex [N-Term];1xPhospho [S4(100)]	A0A1D6E8D6	A0A1D6E8D6 [542-550]	A0A1D6E8D6 1xPhospho [S545(100)]	A0A1D6E8D6_MAIZE Eukaryotic translation initiation factor 4B2
A0A1D6E8D6|22799	0.603222	8.47026e-06	0.000508721	A0A1D6E8D6	[R].GSFGGSR.[N]	1xTMT6plex [N-Term];1xPhospho [S6(100)]	A0A1D6E8D6	A0A1D6E8D6 [544-550]	A0A1D6E8D6 1xPhospho [S549(100)]	A0A1D6E8D6_MAIZE Eukaryotic translation initiation factor 4B2
A0A1D6E8D6|22819	0.452026	8.64639e-08	3.35696e-05	A0A1D6E8D6	[R].GSFGGSR.[N]	1xTMT6plex [N-Term];1xPhospho [S2(100)]	A0A1D6E8D6	A0A1D6E8D6 [544-550]	A0A1D6E8D6 1xPhospho [S545(100)]	A0A1D6E8D6_MAIZE Eukaryotic translation initiation factor 4B2
A0A1D6E8D6|23135	0.47654	1.29223e-05	0.000657554	A0A1D6E8D6	[R].YPSLGSAGGFR.[D]	1xTMT6plex [N-Term];1xPhospho [S3(100)]	A0A1D6E8D6	A0A1D6E8D6 [213-223]	A0A1D6E8D6 1xPhospho [S215(100)]	A0A1D6E8D6_MAIZE Eukaryotic translation initiation factor 4B2
A0A1D6EB22|10508	1.64518	0.00057818	0.00931686	A0A1D6EB22	[K].QSGGGADEGGEYGSSRDDSEKYR.[K]	1xTMT6plex [K21];1xTMT6plex [N-Term];1xPhospho [S/Y]	A0A1D6EB22	A0A1D6EB22 [151-173]	NA	A0A1D6EB22_MAIZE Abscisic acid stress ripening3
A0A1D6EB22|12918	2.04354	1.7021e-05	0.000780675	A0A1D6EB22	[R].SGAGDDYDSGYNSKSGTDDYGR.[G]	1xTMT6plex [K14];1xTMT6plex [N-Term];1xPhospho [S/T/Y]	A0A1D6EB22	A0A1D6EB22 [13-34]	NA	A0A1D6EB22_MAIZE Abscisic acid stress ripening3
A0A1D6EB22|17145	1.55228	0.000319236	0.0060738	A0A1D6EB22	[R].SGAGDDYDSGYNSKSGTDDYGR.[G]	1xTMT6plex [K14];1xTMT6plex [N-Term];1xPhospho [S13(100)]	A0A1D6EB22	A0A1D6EB22 [13-34]	A0A1D6EB22 1xPhospho [S25(100)]	A0A1D6EB22_MAIZE Abscisic acid stress ripening3
A0A1D6EB22|19955	1.4655	0.000118942	0.00314412	A0A1D6EB22	[R].SGAGDDYDSGYNSK.[S]	1xTMT6plex [K14];1xTMT6plex [N-Term];1xPhospho [S1(100)]	A0A1D6EB22	A0A1D6EB22 [13-26]	A0A1D6EB22 1xPhospho [S13(100)]	A0A1D6EB22_MAIZE Abscisic acid stress ripening3
A0A1D6EB22|8610	1.73158	0.000260788	0.00535543	A0A1D6EB22	[R].SGAGDDYDSGYNSKSGTDDYGR.[G]	1xTMT6plex [K14];1xTMT6plex [N-Term];1xPhospho [S15(100)]	A0A1D6EB22	A0A1D6EB22 [13-34]	A0A1D6EB22 1xPhospho [S27(100)]	A0A1D6EB22_MAIZE Abscisic acid stress ripening3
A0A1D6EB22|9121	1.9517	8.26444e-06	0.000508157	A0A1D6EB22	[K].SGGGDDYGRSGGDDYGR.[G]	1xTMT6plex [N-Term];1xPhospho [S10(100)]	A0A1D6EB22	A0A1D6EB22 [76-92]	A0A1D6EB22 1xPhospho [S85(100)]	A0A1D6EB22_MAIZE Abscisic acid stress ripening3
A0A1D6EB22|9497	1.60794	0.000330778	0.00619847	A0A1D6EB22	[K].QSGGGADEGGEYGSSRDDSEKYR.[K]	1xTMT6plex [K21];1xTMT6plex [N-Term];1xPhospho [S14(100)]	A0A1D6EB22	A0A1D6EB22 [151-173]	A0A1D6EB22 1xPhospho [S164(100)]	A0A1D6EB22_MAIZE Abscisic acid stress ripening3
A0A1D6EEW2; A0A1D6EEX1; B4FHK4|18375	0.598637	8.346e-06	0.000508157	A0A1D6EEW2	[R].GVNSFGFK.[S]	1xTMT6plex [K8];1xTMT6plex [N-Term];1xPhospho [S4(100)]	A0A1D6EEW2; A0A1D6EEX1; B4FHK4	A0A1D6EEW2 [352-359]; A0A1D6EEX1 [352-359]; B4FHK4 [356-363]	A0A1D6EEW2 1xPhospho [S355(100)]; A0A1D6EEX1 1xPhospho [S355(100)]; B4FHK4 1xPhospho [S359(100)]	A0A1D6EEW2_MAIZE Natterin-4
A0A1D6EHU0|17402	0.635075	3.88278e-05	0.00139825	A0A1D6EHU0	[R].SGSMDGATSPFEGESAPTSVLPDYAK.[K]	1xOxidation [M4];1xTMT6plex [K26];1xTMT6plex [N-Term];1xPhospho [S/T/Y]	A0A1D6EHU0	A0A1D6EHU0 [130-155]	NA	A0A1D6EHU0_MAIZE Transcription factor VIP1
A0A1D6EHU0|22801	0.3383	1.38381e-06	0.000160677	A0A1D6EHU0	[R].AQSETFIR.[L]	1xTMT6plex [N-Term];1xPhospho [S3(100)]	A0A1D6EHU0	A0A1D6EHU0 [29-36]	A0A1D6EHU0 1xPhospho [S31(100)]	A0A1D6EHU0_MAIZE Transcription factor VIP1
A0A1D6EK20|13226	0.709121	0.000146449	0.00362447	A0A1D6EK20	[R].FPSFSSGVSAQEVSK.[L]	1xTMT6plex [K15];1xTMT6plex [N-Term];1xPhospho [S3(100)]	A0A1D6EK20	A0A1D6EK20 [928-942]	A0A1D6EK20 1xPhospho [S930(100)]	A0A1D6EK20_MAIZE RNA binding (RRM/RBD/RNP motifs) family protein
A0A1D6EK20|20516	0.580491	2.5638e-06	0.000245021	A0A1D6EK20	[R].LPSPFSSR.[F]	1xTMT6plex [N-Term];1xPhospho [S3(100)]	A0A1D6EK20	A0A1D6EK20 [947-954]	A0A1D6EK20 1xPhospho [S949(100)]	A0A1D6EK20_MAIZE RNA binding (RRM/RBD/RNP motifs) family protein
A0A1D6ELV4|1189	1.54771	0.000355107	0.00653608	A0A1D6ELV4	[K].NLHGMNSSSAHSSRDNLQK.[S]	1xOxidation [M5];1xTMT6plex [K19];1xTMT6plex [N-Term];2xPhospho [S9(99.1); S]	A0A1D6ELV4	A0A1D6ELV4 [193-211]	A0A1D6ELV4 2xPhospho [S201(99.1); S]	A0A1D6ELV4_MAIZE Single-stranded nucleic acid binding R3H protein
A0A1D6ELV4|2683	1.65577	0.000147379	0.00362977	A0A1D6ELV4	[K].NLHGMNSSSAHSSRDNLQK.[S]	1xTMT6plex [K19];1xTMT6plex [N-Term];2xPhospho [S7(98.1); S13(100)]	A0A1D6ELV4	A0A1D6ELV4 [193-211]	A0A1D6ELV4 2xPhospho [S199(98.1); S205(100)]	A0A1D6ELV4_MAIZE Single-stranded nucleic acid binding R3H protein
A0A1D6ELV4|4494	1.49474	0.000252827	0.00525272	A0A1D6ELV4	[K].NLHGMNSSSAHSSRDNLQK.[S]	1xTMT6plex [K19];1xTMT6plex [N-Term];2xPhospho [S12(99.4); S13(100)]	A0A1D6ELV4	A0A1D6ELV4 [193-211]	A0A1D6ELV4 2xPhospho [S204(99.4); S205(100)]	A0A1D6ELV4_MAIZE Single-stranded nucleic acid binding R3H protein
A0A1D6ELV4|7164	1.57786	9.90789e-06	0.000562081	A0A1D6ELV4	[K].NLHGMNSSSAHSSRDNLQK.[S]	1xTMT6plex [K19];1xTMT6plex [N-Term];2xPhospho [S9(99.3); S13(99.3)]	A0A1D6ELV4	A0A1D6ELV4 [193-211]	A0A1D6ELV4 2xPhospho [S201(99.3); S205(99.3)]	A0A1D6ELV4_MAIZE Single-stranded nucleic acid binding R3H protein
A0A1D6EP93|17799	0.686101	0.000488346	0.00839171	A0A1D6EP93	[K].NTATTGPTFASPLFSFSNLGGASFGSGFGFK.[S]	1xTMT6plex [K31];1xTMT6plex [N-Term];1xPhospho [S23(100)]	A0A1D6EP93	A0A1D6EP93 [9-39]	A0A1D6EP93 1xPhospho [S31(100)]	A0A1D6EP93_MAIZE Putative methyltransferase family protein
A0A1D6ESX0|11499	0.696663	0.000460974	0.00805434	A0A1D6ESX0	[K].NIAFPSLVAHSAPLAPNPASLTPK.[V]	1xTMT6plex [K24];1xTMT6plex [N-Term];1xPhospho [S11(100)]	A0A1D6ESX0	A0A1D6ESX0 [508-531]	A0A1D6ESX0 1xPhospho [S518(100)]	A0A1D6ESX0_MAIZE Hydroxyproline-rich glycoprotein family protein
A0A1D6EWN6; A0A1D6EWQ0|17485	1.40505	0.000327941	0.00615459	A0A1D6EWN6	[R].SHQLTFSSTTSSNIIDADRSPSNPDR.[N]	1xTMT6plex [N-Term];1xPhospho [S20(100)]	A0A1D6EWN6; A0A1D6EWQ0	A0A1D6EWN6 [337-362]; A0A1D6EWQ0 [334-359]	A0A1D6EWN6 1xPhospho [S356(100)]; A0A1D6EWQ0 1xPhospho [S353(100)]	A0A1D6EWN6_MAIZE Pre-mRNA-splicing factor ATP-dependent RNA helicase DEAH7
A0A1D6EWN6; A0A1D6EWQ0|6695	1.4768	0.000191339	0.00438008	A0A1D6EWN6	[R].SASIGYSNSGR.[R]	1xTMT6plex [N-Term];2xPhospho [S1(100); S3(100)]	A0A1D6EWN6; A0A1D6EWQ0	A0A1D6EWN6 [194-204]; A0A1D6EWQ0 [191-201]	A0A1D6EWN6 2xPhospho [S194(100); S196(100)]; A0A1D6EWQ0 2xPhospho [S191(100); S193(100)]	A0A1D6EWN6_MAIZE Pre-mRNA-splicing factor ATP-dependent RNA helicase DEAH7
A0A1D6EWY9|5899	1.94661	0.000151702	0.00369559	A0A1D6EWY9	[R].NGSSTPDDQFDSPPDR.[F]	1xTMT6plex [N-Term];1xPhospho [S12(100)]	A0A1D6EWY9	A0A1D6EWY9 [276-291]	A0A1D6EWY9 1xPhospho [S287(100)]	A0A1D6EWY9_MAIZE Serine/arginine-rich splicing factor SR45a
A0A1D6EWY9|6679	1.74346	5.13304e-05	0.00168266	A0A1D6EWY9	[R].LERDTPPPDGDISRPGESSHVHSETMEMEPEYR.[A]	1xTMT6plex [N-Term];1xPhospho [T5(100)]	A0A1D6EWY9	A0A1D6EWY9 [314-346]	A0A1D6EWY9 1xPhospho [T318(100)]	A0A1D6EWY9_MAIZE Serine/arginine-rich splicing factor SR45a
A0A1D6EXV3; A0A1D6IEV2|22336	0.399348	3.04428e-08	2.10123e-05	A0A1D6EXV3	[R].TSSAPPNLDEQKR.[NK]	1xTMT6plex [K12];1xTMT6plex [N-Term];1xPhospho [S/T]	A0A1D6EXV3; A0A1D6IEV2	A0A1D6EXV3 [179-191]; A0A1D6IEV2 [181-193]	NA	A0A1D6EXV3_MAIZE Eukaryotic translation initiation factor 4G
A0A1D6EXV3; A0A1D6IEV2|23004	0.43774	6.08555e-09	1.26011e-05	A0A1D6EXV3	[R].TSSAPPNLDEQKR.[NK]	1xTMT6plex [K12];1xTMT6plex [N-Term];1xPhospho [S3(100)]	A0A1D6EXV3; A0A1D6IEV2	A0A1D6EXV3 [179-191]; A0A1D6IEV2 [181-193]	A0A1D6EXV3 1xPhospho [S181(100)]; A0A1D6IEV2 1xPhospho [S183(100)]	A0A1D6EXV3_MAIZE Eukaryotic translation initiation factor 4G
A0A1D6EXV3; A0A1D6IEV2|23118	0.601579	3.07927e-05	0.00117714	A0A1D6EXV3	[R].TSSAPPNLDEQK.[R]	1xTMT6plex [K12];1xTMT6plex [N-Term];1xPhospho [S3(100)]	A0A1D6EXV3; A0A1D6IEV2	A0A1D6EXV3 [179-190]; A0A1D6IEV2 [181-192]	A0A1D6EXV3 1xPhospho [S181(100)]; A0A1D6IEV2 1xPhospho [S183(100)]	A0A1D6EXV3_MAIZE Eukaryotic translation initiation factor 4G
A0A1D6EY17; A0A1D6IF18|16935	0.634047	9.7031e-06	0.000552988	A0A1D6EY17	[R].LKGQLSFSSR.[Q]	1xTMT6plex [K2];1xTMT6plex [N-Term];1xPhospho [S]	A0A1D6EY17; A0A1D6IF18	A0A1D6EY17 [176-185]; A0A1D6IF18 [184-193]	NA	A0A1D6EY17_MAIZE Transcription factor bHLH130
A0A1D6EY17|19862	0.505664	6.96138e-06	0.00045761	A0A1D6EY17	[R].TVSSDIETAAAVGTGGASNLIR.[Q]	1xTMT6plex [N-Term];1xPhospho [S3(100)]	A0A1D6EY17	A0A1D6EY17 [116-137]	A0A1D6EY17 1xPhospho [S118(99.6)]	A0A1D6EY17_MAIZE Transcription factor bHLH130
A0A1D6EY17|21092	0.67947	0.000147562	0.00362977	A0A1D6EY17	[R].ITHQFSLPK.[T]	1xTMT6plex [K9];1xTMT6plex [N-Term];1xPhospho [S6(100)]	A0A1D6EY17	A0A1D6EY17 [255-263]	A0A1D6EY17 1xPhospho [S260(100)]	A0A1D6EY17_MAIZE Transcription factor bHLH130
A0A1D6EY17|6983	0.534089	4.28367e-07	7.94332e-05	A0A1D6EY17	[R].SAPSTVLGDLCEDFLPSASGAASPDNVFSR.[F]	1xCarbamidomethyl [C11];1xTMT6plex [N-Term];1xPhospho [S1(100)]	A0A1D6EY17	A0A1D6EY17 [28-57]	A0A1D6EY17 1xPhospho [S28(100)]	A0A1D6EY17_MAIZE Transcription factor bHLH130
A0A1D6F6R9|10351	0.623025	9.67471e-06	0.000552988	A0A1D6F6R9	[K].SAAVAAGFSFR.[L]	1xTMT6plex [N-Term];1xPhospho [S9(100)]	A0A1D6F6R9	A0A1D6F6R9 [225-235]	A0A1D6F6R9 1xPhospho [S233(100)]	A0A1D6F6R9_MAIZE Lymphoid organ expressed yellow head virus receptor protein
A0A1D6F6R9|10607	0.478617	2.95551e-07	6.92816e-05	A0A1D6F6R9	[R].KSAAVAAGFSFR.[L]	1xTMT6plex [K1];1xTMT6plex [N-Term];1xPhospho [S10(100)]	A0A1D6F6R9	A0A1D6F6R9 [224-235]	A0A1D6F6R9 1xPhospho [S233(100)]	A0A1D6F6R9_MAIZE Lymphoid organ expressed yellow head virus receptor protein
A0A1D6F6R9|11866	2.49913	3.54768e-07	7.41489e-05	A0A1D6F6R9	[R].STTSSTNTPR.[A]	1xTMT6plex [N-Term];1xPhospho [S4(99.7)]	A0A1D6F6R9	A0A1D6F6R9 [210-219]	A0A1D6F6R9 1xPhospho [S213(99.7)]	A0A1D6F6R9_MAIZE Lymphoid organ expressed yellow head virus receptor protein
A0A1D6F6R9|11877	2.19557	3.15421e-07	7.06554e-05	A0A1D6F6R9	[R].STTSSTNTPR.[A]	1xTMT6plex [N-Term];1xPhospho [T/S]	A0A1D6F6R9	A0A1D6F6R9 [210-219]	NA	A0A1D6F6R9_MAIZE Lymphoid organ expressed yellow head virus receptor protein
A0A1D6F6R9|15072	0.588175	9.38054e-06	0.000544597	A0A1D6F6R9	[R].STANSSK.[V]	1xTMT6plex [K7];1xTMT6plex [N-Term];1xPhospho [S1(100)]	A0A1D6F6R9	A0A1D6F6R9 [341-347]	A0A1D6F6R9 1xPhospho [S341(100)]	A0A1D6F6R9_MAIZE Lymphoid organ expressed yellow head virus receptor protein
A0A1D6F6R9|756	2.03649	0.000432204	0.00767101	A0A1D6F6R9	[R].HKPANSATAASADGSVSCESPR.[S]	1xCarbamidomethyl [C18];1xTMT6plex [K2];1xTMT6plex [N-Term];1xPhospho [S11(100)]	A0A1D6F6R9	A0A1D6F6R9 [319-340]	A0A1D6F6R9 1xPhospho [S329(100)]	A0A1D6F6R9_MAIZE Lymphoid organ expressed yellow head virus receptor protein
A0A1D6F9P3|17816	0.398293	6.50743e-08	3.10955e-05	A0A1D6F9P3	[K].VDTKLQDLHAK.[R]	2xTMT6plex [K4; K11];1xTMT6plex [N-Term];1xPhospho [T3(100)]	A0A1D6F9P3	A0A1D6F9P3 [165-175]	A0A1D6F9P3 1xPhospho [T167(100)]	A0A1D6F9P3_MAIZE Cylicin-1
A0A1D6FGL7|15118	0.308607	7.12473e-08	3.16134e-05	A0A1D6FGL7	[R].SKTFNLR.[R]	1xTMT6plex [K2];1xTMT6plex [N-Term];1xPhospho [T3(99.5)]	A0A1D6FGL7	A0A1D6FGL7 [1315-1321]	A0A1D6FGL7 1xPhospho [T1317(99.5)]	A0A1D6FGL7_MAIZE Protein SCAR
A0A1D6FGL7|16629	0.33623	2.8266e-08	2.10123e-05	A0A1D6FGL7	[R].SKTFNLR.[R]	1xTMT6plex [K2];1xTMT6plex [N-Term];1xPhospho [S/T]	A0A1D6FGL7	A0A1D6FGL7 [1315-1321]	NA	A0A1D6FGL7_MAIZE Protein SCAR
A0A1D6FID0|12687	0.616432	2.47645e-05	0.00100592	A0A1D6FID0	[R].SQDDTTTLVPHSGNLGEPIQK.[G]	1xTMT6plex [K21];1xTMT6plex [N-Term];1xPhospho [S12(100)]	A0A1D6FID0	A0A1D6FID0 [16-36]	A0A1D6FID0 1xPhospho [S27(100)]	A0A1D6FID0_MAIZE Respiratory burst oxidase homolog protein B
A0A1D6FVD8|15387	0.643549	1.86757e-05	0.000822788	A0A1D6FVD8	[R].NGADKESNIDRGSVK.[S]	2xTMT6plex [K5; K15];1xTMT6plex [N-Term];1xPhospho [S13(100)]	A0A1D6FVD8	A0A1D6FVD8 [281-295]	A0A1D6FVD8 1xPhospho [S293(100)]	A0A1D6FVD8_MAIZE IQ-domain 3
A0A1D6FVD8|15829	0.555761	2.36125e-06	0.000229189	A0A1D6FVD8	[R].LQGSATANGAETPEKGGSTGPAK.[K]	2xTMT6plex [K15; K23];1xTMT6plex [N-Term];1xPhospho [T12(100)]	A0A1D6FVD8	A0A1D6FVD8 [415-437]	A0A1D6FVD8 1xPhospho [T426(100)]	A0A1D6FVD8_MAIZE IQ-domain 3
A0A1D6FVD8|16787	0.493241	1.10357e-06	0.00014282	A0A1D6FVD8	[K].SMSLNLGEGEITK.[A]	1xTMT6plex [K13];1xTMT6plex [N-Term];1xPhospho [S3(100)]	A0A1D6FVD8	A0A1D6FVD8 [296-308]	A0A1D6FVD8 1xPhospho [S298(100)]	A0A1D6FVD8_MAIZE IQ-domain 3
A0A1D6FVL3; A0A1D6LHJ0|11070	0.549738	6.19589e-07	0.000102637	A0A1D6FVL3	[K].TSSIAER.[R]	1xTMT6plex [N-Term];1xPhospho [S3(99.7)]	A0A1D6FVL3; A0A1D6LHJ0	A0A1D6FVL3 [572-578]; A0A1D6LHJ0 [576-582]	A0A1D6FVL3 1xPhospho [S574(99.7)]; A0A1D6LHJ0 1xPhospho [S578(99.7)]	A0A1D6FVL3_MAIZE MAP kinase phosphatase isoform 1
A0A1D6G2Y6|12376	0.567339	1.42109e-05	0.000689672	A0A1D6G2Y6	[R].WNSSKVPYHEKPGIGTR.[R]	2xTMT6plex [K5; K11];1xTMT6plex [N-Term];1xPhospho [S3(99.5)]	A0A1D6G2Y6	A0A1D6G2Y6 [1019-1035]	A0A1D6G2Y6 1xPhospho [S1021(99.5)]	A0A1D6G2Y6_MAIZE Regulator of Vps4 activity in the MVB pathway protein
A0A1D6G2Y6|15184	0.648825	2.97778e-05	0.00114185	A0A1D6G2Y6	[R].SSPQSSFSAR.[T]	1xTMT6plex [N-Term];1xPhospho [S6(99.5)]	A0A1D6G2Y6	A0A1D6G2Y6 [951-960]	A0A1D6G2Y6 1xPhospho [S956(99.5)]	A0A1D6G2Y6_MAIZE Regulator of Vps4 activity in the MVB pathway protein
A0A1D6G2Y6|20645	0.688477	1.34402e-05	0.000665264	A0A1D6G2Y6	[R].SSSKAEQIESPMER.[G]	1xTMT6plex [K4];1xTMT6plex [N-Term];1xPhospho [S3(100)]	A0A1D6G2Y6	A0A1D6G2Y6 [1136-1149]	A0A1D6G2Y6 1xPhospho [S1138(100)]	A0A1D6G2Y6_MAIZE Regulator of Vps4 activity in the MVB pathway protein
A0A1D6G2Y6|21551	0.699833	0.000210427	0.00465122	A0A1D6G2Y6	[R].NSSGLDDAEK.[L]	1xTMT6plex [K10];1xTMT6plex [N-Term];1xPhospho [S3(100)]	A0A1D6G2Y6	A0A1D6G2Y6 [991-1000]	A0A1D6G2Y6 1xPhospho [S993(100)]	A0A1D6G2Y6_MAIZE Regulator of Vps4 activity in the MVB pathway protein
A0A1D6G2Y6|22147	0.708962	3.60058e-05	0.00131569	A0A1D6G2Y6	[R].SVGTHWEAK.[S]	1xTMT6plex [K9];1xTMT6plex [N-Term];1xPhospho [S1(100)]	A0A1D6G2Y6	A0A1D6G2Y6 [977-985]	A0A1D6G2Y6 1xPhospho [S977(100)]	A0A1D6G2Y6_MAIZE Regulator of Vps4 activity in the MVB pathway protein
A0A1D6G325|22641	0.636389	1.30198e-05	0.000657554	A0A1D6G325	[R].ATDASPGAFR.[R]	1xTMT6plex [N-Term];1xPhospho [S5(100)]	A0A1D6G325	A0A1D6G325 [275-284]	A0A1D6G325 1xPhospho [S279(100)]	A0A1D6G325_MAIZE Putative casein kinase family protein
A0A1D6G5A3|21699	0.697343	0.000192735	0.00438871	A0A1D6G5A3	[R].QGSSASLAGDDPNLADEGVSK.[W-]	1xTMT6plex [K21];1xTMT6plex [N-Term];2xPhospho [S3(99.7); S6(100)]	A0A1D6G5A3	A0A1D6G5A3 [1361-1381]	A0A1D6G5A3 2xPhospho [S1363(99.7); S1366(100)]	A0A1D6G5A3_MAIZE GYF domain-containing protein
A0A1D6GEC5|21350	0.654885	0.000104784	0.00285491	A0A1D6GEC5	[R].YLLLSGR.[F]	1xTMT6plex [N-Term];1xPhospho [S5(100)]	A0A1D6GEC5	A0A1D6GEC5 [91-97]	A0A1D6GEC5 1xPhospho [S95(100)]	A0A1D6GEC5_MAIZE Metal ion binding protein
A0A1D6GFG4|3624	0.623006	0.000560523	0.00912175	A0A1D6GFG4	[R].SLFGVNGGVANPLANK.[D]	1xTMT6plex [K16];1xTMT6plex [N-Term];1xPhospho [S1(100)]	A0A1D6GFG4	A0A1D6GFG4 [140-155]	A0A1D6GFG4 1xPhospho [S140(100)]	A0A1D6GFG4_MAIZE Protein WVD2-like 3
A0A1D6GHT6|20883	0.672108	1.22926e-05	0.000651731	A0A1D6GHT6	[R].LTEGCSFR.[R]	1xCarbamidomethyl [C5];1xTMT6plex [N-Term];1xPhospho [S6(100)]	A0A1D6GHT6	A0A1D6GHT6 [107-114]	A0A1D6GHT6 1xPhospho [S112(100)]	A0A1D6GHT6_MAIZE 40S ribosomal protein S27
A0A1D6GK17|12589	0.497478	1.66524e-06	0.000183787	A0A1D6GK17	[K].SLNPSNLDDLFSAELVSSPR.[Y]	1xTMT6plex [N-Term];1xPhospho [S]	A0A1D6GK17	A0A1D6GK17 [492-511]	NA	A0A1D6GK17_MAIZE Zinc finger CCCH domain-containing protein 30
A0A1D6GK17|12769	0.644788	3.20751e-05	0.00121866	A0A1D6GK17	[K].SLNPSNLDDLFSAELVSSPR.[Y]	1xTMT6plex [N-Term];1xPhospho [S18(99.6)]	A0A1D6GK17	A0A1D6GK17 [492-511]	A0A1D6GK17 1xPhospho [S509(99.7)]	A0A1D6GK17_MAIZE Zinc finger CCCH domain-containing protein 30
A0A1D6GK17|17629	0.640599	0.000304099	0.00591217	A0A1D6GK17	[R].ASALGSPLSTSWSK.[W]	1xTMT6plex [K14];1xTMT6plex [N-Term];1xPhospho [S6(100)]	A0A1D6GK17	A0A1D6GK17 [622-635]	A0A1D6GK17 1xPhospho [S627(100)]	A0A1D6GK17_MAIZE Zinc finger CCCH domain-containing protein 30
A0A1D6GKH5|4275	1.58475	2.62263e-06	0.000248729	A0A1D6GKH5	[R].FPSKFSGGGR.[G]	1xTMT6plex [K4];1xTMT6plex [N-Term];1xPhospho [S3(99.3)]	A0A1D6GKH5	A0A1D6GKH5 [140-149]	A0A1D6GKH5 1xPhospho [S142(100)]	A0A1D6GKH5_MAIZE Glycine-rich RNA-binding protein RZ1C
A0A1D6GNU0; A0A1D6KS69|20730	0.561395	2.99809e-06	0.000266059	A0A1D6GNU0	[R].QESPGAATPLR.[Q]	1xTMT6plex [N-Term];1xPhospho [S3(100)]	A0A1D6GNU0; A0A1D6KS69	A0A1D6GNU0 [302-312]; A0A1D6KS69 [307-317]	A0A1D6GNU0 1xPhospho [S304(100)]; A0A1D6KS69 1xPhospho [S309(100)]	A0A1D6GNU0_MAIZE RING/U-box superfamily protein
A0A1D6GNU0|17487	0.634766	6.94673e-05	0.00210503	A0A1D6GNU0	[R].QESPGAATPLRQESDQSIQDK.[Q]	1xTMT6plex [K21];1xTMT6plex [N-Term];2xPhospho [S3(100); T8(100)]	A0A1D6GNU0	A0A1D6GNU0 [302-322]	A0A1D6GNU0 2xPhospho [S304(100); T309(100)]	A0A1D6GNU0_MAIZE RING/U-box superfamily protein
A0A1D6GNU0|17671	0.697513	1.27636e-05	0.000657554	A0A1D6GNU0	[R].APSRPGVSQDRDER.[S]	1xTMT6plex [N-Term];1xPhospho [S8(100)]	A0A1D6GNU0	A0A1D6GNU0 [233-246]	A0A1D6GNU0 1xPhospho [S240(100)]	A0A1D6GNU0_MAIZE RING/U-box superfamily protein
A0A1D6GT30; A0A1D6K9I1|18808	1.61949	1.23393e-05	0.000651731	A0A1D6GT30	[R].SNGAGPFKSEPNSPPSAAAQKPR.[L]	2xTMT6plex [K8; K21];1xTMT6plex [N-Term];2xPhospho [S9(100); S13(100)]	A0A1D6GT30; A0A1D6K9I1	A0A1D6GT30 [77-99]; A0A1D6K9I1 [59-81]	A0A1D6GT30 2xPhospho [S85(100); S89(100)]; A0A1D6K9I1 2xPhospho [S67(100); S71(100)]	A0A1D6GT30_MAIZE Putative WEB family protein chloroplastic
A0A1D6GT30; A0A1D6K9I1|22287	0.467584	2.14043e-06	0.000218213	A0A1D6GT30	[R].SSVGTPSTPR.[S]	1xTMT6plex [N-Term];1xPhospho [T8(100)]	A0A1D6GT30; A0A1D6K9I1	A0A1D6GT30 [65-74]; A0A1D6K9I1 [47-56]	A0A1D6GT30 1xPhospho [T72(99.6)]; A0A1D6K9I1 1xPhospho [T54(99.6)]	A0A1D6GT30_MAIZE Putative WEB family protein chloroplastic
A0A1D6GT30; A0A1D6K9I1|22677	0.467934	4.53412e-07	8.2841e-05	A0A1D6GT30	[K].KFGSLLK.[K]	2xTMT6plex [K1; K7];1xTMT6plex [N-Term];1xPhospho [S4(100)]	A0A1D6GT30; A0A1D6K9I1	A0A1D6GT30 [920-926]; A0A1D6K9I1 [919-925]	A0A1D6GT30 1xPhospho [S923(100)]; A0A1D6K9I1 1xPhospho [S922(100)]	A0A1D6GT30_MAIZE Putative WEB family protein chloroplastic
A0A1D6GT30; A0A1D6K9I1|8585	0.49981	1.30039e-05	0.000657554	A0A1D6GT30	[K].FGSLLKK.[K]	2xTMT6plex [K6; K7];1xTMT6plex [N-Term];1xPhospho [S3(100)]	A0A1D6GT30; A0A1D6K9I1	A0A1D6GT30 [921-927]; A0A1D6K9I1 [920-926]	A0A1D6GT30 1xPhospho [S923(100)]; A0A1D6K9I1 1xPhospho [S922(100)]	A0A1D6GT30_MAIZE Putative WEB family protein chloroplastic
A0A1D6GVS8; A0A1D6LNA4; A0A1D6MDU6|21037	0.656867	4.0743e-06	0.000324757	A0A1D6GVS8	[R].KHASLPR.[ETF]	1xTMT6plex [K1];1xTMT6plex [N-Term];1xPhospho [S4(100)]	A0A1D6GVS8; A0A1D6LNA4; A0A1D6MDU6	A0A1D6GVS8 [396-402]; A0A1D6LNA4 [410-416]; A0A1D6MDU6 [439-445]	A0A1D6GVS8 1xPhospho [S399(100)]; A0A1D6LNA4 1xPhospho [S413(100)]; A0A1D6MDU6 1xPhospho [S442(100)]	A0A1D6GVS8_MAIZE Mitogen-activated protein kinase
A0A1D6GVS8; A0A1D6LNA4|13133	0.699459	6.1153e-05	0.00190896	A0A1D6GVS8	[K].GERGSPLQR.[K]	1xTMT6plex [N-Term];1xPhospho [S5(100)]	A0A1D6GVS8; A0A1D6LNA4	A0A1D6GVS8 [387-395]; A0A1D6LNA4 [401-409]	A0A1D6GVS8 1xPhospho [S391(100)]; A0A1D6LNA4 1xPhospho [S405(100)]	A0A1D6GVS8_MAIZE Mitogen-activated protein kinase
A0A1D6GW42; A0A1D6GW41|2475	0.602501	0.000304576	0.00591217	A0A1D6GW42	[K].SPISLFSR.[H]	1xTMT6plex [N-Term];1xPhospho [S7(100)]	A0A1D6GW42; A0A1D6GW41	A0A1D6GW42 [305-312]; A0A1D6GW41 [305-312]	A0A1D6GW42 1xPhospho [S311(100)]; A0A1D6GW41 1xPhospho [S311(100)]	A0A1D6GW42_MAIZE Uncharacterized protein
A0A1D6GY71|15025	0.623455	5.26051e-06	0.000379126	A0A1D6GY71	[R].GLTSKFEPK.[K]	2xTMT6plex [K5; K9];1xTMT6plex [N-Term];1xPhospho [T3(100)]	A0A1D6GY71	A0A1D6GY71 [28-36]	A0A1D6GY71 1xPhospho [T30(100)]	A0A1D6GY71_MAIZE Glycosyltransferase
A0A1D6H323|11384	0.626475	1.27866e-05	0.000657554	A0A1D6H323	[R].TGSSSSNAASEASSR.[G]	1xTMT6plex [N-Term];1xPhospho [S3(100)]	A0A1D6H323	A0A1D6H323 [185-199]	A0A1D6H323 1xPhospho [S187(99.7)]	A0A1D6H323_MAIZE Uncharacterized protein
A0A1D6H323|13458	0.593075	2.85389e-06	0.000261214	A0A1D6H323	[R].KPPSRPPSSHGQPAAAR.[A]	1xTMT6plex [K1];1xTMT6plex [N-Term];2xPhospho [S4(100); S8(99.3)]	A0A1D6H323	A0A1D6H323 [71-87]	A0A1D6H323 2xPhospho [S74(100); S78(99.5)]	A0A1D6H323_MAIZE Uncharacterized protein
A0A1D6H323|14280	0.675751	2.10225e-05	0.000903751	A0A1D6H323	[R].KPPSRPPSSHGQPAAAR.[A]	1xTMT6plex [K1];1xTMT6plex [N-Term];1xPhospho [S8(99.4)]	A0A1D6H323	A0A1D6H323 [71-87]	A0A1D6H323 1xPhospho [S78(99.4)]	A0A1D6H323_MAIZE Uncharacterized protein
A0A1D6H388|15248	0.457735	5.72454e-07	9.87801e-05	A0A1D6H388	[K].LPPLFSLTPSSSGK.[G]	1xTMT6plex [K14];1xTMT6plex [N-Term];1xPhospho [S/T]	A0A1D6H388	A0A1D6H388 [334-347]	NA	A0A1D6H388_MAIZE AUGMIN subunit 6
A0A1D6H388|19059	0.70011	1.55191e-05	0.000730338	A0A1D6H388	[R].SQDITSEQK.[T]	1xTMT6plex [K9];1xTMT6plex [N-Term];1xPhospho [S1(100)]	A0A1D6H388	A0A1D6H388 [362-370]	A0A1D6H388 1xPhospho [S362(100)]	A0A1D6H388_MAIZE AUGMIN subunit 6
A0A1D6H388|6982	0.503054	3.67923e-06	0.000308856	A0A1D6H388	[K].LPPLFSLTPSSSGK.[G]	1xTMT6plex [K14];1xTMT6plex [N-Term];1xPhospho [S12(99.7)]	A0A1D6H388	A0A1D6H388 [334-347]	A0A1D6H388 1xPhospho [S345(99.7)]	A0A1D6H388_MAIZE AUGMIN subunit 6
A0A1D6H9I8|18427	1.89252	6.77186e-06	0.000452331	A0A1D6H9I8	[R].SFSSASSAGHSHGGGGGGAK.[C]	1xTMT6plex [K20];1xTMT6plex [N-Term];2xPhospho [S3(99.4); S7(99.4)]	A0A1D6H9I8	A0A1D6H9I8 [64-83]	A0A1D6H9I8 2xPhospho [S66(99.5); S70(99.5)]	A0A1D6H9I8_MAIZE Uncharacterized protein
A0A1D6HAM1|11805	0.69881	0.000495954	0.00847556	A0A1D6HAM1	[R].SSSSVGAPPSDSSDASPVEAFLSR.[F]	1xTMT6plex [N-Term];1xPhospho [S1(99.4)]	A0A1D6HAM1	A0A1D6HAM1 [30-53]	A0A1D6HAM1 1xPhospho [S30(99.6)]	A0A1D6HAM1_MAIZE Tubulin-folding cofactor C
A0A1D6HBS5|19899	0.646775	3.95831e-06	0.000319338	A0A1D6HBS5	[R].TSSNLSTDAK.[G]	1xTMT6plex [K10];1xTMT6plex [N-Term];1xPhospho [S3(100)]	A0A1D6HBS5	A0A1D6HBS5 [79-88]	A0A1D6HBS5 1xPhospho [S81(100)]	A0A1D6HBS5_MAIZE Phosphoinositide binding
A0A1D6HBS5|7001	0.646519	3.3515e-05	0.0012488	A0A1D6HBS5	[R].TSSNLSTDAK.[G]	1xTMT6plex [K10];1xTMT6plex [N-Term];1xPhospho [S/T]	A0A1D6HBS5	A0A1D6HBS5 [79-88]	NA	A0A1D6HBS5_MAIZE Phosphoinositide binding
A0A1D6HBS5|9789	0.575957	2.82345e-06	0.000261214	A0A1D6HBS5	[R].IQSLDSLLPGR.[T]	1xTMT6plex [N-Term];1xPhospho [S6(100)]	A0A1D6HBS5	A0A1D6HBS5 [58-68]	A0A1D6HBS5 1xPhospho [S63(100)]	A0A1D6HBS5_MAIZE Phosphoinositide binding
A0A1D6HC36|18775	0.659443	4.33521e-05	0.00150361	A0A1D6HC36	[R].DRGSFGGNR.[I]	1xTMT6plex [N-Term];1xPhospho [S4(100)]	A0A1D6HC36	A0A1D6HC36 [496-504]	A0A1D6HC36 1xPhospho [S499(100)]	A0A1D6HC36_MAIZE Eukaryotic translation initiation factor 4B
A0A1D6HC36|21482	0.677414	6.58243e-05	0.00202426	A0A1D6HC36	[R].YPSLGSAGGGFR.[D]	1xTMT6plex [N-Term];1xPhospho [S3(100)]	A0A1D6HC36	A0A1D6HC36 [212-223]	A0A1D6HC36 1xPhospho [S214(100)]	A0A1D6HC36_MAIZE Eukaryotic translation initiation factor 4B
A0A1D6HCN7|16479	1.53322	5.52251e-05	0.00175927	A0A1D6HCN7	[R].YIDRSSSRDR.[E]	1xTMT6plex [N-Term];2xPhospho [S/Y]	A0A1D6HCN7	A0A1D6HCN7 [390-399]	NA	A0A1D6HCN7_MAIZE LUC7 related protein
A0A1D6HCR7|22333	0.712065	0.000135321	0.00343107	A0A1D6HCR7	[R].QSSLDPTPR.[G]	1xTMT6plex [N-Term];1xPhospho [S3(99.7)]	A0A1D6HCR7	A0A1D6HCR7 [57-65]	A0A1D6HCR7 1xPhospho [S59(100)]	A0A1D6HCR7_MAIZE Integrin-linked protein kinase family
A0A1D6HFJ4|11893	1.84509	3.31365e-05	0.00124002	A0A1D6HFJ4	[K].MSSSSDPEADAEPTSASAAVEGADPAQR.[R]	1xTMT6plex [N-Term];1xPhospho [S5(99.7)]	A0A1D6HFJ4	A0A1D6HFJ4 [18-45]	A0A1D6HFJ4 1xPhospho [S22(99.7)]	A0A1D6HFJ4_MAIZE Pseudouridine synthase family protein
A0A1D6HFJ4|1401	2.60921	3.29097e-06	0.000285766	A0A1D6HFJ4	[K].MSSSSDPEADAEPTSASAAVEGADPAQR.[R]	1xOxidation [M1];1xTMT6plex [N-Term];1xPhospho [S/T]	A0A1D6HFJ4	A0A1D6HFJ4 [18-45]	NA	A0A1D6HFJ4_MAIZE Pseudouridine synthase family protein
A0A1D6HFJ4|2842	1.43957	0.00030503	0.00591217	A0A1D6HFJ4	[R].EGKLPSPGQNGVDAPVEGSSHDESGTLGDAK.[C]	2xTMT6plex [K3; K31];1xTMT6plex [N-Term];1xPhospho [S6(100)]	A0A1D6HFJ4	A0A1D6HFJ4 [217-247]	A0A1D6HFJ4 1xPhospho [S222(100)]	A0A1D6HFJ4_MAIZE Pseudouridine synthase family protein
A0A1D6HFJ4|3193	2.11705	5.02765e-06	0.000371128	A0A1D6HFJ4	[K].MSSSSDPEADAEPTSASAAVEGADPAQR.[R]	1xOxidation [M1];1xTMT6plex [N-Term];1xPhospho [S5(99.5)]	A0A1D6HFJ4	A0A1D6HFJ4 [18-45]	A0A1D6HFJ4 1xPhospho [S22(99.5)]	A0A1D6HFJ4_MAIZE Pseudouridine synthase family protein
A0A1D6HHN9|7482	0.682862	1.28246e-05	0.000657554	A0A1D6HHN9	[K].LSIDDELVSSPK.[E]	1xTMT6plex [K12];1xTMT6plex [N-Term];1xPhospho [S10(100)]	A0A1D6HHN9	A0A1D6HHN9 [428-439]	A0A1D6HHN9 1xPhospho [S437(100)]	A0A1D6HHN9_MAIZE Phosphoribulokinase / Uridine kinase family
A0A1D6HLC8|15523	1.41368	0.000533632	0.00882802	A0A1D6HLC8	[R].ASAAGVRSDAGDGAVER.[R]	1xTMT6plex [N-Term];1xPhospho [S8(100)]	A0A1D6HLC8	A0A1D6HLC8 [65-81]	A0A1D6HLC8 1xPhospho [S72(100)]	A0A1D6HLC8_MAIZE Uncharacterized protein
A0A1D6HP12|3450	0.683324	0.000201715	0.0044993	A0A1D6HP12	[R].LYIVEALNTVSLPSSK.[L]	1xTMT6plex [K16];1xTMT6plex [N-Term];1xPhospho [T9(100)]	A0A1D6HP12	A0A1D6HP12 [186-201]	A0A1D6HP12 1xPhospho [T194(100)]	A0A1D6HP12_MAIZE Octicosapeptide/Phox/Bem1p family protein
A0A1D6HPP4; K7UZV2|23006	0.711668	0.000202929	0.00451706	A0A1D6HPP4	[R].SGSAPPTVEGSR.[T]	1xTMT6plex [N-Term];1xPhospho [S3(100)]	A0A1D6HPP4; K7UZV2	A0A1D6HPP4 [43-54]; K7UZV2 [42-53]	A0A1D6HPP4 1xPhospho [S45(100)]; K7UZV2 1xPhospho [S44(100)]	A0A1D6HPP4_MAIZE Pumilio homolog 4
A0A1D6HPP4|18108	0.647811	0.000421102	0.00754946	A0A1D6HPP4	[R].SSDSPKPQLQHR.[S]	1xTMT6plex [K6];1xTMT6plex [N-Term];1xPhospho [S]	A0A1D6HPP4	A0A1D6HPP4 [243-254]	NA	A0A1D6HPP4_MAIZE Pumilio homolog 4
A0A1D6HPP4|21995	0.693826	5.01693e-05	0.00165332	A0A1D6HPP4	[R].SSDSPKPQLQHR.[S]	1xTMT6plex [K6];1xTMT6plex [N-Term];1xPhospho [S4(100)]	A0A1D6HPP4	A0A1D6HPP4 [243-254]	A0A1D6HPP4 1xPhospho [S246(100)]	A0A1D6HPP4_MAIZE Pumilio homolog 4
A0A1D6HS91|14356	0.568853	9.00505e-06	0.00052773	A0A1D6HS91	[R].FALGTASSIKK.[R]	2xTMT6plex [K10; K11];1xTMT6plex [N-Term];1xPhospho [S8(100)]	A0A1D6HS91	A0A1D6HS91 [27-37]	A0A1D6HS91 1xPhospho [S34(100)]	A0A1D6HS91_MAIZE 187-kDa microtubule-associated protein AIR9
A0A1D6HS91|7080	0.544259	7.77364e-06	0.000490252	A0A1D6HS91	[R].FALGTASSIK.[K]	1xTMT6plex [K10];1xTMT6plex [N-Term];1xPhospho [S8(100)]	A0A1D6HS91	A0A1D6HS91 [27-36]	A0A1D6HS91 1xPhospho [S34(100)]	A0A1D6HS91_MAIZE 187-kDa microtubule-associated protein AIR9
A0A1D6I411; A0A1D6EPM5|11364	0.670141	1.14105e-05	0.000619059	A0A1D6I411	[K].KITSSGSGTPSSFK.[G]	2xTMT6plex [K1; K14];1xTMT6plex [N-Term];1xPhospho [S4(100)]	A0A1D6I411; A0A1D6EPM5	A0A1D6I411 [12-25]; A0A1D6EPM5 [11-24]	A0A1D6I411 1xPhospho [S15(100)]; A0A1D6EPM5 1xPhospho [S14(100)]	A0A1D6I411_MAIZE Plant UBX domain-containing protein 2
A0A1D6I7Z1|12505	1.96231	6.63332e-07	0.000102766	A0A1D6I7Z1	[R].LLSPSGTR.[Y]	1xTMT6plex [N-Term];1xPhospho [S3(100)]	A0A1D6I7Z1	A0A1D6I7Z1 [226-233]	A0A1D6I7Z1 1xPhospho [S228(100)]	A0A1D6I7Z1_MAIZE Chloroplastic quinone-oxidoreductase
A0A1D6I877|9578	0.593531	0.000284641	0.00564917	A0A1D6I877	[K].NTTFPSLVAHSAPLVANPASLTPK.[V]	1xTMT6plex [K24];1xTMT6plex [N-Term];1xPhospho [S11(100)]	A0A1D6I877	A0A1D6I877 [404-427]	A0A1D6I877 1xPhospho [S414(100)]	A0A1D6I877_MAIZE Hydroxyproline-rich glycoprotein family protein
A0A1D6IAN8|15360	1.63045	2.88042e-06	0.000261214	A0A1D6IAN8	[R].SGSKVLDGDETLFTDMAQEHKEEGNK.[L]	3xTMT6plex [K4; K21; K26];1xTMT6plex [N-Term];1xPhospho [S3(100)]	A0A1D6IAN8	A0A1D6IAN8 [30-55]	A0A1D6IAN8 1xPhospho [S32(100)]	A0A1D6IAN8_MAIZE Octicosapeptide/Phox/Bem1p (PB1) domain-containing protein / tetratricopeptide repeat (TPR)-containing protein
A0A1D6IAR4|23095	0.413641	2.81063e-08	2.10123e-05	A0A1D6IAR4	[R].TTSLALR.[R]	1xTMT6plex [N-Term];1xPhospho [S3(100)]	A0A1D6IAR4	A0A1D6IAR4 [31-37]	A0A1D6IAR4 1xPhospho [S33(100)]	A0A1D6IAR4_MAIZE Protein PLASTID MOVEMENT IMPAIRED 1
A0A1D6IAR4|6016	0.584292	7.87297e-05	0.00230693	A0A1D6IAR4	[R].KHSKSSFSIPSPK.[V]	3xTMT6plex [K1; K4; K13];1xTMT6plex [N-Term];2xPhospho [S]	A0A1D6IAR4	A0A1D6IAR4 [221-233]	NA	A0A1D6IAR4_MAIZE Protein PLASTID MOVEMENT IMPAIRED 1
A0A1D6IAR4|7195	0.655271	0.000116107	0.0030823	A0A1D6IAR4	[K].SSFSIPSPK.[V]	1xTMT6plex [K9];1xTMT6plex [N-Term];2xPhospho [S2(99.5); S4(99.5)]	A0A1D6IAR4	A0A1D6IAR4 [225-233]	A0A1D6IAR4 2xPhospho [S226(99.3); S228(99.3)]	A0A1D6IAR4_MAIZE Protein PLASTID MOVEMENT IMPAIRED 1
A0A1D6IAY4|6324	1.74327	9.55896e-05	0.00266877	A0A1D6IAY4	[R].QDSDASEPEPEPEREPKPEPEPEEPKPQPR.[R]	2xTMT6plex [K17; K26];1xTMT6plex [N-Term];1xPhospho [S6(100)]	A0A1D6IAY4	A0A1D6IAY4 [218-247]	A0A1D6IAY4 1xPhospho [S223(100)]	A0A1D6IAY4_MAIZE DNA-binding bromodomain-containing protein
A0A1D6IBW5|4018	1.59672	5.24481e-06	0.000379126	A0A1D6IBW5	[R].QLVIKGSAR.[R]	1xTMT6plex [K5];1xTMT6plex [N-Term];1xPhospho [S7(100)]	A0A1D6IBW5	A0A1D6IBW5 [932-940]	A0A1D6IBW5 1xPhospho [S938(100)]	A0A1D6IBW5_MAIZE LRR receptor-like serine/threonine-protein kinase GSO1
A0A1D6ICZ3|12164	0.641577	2.11004e-05	0.000903971	A0A1D6ICZ3	[R].YTPSATNSSAVPPVAVPPKPTADTILGK.[Q]	2xTMT6plex [K19; K28];1xTMT6plex [N-Term];1xPhospho [T6(100)]	A0A1D6ICZ3	A0A1D6ICZ3 [47-74]	A0A1D6ICZ3 1xPhospho [T52(100)]	A0A1D6ICZ3_MAIZE Calcium dependent protein kinase8
A0A1D6IE73|21340	0.485801	3.2353e-07	7.06554e-05	A0A1D6IE73	[R].KPVEPPKPEVATPR.[F]	2xTMT6plex [K1; K7];1xTMT6plex [N-Term];1xPhospho [T12(100)]	A0A1D6IE73	A0A1D6IE73 [484-497]	A0A1D6IE73 1xPhospho [T495(100)]	A0A1D6IE73_MAIZE Eukaryotic translation initiation factor-related
A0A1D6IE73|21487	0.646512	4.15855e-05	0.00145538	A0A1D6IE73	[R].LTSVPSPR.[V]	1xTMT6plex [N-Term];1xPhospho [S6(100)]	A0A1D6IE73	A0A1D6IE73 [524-531]	A0A1D6IE73 1xPhospho [S529(100)]	A0A1D6IE73_MAIZE Eukaryotic translation initiation factor-related
A0A1D6IEQ6|23253	0.639479	1.47824e-05	0.000703665	A0A1D6IEQ6	[K].APTPRPPPPASLQPESPGVFFSAAAAAAPLGTAHR.[R]	1xTMT6plex [N-Term];1xPhospho [S16(100)]	A0A1D6IEQ6	A0A1D6IEQ6 [23-57]	A0A1D6IEQ6 1xPhospho [S38(100)]	A0A1D6IEQ6_MAIZE USP family protein
A0A1D6IHB7|19913	0.678749	5.43101e-05	0.00174354	A0A1D6IHB7	[R].LESQAVPPSPLPLPLPEPPVKPDAEAKPVGSEAR.[N]	2xTMT6plex [K21; K27];1xTMT6plex [N-Term];1xPhospho [S9(100)]	A0A1D6IHB7	A0A1D6IHB7 [386-419]	A0A1D6IHB7 1xPhospho [S394(100)]	A0A1D6IHB7_MAIZE Protein TIME FOR COFFEE
A0A1D6IHB7|5541	0.643026	0.000125685	0.00328049	A0A1D6IHB7	[R].LESQAVPPSPLPLPLPEPPVKPDAEAKPVGSEAR.[N]	2xTMT6plex [K21; K27];1xTMT6plex [N-Term];2xPhospho [S9(100); S31(100)]	A0A1D6IHB7	A0A1D6IHB7 [386-419]	A0A1D6IHB7 2xPhospho [S394(100); S416(100)]	A0A1D6IHB7_MAIZE Protein TIME FOR COFFEE
A0A1D6IJ69|6852	1.56129	1.4124e-05	0.000688141	A0A1D6IJ69	[K].GGAYGYGGGSSSSPSGLGR.[-]	1xTMT6plex [N-Term];1xPhospho [S12(99.1)]	A0A1D6IJ69	A0A1D6IJ69 [194-212]	A0A1D6IJ69 1xPhospho [S205(99.1)]	A0A1D6IJ69_MAIZE Nuclear transcription factor Y subunit B-3
A0A1D6IJT4|15560	0.695734	3.8614e-05	0.0013977	A0A1D6IJT4	[R].KKSLFPLMGSVLSR.[K]	2xTMT6plex [K1; K2];1xTMT6plex [N-Term];1xPhospho [S3(100)]	A0A1D6IJT4	A0A1D6IJT4 [781-794]	A0A1D6IJT4 1xPhospho [S783(100)]	A0A1D6IJT4_MAIZE Putative paramyosin
A0A1D6IJT4|1678	0.651128	9.02463e-05	0.00256572	A0A1D6IJT4	[K].SLFPLMGSVLSRK.[T]	1xOxidation [M6];1xTMT6plex [K13];1xTMT6plex [N-Term];1xPhospho [S]	A0A1D6IJT4	A0A1D6IJT4 [783-795]	NA	A0A1D6IJT4_MAIZE Putative paramyosin
A0A1D6IJT4|17766	0.618853	2.97608e-05	0.00114185	A0A1D6IJT4	[K].SLFPLMGSVLSR.[K]	1xTMT6plex [N-Term];1xPhospho [S11(100)]	A0A1D6IJT4	A0A1D6IJT4 [783-794]	A0A1D6IJT4 1xPhospho [S793(100)]	A0A1D6IJT4_MAIZE Putative paramyosin
A0A1D6IJT4|22056	0.692127	1.02484e-05	0.000576136	A0A1D6IJT4	[R].VFVEQKSPYHK.[E]	2xTMT6plex [K6; K11];1xTMT6plex [N-Term];1xPhospho [S7(100)]	A0A1D6IJT4	A0A1D6IJT4 [745-755]	A0A1D6IJT4 1xPhospho [S751(100)]	A0A1D6IJT4_MAIZE Putative paramyosin
A0A1D6IJT4|6640	0.533188	1.15285e-06	0.00014766	A0A1D6IJT4	[K].SLFPLMGSVLSRK.[T]	1xTMT6plex [K13];1xTMT6plex [N-Term];1xPhospho [S11(100)]	A0A1D6IJT4	A0A1D6IJT4 [783-795]	A0A1D6IJT4 1xPhospho [S793(100)]	A0A1D6IJT4_MAIZE Putative paramyosin
A0A1D6IPR4|19876	0.664984	0.000230509	0.00497195	A0A1D6IPR4	[R].GANFSPR.[N]	1xTMT6plex [N-Term];1xPhospho [S5(100)]	A0A1D6IPR4	A0A1D6IPR4 [316-322]	A0A1D6IPR4 1xPhospho [S320(100)]	A0A1D6IPR4_MAIZE La-related protein 1C
A0A1D6IYK4|5510	0.466022	0.000197603	0.00442345	A0A1D6IYK4	[R].LSWPSIK.[R]	1xTMT6plex [K7];1xTMT6plex [N-Term];1xPhospho [S5(100)]	A0A1D6IYK4	A0A1D6IYK4 [172-178]	A0A1D6IYK4 1xPhospho [S176(100)]	A0A1D6IYK4_MAIZE AUGMIN subunit 2
A0A1D6J0T0; C0P6X3|17195	1.48937	0.000178597	0.00415374	A0A1D6J0T0	[R].LEGCNTCDGSGAKPGTKATTCK.[T]	3xCarbamidomethyl [C4; C7; C21];3xTMT6plex [K13; K17; K22];1xTMT6plex [N-Term];1xPhospho [T16(100)]	A0A1D6J0T0; C0P6X3	A0A1D6J0T0 [267-288]; C0P6X3 [228-249]	A0A1D6J0T0 1xPhospho [T282(100)]; C0P6X3 1xPhospho [T243(100)]	A0A1D6J0T0_MAIZE Chaperone protein dnaJ A6 chloroplastic
A0A1D6J8M9; A0A1D6J8N0|22773	0.599568	3.76282e-06	0.000310663	A0A1D6J8M9	[R].ERGSFGASR.[N]	1xTMT6plex [N-Term];1xPhospho [S4(100)]	A0A1D6J8M9; A0A1D6J8N0	A0A1D6J8M9 [562-570]; A0A1D6J8N0 [336-344]	A0A1D6J8M9 1xPhospho [S565(100)]; A0A1D6J8N0 1xPhospho [S339(100)]	A0A1D6J8M9_MAIZE Eukaryotic translation initiation factor 4B
A0A1D6J8M9; A0A1D6J8N0|22922	0.480237	1.68639e-06	0.000183787	A0A1D6J8M9	[R].GSFGASR.[N]	1xTMT6plex [N-Term];1xPhospho [S2(100)]	A0A1D6J8M9; A0A1D6J8N0	A0A1D6J8M9 [564-570]; A0A1D6J8N0 [338-344]	A0A1D6J8M9 1xPhospho [S565(100)]; A0A1D6J8N0 1xPhospho [S339(100)]	A0A1D6J8M9_MAIZE Eukaryotic translation initiation factor 4B
A0A1D6J8M9; A0A1D6J8N0|23014	0.390049	2.79216e-08	2.10123e-05	A0A1D6J8M9	[R].YPSLGSGGGFR.[D]	1xTMT6plex [N-Term];1xPhospho [S3(100)]	A0A1D6J8M9; A0A1D6J8N0	A0A1D6J8M9 [212-222]; A0A1D6J8N0 [56-66]	A0A1D6J8M9 1xPhospho [S214(100)]; A0A1D6J8N0 1xPhospho [S58(100)]	A0A1D6J8M9_MAIZE Eukaryotic translation initiation factor 4B
A0A1D6JE74; A0A1D6DZK4|23088	0.392944	3.21666e-08	2.10335e-05	A0A1D6JE74	[R].QITLSEIK.[Y]	1xTMT6plex [K8];1xTMT6plex [N-Term];1xPhospho [T3(100)]	A0A1D6JE74; A0A1D6DZK4	A0A1D6JE74 [1124-1131]; A0A1D6DZK4 [1583-1590]	A0A1D6JE74 1xPhospho [T1126(100)]; A0A1D6DZK4 1xPhospho [T1585(100)]	A0A1D6JE74_MAIZE Uncharacterized protein
A0A1D6JIK2|4815	1.45147	6.26428e-05	0.00194083	A0A1D6JIK2	[K].KDSFLELHPEVSLLR.[G]	1xTMT6plex [K1];1xTMT6plex [N-Term];1xPhospho [S3(100)]	A0A1D6JIK2	A0A1D6JIK2 [65-79]	A0A1D6JIK2 1xPhospho [S67(100)]	A0A1D6JIK2_MAIZE Cell division protein FtsZ homolog 2-2 chloroplastic
A0A1D6JL63|7228	0.704946	0.000112781	0.00301332	A0A1D6JL63	[R].KLQEGPSLRK.[S]	2xTMT6plex [K1; K10];1xTMT6plex [N-Term];1xPhospho [S7(100)]	A0A1D6JL63	A0A1D6JL63 [607-616]	A0A1D6JL63 1xPhospho [S613(100)]	A0A1D6JL63_MAIZE Protein kinase superfamily protein
A0A1D6JML2; A0A1D6PJD2|19074	0.651395	0.000422386	0.00756156	A0A1D6JML2	[R].SPGSAGR.[S]	1xTMT6plex [N-Term];1xPhospho [S1(100)]	A0A1D6JML2; A0A1D6PJD2	A0A1D6JML2 [832-838]; A0A1D6PJD2 [73-79]	A0A1D6JML2 1xPhospho [S832(100)]; A0A1D6PJD2 1xPhospho [S73(100)]	A0A1D6JML2_MAIZE Calcium-binding EF hand family protein
A0A1D6JML2; A0A1D6PJD2|22542	0.675392	3.76136e-05	0.00136641	A0A1D6JML2	[R].ESYSDHGGSESVFGDK.[F]	1xTMT6plex [K16];1xTMT6plex [N-Term];1xPhospho [S4(99.7)]	A0A1D6JML2; A0A1D6PJD2	A0A1D6JML2 [861-876]; A0A1D6PJD2 [102-117]	A0A1D6JML2 1xPhospho [S864(100)]; A0A1D6PJD2 1xPhospho [S105(100)]	A0A1D6JML2_MAIZE Calcium-binding EF hand family protein
A0A1D6JML2; A0A1D6PJD2|22831	0.592369	1.22839e-06	0.000152615	A0A1D6JML2	[R].FDSISSSK.[G]	1xTMT6plex [K8];1xTMT6plex [N-Term];1xPhospho [S3(100)]	A0A1D6JML2; A0A1D6PJD2	A0A1D6JML2 [988-995]; A0A1D6PJD2 [231-238]	A0A1D6JML2 1xPhospho [S990(100)]; A0A1D6PJD2 1xPhospho [S233(100)]	A0A1D6JML2_MAIZE Calcium-binding EF hand family protein
A0A1D6JML2|11506	0.566373	8.31663e-07	0.000118765	A0A1D6JML2	[R].NSFFDDSVPSSPAYTSGFSPK.[F]	1xTMT6plex [K21];1xTMT6plex [N-Term];1xPhospho [S11(100)]	A0A1D6JML2	A0A1D6JML2 [932-952]	A0A1D6JML2 1xPhospho [S942(100)]	A0A1D6JML2_MAIZE Calcium-binding EF hand family protein
A0A1D6JML2|12223	0.614157	1.56517e-05	0.000731042	A0A1D6JML2	[R].FDSISSSKGENVSGFDTGNSSR.[N]	1xTMT6plex [K8];1xTMT6plex [N-Term];2xPhospho [S3(99.3); S6(98.7)]	A0A1D6JML2	A0A1D6JML2 [988-1009]	A0A1D6JML2 2xPhospho [S990(99.3); S993(98.7)]	A0A1D6JML2_MAIZE Calcium-binding EF hand family protein
A0A1D6JML2|12851	0.695685	0.000105139	0.0028583	A0A1D6JML2	[R].FDSISSSKGENVSGFDTGNSSR.[N]	1xTMT6plex [K8];1xTMT6plex [N-Term];2xPhospho [S/T]	A0A1D6JML2	A0A1D6JML2 [988-1009]	NA	A0A1D6JML2_MAIZE Calcium-binding EF hand family protein
A0A1D6JML2|12852	0.537977	3.38493e-07	7.25075e-05	A0A1D6JML2	[R].FDSISSSKGENVSGFDTGNSSR.[N]	1xTMT6plex [K8];1xTMT6plex [N-Term];1xPhospho [S/T]	A0A1D6JML2	A0A1D6JML2 [988-1009]	NA	A0A1D6JML2_MAIZE Calcium-binding EF hand family protein
A0A1D6JML2|20430	0.392985	2.86757e-08	2.10123e-05	A0A1D6JML2	[R].NSFFDDSVPSSPAYTSGFSPK.[F]	1xTMT6plex [K21];1xTMT6plex [N-Term];1xPhospho [S19(100)]	A0A1D6JML2	A0A1D6JML2 [932-952]	A0A1D6JML2 1xPhospho [S950(100)]	A0A1D6JML2_MAIZE Calcium-binding EF hand family protein
A0A1D6JML2|22062	0.562583	5.64056e-07	9.87018e-05	A0A1D6JML2	[R].FDSFDDADPFGSSGPFK.[A]	1xTMT6plex [K17];1xTMT6plex [N-Term];1xPhospho [S3(100)]	A0A1D6JML2	A0A1D6JML2 [1014-1030]	A0A1D6JML2 1xPhospho [S1016(100)]	A0A1D6JML2_MAIZE Calcium-binding EF hand family protein
A0A1D6JML2|4248	0.566832	7.30941e-06	0.000471096	A0A1D6JML2	[R].NSFFDDSVPSSPAYTSGFSPK.[F]	1xTMT6plex [K21];1xTMT6plex [N-Term];1xPhospho [S/Y/T]	A0A1D6JML2	A0A1D6JML2 [932-952]	NA	A0A1D6JML2_MAIZE Calcium-binding EF hand family protein
A0A1D6JNR0|20486	0.709956	0.000129849	0.00333314	A0A1D6JNR0	[R].RSPDDSKDR.[D]	1xTMT6plex [K7];1xTMT6plex [N-Term];1xPhospho [S2(100)]	A0A1D6JNR0	A0A1D6JNR0 [104-112]	A0A1D6JNR0 1xPhospho [S105(100)]	A0A1D6JNR0_MAIZE Methyltransferase-like protein 1
A0A1D6JP29|21629	0.583234	8.61844e-06	0.000512365	A0A1D6JP29	[R].RPTTTSPAPTYPNR.[M]	1xTMT6plex [N-Term];1xPhospho [S6(98.5)]	A0A1D6JP29	A0A1D6JP29 [308-321]	A0A1D6JP29 1xPhospho [S313(99.5)]	A0A1D6JP29_MAIZE Evolutionarily conserved C-terminal region 2
A0A1D6JQ48|22751	0.469223	7.28229e-07	0.000110336	A0A1D6JQ48	[R].ASLGGDDDLLAHAQKPQPSIAPPK.[L]	2xTMT6plex [K15; K24];1xTMT6plex [N-Term];1xPhospho [S2(100)]	A0A1D6JQ48	A0A1D6JQ48 [54-77]	A0A1D6JQ48 1xPhospho [S55(100)]	A0A1D6JQ48_MAIZE AvrRpt-cleavage domain-containing protein
A0A1D6JQ48|5177	0.682123	0.000395438	0.00720369	A0A1D6JQ48	[K].ELSRASLGGDDDLLAHAQKPQPSIAPPK.[L]	2xTMT6plex [K19; K28];1xTMT6plex [N-Term];2xPhospho [S3(100); S6(100)]	A0A1D6JQ48	A0A1D6JQ48 [50-77]	A0A1D6JQ48 2xPhospho [S52(100); S55(100)]	A0A1D6JQ48_MAIZE AvrRpt-cleavage domain-containing protein
A0A1D6JQ48|9380	0.642832	0.000300529	0.00588544	A0A1D6JQ48	[K].ELSRASLGGDDDLLAHAQKPQPSIAPPK.[L]	2xTMT6plex [K19; K28];1xTMT6plex [N-Term];1xPhospho [S]	A0A1D6JQ48	A0A1D6JQ48 [50-77]	NA	A0A1D6JQ48_MAIZE AvrRpt-cleavage domain-containing protein
A0A1D6JQQ5|20693	2.27386	0.000108596	0.00292034	A0A1D6JQQ5	[R].NKSFDDDDDFSNKLVAK.[K]	3xTMT6plex [K2; K13; K17];1xTMT6plex [N-Term];2xPhospho [S3(100); S11(100)]	A0A1D6JQQ5	A0A1D6JQQ5 [395-411]	A0A1D6JQQ5 2xPhospho [S397(100); S405(100)]	A0A1D6JQQ5_MAIZE Leucine-rich transmembrane protein kinase1
A0A1D6JS16|17394	1.54671	5.27921e-06	0.000379126	A0A1D6JS16	[R].FSESSEAWRPR.[S]	1xTMT6plex [N-Term];1xPhospho [S4(100)]	A0A1D6JS16	A0A1D6JS16 [106-116]	A0A1D6JS16 1xPhospho [S109(100)]	A0A1D6JS16_MAIZE Cyclin-related
A0A1D6JS16|17563	1.65274	1.29056e-06	0.000156193	A0A1D6JS16	[R].FSESSEAWRPR.[S]	1xTMT6plex [N-Term];1xPhospho [S]	A0A1D6JS16	A0A1D6JS16 [106-116]	NA	A0A1D6JS16_MAIZE Cyclin-related
A0A1D6JSV9|20344	0.637714	0.000113947	0.00303792	A0A1D6JSV9	[R].APEISESPRK.[S]	1xTMT6plex [K10];1xTMT6plex [N-Term];1xPhospho [S7(100)]	A0A1D6JSV9	A0A1D6JSV9 [609-618]	A0A1D6JSV9 1xPhospho [S615(100)]	A0A1D6JSV9_MAIZE Uncharacterized protein
A0A1D6JXA0|22555	1.74708	2.55545e-05	0.00103081	A0A1D6JXA0	[R].SFGSHEDEDKSSGNPQSGK.[A]	2xTMT6plex [K10; K19];1xTMT6plex [N-Term];1xPhospho [S1(100)]	A0A1D6JXA0	A0A1D6JXA0 [1091-1109]	A0A1D6JXA0 1xPhospho [S1091(100)]	A0A1D6JXA0_MAIZE SH3 domain-containing protein
A0A1D6JXA0|4465	1.48458	0.000159412	0.0038457	A0A1D6JXA0	[R].SFGSHEDEDKSSGNPQSGK.[A]	2xTMT6plex [K10; K19];1xTMT6plex [N-Term];2xPhospho [S1(100); S4(100)]	A0A1D6JXA0	A0A1D6JXA0 [1091-1109]	A0A1D6JXA0 2xPhospho [S1091(100); S1094(100)]	A0A1D6JXA0_MAIZE SH3 domain-containing protein
A0A1D6JYN5|13553	1.46397	0.000257613	0.00532542	A0A1D6JYN5	[R].FGLASPSSSDEEAKKK.[A]	3xTMT6plex [K14; K15; K16];1xTMT6plex [N-Term];2xPhospho [S5(100); S]	A0A1D6JYN5	A0A1D6JYN5 [46-61]	A0A1D6JYN5 2xPhospho [S50(99.4); S]	A0A1D6JYN5_MAIZE Protein MODIFIER OF SNC1 11
A0A1D6JYN5|5187	1.56601	5.88437e-05	0.00185082	A0A1D6JYN5	[R].FGLASPSSSDEEAKKK.[A]	3xTMT6plex [K14; K15; K16];1xTMT6plex [N-Term];3xPhospho [S5(100); S]	A0A1D6JYN5	A0A1D6JYN5 [46-61]	A0A1D6JYN5 3xPhospho [S50(100); S]	A0A1D6JYN5_MAIZE Protein MODIFIER OF SNC1 11
A0A1D6K141|13096	1.40173	0.000136143	0.00344276	A0A1D6K141	[K].EKVIEPVTATLETSSPVR.[G]	1xTMT6plex [K2];1xTMT6plex [N-Term];1xPhospho [T/S]	A0A1D6K141	A0A1D6K141 [126-143]	NA	A0A1D6K141_MAIZE Uncharacterized protein
A0A1D6K141|9013	1.57356	2.70023e-05	0.00105496	A0A1D6K141	[R].LKDVTPDDPQTEKPKDHAGVDSPTEK.[T]	4xTMT6plex [K2; K13; K15; K26];1xTMT6plex [N-Term];1xPhospho [S22(99.6)]	A0A1D6K141	A0A1D6K141 [318-343]	A0A1D6K141 1xPhospho [S339(99.6)]	A0A1D6K141_MAIZE Uncharacterized protein
A0A1D6K4K5|20069	1.50487	2.23534e-05	0.000935079	A0A1D6K4K5	[R].QALSQTGPETPKESFQPAFK.[R]	2xTMT6plex [K12; K20];1xTMT6plex [N-Term];2xPhospho [S4(100); T10(100)]	A0A1D6K4K5	A0A1D6K4K5 [498-517]	A0A1D6K4K5 2xPhospho [S501(99.6); T507(99.6)]	A0A1D6K4K5_MAIZE SAP domain-containing protein
A0A1D6K4K5|6738	1.83555	8.38476e-06	0.000508157	A0A1D6K4K5	[R].QALSQTGPETPKESFQPAFK.[R]	2xTMT6plex [K12; K20];1xTMT6plex [N-Term];2xPhospho [S4(100); S14(100)]	A0A1D6K4K5	A0A1D6K4K5 [498-517]	A0A1D6K4K5 2xPhospho [S501(100); S511(100)]	A0A1D6K4K5_MAIZE SAP domain-containing protein
A0A1D6K5M3|11909	1.57446	0.000226732	0.00492468	A0A1D6K5M3	[R].AAASAGASGSQQQQQQGELPR.[G]	1xTMT6plex [N-Term];1xPhospho [S4(100)]	A0A1D6K5M3	A0A1D6K5M3 [118-138]	A0A1D6K5M3 1xPhospho [S121(100)]	A0A1D6K5M3_MAIZE Nuclear transcription factor Y subunit B-2
A0A1D6K5M3|17031	1.71654	0.000275767	0.00554389	A0A1D6K5M3	[R].GGFGQQGGGGGSSSSSGLGR.[Q]	1xTMT6plex [N-Term];1xPhospho [S12(99.6)]	A0A1D6K5M3	A0A1D6K5M3 [199-218]	A0A1D6K5M3 1xPhospho [S210(99.6)]	A0A1D6K5M3_MAIZE Nuclear transcription factor Y subunit B-2
A0A1D6K5M3|18302	1.46742	0.000141504	0.00352313	A0A1D6K5M3	[R].GGFGQQGGGGGSSSSSGLGR.[Q]	1xTMT6plex [N-Term];1xPhospho [S14(99.4)]	A0A1D6K5M3	A0A1D6K5M3 [199-218]	A0A1D6K5M3 1xPhospho [S212(100)]	A0A1D6K5M3_MAIZE Nuclear transcription factor Y subunit B-2
A0A1D6K5R7; B6TNQ7|22705	0.591938	0.000242573	0.00511668	A0A1D6K5R7	[R].TLGSLTTR.[T]	1xTMT6plex [N-Term];1xPhospho [S4(100)]	A0A1D6K5R7; B6TNQ7	A0A1D6K5R7 [201-208]; B6TNQ7 [198-205]	A0A1D6K5R7 1xPhospho [S204(100)]; B6TNQ7 1xPhospho [S201(100)]	A0A1D6K5R7_MAIZE Ninja-family protein AFP3
A0A1D6K8B6|7497	0.68326	0.000193225	0.00438871	A0A1D6K8B6	[K].SHNVGASSVPGK.[D]	1xTMT6plex [K12];1xTMT6plex [N-Term];1xPhospho [S1(100)]	A0A1D6K8B6	A0A1D6K8B6 [1922-1933]	A0A1D6K8B6 1xPhospho [S1922(100)]	A0A1D6K8B6_MAIZE G2484-1 protein
A0A1D6KAS2|9173	1.40054	0.000196181	0.004416	A0A1D6KAS2	[R].KEVSRHDNATIQR.[N]	1xTMT6plex [K1];1xTMT6plex [N-Term];1xPhospho [S4(100)]	A0A1D6KAS2	A0A1D6KAS2 [171-183]	A0A1D6KAS2 1xPhospho [S174(100)]	A0A1D6KAS2_MAIZE Calmodulin-binding receptor-like cytoplasmic kinase 3
A0A1D6KDF9|12855	0.613755	0.00053178	0.00882802	A0A1D6KDF9	[R].TIDRPGSSSHGPGFTLSTGDFPTLGSEANSQR.[G]	1xTMT6plex [N-Term];1xPhospho [S7(98.9)]	A0A1D6KDF9	A0A1D6KDF9 [149-180]	A0A1D6KDF9 1xPhospho [S155(98.9)]	A0A1D6KDF9_MAIZE Modifier of snc1
A0A1D6KDF9|15142	0.583501	3.77841e-06	0.000310663	A0A1D6KDF9	[R].SAETRPGSSQLSR.[F]	1xTMT6plex [N-Term];2xPhospho [S1(100); S/T]	A0A1D6KDF9	A0A1D6KDF9 [122-134]	A0A1D6KDF9 2xPhospho [S122(100); S/T]	A0A1D6KDF9_MAIZE Modifier of snc1
A0A1D6KEB3|19327	2.12196	7.90575e-06	0.000491105	A0A1D6KEB3	[R].YGHDSLDR.[Q]	1xTMT6plex [N-Term];1xPhospho [S5(100)]	A0A1D6KEB3	A0A1D6KEB3 [311-318]	A0A1D6KEB3 1xPhospho [S315(100)]	A0A1D6KEB3_MAIZE RNA-binding (RRM/RBD/RNP motifs) family protein
A0A1D6KHZ9|20007	1.45674	7.46425e-05	0.00221856	A0A1D6KHZ9	[K].ERPPEREWSGVPER.[R]	1xTMT6plex [N-Term];1xPhospho [S9(100)]	A0A1D6KHZ9	A0A1D6KHZ9 [467-480]	A0A1D6KHZ9 1xPhospho [S475(100)]	A0A1D6KHZ9_MAIZE RNA-binding (RRM/RBD/RNP motifs) family protein
A0A1D6KHZ9|22352	1.40678	8.26801e-05	0.00240004	A0A1D6KHZ9	[R].EWSGVPER.[R]	1xTMT6plex [N-Term];1xPhospho [S3(100)]	A0A1D6KHZ9	A0A1D6KHZ9 [473-480]	A0A1D6KHZ9 1xPhospho [S475(100)]	A0A1D6KHZ9_MAIZE RNA-binding (RRM/RBD/RNP motifs) family protein
A0A1D6KIQ5|20255	0.547598	4.43555e-06	0.00034624	A0A1D6KIQ5	[R].LGGQLSFSSR.[Q]	1xTMT6plex [N-Term];1xPhospho [S9(100)]	A0A1D6KIQ5	A0A1D6KIQ5 [184-193]	A0A1D6KIQ5 1xPhospho [S192(100)]	A0A1D6KIQ5_MAIZE Transcription factor bHLH130
A0A1D6KJP5|7389	1.542	0.000533339	0.00882802	A0A1D6KJP5	[K].DNVSPPVKPGSPTKDKDGSGQQDWNSPAR.[L]	3xTMT6plex [K8; K14; K16];1xTMT6plex [N-Term];1xPhospho [S11(100)]	A0A1D6KJP5	A0A1D6KJP5 [953-981]	A0A1D6KJP5 1xPhospho [S963(99.4)]	A0A1D6KJP5_MAIZE FK506-binding protein 2-1
A0A1D6KJQ7|1323	1.73601	2.94805e-05	0.00113931	A0A1D6KJQ7	[K].GASRGNETPTR.[G]	1xTMT6plex [N-Term];1xPhospho [S3(100)]	A0A1D6KJQ7	A0A1D6KJQ7 [156-166]	A0A1D6KJQ7 1xPhospho [S158(100)]	A0A1D6KJQ7_MAIZE RPM1-interacting protein 4
A0A1D6KKX7|14233	1.44296	2.22078e-05	0.000932126	A0A1D6KKX7	[R].SQSDIPFGFAQLSPPLPPPAPVKR.[E]	1xTMT6plex [K23];1xTMT6plex [N-Term];1xPhospho [S13(100)]	A0A1D6KKX7	A0A1D6KKX7 [133-156]	A0A1D6KKX7 1xPhospho [S145(100)]	A0A1D6KKX7_MAIZE DNA binding protein
A0A1D6KKX7|16413	0.295352	1.26297e-10	1.56911e-06	A0A1D6KKX7	[R].SQSDIPFGFAQLSPPLPPPAPVKR.[E]	1xTMT6plex [K23];1xTMT6plex [N-Term];1xPhospho [S]	A0A1D6KKX7	A0A1D6KKX7 [133-156]	NA	A0A1D6KKX7_MAIZE DNA binding protein
A0A1D6KKX7|16684	0.303732	1.36952e-08	2.10123e-05	A0A1D6KKX7	[R].SQSDIPFGFAQLSPPLPPPAPVK.[R]	1xTMT6plex [K23];1xTMT6plex [N-Term];2xPhospho [S13(100); S]	A0A1D6KKX7	A0A1D6KKX7 [133-155]	A0A1D6KKX7 2xPhospho [S145(100); S]	A0A1D6KKX7_MAIZE DNA binding protein
A0A1D6KKX7|17211	0.456739	2.33449e-08	2.10123e-05	A0A1D6KKX7	[R].SLSIDSFMGK.[L]	1xOxidation [M8];1xTMT6plex [K10];1xTMT6plex [N-Term];1xPhospho [S3(100)]	A0A1D6KKX7	A0A1D6KKX7 [243-252]	A0A1D6KKX7 1xPhospho [S245(100)]	A0A1D6KKX7_MAIZE DNA binding protein
A0A1D6KKX7|17724	0.280788	3.66539e-10	1.66939e-06	A0A1D6KKX7	[R].SQSDIPFGFAQLSPPLPPPAPVKR.[E]	1xTMT6plex [K23];1xTMT6plex [N-Term];1xPhospho [S3(99.5)]	A0A1D6KKX7	A0A1D6KKX7 [133-156]	A0A1D6KKX7 1xPhospho [S135(100)]	A0A1D6KKX7_MAIZE DNA binding protein
A0A1D6KKX7|19463	0.294331	7.04304e-08	3.16134e-05	A0A1D6KKX7	[R].SQSDIPFGFAQLSPPLPPPAPVK.[R]	1xTMT6plex [K23];1xTMT6plex [N-Term];1xPhospho [S3(100)]	A0A1D6KKX7	A0A1D6KKX7 [133-155]	A0A1D6KKX7 1xPhospho [S135(100)]	A0A1D6KKX7_MAIZE DNA binding protein
A0A1D6KKX7|19561	0.303085	4.03105e-10	1.66939e-06	A0A1D6KKX7	[R].SLSIDSFMGK.[L]	1xTMT6plex [K10];1xTMT6plex [N-Term];1xPhospho [S3(100)]	A0A1D6KKX7	A0A1D6KKX7 [243-252]	A0A1D6KKX7 1xPhospho [S245(100)]	A0A1D6KKX7_MAIZE DNA binding protein
A0A1D6KKX7|2009	0.612141	1.2266e-05	0.000651731	A0A1D6KKX7	[R].RSQSDIPFGFAQLSPPLPPPAPVK.[R]	1xTMT6plex [K24];1xTMT6plex [N-Term];1xPhospho [S]	A0A1D6KKX7	A0A1D6KKX7 [132-155]	NA	A0A1D6KKX7_MAIZE DNA binding protein
A0A1D6KKX7|20152	0.382405	2.94821e-08	2.10123e-05	A0A1D6KKX7	[R].SQSDIPFGFAQLSPPLPPPAPVK.[R]	1xTMT6plex [K23];1xTMT6plex [N-Term];2xPhospho [S3(99.6); S13(100)]	A0A1D6KKX7	A0A1D6KKX7 [133-155]	A0A1D6KKX7 2xPhospho [S135(99.6); S145(100)]	A0A1D6KKX7_MAIZE DNA binding protein
A0A1D6KKX7|21641	1.52814	1.47135e-05	0.000703078	A0A1D6KKX7	[R].SQSDIPFGFAQLSPPLPPPAPVK.[R]	1xTMT6plex [K23];1xTMT6plex [N-Term];1xPhospho [S13(100)]	A0A1D6KKX7	A0A1D6KKX7 [133-155]	A0A1D6KKX7 1xPhospho [S145(100)]	A0A1D6KKX7_MAIZE DNA binding protein
A0A1D6KKX7|22235	0.278872	1.78104e-09	5.53191e-06	A0A1D6KKX7	[R].SQSDIPFGFAQLSPPLPPPAPVK.[R]	1xTMT6plex [K23];1xTMT6plex [N-Term];1xPhospho [S]	A0A1D6KKX7	A0A1D6KKX7 [133-155]	NA	A0A1D6KKX7_MAIZE DNA binding protein
A0A1D6KNK5|12466	1.4123	0.000461582	0.00805434	A0A1D6KNK5	[R].ASSAASPEALTR.[A]	1xTMT6plex [N-Term];2xPhospho [S3(99.6); S6(100)]	A0A1D6KNK5	A0A1D6KNK5 [118-129]	A0A1D6KNK5 2xPhospho [S120(99.6); S123(100)]	A0A1D6KNK5_MAIZE DUF761 domain protein
A0A1D6KNK5|15306	1.55686	5.23615e-05	0.00169854	A0A1D6KNK5	[R].QVSLQLR.[Y]	1xTMT6plex [N-Term];1xPhospho [S3(100)]	A0A1D6KNK5	A0A1D6KNK5 [168-174]	A0A1D6KNK5 1xPhospho [S170(100)]	A0A1D6KNK5_MAIZE DUF761 domain protein
A0A1D6KNK5|19120	1.91913	1.36018e-06	0.000159423	A0A1D6KNK5	[R].SASLGTATTR.[T]	1xTMT6plex [N-Term];1xPhospho [S3(100)]	A0A1D6KNK5	A0A1D6KNK5 [104-113]	A0A1D6KNK5 1xPhospho [S106(100)]	A0A1D6KNK5_MAIZE DUF761 domain protein
A0A1D6KR80|12055	0.532132	2.40764e-05	0.000986625	A0A1D6KR80	[R].VPTMTDDK.[I]	1xTMT6plex [K8];1xTMT6plex [N-Term];1xPhospho [T3(100)]	A0A1D6KR80	A0A1D6KR80 [10-17]	A0A1D6KR80 1xPhospho [T12(100)]	A0A1D6KR80_MAIZE Copper transport protein family
A0A1D6KR80|17057	0.452453	1.21121e-07	3.76201e-05	A0A1D6KR80	[R].VPTMTDDKIK.[Q]	1xOxidation [M4];2xTMT6plex [K8; K10];1xTMT6plex [N-Term];1xPhospho [T3(100)]	A0A1D6KR80	A0A1D6KR80 [10-19]	A0A1D6KR80 1xPhospho [T12(100)]	A0A1D6KR80_MAIZE Copper transport protein family
A0A1D6KR80|19439	0.401511	2.69631e-07	6.44211e-05	A0A1D6KR80	[R].VPTMTDDKIK.[Q]	2xTMT6plex [K8; K10];1xTMT6plex [N-Term];1xPhospho [T3(100)]	A0A1D6KR80	A0A1D6KR80 [10-19]	A0A1D6KR80 1xPhospho [T12(100)]	A0A1D6KR80_MAIZE Copper transport protein family
A0A1D6KS02|17318	0.548438	3.22526e-07	7.06554e-05	A0A1D6KS02	[R].EPSDAYPVDYFSK.[R]	1xTMT6plex [K13];1xTMT6plex [N-Term];1xPhospho [S3(100)]	A0A1D6KS02	A0A1D6KS02 [683-695]	A0A1D6KS02 1xPhospho [S685(100)]	A0A1D6KS02_MAIZE Nucleic acid binding protein
A0A1D6KZ63|7825	1.47172	5.41156e-05	0.00174183	A0A1D6KZ63	[R].KTYDPVPAPAPEVEPPATTKPQPSLGAVQR.[L]	2xTMT6plex [K1; K20];1xTMT6plex [N-Term];1xPhospho [S24(100)]	A0A1D6KZ63	A0A1D6KZ63 [170-199]	A0A1D6KZ63 1xPhospho [S193(100)]	A0A1D6KZ63_MAIZE HSP20-like chaperones superfamily protein
A0A1D6L0C8; A0A1D6GK17|15484	0.629736	1.9807e-05	0.000863447	A0A1D6L0C8	[K].AAILNQFQQQQQALLSPINTGVYSPK.[GA]	1xTMT6plex [K26];1xTMT6plex [N-Term];1xPhospho [S24(100)]	A0A1D6L0C8; A0A1D6GK17	A0A1D6L0C8 [527-552]; A0A1D6GK17 [527-552]	A0A1D6L0C8 1xPhospho [S550(100)]; A0A1D6GK17 1xPhospho [S550(100)]	A0A1D6L0C8_MAIZE Zinc finger CCCH domain-containing protein 30
A0A1D6L0C8; A0A1D6GK17|2120	1.59459	3.48159e-05	0.00128736	A0A1D6L0C8	[R].STNSISSPVSSPTAEDAR.[S]	1xTMT6plex [N-Term];1xPhospho [S/T]	A0A1D6L0C8; A0A1D6GK17	A0A1D6L0C8 [202-219]; A0A1D6GK17 [202-219]	NA	A0A1D6L0C8_MAIZE Zinc finger CCCH domain-containing protein 30
A0A1D6L0C8|13587	0.53447	1.76475e-05	0.000791525	A0A1D6L0C8	[R].ASALGSPLSSSWSK.[W]	1xTMT6plex [K14];1xTMT6plex [N-Term];1xPhospho [S6(100)]	A0A1D6L0C8	A0A1D6L0C8 [622-635]	A0A1D6L0C8 1xPhospho [S627(100)]	A0A1D6L0C8_MAIZE Zinc finger CCCH domain-containing protein 30
A0A1D6L3D6|11044	0.520266	1.36849e-07	4.14687e-05	A0A1D6L3D6	[K].ASAIAPTILETGKSFTAK.[G]	2xTMT6plex [K13; K18];1xTMT6plex [N-Term];1xPhospho [T/S]	A0A1D6L3D6	A0A1D6L3D6 [154-171]	NA	A0A1D6L3D6_MAIZE Uncharacterized protein
A0A1D6L3D6|12628	0.558213	1.70671e-07	4.93119e-05	A0A1D6L3D6	[K].ASAIAPTILETGKSFTAK.[G]	2xTMT6plex [K13; K18];1xTMT6plex [N-Term];1xPhospho [T11(99.6)]	A0A1D6L3D6	A0A1D6L3D6 [154-171]	A0A1D6L3D6 1xPhospho [T164(99.5)]	A0A1D6L3D6_MAIZE Uncharacterized protein
A0A1D6L3D6|16494	0.571885	6.65022e-07	0.000102766	A0A1D6L3D6	[K].ASAIAPTILETGKSFTAK.[G]	2xTMT6plex [K13; K18];1xTMT6plex [N-Term];1xPhospho [S14(99.7)]	A0A1D6L3D6	A0A1D6L3D6 [154-171]	A0A1D6L3D6 1xPhospho [S167(100)]	A0A1D6L3D6_MAIZE Uncharacterized protein
A0A1D6L478|5617	1.40048	7.11267e-05	0.00214485	A0A1D6L478	[K].KTSGGGVSAVDQNVSGSAITER.[N]	1xTMT6plex [K1];1xTMT6plex [N-Term];1xPhospho [S15(99.6)]	A0A1D6L478	A0A1D6L478 [468-489]	A0A1D6L478 1xPhospho [S482(99.6)]	A0A1D6L478_MAIZE Acyl-CoA N-acyltransferase with RING/FYVE/PHD-type zinc finger protein
A0A1D6L6Z4|11380	0.687395	4.05344e-05	0.00143476	A0A1D6L6Z4	[K].SNMMSSFR.[D]	1xTMT6plex [N-Term];1xPhospho [S6(99.5)]	A0A1D6L6Z4	A0A1D6L6Z4 [364-371]	A0A1D6L6Z4 1xPhospho [S369(99.5)]	A0A1D6L6Z4_MAIZE Nuclear pore complex protein NUP1
A0A1D6L6Z4|19503	0.583414	3.82577e-06	0.000310663	A0A1D6L6Z4	[R].SQSLHVGGR.[Q]	1xTMT6plex [N-Term];1xPhospho [S3(100)]	A0A1D6L6Z4	A0A1D6L6Z4 [329-337]	A0A1D6L6Z4 1xPhospho [S331(100)]	A0A1D6L6Z4_MAIZE Nuclear pore complex protein NUP1
A0A1D6L6Z4|20294	0.638042	1.03141e-06	0.00013926	A0A1D6L6Z4	[R].SVPPIVQTPLELR.[N]	1xTMT6plex [N-Term];1xPhospho [S1(100)]	A0A1D6L6Z4	A0A1D6L6Z4 [268-280]	A0A1D6L6Z4 1xPhospho [S268(100)]	A0A1D6L6Z4_MAIZE Nuclear pore complex protein NUP1
A0A1D6L6Z4|2155	0.620641	4.45333e-05	0.0015172	A0A1D6L6Z4	[K].LLVGSSQSLRPLESQK.[N]	1xTMT6plex [K16];1xTMT6plex [N-Term];1xPhospho [S]	A0A1D6L6Z4	A0A1D6L6Z4 [406-421]	NA	A0A1D6L6Z4_MAIZE Nuclear pore complex protein NUP1
A0A1D6LBZ9|3464	0.688473	0.000259613	0.00534897	A0A1D6LBZ9	[K].VVAPTPEQITAIK.[A]	1xTMT6plex [K13];1xTMT6plex [N-Term];1xPhospho [T5(100)]	A0A1D6LBZ9	A0A1D6LBZ9 [198-210]	A0A1D6LBZ9 1xPhospho [T202(100)]	A0A1D6LBZ9_MAIZE Inactive protein FRIGIDA
A0A1D6LER3; C4JBS8|18841	0.537791	1.04255e-05	0.000580835	A0A1D6LER3	[K].YTSDVNIVSNASCTTNCLAPLAK.[V]	2xCarbamidomethyl [C13; C17];1xTMT6plex [K23];1xTMT6plex [N-Term];1xPhospho [T/S/Y]	A0A1D6LER3; C4JBS8	A0A1D6LER3 [142-164]; C4JBS8 [142-164]	NA	A0A1D6LER3_MAIZE Glyceraldehyde-3-phosphate dehydrogenase
A0A1D6LGF9|10737	0.536622	6.63486e-06	0.000447998	A0A1D6LGF9	[R].GQSPAPAPAPAEPDVSWVNSLVK.[D]	1xTMT6plex [K23];1xTMT6plex [N-Term];1xPhospho [S3(100)]	A0A1D6LGF9	A0A1D6LGF9 [559-581]	A0A1D6LGF9 1xPhospho [S561(100)]	A0A1D6LGF9_MAIZE Zinc finger CCCH domain-containing protein 29
A0A1D6LGW9|2511	0.653372	0.00015094	0.00368424	A0A1D6LGW9	[K].TGGNETDSTGVTPTRTPTER.[S]	1xTMT6plex [N-Term];1xPhospho [T16(99.6)]	A0A1D6LGW9	A0A1D6LGW9 [83-102]	A0A1D6LGW9 1xPhospho [T98(99.6)]	A0A1D6LGW9_MAIZE Interactor of constitutive active ROPs 3
A0A1D6LH52|3137	1.50782	9.51775e-06	0.000549993	A0A1D6LH52	[R].SRSPQDQVMSPPPKDNGDR.[N]	1xOxidation [M9];1xTMT6plex [K14];1xTMT6plex [N-Term];3xPhospho [S1(100); S3(100); S10(100)]	A0A1D6LH52	A0A1D6LH52 [272-290]	A0A1D6LH52 3xPhospho [S272(100); S274(100); S281(100)]	A0A1D6LH52_MAIZE Serine/arginine-rich splicing factor RS2Z32
A0A1D6LHK3|13794	0.5528	6.64783e-07	0.000102766	A0A1D6LHK3	[R].ILSSMSR.[R]	1xTMT6plex [N-Term];1xPhospho [S4(99.6)]	A0A1D6LHK3	A0A1D6LHK3 [30-36]	A0A1D6LHK3 1xPhospho [S33(99.6)]	A0A1D6LHK3_MAIZE Inorganic diphosphatase
A0A1D6LHK3|18592	0.498993	5.94548e-08	2.96439e-05	A0A1D6LHK3	[R].ILSSMSR.[R]	1xTMT6plex [N-Term];1xPhospho [S]	A0A1D6LHK3	A0A1D6LHK3 [30-36]	NA	A0A1D6LHK3_MAIZE Inorganic diphosphatase
A0A1D6LHK3|19046	0.464121	2.11881e-07	5.60088e-05	A0A1D6LHK3	[R].ILSSMSR.[R]	1xTMT6plex [N-Term];1xPhospho [S3(99.7)]	A0A1D6LHK3	A0A1D6LHK3 [30-36]	A0A1D6LHK3 1xPhospho [S32(99.7)]	A0A1D6LHK3_MAIZE Inorganic diphosphatase
A0A1D6LIR7|20082	0.612179	4.07776e-06	0.000324757	A0A1D6LIR7	[K].DQNPSFK.[D]	1xTMT6plex [K7];1xTMT6plex [N-Term];1xPhospho [S5(100)]	A0A1D6LIR7	A0A1D6LIR7 [455-461]	A0A1D6LIR7 1xPhospho [S459(100)]	A0A1D6LIR7_MAIZE Uncharacterized protein
A0A1D6LIR7|21806	0.588122	2.77535e-06	0.000261148	A0A1D6LIR7	[K].DQNPSFKDLIK.[S]	2xTMT6plex [K7; K11];1xTMT6plex [N-Term];1xPhospho [S5(100)]	A0A1D6LIR7	A0A1D6LIR7 [455-465]	A0A1D6LIR7 1xPhospho [S459(100)]	A0A1D6LIR7_MAIZE Uncharacterized protein
A0A1D6LIW1; A0A1D6FUE5|14952	0.693938	0.000137455	0.00345697	A0A1D6LIW1	[R].IFTMDRPAGLGSSAPSLRPTAPR.[Q]	1xTMT6plex [N-Term];1xPhospho [S16(100)]	A0A1D6LIW1; A0A1D6FUE5	A0A1D6LIW1 [538-560]; A0A1D6FUE5 [221-243]	A0A1D6LIW1 1xPhospho [S553(100)]; A0A1D6FUE5 1xPhospho [S236(100)]	A0A1D6LIW1_MAIZE Translocase of chloroplast 159 chloroplastic
A0A1D6LN85|8322	0.681262	0.000108034	0.00291779	A0A1D6LN85	[K].EKSLVIAEK.[G]	2xTMT6plex [K2; K9];1xTMT6plex [N-Term];1xPhospho [S3(100)]	A0A1D6LN85	A0A1D6LN85 [135-143]	A0A1D6LN85 1xPhospho [S137(100)]	A0A1D6LN85_MAIZE p53 and DNA damage-regulated protein 1
A0A1D6LPD2|3479	1.549	0.000187141	0.00431362	A0A1D6LPD2	[K].EQGSIGITANDDPYNGNEMSPSDQR.[Q]	1xTMT6plex [N-Term];2xPhospho [S20(99.5); Y/S/T]	A0A1D6LPD2	A0A1D6LPD2 [290-314]	A0A1D6LPD2 2xPhospho [S309(99.5); Y/S/T]	A0A1D6LPD2_MAIZE Zinc finger CCCH domain-containing protein 40
A0A1D6LPD2|7313	1.64691	5.07522e-06	0.000371128	A0A1D6LPD2	[K].EQGSIGITANDDPYNGNEMSPSDQR.[Q]	1xOxidation [M19];1xTMT6plex [N-Term];2xPhospho [Y14(99.3); S20(99.3)]	A0A1D6LPD2	A0A1D6LPD2 [290-314]	A0A1D6LPD2 2xPhospho [Y303(99.3); S309(99.3)]	A0A1D6LPD2_MAIZE Zinc finger CCCH domain-containing protein 40
A0A1D6LS14|21802	1.42944	8.45974e-05	0.0024386	A0A1D6LS14	[R].SESLKQQK.[K]	2xTMT6plex [K5; K8];1xTMT6plex [N-Term];1xPhospho [S3(100)]	A0A1D6LS14	A0A1D6LS14 [375-382]	A0A1D6LS14 1xPhospho [S377(100)]	A0A1D6LS14_MAIZE E3 ubiquitin-protein ligase RGLG1
A0A1D6LUI6|21673	0.646983	5.89886e-06	0.000411727	A0A1D6LUI6	[R].KLASQNSGQWK.[F]	2xTMT6plex [K1; K11];1xTMT6plex [N-Term];1xPhospho [S7(100)]	A0A1D6LUI6	A0A1D6LUI6 [308-318]	A0A1D6LUI6 1xPhospho [S314(100)]	A0A1D6LUI6_MAIZE Smr domain containing protein
A0A1D6LUI6|22190	0.601668	4.35688e-05	0.00150361	A0A1D6LUI6	[K].LASQNSGQWK.[F]	1xTMT6plex [K10];1xTMT6plex [N-Term];1xPhospho [S6(100)]	A0A1D6LUI6	A0A1D6LUI6 [309-318]	A0A1D6LUI6 1xPhospho [S314(100)]	A0A1D6LUI6_MAIZE Smr domain containing protein
A0A1D6LUR9|21695	0.482969	8.14298e-08	3.35696e-05	A0A1D6LUR9	[R].AESPTAGSVYGK.[E]	1xTMT6plex [K12];1xTMT6plex [N-Term];1xPhospho [S3(100)]	A0A1D6LUR9	A0A1D6LUR9 [1039-1050]	A0A1D6LUR9 1xPhospho [S1041(100)]	A0A1D6LUR9_MAIZE Calcium-binding EF hand family protein
A0A1D6LW38; A0A1D6NRB6|6116	0.651038	2.58661e-05	0.00103657	A0A1D6LW38	[R].SGALLPTTSKPK.[A]	2xTMT6plex [K10; K12];1xTMT6plex [N-Term];1xPhospho [T/S]	A0A1D6LW38; A0A1D6NRB6	A0A1D6LW38 [12-23]; A0A1D6NRB6 [12-23]	NA	A0A1D6LW38_MAIZE Alpha-mannosidase
A0A1D6LW38; A0A1D6NRB6|9123	0.665177	1.26203e-05	0.000657554	A0A1D6LW38	[R].SGALLPTTSKPK.[A]	2xTMT6plex [K10; K12];1xTMT6plex [N-Term];1xPhospho [S9(100)]	A0A1D6LW38; A0A1D6NRB6	A0A1D6LW38 [12-23]; A0A1D6NRB6 [12-23]	A0A1D6LW38 1xPhospho [S20(100)]; A0A1D6NRB6 1xPhospho [S20(100)]	A0A1D6LW38_MAIZE Alpha-mannosidase
A0A1D6LXR0; K7W8A6|16535	0.635856	0.000123405	0.00323456	A0A1D6LXR0	[R].LSISGQQNGGGHGVR.[S]	1xTMT6plex [N-Term];1xPhospho [S4(100)]	A0A1D6LXR0; K7W8A6	A0A1D6LXR0 [575-589]; K7W8A6 [528-542]	A0A1D6LXR0 1xPhospho [S578(100)]; K7W8A6 1xPhospho [S531(100)]	A0A1D6LXR0_MAIZE 65-kDa microtubule-associated protein 1
A0A1D6LXR0; K7W8A6|17820	0.287544	1.0151e-06	0.000138588	A0A1D6LXR0	[R].VSPNRPASSK.[K]	1xTMT6plex [K10];1xTMT6plex [N-Term];1xPhospho [S]	A0A1D6LXR0; K7W8A6	A0A1D6LXR0 [545-554]; K7W8A6 [498-507]	NA	A0A1D6LXR0_MAIZE 65-kDa microtubule-associated protein 1
A0A1D6LXR0; K7W8A6|18305	0.207887	5.60742e-08	2.96439e-05	A0A1D6LXR0	[R].VSPNRPASSKK.[A]	2xTMT6plex [K10; K11];1xTMT6plex [N-Term];1xPhospho [S8(100)]	A0A1D6LXR0; K7W8A6	A0A1D6LXR0 [545-555]; K7W8A6 [498-508]	A0A1D6LXR0 1xPhospho [S552(100)]; K7W8A6 1xPhospho [S505(100)]	A0A1D6LXR0_MAIZE 65-kDa microtubule-associated protein 1
A0A1D6LZH0; K7W6Q4|8551	1.55277	0.000132611	0.00339004	A0A1D6LZH0	[R].ASTRDSSPVRR.[T]	1xTMT6plex [N-Term];2xPhospho [S/T]	A0A1D6LZH0; K7W6Q4	A0A1D6LZH0 [129-139]; K7W6Q4 [36-46]	A0A1D6LZH0 2xPhospho [T131(98.8); S]; K7W6Q4 2xPhospho [T38(98.8); S]	A0A1D6LZH0_MAIZE Pre-mRNA-splicing factor 38
A0A1D6MB54|21444	0.60711	5.20746e-05	0.0016981	A0A1D6MB54	[K].VTSSTVETSK.[V]	1xTMT6plex [K10];1xTMT6plex [N-Term];1xPhospho [S3(99.4)]	A0A1D6MB54	A0A1D6MB54 [343-352]	A0A1D6MB54 1xPhospho [S345(99.8)]	A0A1D6MB54_MAIZE Calmodulin binding protein isoform 1
A0A1D6MB54|23176	0.483509	1.0353e-05	0.000579397	A0A1D6MB54	[R].KVTSSTVETSK.[V]	2xTMT6plex [K1; K11];1xTMT6plex [N-Term];1xPhospho [S4(99.4)]	A0A1D6MB54	A0A1D6MB54 [342-352]	A0A1D6MB54 1xPhospho [S345(100)]	A0A1D6MB54_MAIZE Calmodulin binding protein isoform 1
A0A1D6MB54|7253	0.654938	0.000126896	0.00329822	A0A1D6MB54	[R].KVTSSTVETSK.[V]	2xTMT6plex [K1; K11];1xTMT6plex [N-Term];1xPhospho [T/S]	A0A1D6MB54	A0A1D6MB54 [342-352]	NA	A0A1D6MB54_MAIZE Calmodulin binding protein isoform 1
A0A1D6MBD9|22001	0.692642	3.3572e-05	0.0012488	A0A1D6MBD9	[R].LNSLLNYK.[E]	1xTMT6plex [K8];1xTMT6plex [N-Term];1xPhospho [S3(100)]	A0A1D6MBD9	A0A1D6MBD9 [568-575]	A0A1D6MBD9 1xPhospho [S570(100)]	A0A1D6MBD9_MAIZE AT5g56980/MHM17_10-like protein
A0A1D6MBD9|22754	0.712929	0.000531688	0.00882802	A0A1D6MBD9	[R].TSSVLDR.[L]	1xTMT6plex [N-Term];1xPhospho [S3(100)]	A0A1D6MBD9	A0A1D6MBD9 [193-199]; [335-341]; [468-474]	A0A1D6MBD9 1xPhospho [S195(100)]; 1xPhospho [S337(100)]; 1xPhospho [S470(100)]	A0A1D6MBD9_MAIZE AT5g56980/MHM17_10-like protein
A0A1D6MEW4|3072	2.084	0.000324616	0.00611992	A0A1D6MEW4	[K].AADDDDDDEEEEEEEETTDDDEKQPAAK.[T]	2xTMT6plex [K23; K28];1xTMT6plex [N-Term];2xPhospho [T17(100); T18(100)]	A0A1D6MEW4	A0A1D6MEW4 [45-72]	A0A1D6MEW4 2xPhospho [T61(100); T62(100)]	A0A1D6MEW4_MAIZE Glutaredoxin family protein
A0A1D6MEW4|9373	1.88615	0.0004659	0.00810691	A0A1D6MEW4	[K].AADDDDDDEEEEEEEETTDDDEKQPAAK.[T]	2xTMT6plex [K23; K28];1xTMT6plex [N-Term];1xPhospho [T18(99.3)]	A0A1D6MEW4	A0A1D6MEW4 [45-72]	A0A1D6MEW4 1xPhospho [T62(99.7)]	A0A1D6MEW4_MAIZE Glutaredoxin family protein
A0A1D6MEZ6|13080	1.50301	0.00055841	0.00911654	A0A1D6MEZ6	[K].EEPKEEPAAEATSREVAVEEK.[K]	2xTMT6plex [K4; K21];1xTMT6plex [N-Term];1xPhospho [S13(99.3)]	A0A1D6MEZ6	A0A1D6MEZ6 [187-207]	A0A1D6MEZ6 1xPhospho [S199(99.6)]	A0A1D6MEZ6_MAIZE Plasma membrane-associated cation-binding protein 1
A0A1D6MEZ6|20065	1.53485	4.13259e-05	0.00145037	A0A1D6MEZ6	[K].VAPFIPKEEPKEEPAAEATSR.[E]	2xTMT6plex [K7; K11];1xTMT6plex [N-Term];1xPhospho [T19(99.4)]	A0A1D6MEZ6	A0A1D6MEZ6 [180-200]	A0A1D6MEZ6 1xPhospho [T198(99.5)]	A0A1D6MEZ6_MAIZE Plasma membrane-associated cation-binding protein 1
A0A1D6MF05|23016	0.686435	7.1524e-06	0.000467691	A0A1D6MF05	[R].SLTTESER.[Y]	1xTMT6plex [N-Term];1xPhospho [T3(100)]	A0A1D6MF05	A0A1D6MF05 [211-218]	A0A1D6MF05 1xPhospho [T213(100)]	A0A1D6MF05_MAIZE VHS domain-containing protein
A0A1D6MF16|7527	0.673604	0.000501288	0.0085256	A0A1D6MF16	[K].RQSPVQR.[W]	1xTMT6plex [N-Term];1xPhospho [S3(100)]	A0A1D6MF16	A0A1D6MF16 [60-66]	A0A1D6MF16 1xPhospho [S62(100)]	A0A1D6MF16_MAIZE Activating signal cointegrator 1 complex subunit 1
A0A1D6MFE3|18983	0.618029	3.96259e-05	0.00141064	A0A1D6MFE3	[K].GSDAGNGSGSLSR.[L]	1xTMT6plex [N-Term];1xPhospho [S10(100)]	A0A1D6MFE3	A0A1D6MFE3 [621-633]	A0A1D6MFE3 1xPhospho [S630(100)]	A0A1D6MFE3_MAIZE Ethylene insensitive 2
A0A1D6MJP2; A0A1D6FF82|20952	0.420946	4.36431e-08	2.58201e-05	A0A1D6MJP2	[K].LNTGNVFAALESLK.[K]	1xTMT6plex [K14];1xTMT6plex [N-Term];1xPhospho [S12(100)]	A0A1D6MJP2; A0A1D6FF82	A0A1D6MJP2 [16-29]; A0A1D6FF82 [17-30]	A0A1D6MJP2 1xPhospho [S27(100)]; A0A1D6FF82 1xPhospho [S28(100)]	A0A1D6MJP2_MAIZE Uncharacterized protein
A0A1D6MJP2; A0A1D6FF82|22569	0.376624	2.08132e-07	5.60088e-05	A0A1D6MJP2	[K].LNTGNVFAALESLKK.[K]	2xTMT6plex [K14; K15];1xTMT6plex [N-Term];1xPhospho [S12(100)]	A0A1D6MJP2; A0A1D6FF82	A0A1D6MJP2 [16-30]; A0A1D6FF82 [17-31]	A0A1D6MJP2 1xPhospho [S27(100)]; A0A1D6FF82 1xPhospho [S28(100)]	A0A1D6MJP2_MAIZE Uncharacterized protein
A0A1D6MJP2; A0A1D6FF82|5699	0.478554	1.5794e-05	0.000734925	A0A1D6MJP2	[K].LNTGNVFAALESLKKK.[K]	3xTMT6plex [K14; K15; K16];1xTMT6plex [N-Term];1xPhospho [S12(100)]	A0A1D6MJP2; A0A1D6FF82	A0A1D6MJP2 [16-31]; A0A1D6FF82 [17-32]	A0A1D6MJP2 1xPhospho [S27(100)]; A0A1D6FF82 1xPhospho [S28(100)]	A0A1D6MJP2_MAIZE Uncharacterized protein
A0A1D6MJX6|13963	1.50578	0.000412253	0.00745536	A0A1D6MJX6	[K].WLPDVAPPTSSSASGR.[F]	1xTMT6plex [N-Term];1xPhospho [S14(100)]	A0A1D6MJX6	A0A1D6MJX6 [74-89]	A0A1D6MJX6 1xPhospho [S87(100)]	A0A1D6MJX6_MAIZE Phototropic-responsive NPH3 family protein
A0A1D6MK17|14171	0.585587	2.35309e-05	0.000977754	A0A1D6MK17	[R].SSQTFRR.[S]	1xTMT6plex [N-Term];1xPhospho [T4(100)]	A0A1D6MK17	A0A1D6MK17 [7-13]	A0A1D6MK17 1xPhospho [T10(100)]	A0A1D6MK17_MAIZE Uncharacterized protein
A0A1D6MX19|22140	0.708289	0.000326798	0.00614737	A0A1D6MX19	[K].GRPTSSLGK.[E]	1xTMT6plex [K9];1xTMT6plex [N-Term];1xPhospho [T/S]	A0A1D6MX19	A0A1D6MX19 [201-209]	NA	A0A1D6MX19_MAIZE Modifier of snc1
A0A1D6MX80; A0A1D6KD94|17423	0.714099	0.000275635	0.00554389	A0A1D6MX80	[R].SQSVSPR.[R]	1xTMT6plex [N-Term];1xPhospho [S5(100)]	A0A1D6MX80; A0A1D6KD94	A0A1D6MX80 [39-45]; A0A1D6KD94 [39-45]	A0A1D6MX80 1xPhospho [S43(100)]; A0A1D6KD94 1xPhospho [S43(100)]	A0A1D6MX80_MAIZE PAS domain-containing protein tyrosine kinase family protein
A0A1D6MX80|20487	0.701109	7.96607e-05	0.00232872	A0A1D6MX80	[R].LLSGGFEGGQR.[A]	1xTMT6plex [N-Term];1xPhospho [S3(100)]	A0A1D6MX80	A0A1D6MX80 [64-74]	A0A1D6MX80 1xPhospho [S66(100)]	A0A1D6MX80_MAIZE PAS domain-containing protein tyrosine kinase family protein
A0A1D6MYW4|16986	0.675642	9.39634e-05	0.00263522	A0A1D6MYW4	[R].NSLHVNLGELLKPTET.[-]	1xTMT6plex [K12];1xTMT6plex [N-Term];1xPhospho [S2(100)]	A0A1D6MYW4	A0A1D6MYW4 [252-267]	A0A1D6MYW4 1xPhospho [S253(100)]	A0A1D6MYW4_MAIZE CPK21
A0A1D6N2E5|11213	0.69759	6.59981e-05	0.00202459	A0A1D6N2E5	[R].SSSAGRPAVASRPTTTVVPPIK.[T]	1xTMT6plex [K22];1xTMT6plex [N-Term];1xPhospho [S/T]	A0A1D6N2E5	A0A1D6N2E5 [137-158]	NA	A0A1D6N2E5_MAIZE Retrovirus-related Pol polyprotein LINE-1
A0A1D6N2E5|13659	0.589494	0.000238242	0.00505106	A0A1D6N2E5	[R].SGSSTGSSSPGGVSPSHHR.[S]	1xTMT6plex [N-Term];2xPhospho [S1(100); S14(100)]	A0A1D6N2E5	A0A1D6N2E5 [16-34]	A0A1D6N2E5 2xPhospho [S16(100); S29(100)]	A0A1D6N2E5_MAIZE Retrovirus-related Pol polyprotein LINE-1
A0A1D6N2E5|16131	0.455229	1.56483e-05	0.000731042	A0A1D6N2E5	[R].SGSSTGSSSPGGVSPSHHR.[S]	1xTMT6plex [N-Term];2xPhospho [S9(100); S14(100)]	A0A1D6N2E5	A0A1D6N2E5 [16-34]	A0A1D6N2E5 2xPhospho [S24(100); S29(100)]	A0A1D6N2E5_MAIZE Retrovirus-related Pol polyprotein LINE-1
A0A1D6N2E5|17053	0.548819	4.50604e-06	0.000347721	A0A1D6N2E5	[R].SSSTSSAASAAGAPGTSNIR.[R]	1xTMT6plex [N-Term];1xPhospho [S3(100)]	A0A1D6N2E5	A0A1D6N2E5 [35-54]	A0A1D6N2E5 1xPhospho [S37(100)]	A0A1D6N2E5_MAIZE Retrovirus-related Pol polyprotein LINE-1
A0A1D6N2E5|17954	0.621914	6.40093e-07	0.000102766	A0A1D6N2E5	[R].EASTLHDELDMLQEENESVLEK.[L]	1xTMT6plex [K22];1xTMT6plex [N-Term];1xPhospho [S3(99.8)]	A0A1D6N2E5	A0A1D6N2E5 [201-222]	A0A1D6N2E5 1xPhospho [S203(100)]	A0A1D6N2E5_MAIZE Retrovirus-related Pol polyprotein LINE-1
A0A1D6N2E5|22158	0.618999	1.35901e-06	0.000159423	A0A1D6N2E5	[R].SSSAGRPAVASRPTTTVVPPIK.[T]	1xTMT6plex [K22];1xTMT6plex [N-Term];1xPhospho [S3(99.4)]	A0A1D6N2E5	A0A1D6N2E5 [137-158]	A0A1D6N2E5 1xPhospho [S139(100)]	A0A1D6N2E5_MAIZE Retrovirus-related Pol polyprotein LINE-1
A0A1D6N2E5|22535	0.665638	0.000144541	0.00358439	A0A1D6N2E5	[R].SPSPALGR.[N]	1xTMT6plex [N-Term];1xPhospho [S1(100)]	A0A1D6N2E5	A0A1D6N2E5 [119-126]	A0A1D6N2E5 1xPhospho [S119(100)]	A0A1D6N2E5_MAIZE Retrovirus-related Pol polyprotein LINE-1
A0A1D6N2M1|13290	1.50536	1.34113e-05	0.000665264	A0A1D6N2M1	[K].LMLPPPQISDHELEEIAK.[M]	1xTMT6plex [K18];1xTMT6plex [N-Term];1xPhospho [S9(100)]	A0A1D6N2M1	A0A1D6N2M1 [295-312]	A0A1D6N2M1 1xPhospho [S303(100)]	A0A1D6N2M1_MAIZE CDC5 protein
A0A1D6N4D8|16663	0.572929	0.000100501	0.00276856	A0A1D6N4D8	[R].YGSAPGSLLAAIADSVTR.[G]	1xTMT6plex [N-Term];1xPhospho [S3(100)]	A0A1D6N4D8	A0A1D6N4D8 [25-42]	A0A1D6N4D8 1xPhospho [S27(100)]	A0A1D6N4D8_MAIZE BHLH-transcription factor 132
A0A1D6N4D8|21849	0.597235	7.67272e-05	0.00226966	A0A1D6N4D8	[R].HSSSPAGLLSR.[L]	1xTMT6plex [N-Term];1xPhospho [S3(100)]	A0A1D6N4D8	A0A1D6N4D8 [114-124]	A0A1D6N4D8 1xPhospho [S116(100)]	A0A1D6N4D8_MAIZE BHLH-transcription factor 132
A0A1D6N4D8|22731	0.590117	0.00022039	0.00482065	A0A1D6N4D8	[R].AYGGSGEIR.[V]	1xTMT6plex [N-Term];1xPhospho [S5(100)]	A0A1D6N4D8	A0A1D6N4D8 [82-90]	A0A1D6N4D8 1xPhospho [S86(100)]	A0A1D6N4D8_MAIZE BHLH-transcription factor 132
A0A1D6N6G8|4300	1.65344	0.00052373	0.00878113	A0A1D6N6G8	[R].GERLDSLVEK.[S]	1xTMT6plex [K10];1xTMT6plex [N-Term];1xPhospho [S6(100)]	A0A1D6N6G8	A0A1D6N6G8 [240-249]	A0A1D6N6G8 1xPhospho [S245(100)]	A0A1D6N6G8_MAIZE VAMP-like protein YKT61
A0A1D6N7P7|12350	0.696553	0.000100098	0.0027636	A0A1D6N7P7	[K].LNNSTDQGVETPKKDDEK.[K]	3xTMT6plex [K13; K14; K18];1xTMT6plex [N-Term];1xPhospho [T11(100)]	A0A1D6N7P7	A0A1D6N7P7 [762-779]	A0A1D6N7P7 1xPhospho [T772(100)]	A0A1D6N7P7_MAIZE Ypt/Rab-GAP domain of gyp1p superfamily protein
A0A1D6N8B8|5345	0.652142	0.00013479	0.00342461	A0A1D6N8B8	[R].VLGYSSVSSVLR.[S]	1xTMT6plex [N-Term];1xPhospho [S8(100)]	A0A1D6N8B8	A0A1D6N8B8 [427-438]	A0A1D6N8B8 1xPhospho [S434(100)]	A0A1D6N8B8_MAIZE zinc_ribbon_12 domain-containing protein
A0A1D6N949|11940	0.599641	1.06127e-06	0.000140268	A0A1D6N949	[R].KNPFDLPLEQSNDSVVVHAHDILNSGEPATSPR.[R]	1xTMT6plex [K1];1xTMT6plex [N-Term];1xPhospho [S31(99.6)]	A0A1D6N949	A0A1D6N949 [514-546]	A0A1D6N949 1xPhospho [S544(99.6)]	A0A1D6N949_MAIZE Ulp1 protease family C-terminal catalytic domain containing protein expressed
A0A1D6NAM8|15406	0.567355	3.61791e-07	7.41489e-05	A0A1D6NAM8	[K].SATQILR.[V]	1xTMT6plex [N-Term];1xPhospho [T3(100)]	A0A1D6NAM8	A0A1D6NAM8 [867-873]	A0A1D6NAM8 1xPhospho [T869(100)]	A0A1D6NAM8_MAIZE Branched-chain-amino-acid aminotransferase 5 chloroplastic
A0A1D6NC27|21974	1.40285	5.20504e-05	0.0016981	A0A1D6NC27	[R].LLPLFPVVSPR.[M]	1xTMT6plex [N-Term];1xPhospho [S9(100)]	A0A1D6NC27	A0A1D6NC27 [230-240]	A0A1D6NC27 1xPhospho [S238(100)]	A0A1D6NC27_MAIZE DNA-binding WRKY
A0A1D6NE16|10622	0.666414	2.95883e-06	0.000264464	A0A1D6NE16	[K].KASYAMETQSAK.[L]	2xTMT6plex [K1; K12];1xTMT6plex [N-Term];1xPhospho [S3(100)]	A0A1D6NE16	A0A1D6NE16 [272-283]	A0A1D6NE16 1xPhospho [S274(100)]	A0A1D6NE16_MAIZE Protein IQ-DOMAIN 31
A0A1D6NE16|18514	0.667617	1.72967e-05	0.000783452	A0A1D6NE16	[K].ADNNRYSTGEDR.[T]	1xTMT6plex [N-Term];1xPhospho [S7(100)]	A0A1D6NE16	A0A1D6NE16 [31-42]	A0A1D6NE16 1xPhospho [S37(100)]	A0A1D6NE16_MAIZE Protein IQ-DOMAIN 31
A0A1D6NE16|20865	0.702578	3.86999e-05	0.0013977	A0A1D6NE16	[R].KSSFPNK.[S]	2xTMT6plex [K1; K7];1xTMT6plex [N-Term];1xPhospho [S3(100)]	A0A1D6NE16	A0A1D6NE16 [498-504]	A0A1D6NE16 1xPhospho [S500(100)]	A0A1D6NE16_MAIZE Protein IQ-DOMAIN 31
A0A1D6NE16|22965	0.670396	3.24822e-05	0.00122662	A0A1D6NE16	[R].RHSLPSSTK.[S]	1xTMT6plex [K9];1xTMT6plex [N-Term];1xPhospho [S3(100)]	A0A1D6NE16	A0A1D6NE16 [557-565]	A0A1D6NE16 1xPhospho [S559(100)]	A0A1D6NE16_MAIZE Protein IQ-DOMAIN 31
A0A1D6NG08|19447	0.68557	0.000335086	0.00625091	A0A1D6NG08	[R].SISITPEIGDDIVR.[A]	1xTMT6plex [N-Term];1xPhospho [S3(100)]	A0A1D6NG08	A0A1D6NG08 [402-415]	A0A1D6NG08 1xPhospho [S404(100)]	A0A1D6NG08_MAIZE ATP binding protein
A0A1D6NI30|21965	0.60204	7.71384e-06	0.000488963	A0A1D6NI30	[R].TESPAAGHSIGQGPLDLEK.[H]	1xTMT6plex [K19];1xTMT6plex [N-Term];1xPhospho [S3(99.7)]	A0A1D6NI30	A0A1D6NI30 [627-645]	A0A1D6NI30 1xPhospho [S629(100)]	A0A1D6NI30_MAIZE RING-type domain-containing protein
A0A1D6NKR8|10777	1.64076	2.60897e-05	0.0010389	A0A1D6NKR8	[K].VLSTVEK.[A]	1xTMT6plex [K7];1xTMT6plex [N-Term];1xPhospho [S3(99.7)]	A0A1D6NKR8	A0A1D6NKR8 [80-86]	A0A1D6NKR8 1xPhospho [S82(99.7)]	A0A1D6NKR8_MAIZE Uncharacterized protein
A0A1D6NKR8|12805	1.59399	9.78395e-05	0.00270726	A0A1D6NKR8	[K].VLSTVEK.[A]	1xTMT6plex [K7];1xTMT6plex [N-Term];1xPhospho [S/T]	A0A1D6NKR8	A0A1D6NKR8 [80-86]	NA	A0A1D6NKR8_MAIZE Uncharacterized protein
A0A1D6NKR8|21955	1.83835	2.14279e-06	0.000218213	A0A1D6NKR8	[R].KVLSTVEK.[A]	2xTMT6plex [K1; K8];1xTMT6plex [N-Term];1xPhospho [T5(100)]	A0A1D6NKR8	A0A1D6NKR8 [79-86]	A0A1D6NKR8 1xPhospho [T83(100)]	A0A1D6NKR8_MAIZE Uncharacterized protein
A0A1D6NKR8|22697	1.91569	1.95348e-06	0.000202825	A0A1D6NKR8	[K].AEELGLTLSSLEK.[L]	1xTMT6plex [K13];1xTMT6plex [N-Term];1xPhospho [T7(100)]	A0A1D6NKR8	A0A1D6NKR8 [93-105]	A0A1D6NKR8 1xPhospho [T99(100)]	A0A1D6NKR8_MAIZE Uncharacterized protein
A0A1D6NKR8|23072	1.678	7.86637e-06	0.000491105	A0A1D6NKR8	[K].VLSTVEK.[A]	1xTMT6plex [K7];1xTMT6plex [N-Term];1xPhospho [T4(100)]	A0A1D6NKR8	A0A1D6NKR8 [80-86]	A0A1D6NKR8 1xPhospho [T83(100)]	A0A1D6NKR8_MAIZE Uncharacterized protein
A0A1D6NMP6|14000	1.42307	0.000497766	0.00849484	A0A1D6NMP6	[R].DGLASSGKSESGRGSR.[G]	1xTMT6plex [K8];1xTMT6plex [N-Term];2xPhospho [S15(98.2); S]	A0A1D6NMP6	A0A1D6NMP6 [562-577]	A0A1D6NMP6 2xPhospho [S576(99.3); S]	A0A1D6NMP6_MAIZE DEAD-box ATP-dependent RNA helicase 14
A0A1D6NMP6|17095	1.43728	0.000196292	0.004416	A0A1D6NMP6	[R].YSSRDGLASSGK.[S]	1xTMT6plex [K12];1xTMT6plex [N-Term];1xPhospho [S3(99.5)]	A0A1D6NMP6	A0A1D6NMP6 [558-569]	A0A1D6NMP6 1xPhospho [S560(100)]	A0A1D6NMP6_MAIZE DEAD-box ATP-dependent RNA helicase 14
A0A1D6NMP6|20118	2.03591	9.69913e-08	3.39808e-05	A0A1D6NMP6	[R].DGLASSGKSESGR.[G]	1xTMT6plex [K8];1xTMT6plex [N-Term];1xPhospho [S9(99.3)]	A0A1D6NMP6	A0A1D6NMP6 [562-574]	A0A1D6NMP6 1xPhospho [S570(100)]	A0A1D6NMP6_MAIZE DEAD-box ATP-dependent RNA helicase 14
A0A1D6NUV9|12788	0.583703	4.0939e-05	0.00144496	A0A1D6NUV9	[R].VGQPSHGGGGASTASPR.[A]	1xTMT6plex [N-Term];1xPhospho [S15(100)]	A0A1D6NUV9	A0A1D6NUV9 [35-51]	A0A1D6NUV9 1xPhospho [S49(100)]	A0A1D6NUV9_MAIZE Ubiquitin-associated/translation elongation factor EF1B protein
A0A1D6NVF6|15113	0.606984	9.14481e-05	0.00258804	A0A1D6NVF6	[K].ETFDTSDLNASLPAAAAALSAEDR.[A]	1xTMT6plex [N-Term];1xPhospho [S20(100)]	A0A1D6NVF6	A0A1D6NVF6 [6-29]	A0A1D6NVF6 1xPhospho [S25(100)]	A0A1D6NVF6_MAIZE Nucleosome assembly protein 1
A0A1D6P094|5182	1.68219	0.000108205	0.00291779	A0A1D6P094	[K].FEHCKSGDCNGESLER.[S]	2xCarbamidomethyl [C4; C9];1xTMT6plex [K5];1xTMT6plex [N-Term];1xPhospho [S6(100)]	A0A1D6P094	A0A1D6P094 [431-446]	A0A1D6P094 1xPhospho [S436(100)]	A0A1D6P094_MAIZE Protein kinase superfamily protein
A0A1D6P1C9|1081	1.68733	9.66815e-05	0.00268718	A0A1D6P1C9	[R].SSSVRSEKPVR.[R]	1xTMT6plex [K8];1xTMT6plex [N-Term];2xPhospho [S3(99); S6(100)]	A0A1D6P1C9	A0A1D6P1C9 [429-439]	A0A1D6P1C9 2xPhospho [S431(99); S434(100)]	A0A1D6P1C9_MAIZE ATP/GTP-binding protein family
A0A1D6P1C9|12032	1.63117	3.59684e-05	0.00131569	A0A1D6P1C9	[R].SSSVRSEKPVR.[R]	1xTMT6plex [K8];1xTMT6plex [N-Term];2xPhospho [S6(100); S]	A0A1D6P1C9	A0A1D6P1C9 [429-439]	A0A1D6P1C9 2xPhospho [S434(100); S]	A0A1D6P1C9_MAIZE ATP/GTP-binding protein family
A0A1D6P6B1; A0A1D6P658|3827	1.44426	0.000305018	0.00591217	A0A1D6P6B1	[K].RGGSSENSPKNPVPTLSSSK.[FI]	2xTMT6plex [K10; K20];1xTMT6plex [N-Term];2xPhospho [S4(99.4); S8(100)]	A0A1D6P6B1; A0A1D6P658	A0A1D6P6B1 [260-279]; A0A1D6P658 [479-498]	A0A1D6P6B1 2xPhospho [S263(99.4); S267(100)]; A0A1D6P658 2xPhospho [S482(99.4); S486(100)]	A0A1D6P6B1_MAIZE BAH domain
A0A1D6P8A0|14202	0.569055	5.60576e-06	0.000397977	A0A1D6P8A0	[R].ADGQNTGNFLTDRPSTK.[V]	1xTMT6plex [K17];1xTMT6plex [N-Term];1xPhospho [T16(99.7)]	A0A1D6P8A0	A0A1D6P8A0 [109-125]	A0A1D6P8A0 1xPhospho [T124(99.7)]	A0A1D6P8A0_MAIZE Protein SPIRAL1
A0A1D6P8A0|16438	0.559189	2.41415e-05	0.000986625	A0A1D6P8A0	[R].ADGQNTGNFLTDRPSTK.[V]	1xTMT6plex [K17];1xTMT6plex [N-Term];1xPhospho [S/T]	A0A1D6P8A0	A0A1D6P8A0 [109-125]	NA	A0A1D6P8A0_MAIZE Protein SPIRAL1
A0A1D6P8A0|22792	0.500034	2.35194e-06	0.000229189	A0A1D6P8A0	[R].ADGQNTGNFLTDRPSTK.[V]	1xTMT6plex [K17];1xTMT6plex [N-Term];1xPhospho [S15(99.5)]	A0A1D6P8A0	A0A1D6P8A0 [109-125]	A0A1D6P8A0 1xPhospho [S123(100)]	A0A1D6P8A0_MAIZE Protein SPIRAL1
A0A1D6PIA1|12386	0.422012	8.35131e-05	0.00241295	A0A1D6PIA1	[R].QDSKKNPFSWHR.[Y]	2xTMT6plex [K4; K5];1xTMT6plex [N-Term];1xPhospho [S3(100)]	A0A1D6PIA1	A0A1D6PIA1 [167-178]	A0A1D6PIA1 1xPhospho [S169(100)]	A0A1D6PIA1_MAIZE J domain-containing protein required for chloroplast accumulation response 1
A0A1D6PIA1|20401	0.653722	1.81339e-05	0.000810418	A0A1D6PIA1	[R].FRSQSGEK.[K]	1xTMT6plex [K8];1xTMT6plex [N-Term];1xPhospho [S3(100)]	A0A1D6PIA1	A0A1D6PIA1 [185-192]	A0A1D6PIA1 1xPhospho [S187(100)]	A0A1D6PIA1_MAIZE J domain-containing protein required for chloroplast accumulation response 1
A0A1D6PIA1|21024	1.41855	0.000320974	0.00608822	A0A1D6PIA1	[K].NQTDYEDSKSGK.[H]	2xTMT6plex [K9; K12];1xTMT6plex [N-Term];1xPhospho [S8(100)]	A0A1D6PIA1	A0A1D6PIA1 [281-292]	A0A1D6PIA1 1xPhospho [S288(100)]	A0A1D6PIA1_MAIZE J domain-containing protein required for chloroplast accumulation response 1
A0A1D6PIA1|21835	1.55495	1.26195e-05	0.000657554	A0A1D6PIA1	[K].NQTDYEDSKSGK.[H]	2xTMT6plex [K9; K12];1xTMT6plex [N-Term];1xPhospho [S10(100)]	A0A1D6PIA1	A0A1D6PIA1 [281-292]	A0A1D6PIA1 1xPhospho [S290(100)]	A0A1D6PIA1_MAIZE J domain-containing protein required for chloroplast accumulation response 1
A0A1D6PIA1|3423	2.06661	4.40741e-05	0.00151264	A0A1D6PIA1	[R].RVSGNEHR.[S]	1xTMT6plex [N-Term];1xPhospho [S3(100)]	A0A1D6PIA1	A0A1D6PIA1 [23-30]	A0A1D6PIA1 1xPhospho [S25(100)]	A0A1D6PIA1_MAIZE J domain-containing protein required for chloroplast accumulation response 1
A0A1D6PIS4|17744	1.47735	0.000425357	0.00758198	A0A1D6PIS4	[R].SSSQVSDVR.[D]	1xTMT6plex [N-Term];1xPhospho [S3(100)]	A0A1D6PIS4	A0A1D6PIS4 [738-746]	A0A1D6PIS4 1xPhospho [S740(100)]	A0A1D6PIS4_MAIZE Phosphoinositide phosphatase SAC2
A0A1D6PJM8|618	2.38843	0.000310917	0.0059801	A0A1D6PJM8	[R].DHDRERYSR.[S]	1xTMT6plex [N-Term];1xPhospho [S8(100)]	A0A1D6PJM8	A0A1D6PJM8 [302-310]	A0A1D6PJM8 1xPhospho [S309(100)]	A0A1D6PJM8_MAIZE RNA-binding (RRM/RBD/RNP motifs) family protein
A0A1D6PN67|20574	1.42982	3.9108e-05	0.00140023	A0A1D6PN67	[R].EGSGGHEGPGGFGGR.[E]	1xTMT6plex [N-Term];1xPhospho [S3(100)]	A0A1D6PN67	A0A1D6PN67 [1051-1065]	A0A1D6PN67 1xPhospho [S1053(100)]	A0A1D6PN67_MAIZE DEAD-box ATP-dependent RNA helicase 40
A0A1D6PUS5|8201	1.65306	0.000120131	0.00316208	A0A1D6PUS5	[K].SCSENPDGTSGDDGLEEDPNQRPNKK.[K]	1xCarbamidomethyl [C2];2xTMT6plex [K25; K26];1xTMT6plex [N-Term];1xPhospho [S10(98.9)]	A0A1D6PUS5	A0A1D6PUS5 [80-105]	A0A1D6PUS5 1xPhospho [S89(100)]	A0A1D6PUS5_MAIZE Homeobox-leucine zipper protein MERISTEM L1
A0A1D6PVM9|21568	1.50619	0.000204175	0.00452976	A0A1D6PVM9	[R].SPSLEDDPYFSYPNLFSAPKP.[-]	1xTMT6plex [K20];1xTMT6plex [N-Term];1xPhospho [S3(100)]	A0A1D6PVM9	A0A1D6PVM9 [448-468]	A0A1D6PVM9 1xPhospho [S450(100)]	A0A1D6PVM9_MAIZE Regulator of Vps4 activity in the MVB pathway protein
A0A1D6PWW9|14238	0.637562	0.000232054	0.00497934	A0A1D6PWW9	[R].TPSSGDLK.[M]	1xTMT6plex [K8];1xTMT6plex [N-Term];1xPhospho [T1(100)]	A0A1D6PWW9	A0A1D6PWW9 [209-216]	A0A1D6PWW9 1xPhospho [T209(100)]	A0A1D6PWW9_MAIZE AT-hook motif nuclear-localized protein
A0A1D6PY33|20983	0.642447	5.0602e-06	0.000371128	A0A1D6PY33	[R].GRASPVPPLPGQHK.[R]	1xTMT6plex [K14];1xTMT6plex [N-Term];1xPhospho [S4(100)]	A0A1D6PY33	A0A1D6PY33 [22-35]	A0A1D6PY33 1xPhospho [S25(100)]	A0A1D6PY33_MAIZE Putative SERRATE-related C2H2 zinc-finger family protein
A0A1D6PY33|21877	0.66213	5.68903e-06	0.000401594	A0A1D6PY33	[R].ASPVPPLPGQHK.[R]	1xTMT6plex [K12];1xTMT6plex [N-Term];1xPhospho [S2(100)]	A0A1D6PY33	A0A1D6PY33 [24-35]	A0A1D6PY33 1xPhospho [S25(100)]	A0A1D6PY33_MAIZE Putative SERRATE-related C2H2 zinc-finger family protein
A0A1D6Q0L8|21198	1.78057	0.000530484	0.00882802	A0A1D6Q0L8	[R].SPSRSPPPK.[S]	1xTMT6plex [K9];1xTMT6plex [N-Term];3xPhospho [S1(100); S3(100); S5(100)]	A0A1D6Q0L8	A0A1D6Q0L8 [61-69]	A0A1D6Q0L8 3xPhospho [S61(100); S63(100); S65(100)]	A0A1D6Q0L8_MAIZE Serine/arginine-rich splicing factor SR45a
A0A1D6Q5Y2|529	0.591144	3.65284e-05	0.00133088	A0A1D6Q5Y2	[R].GPSPQQPHQHHQQQQQQK.[Q]	1xTMT6plex [K18];1xTMT6plex [N-Term];1xPhospho [S3(100)]	A0A1D6Q5Y2	A0A1D6Q5Y2 [25-42]	A0A1D6Q5Y2 1xPhospho [S27(100)]	A0A1D6Q5Y2_MAIZE Putative DEAD-box ATP-dependent RNA helicase family protein
A0A1D6Q855|18423	0.521462	1.16697e-06	0.000147943	A0A1D6Q855	[K].ASTEEGESEVSKPASR.[V]	1xTMT6plex [K12];1xTMT6plex [N-Term];1xPhospho [S15(100)]	A0A1D6Q855	A0A1D6Q855 [130-145]	A0A1D6Q855 1xPhospho [S144(100)]	A0A1D6Q855_MAIZE Tetratricopeptide repeat (TPR)-like superfamily protein
A0A1D6Q8A0|23405	0.698012	1.12963e-05	0.000615548	A0A1D6Q8A0	[R].SVNAVVEDAK.[M]	1xTMT6plex [K10];1xTMT6plex [N-Term];1xPhospho [S1(100)]	A0A1D6Q8A0	A0A1D6Q8A0 [934-943]	A0A1D6Q8A0 1xPhospho [S934(100)]	A0A1D6Q8A0_MAIZE Protein CROWDED NUCLEI 1
A0A1D6QKL9|20105	0.661795	2.40845e-05	0.000986625	A0A1D6QKL9	[R].VAAAAAPTPGESPRAPEPPPAPAPAASK.[K]	1xTMT6plex [K28];1xTMT6plex [N-Term];1xPhospho [S12(98.9)]	A0A1D6QKL9	A0A1D6QKL9 [191-218]	A0A1D6QKL9 1xPhospho [S202(100)]	A0A1D6QKL9_MAIZE SWIB complex BAF60b domain-containing protein
A0A1D6QKX8|15614	0.444166	6.7e-07	0.000102766	A0A1D6QKX8	[R].STANSGK.[V]	1xTMT6plex [K7];1xTMT6plex [N-Term];1xPhospho [S1(100)]	A0A1D6QKX8	A0A1D6QKX8 [319-325]	A0A1D6QKX8 1xPhospho [S319(100)]	A0A1D6QKX8_MAIZE Protein WVD2-like 4
A0A1D6QKX8|8710	0.663599	0.000281496	0.00560467	A0A1D6QKX8	[R].KSAAAAAAGFSFR.[L]	1xTMT6plex [K1];1xTMT6plex [N-Term];1xPhospho [S11(100)]	A0A1D6QKX8	A0A1D6QKX8 [224-236]	A0A1D6QKX8 1xPhospho [S234(100)]	A0A1D6QKX8_MAIZE Protein WVD2-like 4
A0A1D6QQW5; A0A1D6H7F4|12668	0.656835	2.20308e-06	0.000220734	A0A1D6QQW5	[R].SDGNWGGSR.[S]	1xTMT6plex [N-Term];1xPhospho [S1(100)]	A0A1D6QQW5; A0A1D6H7F4	A0A1D6QQW5 [147-155]; A0A1D6H7F4 [97-105]	A0A1D6QQW5 1xPhospho [S147(100)]; A0A1D6H7F4 1xPhospho [S97(100)]	A0A1D6QQW5_MAIZE Putative ARF GTPase-activating domain family protein isoform 1
A0A1D6QQW5|16820	0.543492	3.79951e-07	7.49287e-05	A0A1D6QQW5	[R].YFEVGDNRSGK.[I]	1xTMT6plex [K11];1xTMT6plex [N-Term];1xPhospho [S9(100)]	A0A1D6QQW5	A0A1D6QQW5 [199-209]	A0A1D6QQW5 1xPhospho [S207(100)]	A0A1D6QQW5_MAIZE Putative ARF GTPase-activating domain family protein isoform 1
A0A1D6QU12|13140	0.709374	1.19481e-05	0.000639842	A0A1D6QU12	[K].AFSALSLSSSSR.[D]	1xTMT6plex [N-Term];1xPhospho [S8(100)]	A0A1D6QU12	A0A1D6QU12 [231-242]	A0A1D6QU12 1xPhospho [S238(100)]	A0A1D6QU12_MAIZE Glutaminase
A0A1Q1BKB5|21422	0.57664	0.000293223	0.00577338	A0A1Q1BKB5	[K].NLSAHPSRK.[Y]	1xTMT6plex [K9];1xTMT6plex [N-Term];1xPhospho [S7(100)]	A0A1Q1BKB5	A0A1Q1BKB5 [492-500]	A0A1Q1BKB5 1xPhospho [S498(100)]	A0A1Q1BKB5_MAIZE La-related protein 1A
A4L9Q6|21669	0.468608	2.80208e-08	2.10123e-05	A4L9Q6	[K].KEEPETPR.[Y]	1xTMT6plex [K1];1xTMT6plex [N-Term];1xPhospho [T6(100)]	A4L9Q6	A4L9Q6 [20-27]	A4L9Q6 1xPhospho [T25(100)]	A4L9Q6_MAIZE Putative splicing factor
A5HEH4|11686	0.679696	4.46955e-05	0.0015172	A5HEH4	[R].GGTSSGAQSGDGEYLK.[V]	1xTMT6plex [K16];1xTMT6plex [N-Term];1xPhospho [S/T/Y]	A5HEH4	A5HEH4 [204-219]	NA	GIF1_MAIZE GRF-interacting factor 1
A5HEH4|17702	0.712285	6.00934e-05	0.00188061	A5HEH4	[R].GGTSSGAQSGDGEYLK.[V]	1xTMT6plex [K16];1xTMT6plex [N-Term];1xPhospho [S5(99.5)]	A5HEH4	A5HEH4 [204-219]	A5HEH4 1xPhospho [S208(99.5)]	GIF1_MAIZE GRF-interacting factor 1
A8DMN5|21895	1.62204	1.00482e-05	0.00056745	A8DMN5	[R].SVDSSKPVSR.[S]	1xTMT6plex [K6];1xTMT6plex [N-Term];1xPhospho [S1(100)]	A8DMN5	A8DMN5 [157-166]	A8DMN5 1xPhospho [S157(100)]	FL1_MAIZE Protein FLOURY 1
B4F7V3|21526	1.47836	0.0002603	0.00535425	B4F7V3	[R].AFGDRSLKK.[H]	2xTMT6plex [K8; K9];1xTMT6plex [N-Term];1xPhospho [S6(100)]	B4F7V3	B4F7V3 [207-215]	B4F7V3 1xPhospho [S212(100)]	B4F7V3_MAIZE Protein-serine/threonine phosphatase
B4F8N3|13595	1.47899	7.84116e-05	0.00230693	B4F8N3	[K].SASACSLASGFSFGSAK.[T]	1xCarbamidomethyl [C5];1xTMT6plex [K17];1xTMT6plex [N-Term];2xPhospho [S3(100); S15(100)]	B4F8N3	B4F8N3 [329-345]	B4F8N3 2xPhospho [S331(100); S343(100)]	B4F8N3_MAIZE 6-phosphofructo-2-kinase/fructose-26-bisphosphatase
B4F8N3|19360	1.71077	7.62014e-07	0.000112706	B4F8N3	[K].SASACSLASGFSFGSAK.[T]	1xCarbamidomethyl [C5];1xTMT6plex [K17];1xTMT6plex [N-Term];2xPhospho [S3(100); S12(100)]	B4F8N3	B4F8N3 [329-345]	B4F8N3 2xPhospho [S331(99.6); S340(100)]	B4F8N3_MAIZE 6-phosphofructo-2-kinase/fructose-26-bisphosphatase
B4F937|7092	1.5091	0.000137951	0.00346244	B4F937	[R].TVSSIEDYSAEGSSDVNDQNVNETSR.[K]	1xTMT6plex [N-Term];1xPhospho [S13(99.6)]	B4F937	B4F937 [135-160]	B4F937 1xPhospho [S147(100)]	B4F937_MAIZE G-box binding factor
B4F957|1356	1.42623	0.000221212	0.00482164	B4F957	[R].KPQVEESYGSGYGSRPQGGEEYGSGGGGYGR.[K]	1xTMT6plex [K1];1xTMT6plex [N-Term];2xPhospho [S10(100); S24(100)]	B4F957	B4F957 [231-261]	B4F957 2xPhospho [S240(100); S254(100)]	B4F957_MAIZE Glycine-rich protein
B4F957|20943	1.48756	7.03691e-05	0.00212717	B4F957	[R].KPQVEESYGSGYGSRPQGGEEYGSGGGGYGR.[K]	1xTMT6plex [K1];1xTMT6plex [N-Term];1xPhospho [S24(100)]	B4F957	B4F957 [231-261]	B4F957 1xPhospho [S254(100)]	B4F957_MAIZE Glycine-rich protein
B4F957|22099	1.53986	6.12672e-06	0.000420544	B4F957	[R].KPQVEESYGSEYGSGFGR.[K]	1xTMT6plex [K1];1xTMT6plex [N-Term];1xPhospho [S10(100)]	B4F957	B4F957 [185-202]	B4F957 1xPhospho [S194(100)]	B4F957_MAIZE Glycine-rich protein
B4F9F9|13714	0.514272	8.80955e-06	0.00052119	B4F9F9	[K].KLTSLASNFISDLDR.[I]	1xTMT6plex [K1];1xTMT6plex [N-Term];1xPhospho [S7(99.5)]	B4F9F9	B4F9F9 [400-414]	B4F9F9 1xPhospho [S406(100)]	B4F9F9_MAIZE ADP-ribosylation factor GTPase-activating protein AGD10
B4F9U2; A0A1D6FVD8|19864	0.534602	7.59806e-06	0.000484094	B4F9U2	[R].ALAYAFSHQWK.[S]	1xTMT6plex [K11];1xTMT6plex [N-Term];1xPhospho [S7(100)]	B4F9U2; A0A1D6FVD8	B4F9U2 [226-236]; A0A1D6FVD8 [235-245]	B4F9U2 1xPhospho [S232(100)]; A0A1D6FVD8 1xPhospho [S241(100)]	B4F9U2_MAIZE IQ-domain 3
B4F9U2; A0A1D6FVD8|20801	0.55515	8.9817e-06	0.00052773	B4F9U2	[K].ESNIDRGSVK.[NS]	1xTMT6plex [K10];1xTMT6plex [N-Term];1xPhospho [S8(100)]	B4F9U2; A0A1D6FVD8	B4F9U2 [277-286]; A0A1D6FVD8 [286-295]	B4F9U2 1xPhospho [S284(100)]; A0A1D6FVD8 1xPhospho [S293(100)]	B4F9U2_MAIZE IQ-domain 3
B4F9U2; A0A1D6FVD8|21807	0.639071	4.617e-05	0.00155452	B4F9U2	[R].SVLSVQSERPR.[R]	1xTMT6plex [N-Term];1xPhospho [S4(100)]	B4F9U2; A0A1D6FVD8	B4F9U2 [361-371]; A0A1D6FVD8 [368-378]	B4F9U2 1xPhospho [S364(100)]; A0A1D6FVD8 1xPhospho [S371(100)]	B4F9U2_MAIZE IQ-domain 3
B4F9U2|10633	0.400185	8.53572e-08	3.35696e-05	B4F9U2	[K].NMSLNLGVGEGEITK.[A]	1xTMT6plex [K15];1xTMT6plex [N-Term];1xPhospho [S3(100)]	B4F9U2	B4F9U2 [287-301]	B4F9U2 1xPhospho [S289(100)]	B4F9U2_MAIZE IQ-domain 3
B4F9U2|17902	0.613513	4.35144e-05	0.00150361	B4F9U2	[R].TATANGAETPEK.[G]	1xTMT6plex [K12];1xTMT6plex [N-Term];1xPhospho [T9(100)]	B4F9U2	B4F9U2 [409-420]	B4F9U2 1xPhospho [T417(100)]	B4F9U2_MAIZE IQ-domain 3
B4F9U2|19068	0.561084	0.000117334	0.00310823	B4F9U2	[R].QSPSTPSAR.[V]	1xTMT6plex [N-Term];1xPhospho [T5(99.5)]	B4F9U2	B4F9U2 [327-335]	B4F9U2 1xPhospho [T331(99.5)]	B4F9U2_MAIZE IQ-domain 3
B4F9U2|20879	0.540959	6.38944e-06	0.000436167	B4F9U2	[R].NGTDKESNIDRGSVK.[N]	2xTMT6plex [K5; K15];1xTMT6plex [N-Term];1xPhospho [S13(100)]	B4F9U2	B4F9U2 [272-286]	B4F9U2 1xPhospho [S284(100)]	B4F9U2_MAIZE IQ-domain 3
B4FAB6|20346	0.635882	0.000322296	0.00609468	B4FAB6	[R].APSSPSPSASSR.[A]	1xTMT6plex [N-Term];1xPhospho [S4(100)]	B4FAB6	B4FAB6 [29-40]	B4FAB6 1xPhospho [S32(100)]	B4FAB6_MAIZE Tetratricopeptide repeat (TPR)-like superfamily protein
B4FAB7|15869	0.573343	8.03574e-07	0.000116088	B4FAB7	[K].RFSVLYNGK.[W]	1xTMT6plex [K9];1xTMT6plex [N-Term];1xPhospho [S3(100)]	B4FAB7	B4FAB7 [137-145]	B4FAB7 1xPhospho [S139(100)]	B4FAB7_MAIZE CBS domain-containing protein CBSX6
B4FAP0|19687	0.621132	2.59477e-05	0.00103657	B4FAP0	[R].QSGTPGIGDR.[G]	1xTMT6plex [N-Term];1xPhospho [T4(100)]	B4FAP0	B4FAP0 [271-280]	B4FAP0 1xPhospho [T274(100)]	B4FAP0_MAIZE Zinc finger CCCH domain-containing protein 33
B4FAX5|19793	0.604383	6.89685e-06	0.00045761	B4FAX5	[R].TLTSFAR.[G]	1xTMT6plex [N-Term];1xPhospho [T/S]	B4FAX5	B4FAX5 [456-462]	NA	B4FAX5_MAIZE Serine/threonine-protein phosphatase 2A 55 kDa regulatory subunit B
B4FAX5|20335	0.448445	1.93909e-07	5.47529e-05	B4FAX5	[R].TLTSFAR.[G]	1xTMT6plex [N-Term];1xPhospho [T3(100)]	B4FAX5	B4FAX5 [456-462]	B4FAX5 1xPhospho [T458(100)]	B4FAX5_MAIZE Serine/threonine-protein phosphatase 2A 55 kDa regulatory subunit B
B4FBB6; A0A1D6LS83|13929	0.698386	0.000188549	0.00433803	B4FBB6	[R].VGSTPSYGFSFK.[C]	1xTMT6plex [K12];1xTMT6plex [N-Term];1xPhospho [S10(100)]	B4FBB6; A0A1D6LS83	B4FBB6 [190-201]; A0A1D6LS83 [189-200]	B4FBB6 1xPhospho [S199(100)]; A0A1D6LS83 1xPhospho [S198(100)]	B4FBB6_MAIZE Protein WVD2-like 5
B4FBB6|20268	0.674563	9.38662e-05	0.00263522	B4FBB6	[R].KSSFSPSYPK.[A]	2xTMT6plex [K1; K10];1xTMT6plex [N-Term];1xPhospho [S3(100)]	B4FBB6	B4FBB6 [103-112]	B4FBB6 1xPhospho [S105(100)]	B4FBB6_MAIZE Protein WVD2-like 5
B4FBV4|18285	1.51074	6.19428e-05	0.00192877	B4FBV4	[R].ENSLRVETSTNQQANPSH.[-]	1xTMT6plex [N-Term];1xPhospho [S3(100)]	B4FBV4	B4FBV4 [321-338]	B4FBV4 1xPhospho [S323(100)]	B4FBV4_MAIZE DNAJ heat shock N-terminal domain-containing protein
B4FBV4|5200	1.41604	3.22986e-05	0.00122341	B4FBV4	[R].VETSTNQQANPSH.[-]	1xTMT6plex [N-Term];1xPhospho [S12(100)]	B4FBV4	B4FBV4 [326-338]	B4FBV4 1xPhospho [S337(100)]	B4FBV4_MAIZE DNAJ heat shock N-terminal domain-containing protein
B4FCC2|11817	1.78909	1.95628e-06	0.000202825	B4FCC2	[R].NASLSQSK.[G]	1xTMT6plex [K8];1xTMT6plex [N-Term];1xPhospho [S3(100)]	B4FCC2	B4FCC2 [232-239]	B4FCC2 1xPhospho [S234(100)]	B4FCC2_MAIZE Zinc knuckle (CCHC-type) family protein
B4FCQ7|11914	0.591214	5.72311e-05	0.00180926	B4FCQ7	[K].ALVGAFETVLSFKE.[-]	1xTMT6plex [K13];1xTMT6plex [N-Term];1xPhospho [S11(100)]	B4FCQ7	B4FCQ7 [362-375]	B4FCQ7 1xPhospho [S372(100)]	B4FCQ7_MAIZE CaM_binding domain-containing protein
B4FCS1|14839	1.47318	0.000231221	0.00497867	B4FCS1	[R].QVEPVPKSR.[D]	1xTMT6plex [K7];1xTMT6plex [N-Term];1xPhospho [S8(100)]	B4FCS1	B4FCS1 [74-82]	B4FCS1 1xPhospho [S81(100)]	B4FCS1_MAIZE Serine/arginine-rich splicing factor RS31A
B4FDF2|20160	0.340551	3.96762e-07	7.52386e-05	B4FDF2	[R].LISFVAR.[Y]	1xTMT6plex [N-Term];1xPhospho [S3(100)]	B4FDF2	B4FDF2 [429-435]	B4FDF2 1xPhospho [S431(100)]	B4FDF2_MAIZE Mitochondrial ATP synthase D chain-related protein
B4FDM5|17002	1.62545	2.52565e-05	0.00102211	B4FDM5	[R].THDPIPSPTTSAR.[K]	1xTMT6plex [N-Term];2xPhospho [S7(100); S11(98.9)]	B4FDM5	B4FDM5 [139-151]	B4FDM5 2xPhospho [S145(100); S149(99.5)]	B4FDM5_MAIZE ENT domain containing protein
B4FDW2|4604	0.705092	0.000404766	0.00735206	B4FDW2	[K].RNTPTSFSSR.[G]	1xTMT6plex [N-Term];2xPhospho [T3(100); S/T]	B4FDW2	B4FDW2 [215-224]	B4FDW2 2xPhospho [T217(100); S/T]	B4FDW2_MAIZE Protein FLX-like 3
B4FE66|12600	0.558562	3.71191e-06	0.000309509	B4FE66	[R].DILSTPDSK.[Q]	1xTMT6plex [K9];1xTMT6plex [N-Term];1xPhospho [T5(99.7)]	B4FE66	B4FE66 [281-289]	B4FE66 1xPhospho [T285(99.8)]	B4FE66_MAIZE Zinc finger C-x8-C-x5-C-x3-H type family protein
B4FE66|14247	0.676053	1.4431e-05	0.000693604	B4FE66	[R].DILSTPDSK.[Q]	1xTMT6plex [K9];1xTMT6plex [N-Term];1xPhospho [T/S]	B4FE66	B4FE66 [281-289]	NA	B4FE66_MAIZE Zinc finger C-x8-C-x5-C-x3-H type family protein
B4FET2|20828	1.7783	0.000614958	0.00979896	B4FET2	[R].SYSPAPK.[R]	1xTMT6plex [K7];1xTMT6plex [N-Term];2xPhospho [S1(100); S3(100)]	B4FET2	B4FET2 [163-169]	B4FET2 2xPhospho [S163(100); S165(100)]	B4FET2_MAIZE Arginine/serine-rich splicing factor SCL25A transcript I
B4FFI9|18440	0.626826	0.000306684	0.00592573	B4FFI9	[R].GPSASPGSSSPPR.[G]	1xTMT6plex [N-Term];2xPhospho [S5(100); S]	B4FFI9	B4FFI9 [25-37]	B4FFI9 2xPhospho [S29(100); S]	B4FFI9_MAIZE BSD domain-containing protein
B4FFP8|9866	1.8243	1.63549e-06	0.000183057	B4FFP8	[R].WFTGKEPIDDDYQDEQANVSVK.[R]	2xTMT6plex [K5; K22];1xTMT6plex [N-Term];1xPhospho [S20(100)]	B4FFP8	B4FFP8 [114-135]	B4FFP8 1xPhospho [S133(100)]	B4FFP8_MAIZE Remorin family protein
B4FGB3|20749	0.650799	0.000178868	0.00415374	B4FGB3	[R].ALSLSSPR.[A]	1xTMT6plex [N-Term];1xPhospho [S6(99)]	B4FGB3	B4FGB3 [113-120]	B4FGB3 1xPhospho [S118(99.6)]	B4FGB3_MAIZE Early response to dehydration 15-like protein
B4FGM4|18824	0.663159	0.000196559	0.004416	B4FGM4	[K].AASSGTSLNTK.[R]	1xTMT6plex [K11];1xTMT6plex [N-Term];1xPhospho [S3(99.6)]	B4FGM4	B4FGM4 [55-65]	B4FGM4 1xPhospho [S57(99.7)]	B4FGM4_MAIZE Endothelial differentiation-related factor 1
B4FGM4|20598	0.645184	7.85865e-05	0.00230693	B4FGM4	[K].AASSGTSLNTK.[R]	1xTMT6plex [K11];1xTMT6plex [N-Term];1xPhospho [S7(99.7)]	B4FGM4	B4FGM4 [55-65]	B4FGM4 1xPhospho [S61(99.8)]	B4FGM4_MAIZE Endothelial differentiation-related factor 1
B4FHK5|22238	1.51641	0.000493836	0.00847433	B4FHK5	[K].ALSAAGSFGKK.[M]	2xTMT6plex [K10; K11];1xTMT6plex [N-Term];1xPhospho [S7(100)]	B4FHK5	B4FHK5 [98-108]	B4FHK5 1xPhospho [S104(100)]	B4FHK5_MAIZE NPL4 family protein
B4FHK5|6769	1.89395	0.000103511	0.00283458	B4FHK5	[K].ALSAAGSFGKK.[M]	2xTMT6plex [K10; K11];1xTMT6plex [N-Term];2xPhospho [S3(100); S7(100)]	B4FHK5	B4FHK5 [98-108]	B4FHK5 2xPhospho [S100(100); S104(100)]	B4FHK5_MAIZE NPL4 family protein
B4FI96|10626	0.569875	3.52191e-06	0.000297662	B4FI96	[R].RTPTPTPTR.[T]	1xTMT6plex [N-Term];2xPhospho [T2(100); T6(99.3)]	B4FI96	B4FI96 [50-58]	B4FI96 2xPhospho [T51(100); T55(99.3)]	B4FI96_MAIZE XS domain containing protein expressed
B4FI96|20169	0.155654	1.55942e-06	0.000177742	B4FI96	[R].RTPTPTPTR.[T]	1xTMT6plex [N-Term];2xPhospho [T2(100); T]	B4FI96	B4FI96 [50-58]	B4FI96 2xPhospho [T51(100); T]	B4FI96_MAIZE XS domain containing protein expressed
B4FI96|21203	0.360023	1.46704e-07	4.33963e-05	B4FI96	[R].RTPTPTPTR.[T]	1xTMT6plex [N-Term];2xPhospho [T2(100); T4(99.4)]	B4FI96	B4FI96 [50-58]	B4FI96 2xPhospho [T51(100); T53(100)]	B4FI96_MAIZE XS domain containing protein expressed
B4FI96|5193	1.44946	0.000610639	0.00975139	B4FI96	[R].RTPTPTPTR.[T]	1xTMT6plex [N-Term];1xPhospho [T4(100)]	B4FI96	B4FI96 [50-58]	B4FI96 1xPhospho [T53(100)]	B4FI96_MAIZE XS domain containing protein expressed
B4FI96|9019	0.664026	4.19458e-05	0.00145976	B4FI96	[K].AAPSTSARRTPTPTPTR.[T]	1xTMT6plex [N-Term];3xPhospho [T10(98.6); T12(98.6); S/T]	B4FI96	B4FI96 [42-58]	B4FI96 3xPhospho [T51(98.6); T53(98.6); S/T]	B4FI96_MAIZE XS domain containing protein expressed
B4FK00|15637	0.623824	7.27299e-06	0.000471096	B4FK00	[K].LTSFASNFISDLDR.[I]	1xTMT6plex [N-Term];1xPhospho [S6(100)]	B4FK00	B4FK00 [406-419]	B4FK00 1xPhospho [S411(100)]	B4FK00_MAIZE ADP-ribosylation factor GTPase-activating protein AGD10
B4FK00|7894	0.601913	1.70286e-05	0.000780675	B4FK00	[K].KLTSFASNFISDLDR.[I]	1xTMT6plex [K1];1xTMT6plex [N-Term];1xPhospho [S7(100)]	B4FK00	B4FK00 [405-419]	B4FK00 1xPhospho [S411(100)]	B4FK00_MAIZE ADP-ribosylation factor GTPase-activating protein AGD10
B4FLD1|16599	0.542318	1.5737e-06	0.000177742	B4FLD1	[R].EDLLGQSK.[KM]	1xTMT6plex [K8];1xTMT6plex [N-Term];1xPhospho [S7(100)]	B4FLD1	B4FLD1 [107-114]	B4FLD1 1xPhospho [S113(100)]	B4FLD1_MAIZE Syntaxin-51
B4FLK4|21898	0.696897	8.4951e-05	0.00244313	B4FLK4	[R].DPAVGSSPAVSNNK.[A]	1xTMT6plex [K14];1xTMT6plex [N-Term];1xPhospho [S7(99.6)]	B4FLK4	B4FLK4 [278-291]	B4FLK4 1xPhospho [S284(100)]	B4FLK4_MAIZE Protein SUPPRESSOR OF FRI 4
B4FMW9|69	1.79284	0.000161987	0.00388088	B4FMW9	[R].EFSAMVAAAASAAADSR.[D]	1xTMT6plex [N-Term];1xPhospho [S3(100)]	B4FMW9	B4FMW9 [93-109]	B4FMW9 1xPhospho [S95(100)]	B4FMW9_MAIZE Remorin family protein
B4FND7|16772	1.7772	0.000300809	0.00588544	B4FND7	[R].SYSPASRDDADNVYEKR.[S]	1xTMT6plex [K16];1xTMT6plex [N-Term];2xPhospho [S1(100); S3(99.1)]	B4FND7	B4FND7 [203-219]	B4FND7 2xPhospho [S203(100); S205(100)]	B4FND7_MAIZE Arginine/serine-rich splicing factor SCL30 transcript I
B4FND7|20727	1.96016	1.68383e-05	0.000777689	B4FND7	[R].SYSPASRDDADNVYEKR.[S]	1xTMT6plex [K16];1xTMT6plex [N-Term];3xPhospho [S1(100); S3(100); S6(100)]	B4FND7	B4FND7 [203-219]	B4FND7 3xPhospho [S203(100); S205(100); S208(100)]	B4FND7_MAIZE Arginine/serine-rich splicing factor SCL30 transcript I
B4FND7|21451	1.73703	0.000238121	0.00505106	B4FND7	[R].SYSPASRDDADNVYEK.[R]	1xTMT6plex [K16];1xTMT6plex [N-Term];3xPhospho [S1(100); S3(100); S6(100)]	B4FND7	B4FND7 [203-218]	B4FND7 3xPhospho [S203(100); S205(100); S208(100)]	B4FND7_MAIZE Arginine/serine-rich splicing factor SCL30 transcript I
B4FND7|4925	1.62708	0.000560932	0.00912175	B4FND7	[R].DDADNVYEKRSPPADSDGSPLHR.[R]	1xTMT6plex [K9];1xTMT6plex [N-Term];2xPhospho [S11(100); S/Y]	B4FND7	B4FND7 [210-232]	B4FND7 2xPhospho [S220(100); S/Y]	B4FND7_MAIZE Arginine/serine-rich splicing factor SCL30 transcript I
B4FND7|5506	1.78163	0.00027779	0.00555814	B4FND7	[R].SYSPASRDDADNVYEKR.[S]	1xTMT6plex [K16];1xTMT6plex [N-Term];2xPhospho [S1(100); S6(98.8)]	B4FND7	B4FND7 [203-219]	B4FND7 2xPhospho [S203(100); S208(98.8)]	B4FND7_MAIZE Arginine/serine-rich splicing factor SCL30 transcript I
B4FPP1|10758	1.41816	0.000161514	0.00388088	B4FPP1	[K].TKSETGGGFSHVE.[-]	1xTMT6plex [K2];1xTMT6plex [N-Term];1xPhospho [T5(99.6)]	B4FPP1	B4FPP1 [192-204]	B4FPP1 1xPhospho [T196(99.6)]	B4FPP1_MAIZE Thioredoxin family Trp26
B4FPT5|20978	1.41518	0.000134512	0.00342454	B4FPT5	[R].MTPPDSPPR.[R]	1xTMT6plex [N-Term];1xPhospho [S6(100)]	B4FPT5	B4FPT5 [220-228]	B4FPT5 1xPhospho [S225(100)]	B4FPT5_MAIZE Uncharacterized protein
B4FPT5|21414	1.51696	1.06803e-05	0.000592374	B4FPT5	[R].MTPPDSPPRR.[F]	1xTMT6plex [N-Term];1xPhospho [S6(100)]	B4FPT5	B4FPT5 [220-229]	B4FPT5 1xPhospho [S225(100)]	B4FPT5_MAIZE Uncharacterized protein
B4FR40|10662	0.445307	0.000221107	0.00482164	B4FR40	[R].AVSLALR.[A]	1xTMT6plex [N-Term];1xPhospho [S3(100)]	B4FR40	B4FR40 [40-46]	B4FR40 1xPhospho [S42(100)]	B4FR40_MAIZE 30S ribosomal protein S9 chloroplastic
B4FR51|15460	1.41537	0.000362091	0.00664494	B4FR51	[R].RTPPDSPPRR.[Y]	1xTMT6plex [N-Term];1xPhospho [S6(100)]	B4FR51	B4FR51 [216-225]	B4FR51 1xPhospho [S221(100)]	B4FR51_MAIZE Uncharacterized protein
B4FR90; B6T8U0|22717	0.679972	0.000258143	0.00532752	B4FR90	[K].SVSINEFLKPAEGER.[Y]	1xTMT6plex [K9];1xTMT6plex [N-Term];1xPhospho [S3(100)]	B4FR90; B6T8U0	B4FR90 [316-330]; B6T8U0 [316-330]	B4FR90 1xPhospho [S318(100)]; B6T8U0 1xPhospho [S318(100)]	B4FR90_MAIZE Hyaluronan / mRNA binding family
B4FRR8|4621	0.645864	0.000468569	0.00813596	B4FRR8	[R].GSPLPAAALIQK.[E]	1xTMT6plex [K12];1xTMT6plex [N-Term];1xPhospho [S2(100)]	B4FRR8	B4FRR8 [183-194]	B4FRR8 1xPhospho [S184(100)]	B4FRR8_MAIZE 6b-interacting protein 1
B4FTP0|19759	0.611027	1.11081e-05	0.000610649	B4FTP0	[R].SNASSGMGVAPNIR.[E]	1xOxidation [M7];1xTMT6plex [N-Term];1xPhospho [S1(100)]	B4FTP0	B4FTP0 [8-21]	B4FTP0 1xPhospho [S8(100)]	B4FTP0_MAIZE Actin-depolymerizing factor 6
B4FTP0|21297	0.663226	2.68433e-05	0.00105205	B4FTP0	[R].SNASSGMGVAPNIR.[E]	1xTMT6plex [N-Term];1xPhospho [S1(100)]	B4FTP0	B4FTP0 [8-21]	B4FTP0 1xPhospho [S8(100)]	B4FTP0_MAIZE Actin-depolymerizing factor 6
B4FUS0|10363	1.42684	0.000241982	0.0051129	B4FUS0	[R].NGPPSRDR.[D]	1xTMT6plex [N-Term];1xPhospho [S5(100)]	B4FUS0	B4FUS0 [336-343]	B4FUS0 1xPhospho [S340(100)]	B4FUS0_MAIZE LUC7 related protein
B4FUV7|16614	0.610215	1.51709e-05	0.000719401	B4FUV7	[R].RGVSWIK.[G]	1xTMT6plex [K7];1xTMT6plex [N-Term];1xPhospho [S4(100)]	B4FUV7	B4FUV7 [184-190]	B4FUV7 1xPhospho [S187(100)]	B4FUV7_MAIZE Uncharacterized protein
B4FUW1|8484	1.50513	6.78078e-05	0.00206551	B4FUW1	[K].FWRDPHAVTSVSPK.[S]	1xTMT6plex [K14];1xTMT6plex [N-Term];1xPhospho [S12(100)]	B4FUW1	B4FUW1 [244-257]	B4FUW1 1xPhospho [S255(100)]	B4FUW1_MAIZE S-adenosyl-L-methionine-dependent methyltransferase superfamily protein
B4FUX6|6326	2.31534	3.90828e-05	0.00140023	B4FUX6	[K].QQASTSAEEPDEPLSPTSEKIR.[Q]	1xTMT6plex [K20];1xTMT6plex [N-Term];2xPhospho [S15(100); S18(100)]	B4FUX6	B4FUX6 [71-92]	B4FUX6 2xPhospho [S85(100); S88(100)]	B4FUX6_MAIZE Eukaryotic translation initiation factor 3 subunit J
B4FWC4; A0A1D6GQ71|6586	1.4345	0.000136761	0.00344648	B4FWC4	[K].NLVQSNATSGGAASGGAR.[K]	1xTMT6plex [N-Term];1xPhospho [S9(100)]	B4FWC4; A0A1D6GQ71	B4FWC4 [248-265]; A0A1D6GQ71 [247-264]	B4FWC4 1xPhospho [S256(100)]; A0A1D6GQ71 1xPhospho [S255(100)]	B4FWC4_MAIZE Splicing factor CC1-like
B4FWJ9|16879	0.637717	9.62842e-06	0.000552988	B4FWJ9	[R].SGSMDGDTSPFEGESAPPSVLPDYAK.[K]	1xTMT6plex [K26];1xTMT6plex [N-Term];1xPhospho [S/T/Y]	B4FWJ9	B4FWJ9 [137-162]	NA	B4FWJ9_MAIZE BZIP transcription factor
B4FWJ9|18600	0.530895	3.02619e-06	0.000266648	B4FWJ9	[R].SGSMDGDTSPFEGESAPPSVLPDYAK.[K]	1xTMT6plex [K26];1xTMT6plex [N-Term];1xPhospho [S3(99.5)]	B4FWJ9	B4FWJ9 [137-162]	B4FWJ9 1xPhospho [S139(99.7)]	B4FWJ9_MAIZE BZIP transcription factor
B4FWJ9|22941	0.596192	4.73484e-07	8.52545e-05	B4FWJ9	[R].AHSETFIR.[L]	1xTMT6plex [N-Term];1xPhospho [S3(100)]	B4FWJ9	B4FWJ9 [29-36]	B4FWJ9 1xPhospho [S31(100)]	B4FWJ9_MAIZE BZIP transcription factor
B4FYD7|15328	0.667124	0.00015542	0.00376907	B4FYD7	[R].QQTSSASSNPFSAIR.[F]	1xTMT6plex [N-Term];1xPhospho [T/S]	B4FYD7	B4FYD7 [57-71]	NA	B4FYD7_MAIZE Nuclear pore complex protein NUP50A
B4FYD7|16578	0.536494	1.40842e-05	0.000688141	B4FYD7	[K].GQTPSATPLFSFK.[N]	1xTMT6plex [K13];1xTMT6plex [N-Term];1xPhospho [T3(100)]	B4FYD7	B4FYD7 [220-232]	B4FYD7 1xPhospho [T222(100)]	B4FYD7_MAIZE Nuclear pore complex protein NUP50A
B4FYD7|17873	0.644073	2.04693e-05	0.000886098	B4FYD7	[K].GQTPSATPLFSFK.[N]	1xTMT6plex [K13];1xTMT6plex [N-Term];1xPhospho [S11(100)]	B4FYD7	B4FYD7 [220-232]	B4FYD7 1xPhospho [S230(100)]	B4FYD7_MAIZE Nuclear pore complex protein NUP50A
B4FYD7|21480	0.655439	3.27243e-06	0.000285766	B4FYD7	[K].AQELPLKTPENSPK.[A]	2xTMT6plex [K7; K14];1xTMT6plex [N-Term];1xPhospho [T8(100)]	B4FYD7	B4FYD7 [433-446]	B4FYD7 1xPhospho [T440(100)]	B4FYD7_MAIZE Nuclear pore complex protein NUP50A
B4FYD7|3551	0.641326	1.1876e-05	0.000638732	B4FYD7	[K].GQTPSATPLFSFK.[N]	1xTMT6plex [K13];1xTMT6plex [N-Term];1xPhospho [T7(100)]	B4FYD7	B4FYD7 [220-232]	B4FYD7 1xPhospho [T226(100)]	B4FYD7_MAIZE Nuclear pore complex protein NUP50A
B4FZP1|7184	0.649132	5.54684e-06	0.000396057	B4FZP1	[K].VISILNR.[T]	1xTMT6plex [N-Term];1xPhospho [S3(100)]	B4FZP1	B4FZP1 [85-91]	B4FZP1 1xPhospho [S87(100)]	B4FZP1_MAIZE Putative WRKY transcription factor 11
B4G062|17828	0.668064	2.40299e-05	0.000986625	B4G062	[R].KPSFGQSSQSSYSK.[I]	2xTMT6plex [K1; K14];1xTMT6plex [N-Term];1xPhospho [S3(100)]	B4G062	B4G062 [213-226]	B4G062 1xPhospho [S215(100)]	B4G062_MAIZE Double-stranded RNA-binding protein 2
B4G0G9|22869	0.64594	0.000288031	0.00568918	B4G0G9	[R].GGVSSPSWER.[R]	1xTMT6plex [N-Term];1xPhospho [S5(99.7)]	B4G0G9	B4G0G9 [126-135]	B4G0G9 1xPhospho [S130(99.7)]	B4G0G9_MAIZE Nitrate-induced NOI protein
B4G189|18085	0.68645	0.000245276	0.00514817	B4G189	[K].SCNDTPQTPEGK.[N]	1xCarbamidomethyl [C2];1xTMT6plex [K12];1xTMT6plex [N-Term];1xPhospho [T8(100)]	B4G189	B4G189 [312-323]	B4G189 1xPhospho [T319(100)]	B4G189_MAIZE Protein WVD2-like 3
B4G1M3|495	1.68374	0.000302234	0.00590402	B4G1M3	[K].STAAGPTSAAEDSTAAGSGSEAAYDSDADHR.[T]	1xTMT6plex [N-Term];1xPhospho [S26(100)]	B4G1M3	B4G1M3 [46-76]	B4G1M3 1xPhospho [S71(100)]	B4G1M3_MAIZE GLABROUS1 enhancer-binding protein-like
B4G1V7|23036	0.648178	6.68773e-06	0.000449126	B4G1V7	[K].SVENVDKQEVAGAAAELLHAASAYGK.[L]	2xTMT6plex [K7; K26];1xTMT6plex [N-Term];1xPhospho [S22(100)]	B4G1V7	B4G1V7 [31-56]	B4G1V7 1xPhospho [S52(100)]	B4G1V7_MAIZE Nodulin-related protein 1
B6SII7|787	0.632025	0.000263709	0.00539756	B6SII7	[K].HGRPGIGATHSSR.[F]	1xTMT6plex [N-Term];1xPhospho [T/S]	B6SII7	B6SII7 [136-148]	NA	B6SII7_MAIZE 40S ribosomal protein S15
B6SIK2|284	0.460274	0.000347772	0.00643923	B6SIK2	[K].KHGEGHDHDGGHSSSSSDSD.[-]	1xTMT6plex [K1];1xTMT6plex [N-Term];2xPhospho [S13(99.3); S19(100)]	B6SIK2	B6SIK2 [81-100]	B6SIK2 2xPhospho [S93(99.3); S99(100)]	B6SIK2_MAIZE Dehydrin 13
B6SJI8|20260	0.606029	3.31216e-06	0.000285766	B6SJI8	[K].FGDWDVNDPASADGFTVIFNK.[A]	1xTMT6plex [K21];1xTMT6plex [N-Term];1xPhospho [T16(100)]	B6SJI8	B6SJI8 [12-32]	B6SJI8 1xPhospho [T27(100)]	B6SJI8_MAIZE Nitrate-induced NOI protein
B6SLM7|2537	1.65039	0.000227564	0.00493413	B6SLM7	[R].AAISSSTDTARDPDQEEPPAPASAAEAEK.[A]	1xTMT6plex [K29];1xTMT6plex [N-Term];1xPhospho [S23(100)]	B6SLM7	B6SLM7 [45-73]	B6SLM7 1xPhospho [S67(100)]	B6SLM7_MAIZE Uncharacterized protein
B6SP75|15347	0.588486	1.75455e-06	0.000189552	B6SP75	[R].RASQSVFVLPENLASLDVDAAADAGAK.[A]	1xTMT6plex [K27];1xTMT6plex [N-Term];1xPhospho [S3(100)]	B6SP75	B6SP75 [12-38]	B6SP75 1xPhospho [S14(100)]	B6SP75_MAIZE Uncharacterized protein
B6SP75|15750	0.614515	1.28663e-05	0.000657554	B6SP75	[R].AMSVAAAVASR.[E]	1xTMT6plex [N-Term];1xPhospho [S3(100)]	B6SP75	B6SP75 [64-74]	B6SP75 1xPhospho [S66(100)]	B6SP75_MAIZE Uncharacterized protein
B6SPJ4|1063	1.4272	0.000338307	0.0063014	B6SPJ4	[K].VQAAPGGDSSLGYLFSGSKDGK.[-]	2xTMT6plex [K19; K22];1xTMT6plex [N-Term];1xPhospho [S18(100)]	B6SPJ4	B6SPJ4 [80-101]	B6SPJ4 1xPhospho [S97(100)]	B6SPJ4_MAIZE Nitrilase-associated protein
B6SPJ4|2819	0.609213	0.000264159	0.00539788	B6SPJ4	[R].LKDIAAGIQSSKSNNYK.[R]	3xTMT6plex [K2; K12; K17];1xTMT6plex [N-Term];1xPhospho [S13(100)]	B6SPJ4	B6SPJ4 [45-61]	B6SPJ4 1xPhospho [S57(100)]	B6SPJ4_MAIZE Nitrilase-associated protein
B6SYC2|21214	0.537876	1.16664e-07	3.71649e-05	B6SYC2	[R].TPSFTIK.[R]	1xTMT6plex [K7];1xTMT6plex [N-Term];1xPhospho [S3(100)]	B6SYC2	B6SYC2 [594-600]	B6SYC2 1xPhospho [S596(100)]	B6SYC2_MAIZE Protein PLASTID MOVEMENT IMPAIRED 2
B6T3N0|10007	1.41789	3.93512e-05	0.00140488	B6T3N0	[K].TQKPLAQLFSIKSDEEQSNGESAKPR.[K]	3xTMT6plex [K3; K12; K24];1xTMT6plex [N-Term];1xPhospho [S/T]	B6T3N0	B6T3N0 [154-179]	NA	B6T3N0_MAIZE Seed specific protein Bn15D14A
B6T3N0|19384	1.46478	8.69433e-05	0.0024889	B6T3N0	[K].SKSPTSGDEGQTR.[K]	1xTMT6plex [K2];1xTMT6plex [N-Term];1xPhospho [S6(99.4)]	B6T3N0	B6T3N0 [90-102]	B6T3N0 1xPhospho [S95(100)]	B6T3N0_MAIZE Seed specific protein Bn15D14A
B6T3N0|6911	0.542825	0.000211013	0.00465122	B6T3N0	[K].TQKPLAQLFSIK.[S]	2xTMT6plex [K3; K12];1xTMT6plex [N-Term];1xPhospho [S10(100)]	B6T3N0	B6T3N0 [154-165]	B6T3N0 1xPhospho [S163(100)]	B6T3N0_MAIZE Seed specific protein Bn15D14A
B6T3N0|8071	1.48912	2.63741e-05	0.00104023	B6T3N0	[K].TQKPLAQLFSIKSDEEQSNGESAKPR.[K]	3xTMT6plex [K3; K12; K24];1xTMT6plex [N-Term];1xPhospho [S10(98.7)]	B6T3N0	B6T3N0 [154-179]	B6T3N0 1xPhospho [S163(98.7)]	B6T3N0_MAIZE Seed specific protein Bn15D14A
B6T3V2; A0A1D6KF14|23417	0.401632	5.4967e-08	2.96439e-05	B6T3V2	[R].AYFDSADWALGK.[Q]	1xTMT6plex [K12];1xTMT6plex [N-Term];1xPhospho [S5(100)]	B6T3V2; A0A1D6KF14	B6T3V2 [60-71]; A0A1D6KF14 [46-57]	B6T3V2 1xPhospho [S64(100)]; A0A1D6KF14 1xPhospho [S50(100)]	B6T3V2_MAIZE Negatively light-regulated protein
B6T420|20925	0.508239	2.52144e-07	6.14243e-05	B6T420	[K].EIDSIGDDISSISSSIGGSAK.[W]	1xTMT6plex [K21];1xTMT6plex [N-Term];1xPhospho [S19(100)]	B6T420	B6T420 [20-40]	B6T420 1xPhospho [S38(100)]	B6T420_MAIZE Cp protein
B6T420|22262	0.388016	7.83679e-07	0.000114546	B6T420	[K].VGSYWFSK.[R]	1xTMT6plex [K8];1xTMT6plex [N-Term];1xPhospho [S3(100)]	B6T420	B6T420 [8-15]	B6T420 1xPhospho [S10(100)]	B6T420_MAIZE Cp protein
B6T5U0|9980	0.617193	1.86671e-05	0.000822788	B6T5U0	[R].LLSSGGK.[V]	1xTMT6plex [K7];1xTMT6plex [N-Term];1xPhospho [S3(100)]	B6T5U0	B6T5U0 [14-20]	B6T5U0 1xPhospho [S16(100)]	B6T5U0_MAIZE F1F0-ATPase inhibitor protein
B6T5V1|17505	0.680144	6.25137e-05	0.00194083	B6T5V1	[K].VVYRPQPSGHLK.[G]	1xTMT6plex [K12];1xTMT6plex [N-Term];1xPhospho [S8(100)]	B6T5V1	B6T5V1 [19-30]	B6T5V1 1xPhospho [S26(100)]	B6T5V1_MAIZE Uncharacterized protein
B6T5W5|2297	0.443584	4.65619e-05	0.00155926	B6T5W5	[R].MFSVSAFAPPK.[A]	1xTMT6plex [K11];1xTMT6plex [N-Term];1xPhospho [S3(100)]	B6T5W5	B6T5W5 [13-23]	B6T5W5 1xPhospho [S15(100)]	B6T5W5_MAIZE Nucleolin
B6T925|14313	2.02465	0.000333699	0.0062344	B6T925	[R].TGSLDKSFEGTPK.[V]	2xTMT6plex [K6; K13];1xTMT6plex [N-Term];1xPhospho [S3(99.7)]	B6T925	B6T925 [71-83]	B6T925 1xPhospho [S73(99.7)]	B6T925_MAIZE LIM domain-containing protein WLIM1
B6T927|18471	0.639129	1.31518e-05	0.00066153	B6T927	[R].LLLRPPSASFR.[V]	1xTMT6plex [N-Term];1xPhospho [S7(100)]	B6T927	B6T927 [24-34]	B6T927 1xPhospho [S30(100)]	B6T927_MAIZE NAD(P)H-quinone oxidoreductase subunit S chloroplastic
B6T9H8|17565	1.45828	0.000128248	0.00331257	B6T9H8	[K].FAPESSGGDGGGSVR.[T]	1xTMT6plex [N-Term];1xPhospho [S6(100)]	B6T9H8	B6T9H8 [8-22]	B6T9H8 1xPhospho [S13(100)]	B6T9H8_MAIZE Cytokinin riboside 5'-monophosphate phosphoribohydrolase
B6TB84|13514	1.87445	2.37462e-05	0.000983409	B6TB84	[R].ILSSLSRR.[S]	1xTMT6plex [N-Term];1xPhospho [S6(99.6)]	B6TB84	B6TB84 [24-31]	B6TB84 1xPhospho [S29(100)]	B6TB84_MAIZE Inorganic diphosphatase
B6TEP1|9954	0.53706	3.42781e-06	0.000293704	B6TEP1	[R].FLGSFAR.[S]	1xTMT6plex [N-Term];1xPhospho [S4(100)]	B6TEP1	B6TEP1 [15-21]	B6TEP1 1xPhospho [S18(100)]	B6TEP1_MAIZE Senescence regulator
B6TFN4|12565	1.63488	0.000211147	0.00465122	B6TFN4	[K].GNINSGR.[A]	1xTMT6plex [N-Term];1xPhospho [S5(100)]	B6TFN4	B6TFN4 [64-70]	B6TFN4 1xPhospho [S68(100)]	B6TFN4_MAIZE Uncharacterized protein
B6TH05|16574	0.632592	1.23799e-05	0.000651731	B6TH05	[K].NQASPESPGNNQNR.[G]	1xTMT6plex [N-Term];1xPhospho [S7(100)]	B6TH05	B6TH05 [181-194]	B6TH05 1xPhospho [S187(100)]	B6TH05_MAIZE DeSI-like protein
B6TK17|16942	1.40375	0.000211996	0.00466166	B6TK17	[K].EAPAPPATEEAATK.[E]	1xTMT6plex [K14];1xTMT6plex [N-Term];1xPhospho [T8(100)]	B6TK17	B6TK17 [143-156]	B6TK17 1xPhospho [T150(100)]	B6TK17_MAIZE DREPP2 protein
B6TQX4|14122	1.4469	0.000527847	0.00882633	B6TQX4	[R].AQSMPSTPTTPVTPSSSSSSTTPR.[G]	1xTMT6plex [N-Term];1xPhospho [T7(98.9)]	B6TQX4	B6TQX4 [45-68]	B6TQX4 1xPhospho [T51(99.5)]	B6TQX4_MAIZE Auxin-repressed 12.5 kDa protein
B6TQX4|18884	1.6977	0.000110546	0.00295997	B6TQX4	[R].AQSMPSTPTTPVTPSSSSSSTTPR.[G]	1xTMT6plex [N-Term];1xPhospho [T13(100)]	B6TQX4	B6TQX4 [45-68]	B6TQX4 1xPhospho [T57(100)]	B6TQX4_MAIZE Auxin-repressed 12.5 kDa protein
B6TQX4|22031	1.56945	4.76001e-05	0.00158974	B6TQX4	[R].AQSMPSTPTTPVTPSSSSSSTTPR.[G]	1xTMT6plex [N-Term];1xPhospho [S3(100)]	B6TQX4	B6TQX4 [45-68]	B6TQX4 1xPhospho [S47(100)]	B6TQX4_MAIZE Auxin-repressed 12.5 kDa protein
B6TVL4|250	1.58193	0.000163685	0.00388837	B6TVL4	[R].RTGTTAAR.[I]	1xTMT6plex [N-Term];1xPhospho [T]	B6TVL4	B6TVL4 [367-374]	NA	CAS_MAIZE Calcium sensing receptor, chloroplastic
B6TVL4|7532	1.54823	0.000538351	0.00887066	B6TVL4	[R].IGTASSASRATTR.[K]	1xTMT6plex [N-Term];3xPhospho [T3(100); S5(98.6); T12(99.3)]	B6TVL4	B6TVL4 [375-387]	B6TVL4 3xPhospho [T377(100); S379(98.6); T386(99.3)]	CAS_MAIZE Calcium sensing receptor, chloroplastic
B6U0U2|23140	0.609685	1.19258e-06	0.000149662	B6U0U2	[R].SLTTESEK.[Y]	1xTMT6plex [K8];1xTMT6plex [N-Term];1xPhospho [T3(99.5)]	B6U0U2	B6U0U2 [211-218]	B6U0U2 1xPhospho [T213(99.6)]	B6U0U2_MAIZE VHS domain-containing protein
B6U3A0|17498	1.48966	5.66383e-05	0.00179509	B6U3A0	[R].GGYRSGADVVPAASDDCFK.[C]	1xCarbamidomethyl [C17];1xTMT6plex [K19];1xTMT6plex [N-Term];1xPhospho [S5(100)]	B6U3A0	B6U3A0 [107-125]	B6U3A0 1xPhospho [S111(100)]	B6U3A0_MAIZE Glycine-rich RNA-binding protein 7
B6U9F2|17262	0.518373	0.000446363	0.00786613	B6U9F2	[RK].KHIDATLGSGNLR.[ED]	1xTMT6plex [K1];1xTMT6plex [N-Term];1xPhospho [T6(100)]	B6U9F2	B6U9F2 [30-42]	B6U9F2 1xPhospho [T35(100)]	B6U9F2_MAIZE MOB kinase activator-like 1B
B6UEM9|10063	0.680267	0.000246385	0.00515335	B6UEM9	[K].QVSFAERPVSFVK.[C]	1xTMT6plex [K13];1xTMT6plex [N-Term];1xPhospho [S3(100)]	B6UEM9	B6UEM9 [550-562]	B6UEM9 1xPhospho [S552(100)]	B6UEM9_MAIZE Protein SQS1
B7ZXI9|19530	0.712961	5.65182e-05	0.00179509	B7ZXI9	[R].ASSGDLSR.[L]	1xTMT6plex [N-Term];1xPhospho [S2(100)]	B7ZXI9	B7ZXI9 [441-448]; [458-465]	B7ZXI9 1xPhospho [S442(100)]; 1xPhospho [S899(100)]	B7ZXI9_MAIZE Phosphoinositide phosphatase SAC1
B7ZY66|22475	0.537678	3.2416e-07	7.06554e-05	B7ZY66	[K].SASSPFTGDR.[M]	1xTMT6plex [N-Term];1xPhospho [S4(100)]	B7ZY66	B7ZY66 [571-580]	B7ZY66 1xPhospho [S574(99.5)]	B7ZY66_MAIZE Indeterminate domain p10
B7ZYB1; B6SY29|15005	0.643601	7.81588e-05	0.00230652	B7ZYB1	[R].FEPLPEPFSPL.[-]	1xTMT6plex [N-Term];1xPhospho [S9(100)]	B7ZYB1; B6SY29	B7ZYB1 [568-578]; B6SY29 [567-577]	B7ZYB1 1xPhospho [S576(100)]; B6SY29 1xPhospho [S575(100)]	B7ZYB1_MAIZE Proline-rich family protein
B7ZYB1|14819	0.689411	0.000181924	0.00420116	B7ZYB1	[R].ATSLSSSSVPSMSR.[S]	1xTMT6plex [N-Term];1xPhospho [S3(99.7)]	B7ZYB1	B7ZYB1 [230-243]	B7ZYB1 1xPhospho [S232(99.7)]	B7ZYB1_MAIZE Proline-rich family protein
B7ZYB1|21780	0.502873	1.73113e-05	0.000783452	B7ZYB1	[R].NGGSSTDSPDRGSIGTK.[E]	1xTMT6plex [K17];1xTMT6plex [N-Term];1xPhospho [S8(100)]	B7ZYB1	B7ZYB1 [506-522]	B7ZYB1 1xPhospho [S513(100)]	B7ZYB1_MAIZE Proline-rich family protein
B7ZYB1|4020	0.593054	5.23153e-05	0.00169854	B7ZYB1	[R].NGGSSTDSPDRGSIGTK.[E]	1xTMT6plex [K17];1xTMT6plex [N-Term];2xPhospho [S8(99.4); S13(100)]	B7ZYB1	B7ZYB1 [506-522]	B7ZYB1 2xPhospho [S513(99.4); S518(100)]	B7ZYB1_MAIZE Proline-rich family protein
B7ZYH4|3537	0.666571	5.01403e-05	0.00165332	B7ZYH4	[R].NLNASWGNIGTPK.[S]	1xTMT6plex [K13];1xTMT6plex [N-Term];1xPhospho [T11(100)]	B7ZYH4	B7ZYH4 [580-592]	B7ZYH4 1xPhospho [T590(100)]	B7ZYH4_MAIZE C3H transcription factor
B7ZYN1|11857	0.561794	2.95282e-05	0.00113931	B7ZYN1	[R].LSTGFGDCALR.[R]	1xCarbamidomethyl [C8];1xTMT6plex [N-Term];1xPhospho [T3(100)]	B7ZYN1	B7ZYN1 [247-257]	B7ZYN1 1xPhospho [T249(100)]	B7ZYN1_MAIZE Uncharacterized protein
B7ZYN1|16094	0.613185	9.254e-05	0.00261299	B7ZYN1	[R].ALRPTSSSSSK.[S]	1xTMT6plex [K11];1xTMT6plex [N-Term];1xPhospho [T/S]	B7ZYN1	B7ZYN1 [347-357]	NA	B7ZYN1_MAIZE Uncharacterized protein
B7ZYN1|19312	0.406005	2.08536e-08	2.10123e-05	B7ZYN1	[R].ALRPTSSSSSK.[S]	1xTMT6plex [K11];1xTMT6plex [N-Term];1xPhospho [T5(97)]	B7ZYN1	B7ZYN1 [347-357]	B7ZYN1 1xPhospho [T351(97)]	B7ZYN1_MAIZE Uncharacterized protein
B8A2C0|3142	1.58932	0.000327061	0.00614737	B8A2C0	[K].TNAGENSSSDTSQSPGSVNNPEEVK.[S]	1xTMT6plex [K25];1xTMT6plex [N-Term];1xPhospho [S14(100)]	B8A2C0	B8A2C0 [599-623]	B8A2C0 1xPhospho [S612(100)]	B8A2C0_MAIZE BTB/POZ domain-containing protein NPY2
B8A3C8|20270	0.671112	0.000177124	0.00412868	B8A3C8	[K].ALSFGGGNGASR.[A]	1xTMT6plex [N-Term];1xPhospho [S3(100)]	B8A3C8	B8A3C8 [97-108]	B8A3C8 1xPhospho [S99(100)]	B8A3C8_MAIZE Transducin/WD40 repeat-like superfamily protein
C0HE93|21940	0.602087	4.71434e-06	0.000361549	C0HE93	[R].LAASPSPSYSR.[L]	1xTMT6plex [N-Term];1xPhospho [S4(100)]	C0HE93	C0HE93 [190-200]	C0HE93 1xPhospho [S193(100)]	C0HE93_MAIZE Protein ELC-like
C0HEL3|21698	0.697316	1.39281e-05	0.000685964	C0HEL3	[R].NVSADNPQTQK.[C]	1xTMT6plex [K11];1xTMT6plex [N-Term];1xPhospho [S3(100)]	C0HEL3	C0HEL3 [251-261]	C0HEL3 1xPhospho [S253(100)]	C0HEL3_MAIZE Putative ADP-ribosylation factor GTPase-activating protein AGD14
C0HEL3|22948	0.610002	4.00931e-05	0.00142319	C0HEL3	[K].LGNLLFSPGR.[L]	1xTMT6plex [N-Term];1xPhospho [S7(100)]	C0HEL3	C0HEL3 [188-197]	C0HEL3 1xPhospho [S194(100)]	C0HEL3_MAIZE Putative ADP-ribosylation factor GTPase-activating protein AGD14
C0HET0|2512	0.634608	0.000230385	0.00497195	C0HET0	[R].SSLLSNSSLVLK.[H]	1xTMT6plex [K12];1xTMT6plex [N-Term];1xPhospho [S]	C0HET0	C0HET0 [411-422]	NA	C0HET0_MAIZE Microtubule-associated protein 70-1
C0HET0|2681	0.529308	2.29054e-05	0.000954953	C0HET0	[R].SSLLSNSSLVLK.[H]	1xTMT6plex [K12];1xTMT6plex [N-Term];1xPhospho [S8(99.6)]	C0HET0	C0HET0 [411-422]	C0HET0 1xPhospho [S418(99.6)]	C0HET0_MAIZE Microtubule-associated protein 70-1
C0HGK3; B4F7X2; C4JAP7|19013	0.560521	1.99215e-05	0.000865403	C0HGK3	[R].ARSEVAFR.[LF]	1xTMT6plex [N-Term];1xPhospho [S3(100)]	C0HGK3; B4F7X2; C4JAP7	C0HGK3 [33-40]; B4F7X2 [38-45]; C4JAP7 [53-60]	C0HGK3 1xPhospho [S35(100)]; B4F7X2 1xPhospho [S40(100)]; C4JAP7 1xPhospho [S55(100)]	C0HGK3_MAIZE Basic leucine-zipper 52
C0P3S0|14991	0.674631	4.37629e-05	0.00150612	C0P3S0	[R].TTSSNSLNSGATTR.[R]	1xTMT6plex [N-Term];1xPhospho [S3(100)]	C0P3S0	C0P3S0 [169-182]	C0P3S0 1xPhospho [S171(100)]	C0P3S0_MAIZE Uncharacterized protein
C0P3S0|15083	0.647871	2.19529e-05	0.000930864	C0P3S0	[R].TTSSNSLNSGATTR.[R]	1xTMT6plex [N-Term];1xPhospho [T/S]	C0P3S0	C0P3S0 [169-182]	NA	C0P3S0_MAIZE Uncharacterized protein
C0P3S0|15128	0.579335	0.000155629	0.00376907	C0P3S0	[K].GSRPSTPTSR.[T]	1xTMT6plex [N-Term];1xPhospho [T6(99.5)]	C0P3S0	C0P3S0 [212-221]	C0P3S0 1xPhospho [T217(99.6)]	C0P3S0_MAIZE Uncharacterized protein
C0P3S0|18738	0.528048	3.45616e-06	0.000294105	C0P3S0	[K].GSRPSTPTSR.[T]	1xTMT6plex [N-Term];1xPhospho [S/T]	C0P3S0	C0P3S0 [212-221]	NA	C0P3S0_MAIZE Uncharacterized protein
C0P3S0|5662	0.598567	0.000169113	0.00397928	C0P3S0	[K].GSRPSTPTSR.[T]	1xTMT6plex [N-Term];1xPhospho [S5(99.3)]	C0P3S0	C0P3S0 [212-221]	C0P3S0 1xPhospho [S216(99.5)]	C0P3S0_MAIZE Uncharacterized protein
C0P3W9; K7VNE0|23388	0.447953	2.14897e-05	0.000914342	C0P3W9	[R].SAPTTPIK.[GD]	1xTMT6plex [K8];1xTMT6plex [N-Term];1xPhospho [T5(100)]	C0P3W9; K7VNE0	C0P3W9 [55-62]; K7VNE0 [47-54]	C0P3W9 1xPhospho [T59(100)]; K7VNE0 1xPhospho [T51(100)]	C0P3W9_MAIZE Phosphoenolpyruvate carboxykinase (ATP)
C0P3W9|16097	1.66256	0.000238981	0.0050581	C0P3W9	[R].SAPTTPIKGGAHSPFAVAISEEER.[H]	1xTMT6plex [K8];1xTMT6plex [N-Term];3xPhospho [S1(100); T5(99); S13(100)]	C0P3W9	C0P3W9 [55-78]	C0P3W9 3xPhospho [S55(100); T59(99.1); S67(100)]	C0P3W9_MAIZE Phosphoenolpyruvate carboxykinase (ATP)
C0P3W9|1625	0.681605	9.63961e-05	0.00268526	C0P3W9	[R].SAPSTPK.[R]	1xTMT6plex [K7];1xTMT6plex [N-Term];1xPhospho [S/T]	C0P3W9	C0P3W9 [47-53]	NA	C0P3W9_MAIZE Phosphoenolpyruvate carboxykinase (ATP)
C0P3W9|17550	0.649909	0.00052459	0.0087837	C0P3W9	[R].SAPSTPKRSAPTTPIK.[G]	2xTMT6plex [K7; K16];1xTMT6plex [N-Term];3xPhospho [T5(99.1); S9(99.1); T13(99.1)]	C0P3W9	C0P3W9 [47-62]	C0P3W9 3xPhospho [T51(99.4); S55(100); T59(99.4)]	C0P3W9_MAIZE Phosphoenolpyruvate carboxykinase (ATP)
C0P3W9|18607	1.49511	0.000616544	0.00980431	C0P3W9	[R].SAPTTPIKGGAHSPFAVAISEEER.[H]	1xTMT6plex [K8];1xTMT6plex [N-Term];3xPhospho [S1(100); S13(100); T/S]	C0P3W9	C0P3W9 [55-78]	C0P3W9 3xPhospho [S55(100); S67(100); T/S]	C0P3W9_MAIZE Phosphoenolpyruvate carboxykinase (ATP)
C0P3W9|20058	2.1405	0.000217922	0.00477507	C0P3W9	[R].SAPSTPKRSAPTTPIK.[G]	2xTMT6plex [K7; K16];1xTMT6plex [N-Term];3xPhospho [S1(100); T5(99.3); S9(100)]	C0P3W9	C0P3W9 [47-62]	C0P3W9 3xPhospho [S47(100); T51(100); S55(100)]	C0P3W9_MAIZE Phosphoenolpyruvate carboxykinase (ATP)
C0P3W9|20751	0.705302	0.000164351	0.00389522	C0P3W9	[R].SAPTTPIKGGAHSPFAVAISEEER.[H]	1xTMT6plex [K8];1xTMT6plex [N-Term];1xPhospho [T/S]	C0P3W9	C0P3W9 [55-78]	NA	C0P3W9_MAIZE Phosphoenolpyruvate carboxykinase (ATP)
C0P3W9|22561	0.590109	5.75999e-06	0.000404306	C0P3W9	[R].SAPTTPIKGGAHSPFAVAISEEER.[H]	1xTMT6plex [K8];1xTMT6plex [N-Term];1xPhospho [T5(99.5)]	C0P3W9	C0P3W9 [55-78]	C0P3W9 1xPhospho [T59(100)]	C0P3W9_MAIZE Phosphoenolpyruvate carboxykinase (ATP)
C0P3W9|22820	0.343522	6.492e-06	0.000440746	C0P3W9	[R].SAPSTPK.[R]	1xTMT6plex [K7];1xTMT6plex [N-Term];1xPhospho [T5(100)]	C0P3W9	C0P3W9 [47-53]	C0P3W9 1xPhospho [T51(100)]	C0P3W9_MAIZE Phosphoenolpyruvate carboxykinase (ATP)
C0P3W9|23107	0.440241	1.49921e-06	0.000172465	C0P3W9	[R].SAPSTPKR.[S]	1xTMT6plex [K7];1xTMT6plex [N-Term];1xPhospho [S/T]	C0P3W9	C0P3W9 [47-54]	NA	C0P3W9_MAIZE Phosphoenolpyruvate carboxykinase (ATP)
C0P3W9|23278	1.70747	0.000603692	0.00965285	C0P3W9	[R].SAPSTPKR.[S]	1xTMT6plex [K7];1xTMT6plex [N-Term];2xPhospho [S1(100); T5(99.5)]	C0P3W9	C0P3W9 [47-54]	C0P3W9 2xPhospho [S47(100); T51(99.5)]	C0P3W9_MAIZE Phosphoenolpyruvate carboxykinase (ATP)
C0P3W9|23346	0.363639	1.95903e-06	0.000202825	C0P3W9	[R].SAPSTPKR.[S]	1xTMT6plex [K7];1xTMT6plex [N-Term];1xPhospho [T5(99.5)]	C0P3W9	C0P3W9 [47-54]	C0P3W9 1xPhospho [T51(99.8)]	C0P3W9_MAIZE Phosphoenolpyruvate carboxykinase (ATP)
C0P3W9|23425	0.608247	0.000148416	0.00362977	C0P3W9	[K].GEAAAQGAPSTPR.[A]	1xTMT6plex [N-Term];1xPhospho [T11(99.5)]	C0P3W9	C0P3W9 [110-122]	C0P3W9 1xPhospho [T120(99.7)]	C0P3W9_MAIZE Phosphoenolpyruvate carboxykinase (ATP)
C0P4D9|1120	0.687385	0.000472417	0.00817452	C0P4D9	[R].QFQNISPFSSFMQMQNGLLPPAIPPLR.[E]	1xOxidation [M12];1xTMT6plex [N-Term];1xPhospho [S6(100)]	C0P4D9	C0P4D9 [523-549]	C0P4D9 1xPhospho [S528(100)]	C0P4D9_MAIZE GBF-interacting protein 1
C0P4E8|6876	0.687215	0.000479396	0.00827224	C0P4E8	[R].VAGAAADLLHAASQYGK.[L]	1xTMT6plex [K17];1xTMT6plex [N-Term];1xPhospho [S13(100)]	C0P4E8	C0P4E8 [56-72]	C0P4E8 1xPhospho [S68(100)]	C0P4E8_MAIZE Nodulin-related protein 1
C0P4E8|7386	1.71729	1.11661e-05	0.000611138	C0P4E8	[K].KKPGGGSGYGGGRYEEEEGYK.[K]	3xTMT6plex [K1; K2; K21];1xTMT6plex [N-Term];1xPhospho [S7(100)]	C0P4E8	C0P4E8 [145-165]	C0P4E8 1xPhospho [S151(100)]	C0P4E8_MAIZE Nodulin-related protein 1
C0P576|17602	1.56131	0.000163027	0.00388837	C0P576	[R].HEPASSEPKPR.[G]	1xTMT6plex [K9];1xTMT6plex [N-Term];1xPhospho [S5(100)]	C0P576	C0P576 [26-36]	C0P576 1xPhospho [S30(100)]	C0P576_MAIZE UBP1-associated protein 2A
C0P576|20658	1.47516	7.31176e-05	0.00218457	C0P576	[R].HEPASSEPKPR.[G]	1xTMT6plex [K9];1xTMT6plex [N-Term];1xPhospho [S6(100)]	C0P576	C0P576 [26-36]	C0P576 1xPhospho [S31(100)]	C0P576_MAIZE UBP1-associated protein 2A
C0P6K9|5682	0.409456	1.42671e-05	0.000689704	C0P6K9	[R].SQSHSPNNAGSEDHETHK.[Q]	1xTMT6plex [K18];1xTMT6plex [N-Term];1xPhospho [S3(99.7)]	C0P6K9	C0P6K9 [55-72]	C0P6K9 1xPhospho [S57(100)]	C0P6K9_MAIZE GRAS transcription factor
C0P6P2|12462	1.52965	0.000277796	0.00555814	C0P6P2	[R].DRSPTPVHGDDGGAGSSSKPR.[K]	1xTMT6plex [K19];1xTMT6plex [N-Term];1xPhospho [S3(100)]	C0P6P2	C0P6P2 [43-63]	C0P6P2 1xPhospho [S45(100)]	C0P6P2_MAIZE MED26 transcription factor
C0P790|12802	1.79226	0.000515567	0.00869119	C0P790	[R].ELRDGEASDDEEEYEAKEVEVEEVVDVR.[Q]	1xTMT6plex [K17];1xTMT6plex [N-Term];1xPhospho [S8(100)]	C0P790	C0P790 [682-709]	C0P790 1xPhospho [S689(100)]	C0P790_MAIZE Eukaryotic translation initiation factor 3 subunit B
C0P7D1|7429	1.80371	1.04244e-06	0.00013926	C0P7D1	[R].IPNLSMTK.[T]	1xTMT6plex [K8];1xTMT6plex [N-Term];1xPhospho [S5(100)]	C0P7D1	C0P7D1 [18-25]	C0P7D1 1xPhospho [S22(100)]	C0P7D1_MAIZE Plant intracellular Ras-group-related LRR protein 3
C0P7E6|15273	1.59703	5.496e-05	0.00175533	C0P7E6	[R].KPLQSDNTSHSQDDDSYSVTSSTVTSAR.[A]	1xTMT6plex [K1];1xTMT6plex [N-Term];1xPhospho [S11(100)]	C0P7E6	C0P7E6 [149-176]	C0P7E6 1xPhospho [S159(100)]	C0P7E6_MAIZE Protein WVD2-like 3
C0PBT1|20413	0.325241	2.40326e-08	2.10123e-05	C0PBT1	[R].WLSKLPVTSR.[I]	1xTMT6plex [K4];1xTMT6plex [N-Term];1xPhospho [S3(100)]	C0PBT1	C0PBT1 [51-60]	C0PBT1 1xPhospho [S53(100)]	C0PBT1_MAIZE Nucleoporin-related
C0PC61|16022	0.619185	4.46584e-05	0.0015172	C0PC61	[K].QLISGGK.[D]	1xTMT6plex [K7];1xTMT6plex [N-Term];1xPhospho [S4(100)]	C0PC61	C0PC61 [126-132]	C0PC61 1xPhospho [S129(100)]	C0PC61_MAIZE Transaldolase
C0PCK9|5922	1.44481	0.000350721	0.00647454	C0PCK9	[R].GGSTEMDSQKDNNSDTEK.[S]	2xTMT6plex [K10; K18];1xTMT6plex [N-Term];1xPhospho [S14(100)]	C0PCK9	C0PCK9 [492-509]	C0PCK9 1xPhospho [S505(100)]	C0PCK9_MAIZE Putative receptor-like protein kinase
C0PD86|19813	0.608634	4.9951e-06	0.000371128	C0PD86	[R].SLSTLTR.[A]	1xTMT6plex [N-Term];1xPhospho [S3(99.6)]	C0PD86	C0PD86 [459-465]	C0PD86 1xPhospho [S461(100)]	C0PD86_MAIZE Serine/threonine-protein phosphatase 2A 55 kDa regulatory subunit B
C0PD86|20797	0.589044	6.1019e-06	0.000420544	C0PD86	[R].SLSTLTR.[A]	1xTMT6plex [N-Term];1xPhospho [S/T]	C0PD86	C0PD86 [459-465]	NA	C0PD86_MAIZE Serine/threonine-protein phosphatase 2A 55 kDa regulatory subunit B
C0PDY9|14821	0.572155	1.17651e-05	0.00063552	C0PDY9	[R].AGSVALGDFLR.[R]	1xTMT6plex [N-Term];1xPhospho [S3(100)]	C0PDY9	C0PDY9 [12-22]	C0PDY9 1xPhospho [S14(100)]	C0PDY9_MAIZE Protein-serine/threonine phosphatase
C0PEI6|16195	0.606949	0.000125014	0.00326985	C0PEI6	[K].AATADFGGKSFVR.[R]	1xTMT6plex [K9];1xTMT6plex [N-Term];1xPhospho [S10(100)]	C0PEI6	C0PEI6 [14-26]	C0PEI6 1xPhospho [S23(100)]	C0PEI6_MAIZE Pre-mRNA-splicing factor 18
C0PER5|7249	0.581879	8.61915e-06	0.000512365	C0PER5	[R].STSDKNETPTASNEDSSR.[H]	1xTMT6plex [K5];1xTMT6plex [N-Term];1xPhospho [T8(99.6)]	C0PER5	C0PER5 [51-68]	C0PER5 1xPhospho [T58(100)]	C0PER5_MAIZE RNA-binding KH domain-containing protein
C0PHV9|21626	1.44096	1.27501e-05	0.000657554	C0PHV9	[R].SSSLEDDPYFSYPNLFSAPKP.[-]	1xTMT6plex [K20];1xTMT6plex [N-Term];1xPhospho [S3(99.6)]	C0PHV9	C0PHV9 [496-516]	C0PHV9 1xPhospho [S498(99.7)]	C0PHV9_MAIZE Regulator of Vps4 activity in the MVB pathway protein
C0PJF1|12816	3.49134	2.26975e-07	5.75498e-05	C0PJF1	[R].TYPKPPSRRSPSPPPPSR.[R]	1xTMT6plex [K4];1xTMT6plex [N-Term];3xPhospho [T1(97.6); Y2(98.8); S12(98.8)]	C0PJF1	C0PJF1 [317-334]	C0PJF1 3xPhospho [T317(98.2); Y318(99.1); S328(99.1)]	C0PJF1_MAIZE HSP20-like chaperones superfamily protein
C0PJF1|13282	2.16028	5.40196e-07	9.58771e-05	C0PJF1	[R].TYPKPPSRRSPSPPPPSR.[R]	1xTMT6plex [K4];1xTMT6plex [N-Term];3xPhospho [S7(97.6); S10(98.8); S12(98.8)]	C0PJF1	C0PJF1 [317-334]	C0PJF1 3xPhospho [S323(100); S326(100); S328(100)]	C0PJF1_MAIZE HSP20-like chaperones superfamily protein
C0PJF1|21208	1.42199	0.000105675	0.00286659	C0PJF1	[R].RHPSRPEPSIPAPEPPPPQPR.[T]	1xTMT6plex [N-Term];1xPhospho [S4(100)]	C0PJF1	C0PJF1 [160-180]	C0PJF1 1xPhospho [S163(100)]	C0PJF1_MAIZE HSP20-like chaperones superfamily protein
C0PJF1|21497	1.88915	3.87405e-07	7.5205e-05	C0PJF1	[R].TYPKPPSRR.[PSL]	1xTMT6plex [K4];1xTMT6plex [N-Term];1xPhospho [S7(100)]	C0PJF1	C0PJF1 [206-214]; [317-325]; [345-353]; [373-381]; [401-409]	C0PJF1 1xPhospho [S212(100)]; 1xPhospho [S323(100)]; 1xPhospho [S351(100)]; 1xPhospho [S379(100)]; 1xPhospho [S407(100)]	C0PJF1_MAIZE HSP20-like chaperones superfamily protein
C0PJF1|22744	1.72128	1.34507e-06	0.000159423	C0PJF1	[R].TYPKPPSR.[R]	1xTMT6plex [K4];1xTMT6plex [N-Term];1xPhospho [S7(100)]	C0PJF1	C0PJF1 [206-213]; [317-324]; [345-352]; [373-380]; [401-408]	C0PJF1 1xPhospho [S212(100)]; 1xPhospho [S323(100)]; 1xPhospho [S351(100)]; 1xPhospho [S379(100)]; 1xPhospho [S407(100)]	C0PJF1_MAIZE HSP20-like chaperones superfamily protein
C0PJF1|7967	1.88456	6.17435e-07	0.000102637	C0PJF1	[R].TYPKPPSRRSPSPPPPSR.[R]	1xTMT6plex [K4];1xTMT6plex [N-Term];3xPhospho [S12(99.1); Y/S/T]	C0PJF1	C0PJF1 [317-334]	C0PJF1 3xPhospho [S326(100); S328(100); Y/S/T]	C0PJF1_MAIZE HSP20-like chaperones superfamily protein
C0PJF1|8443	1.91901	1.24619e-06	0.000153293	C0PJF1	[R].TYHKPPSR.[R]	1xTMT6plex [K4];1xTMT6plex [N-Term];1xPhospho [S7(100)]	C0PJF1	C0PJF1 [261-268]	C0PJF1 1xPhospho [S267(100)]	C0PJF1_MAIZE HSP20-like chaperones superfamily protein
C4IZ13|13656	0.679375	0.000162037	0.00388088	C4IZ13	[K].SFSNVPSRR.[L]	1xTMT6plex [N-Term];1xPhospho [S7(100)]	C4IZ13	C4IZ13 [374-382]	C4IZ13 1xPhospho [S380(100)]	C4IZ13_MAIZE Microtubule-associated protein 70-1
C4J077|10467	0.597749	6.90339e-05	0.00209701	C4J077	[K].ESSASPLSR.[N]	1xTMT6plex [N-Term];1xPhospho [S2(99.3)]	C4J077	C4J077 [342-350]	C4J077 1xPhospho [S343(99.3)]	C4J077_MAIZE Protein ABIL1
C4J077|17722	0.500762	2.1913e-06	0.000220734	C4J077	[K].ESSASPLSR.[N]	1xTMT6plex [N-Term];1xPhospho [S5(99.3)]	C4J077	C4J077 [342-350]	C4J077 1xPhospho [S346(99.3)]	C4J077_MAIZE Protein ABIL1
C4J182|15955	1.6705	0.000509095	0.00861716	C4J182	[R].HHDLPSEPEDVGNHTPDPDQSSGK.[N]	1xTMT6plex [K24];1xTMT6plex [N-Term];1xPhospho [S6(100)]	C4J182	C4J182 [111-134]	C4J182 1xPhospho [S116(100)]	C4J182_MAIZE Protein WVD2-like 3
C4J182|2493	1.76176	3.30526e-05	0.00124002	C4J182	[K].TASTSMETSNSSSESEGTRPCCR.[A]	2xCarbamidomethyl [C21; C22];1xTMT6plex [N-Term];2xPhospho [S13(99.8); S/T]	C4J182	C4J182 [282-304]	C4J182 2xPhospho [S294(99.8); S/T]	C4J182_MAIZE Protein WVD2-like 3
C4J182|4166	1.44885	0.000590501	0.00948323	C4J182	[K].TASTSMETSNSSSESEGTRPCCR.[A]	2xCarbamidomethyl [C21; C22];1xOxidation [M6];1xTMT6plex [N-Term];1xPhospho [S11(99)]	C4J182	C4J182 [282-304]	C4J182 1xPhospho [S292(99)]	C4J182_MAIZE Protein WVD2-like 3
C4J182|6996	1.57056	0.000196106	0.004416	C4J182	[R].HHDLPSEPEDVGNHTPDPDQSSGK.[N]	1xTMT6plex [K24];1xTMT6plex [N-Term];2xPhospho [S6(100); T15(100)]	C4J182	C4J182 [111-134]	C4J182 2xPhospho [S116(100); T125(100)]	C4J182_MAIZE Protein WVD2-like 3
C4J182|7640	1.51881	0.000543537	0.00893242	C4J182	[K].TASTSMETSNSSSESEGTRPCCR.[A]	2xCarbamidomethyl [C21; C22];1xTMT6plex [N-Term];1xPhospho [S11(98.9)]	C4J182	C4J182 [282-304]	C4J182 1xPhospho [S292(99.1)]	C4J182_MAIZE Protein WVD2-like 3
C4J1T9|11653	0.669226	2.79561e-06	0.000261148	C4J1T9	[R].SSTSESGAIITISK.[E]	1xTMT6plex [K14];1xTMT6plex [N-Term];1xPhospho [S1(99.7)]	C4J1T9	C4J1T9 [474-487]	C4J1T9 1xPhospho [S474(99.7)]	C4J1T9_MAIZE WEB family protein
C4J1T9|18743	0.581362	4.93427e-06	0.000371128	C4J1T9	[R].SSTSESGAIITISK.[E]	1xTMT6plex [K14];1xTMT6plex [N-Term];1xPhospho [S/T]	C4J1T9	C4J1T9 [474-487]	NA	C4J1T9_MAIZE WEB family protein
C4J1T9|21051	0.654685	7.41704e-06	0.000474996	C4J1T9	[R].SSTSESGAIITISK.[E]	1xTMT6plex [K14];1xTMT6plex [N-Term];1xPhospho [S2(100)]	C4J1T9	C4J1T9 [474-487]	C4J1T9 1xPhospho [S475(100)]	C4J1T9_MAIZE WEB family protein
C4J477|6465	0.549467	2.2835e-06	0.00022516	C4J477	[R].TSSSSSSSSDDEEEEVIDENGEIVKR.[K]	1xTMT6plex [K25];1xTMT6plex [N-Term];1xPhospho [S9(99.4)]	C4J477	C4J477 [87-112]	C4J477 1xPhospho [S95(99.4)]	C4J477_MAIZE Dehydrin3
C4J4L1|6897	0.690425	0.000418709	0.00754748	C4J4L1	[R].QPTLGEMTLEDFLVK.[A]	1xTMT6plex [K15];1xTMT6plex [N-Term];1xPhospho [T3(100)]	C4J4L1	C4J4L1 [132-146]	C4J4L1 1xPhospho [T134(100)]	C4J4L1_MAIZE ABSCISIC ACID-INSENSITIVE 5-like protein 2
C4J515|1593	1.54418	1.73409e-05	0.000783452	C4J515	[R].RSGLRPR.[M]	1xTMT6plex [N-Term];1xPhospho [S2(100)]	C4J515	C4J515 [198-204]	C4J515 1xPhospho [S199(100)]	C4J515_MAIZE Uncharacterized protein
C4J515|3974	1.55737	0.000501217	0.0085256	C4J515	[R].TVTIKEDRPAQEGSGGASLER.[K]	1xTMT6plex [K5];1xTMT6plex [N-Term];2xPhospho [T3(100); S18(100)]	C4J515	C4J515 [151-171]	C4J515 2xPhospho [T153(100); S168(100)]	C4J515_MAIZE Uncharacterized protein
C4J9I2|22073	0.536691	0.000127836	0.00331257	C4J9I2	[R].ATPTGLADLSGVPGGAGLR.[S]	1xTMT6plex [N-Term];1xPhospho [T2(100)]	C4J9I2	C4J9I2 [294-312]	C4J9I2 1xPhospho [T295(100)]	C4J9I2_MAIZE Uncharacterized protein
C4JA23|10545	0.665202	6.41505e-05	0.0019826	C4JA23	[K].VLVGSASK.[K]	1xTMT6plex [K8];1xTMT6plex [N-Term];1xPhospho [S7(100)]	C4JA23	C4JA23 [270-277]	C4JA23 1xPhospho [S276(100)]	C4JA23_MAIZE D111/G-patch domain-containing protein
C4JAE0|9083	1.73128	5.94611e-05	0.00186552	C4JAE0	[R].DGGSYGGGDRYSRDR.[S]	1xTMT6plex [N-Term];1xPhospho [S12(98.9)]	C4JAE0	C4JAE0 [187-201]	C4JAE0 1xPhospho [S198(100)]	C4JAE0_MAIZE Glycine-rich RNA-binding protein RZ1A
C4JAN7|16943	0.63544	1.64949e-05	0.000764673	C4JAN7	[R].AKSDATETPR.[H]	1xTMT6plex [K2];1xTMT6plex [N-Term];2xPhospho [S3(100); T8(100)]	C4JAN7	C4JAN7 [247-256]	C4JAN7 2xPhospho [S249(99.4); T254(100)]	C4JAN7_MAIZE Octicosapeptide/Phox/Bem1p family protein
C4JAN7|21734	1.51051	8.01312e-05	0.00233697	C4JAN7	[R].AKSDATETPR.[H]	1xTMT6plex [K2];1xTMT6plex [N-Term];1xPhospho [S3(100)]	C4JAN7	C4JAN7 [247-256]	C4JAN7 1xPhospho [S249(100)]	C4JAN7_MAIZE Octicosapeptide/Phox/Bem1p family protein
C4JC05|5749	0.624018	0.000165035	0.00389522	C4JC05	[R].RDSESYVR.[Y]	1xTMT6plex [N-Term];1xPhospho [S/Y]	C4JC05	C4JC05 [137-144]	NA	C4JC05_MAIZE Bifunctional protein FolD 1 mitochondrial
C4JC43|14526	0.597259	2.21359e-05	0.000932126	C4JC43	[R].VSDDFINPTAPSFSAPSRPTNEEPARPSVK.[R]	1xTMT6plex [K30];1xTMT6plex [N-Term];1xPhospho [S28(100)]	C4JC43	C4JC43 [418-447]	C4JC43 1xPhospho [S445(100)]	C4JC43_MAIZE Target of Myb protein 1
C4JC43|18560	0.696022	2.5696e-05	0.00103316	C4JC43	[R].SYPSPLLPPPPASK.[R]	1xTMT6plex [K14];1xTMT6plex [N-Term];1xPhospho [S4(100)]	C4JC43	C4JC43 [346-359]	C4JC43 1xPhospho [S349(100)]	C4JC43_MAIZE Target of Myb protein 1
K7TI82|14495	1.49783	6.92517e-06	0.00045761	K7TI82	[R].YDDRPWERSEPR.[R]	1xTMT6plex [N-Term];1xPhospho [S9(100)]	K7TI82	K7TI82 [276-287]	K7TI82 1xPhospho [S284(100)]	K7TI82_MAIZE C3H transcription factor
K7TJA7|17931	0.667917	7.31821e-06	0.000471096	K7TJA7	[R].ASTSESGANIAISKEEFESLSR.[K]	1xTMT6plex [K14];1xTMT6plex [N-Term];1xPhospho [S2(100)]	K7TJA7	K7TJA7 [474-495]	K7TJA7 1xPhospho [S475(100)]	K7TJA7_MAIZE Putative DUF827 domain containing family protein
K7TJA7|22077	0.538186	4.83283e-06	0.000366116	K7TJA7	[R].ASTSESGANIAISK.[E]	1xTMT6plex [K14];1xTMT6plex [N-Term];1xPhospho [S2(100)]	K7TJA7	K7TJA7 [474-487]	K7TJA7 1xPhospho [S475(100)]	K7TJA7_MAIZE Putative DUF827 domain containing family protein
K7TT82|22090	0.599212	3.29567e-05	0.00124002	K7TT82	[R].SSTDNFSK.[E]	1xTMT6plex [K8];1xTMT6plex [N-Term];1xPhospho [S2(99.7)]	K7TT82	K7TT82 [770-777]	K7TT82 1xPhospho [S771(99.7)]	K7TT82_MAIZE Orphans transcription factor
K7TUM3|15345	0.673936	2.20386e-05	0.00093132	K7TUM3	[R].AQGQNCGNFLTDRPSTK.[V]	1xCarbamidomethyl [C6];1xTMT6plex [K17];1xTMT6plex [N-Term];1xPhospho [S15(99.6)]	K7TUM3	K7TUM3 [74-90]	K7TUM3 1xPhospho [S88(99.6)]	K7TUM3_MAIZE SPR1
K7TUM3|9197	0.667291	1.93551e-05	0.000849708	K7TUM3	[R].AQGQNCGNFLTDRPSTK.[V]	1xCarbamidomethyl [C6];1xTMT6plex [K17];1xTMT6plex [N-Term];1xPhospho [S/T]	K7TUM3	K7TUM3 [74-90]	NA	K7TUM3_MAIZE SPR1
K7TVS3|11204	0.701262	1.44594e-05	0.000693604	K7TVS3	[R].SNSRDLDVQFANLSLK.[H]	1xTMT6plex [K16];1xTMT6plex [N-Term];1xPhospho [S]	K7TVS3	K7TVS3 [317-332]	NA	K7TVS3_MAIZE BZIP transcription factor
K7TVS3|12473	0.407731	5.96505e-08	2.96439e-05	K7TVS3	[R].TSSESFIEEQPPSWLDDLLNEPETPAAR.[Q]	1xTMT6plex [N-Term];1xPhospho [S3(99.5)]	K7TVS3	K7TVS3 [50-77]	K7TVS3 1xPhospho [S52(99.7)]	K7TVS3_MAIZE BZIP transcription factor
K7TVS3|21296	0.683121	8.36087e-06	0.000508157	K7TVS3	[R].SNSRDLDVQFANLSLK.[H]	1xTMT6plex [K16];1xTMT6plex [N-Term];1xPhospho [S3(99.6)]	K7TVS3	K7TVS3 [317-332]	K7TVS3 1xPhospho [S319(99.8)]	K7TVS3_MAIZE BZIP transcription factor
K7TVS3|6286	0.599702	4.22617e-06	0.000334432	K7TVS3	[R].TSSESFIEEQPPSWLDDLLNEPETPAAR.[Q]	1xTMT6plex [N-Term];1xPhospho [S/T]	K7TVS3	K7TVS3 [50-77]	NA	K7TVS3_MAIZE BZIP transcription factor
K7U3X9|11520	0.587338	4.45899e-06	0.00034624	K7U3X9	[R].SQSDIPFGLAQLSPPLPPPAPVK.[R]	1xTMT6plex [K23];1xTMT6plex [N-Term];2xPhospho [S3(99.6); S13(100)]	K7U3X9	K7U3X9 [137-159]	K7U3X9 2xPhospho [S139(99.6); S149(100)]	K7U3X9_MAIZE Putative bZIP transcription factor superfamily protein
K7U3X9|11566	0.363271	2.66722e-08	2.10123e-05	K7U3X9	[R].SQSDIPFGLAQLSPPLPPPAPVKR.[E]	1xTMT6plex [K23];1xTMT6plex [N-Term];1xPhospho [S3(99.6)]	K7U3X9	K7U3X9 [137-160]	K7U3X9 1xPhospho [S139(99.6)]	K7U3X9_MAIZE Putative bZIP transcription factor superfamily protein
K7U3X9|12227	0.34441	7.74618e-08	3.31857e-05	K7U3X9	[R].SQSDIPFGLAQLSPPLPPPAPVK.[R]	1xTMT6plex [K23];1xTMT6plex [N-Term];1xPhospho [S3(99.8)]	K7U3X9	K7U3X9 [137-159]	K7U3X9 1xPhospho [S139(99.8)]	K7U3X9_MAIZE Putative bZIP transcription factor superfamily protein
K7U3X9|15715	0.366052	3.5971e-08	2.23452e-05	K7U3X9	[R].SQSDIPFGLAQLSPPLPPPAPVKR.[E]	1xTMT6plex [K23];1xTMT6plex [N-Term];1xPhospho [S]	K7U3X9	K7U3X9 [137-160]	NA	K7U3X9_MAIZE Putative bZIP transcription factor superfamily protein
K7U3X9|16308	0.543249	2.41421e-06	0.000232513	K7U3X9	[R].SLSMDSFMGK.[L]	1xTMT6plex [K10];1xTMT6plex [N-Term];1xPhospho [S3(100)]	K7U3X9	K7U3X9 [243-252]	K7U3X9 1xPhospho [S245(100)]	K7U3X9_MAIZE Putative bZIP transcription factor superfamily protein
K7U3X9|19931	0.565396	6.684e-07	0.000102766	K7U3X9	[K].LNFAAGDESPKLPLPSPR.[A]	1xTMT6plex [K11];1xTMT6plex [N-Term];2xPhospho [S9(100); S16(100)]	K7U3X9	K7U3X9 [253-270]	K7U3X9 2xPhospho [S261(100); S268(100)]	K7U3X9_MAIZE Putative bZIP transcription factor superfamily protein
K7U3X9|22089	0.256032	3.57777e-09	8.89005e-06	K7U3X9	[R].SQSDIPFGLAQLSPPLPPPAPVK.[R]	1xTMT6plex [K23];1xTMT6plex [N-Term];1xPhospho [S]	K7U3X9	K7U3X9 [137-159]	NA	K7U3X9_MAIZE Putative bZIP transcription factor superfamily protein
K7U3X9|4611	0.618421	9.37343e-05	0.00263522	K7U3X9	[R].SLSMDSFMGK.[L]	2xOxidation [M4; M8];1xTMT6plex [K10];1xTMT6plex [N-Term];1xPhospho [S3(99.7)]	K7U3X9	K7U3X9 [243-252]	K7U3X9 1xPhospho [S245(99.7)]	K7U3X9_MAIZE Putative bZIP transcription factor superfamily protein
K7U3X9|7759	0.475983	7.8924e-06	0.000491105	K7U3X9	[R].SQSDIPFGLAQLSPPLPPPAPVK.[R]	1xTMT6plex [K23];1xTMT6plex [N-Term];2xPhospho [S13(100); S]	K7U3X9	K7U3X9 [137-159]	K7U3X9 2xPhospho [S149(100); S]	K7U3X9_MAIZE Putative bZIP transcription factor superfamily protein
K7U5M9|16492	0.688487	8.47596e-06	0.000508721	K7U5M9	[R].SVSLVQK.[H]	1xTMT6plex [K7];1xTMT6plex [N-Term];1xPhospho [S3(100)]	K7U5M9	K7U5M9 [510-516]	K7U5M9 1xPhospho [S512(100)]	K7U5M9_MAIZE DNAJ heat shock N-terminal domain-containing protein
K7U9C9|22066	0.566208	3.9969e-07	7.52386e-05	K7U9C9	[R].NDSSSFGK.[G]	1xTMT6plex [K8];1xTMT6plex [N-Term];1xPhospho [S3(100)]	K7U9C9	K7U9C9 [568-575]	K7U9C9 1xPhospho [S570(100)]	K7U9C9_MAIZE Putative DEAD-box ATP-dependent RNA helicase family protein
K7UC48|14534	1.45842	2.76296e-05	0.00107608	K7UC48	[R].ALSSTGSVK.[S]	1xTMT6plex [K9];1xTMT6plex [N-Term];1xPhospho [S3(100)]	K7UC48	K7UC48 [51-59]	K7UC48 1xPhospho [S53(100)]	K7UC48_MAIZE 3-isopropylmalate dehydratase
K7UC48|6027	1.40824	1.83392e-05	0.000816653	K7UC48	[R].ALSSTGSVK.[S]	1xTMT6plex [K9];1xTMT6plex [N-Term];1xPhospho [S7(100)]	K7UC48	K7UC48 [51-59]	K7UC48 1xPhospho [S57(100)]	K7UC48_MAIZE 3-isopropylmalate dehydratase
K7ULI1; A0A1X7YIT5|23139	0.669507	1.52977e-05	0.000722656	K7ULI1	[R].LATPPEK.[QG]	1xTMT6plex [K7];1xTMT6plex [N-Term];1xPhospho [T3(100)]	K7ULI1; A0A1X7YIT5	K7ULI1 [78-84]; A0A1X7YIT5 [81-87]	K7ULI1 1xPhospho [T80(100)]; A0A1X7YIT5 1xPhospho [T83(100)]	K7ULI1_MAIZE Putative WEB family protein chloroplastic
K7ULI1|20298	0.471322	1.2949e-06	0.000156193	K7ULI1	[K].VKENDGDSQVDLESNR.[G]	1xTMT6plex [K2];1xTMT6plex [N-Term];1xPhospho [S8(100)]	K7ULI1	K7ULI1 [699-714]	K7ULI1 1xPhospho [S706(100)]	K7ULI1_MAIZE Putative WEB family protein chloroplastic
K7ULI1|8044	0.582918	2.81171e-05	0.00109165	K7ULI1	[K].VKENDGDSQVDLESNRGDAGVDSNGLLPTK.[Q]	2xTMT6plex [K2; K30];1xTMT6plex [N-Term];1xPhospho [S8(100)]	K7ULI1	K7ULI1 [699-728]	K7ULI1 1xPhospho [S706(100)]	K7ULI1_MAIZE Putative WEB family protein chloroplastic
K7ULI1|9887	0.653839	1.34257e-05	0.000665264	K7ULI1	[K].VKENDGDSQVDLESNRGDAGVDSNGLLPTK.[Q]	2xTMT6plex [K2; K30];1xTMT6plex [N-Term];1xPhospho [S14(100)]	K7ULI1	K7ULI1 [699-728]	K7ULI1 1xPhospho [S712(100)]	K7ULI1_MAIZE Putative WEB family protein chloroplastic
K7US34|5269	2.45154	9.53608e-07	0.00013164	K7US34	[R].HDKKPDDGETNSSR.[S]	2xTMT6plex [K3; K4];1xTMT6plex [N-Term];1xPhospho [S12(99.2)]	K7US34	K7US34 [136-149]	K7US34 1xPhospho [S147(99.2)]	K7US34_MAIZE Zinc finger CCCH domain-containing protein 40
K7US34|6544	1.64592	0.000109415	0.00293601	K7US34	[K].KPDDGETNSSR.[S]	1xTMT6plex [K1];1xTMT6plex [N-Term];1xPhospho [S9(99.6)]	K7US34	K7US34 [139-149]	K7US34 1xPhospho [S147(100)]	K7US34_MAIZE Zinc finger CCCH domain-containing protein 40
K7UTA0|18310	0.561459	5.07821e-06	0.000371128	K7UTA0	[K].VATPESPAPPAAAANYFK.[K]	1xTMT6plex [K18];1xTMT6plex [N-Term];1xPhospho [S6(100)]	K7UTA0	K7UTA0 [286-303]	K7UTA0 1xPhospho [S291(100)]	K7UTA0_MAIZE Trihelix transcription factor GTL2
K7UZ29|18671	0.47856	4.81379e-06	0.000366116	K7UZ29	[K].MKGSFRK.[S]	2xTMT6plex [K2; K7];1xTMT6plex [N-Term];1xPhospho [S4(100)]	K7UZ29	K7UZ29 [96-102]	K7UZ29 1xPhospho [S99(100)]	K7UZ29_MAIZE DUF3511 domain protein
K7UZS2|4249	2.08418	2.34145e-07	5.81803e-05	K7UZS2	[R].KSGGVWK.[W]	2xTMT6plex [K1; K7];1xTMT6plex [N-Term];1xPhospho [S2(100)]	K7UZS2	K7UZS2 [503-509]	K7UZS2 1xPhospho [S504(100)]	K7UZS2_MAIZE Galactose oxidase/kelch repeat superfamily protein
K7V1L3|17953	0.652045	2.12834e-05	0.000908677	K7V1L3	[R].ANSIGGFK.[G]	1xTMT6plex [K8];1xTMT6plex [N-Term];1xPhospho [S3(100)]	K7V1L3	K7V1L3 [113-120]	K7V1L3 1xPhospho [S115(100)]	K7V1L3_MAIZE Putative DUF1296 domain containing family protein
K7V2B3|22430	0.633046	1.10783e-05	0.000610649	K7V2B3	[R].APTPAVGTPK.[Q]	1xTMT6plex [K10];1xTMT6plex [N-Term];1xPhospho [T8(100)]	K7V2B3	K7V2B3 [341-350]	K7V2B3 1xPhospho [T348(100)]	K7V2B3_MAIZE Transcription factor IIA alpha/beta subunit
K7V336|10902	2.54834	7.41811e-07	0.000111039	K7V336	[R].TTETERTSLAATSKEEDEEK.[A]	2xTMT6plex [K14; K20];1xTMT6plex [N-Term];1xPhospho [T/S]	K7V336	K7V336 [148-167]	NA	K7V336_MAIZE Hsp20/alpha crystallin family protein
K7V336|11356	1.76915	0.000570652	0.00921949	K7V336	[R].TTETERTSLAATSK.[E]	1xTMT6plex [K14];1xTMT6plex [N-Term];1xPhospho [T/S]	K7V336	K7V336 [148-161]	NA	K7V336_MAIZE Hsp20/alpha crystallin family protein
K7V336|13428	2.2781	2.10983e-07	5.60088e-05	K7V336	[R].TTETERTSLAATSKEEDEEK.[A]	2xTMT6plex [K14; K20];1xTMT6plex [N-Term];1xPhospho [S8(99.5)]	K7V336	K7V336 [148-167]	K7V336 1xPhospho [S155(99.5)]	K7V336_MAIZE Hsp20/alpha crystallin family protein
K7V336|17127	1.55916	0.000126821	0.00329822	K7V336	[R].TSLAATSK.[E]	1xTMT6plex [K8];1xTMT6plex [N-Term];1xPhospho [S2(100)]	K7V336	K7V336 [154-161]	K7V336 1xPhospho [S155(100)]	K7V336_MAIZE Hsp20/alpha crystallin family protein
K7V336|20237	2.16017	9.8707e-08	3.39808e-05	K7V336	[R].TSLAATSKEEDEEK.[A]	2xTMT6plex [K8; K14];1xTMT6plex [N-Term];1xPhospho [S2(100)]	K7V336	K7V336 [154-167]	K7V336 1xPhospho [S155(100)]	K7V336_MAIZE Hsp20/alpha crystallin family protein
K7V386|22172	0.63961	2.65714e-05	0.00104469	K7V386	[R].SLSSLTR.[A]	1xTMT6plex [N-Term];1xPhospho [S3(100)]	K7V386	K7V386 [460-466]	K7V386 1xPhospho [S462(100)]	K7V386_MAIZE Serine/threonine-protein phosphatase 2A 55 kDa regulatory subunit B
K7V5D2|21151	1.63792	2.23319e-06	0.000221962	K7V5D2	[R].AYSRTDEYYDNVDDR.[M]	1xTMT6plex [N-Term];1xPhospho [S3(100)]	K7V5D2	K7V5D2 [30-44]	K7V5D2 1xPhospho [S32(100)]	K7V5D2_MAIZE Bundle sheath strands specific1
K7V5J0|11714	1.49577	0.000142041	0.00352944	K7V5J0	[K].KTEDAKSEHYER.[K]	2xTMT6plex [K1; K6];1xTMT6plex [N-Term];1xPhospho [S7(100)]	K7V5J0	K7V5J0 [368-379]	K7V5J0 1xPhospho [S374(100)]	K7V5J0_MAIZE Cwf21
K7V5J0|13552	1.53474	4.77869e-05	0.0015917	K7V5J0	[K].TEDAKSEHYER.[K]	1xTMT6plex [K5];1xTMT6plex [N-Term];1xPhospho [S6(100)]	K7V5J0	K7V5J0 [369-379]	K7V5J0 1xPhospho [S374(100)]	K7V5J0_MAIZE Cwf21
K7V5J0|13809	2.28754	1.9462e-05	0.000851392	K7V5J0	[R].HDSESDTDSGYGKK.[K]	2xTMT6plex [K13; K14];1xTMT6plex [N-Term];3xPhospho [S3(100); S5(100); S9(100)]	K7V5J0	K7V5J0 [389-402]; [424-437]	K7V5J0 3xPhospho [S391(100); S393(100); S397(100)]; 3xPhospho [S426(100); S428(100); S432(100)]	K7V5J0_MAIZE Cwf21
K7V5J0|14282	1.50796	2.06226e-05	0.000889636	K7V5J0	[K].KTEDAKSEHYER.[K]	2xTMT6plex [K1; K6];1xTMT6plex [N-Term];1xPhospho [T/S/Y]	K7V5J0	K7V5J0 [368-379]	NA	K7V5J0_MAIZE Cwf21
K7V5J0|16401	1.76696	0.000441112	0.0078068	K7V5J0	[R].YDSESDTDSGYGK.[K]	1xTMT6plex [K13];1xTMT6plex [N-Term];2xPhospho [S3(100); S5(100)]	K7V5J0	K7V5J0 [459-471]	K7V5J0 2xPhospho [S461(100); S463(100)]	K7V5J0_MAIZE Cwf21
K7V6Z1|20675	1.54933	6.10537e-06	0.000420544	K7V6Z1	[K].GTGSFKEESNLVEDLPDPEKK.[V]	3xTMT6plex [K6; K20; K21];1xTMT6plex [N-Term];1xPhospho [S4(100)]	K7V6Z1	K7V6Z1 [58-78]	K7V6Z1 1xPhospho [S61(100)]	K7V6Z1_MAIZE Putative patellin family protein
K7V6Z1|8151	1.46179	0.00017453	0.00408355	K7V6Z1	[K].GTGSFKEESNLVEDLPDPEKK.[V]	3xTMT6plex [K6; K20; K21];1xTMT6plex [N-Term];1xPhospho [T/S]	K7V6Z1	K7V6Z1 [58-78]	NA	K7V6Z1_MAIZE Putative patellin family protein
K7VA33|22918	1.54237	0.000312629	0.00600142	K7VA33	[R].RESFLAR.[A]	1xTMT6plex [N-Term];1xPhospho [S3(100)]	K7VA33	K7VA33 [86-92]	K7VA33 1xPhospho [S88(100)]	K7VA33_MAIZE Uncharacterized protein
K7VCW8|3736	1.43789	0.000560273	0.00912175	K7VCW8	[R].DLAVQQAPQGTYVSASRPR.[H]	1xTMT6plex [N-Term];1xPhospho [S/T/Y]	K7VCW8	K7VCW8 [177-195]	NA	K7VCW8_MAIZE Uncharacterized protein
K7VEA5|5105	0.571434	2.63094e-05	0.00104023	K7VEA5	[K].QLQQQQRPASASASSR.[Q]	1xTMT6plex [N-Term];1xPhospho [S10(99.2)]	K7VEA5	K7VEA5 [682-697]	K7VEA5 1xPhospho [S691(99.2)]	K7VEA5_MAIZE Kinesin-like protein
K7VEA5|6083	0.618669	2.87273e-06	0.000261214	K7VEA5	[K].QLQQQQRPASASASSR.[Q]	1xTMT6plex [N-Term];1xPhospho [S]	K7VEA5	K7VEA5 [682-697]	NA	K7VEA5_MAIZE Kinesin-like protein
K7VHU4|6037	0.416872	2.2389e-07	5.75498e-05	K7VHU4	[R].SMSELEFEEVK.[G]	1xTMT6plex [K11];1xTMT6plex [N-Term];1xPhospho [S1(100)]	K7VHU4	K7VHU4 [141-151]	K7VHU4 1xPhospho [S141(100)]	K7VHU4_MAIZE DUF1685 family protein
K7VJ58|2261	0.664089	0.000138758	0.00347566	K7VJ58	[R].RPAQSRPPAR.[R]	1xTMT6plex [N-Term];1xPhospho [S5(100)]	K7VJ58	K7VJ58 [52-61]	K7VJ58 1xPhospho [S56(100)]	K7VJ58_MAIZE Late embryogenesis abundant (LEA) hydroxyproline-rich glycoprotein family
K7VJK4|21074	0.428945	1.01198e-07	3.39808e-05	K7VJK4	[R].VFSQLIK.[A]	1xTMT6plex [K7];1xTMT6plex [N-Term];1xPhospho [S3(100)]	K7VJK4	K7VJK4 [832-838]	K7VJK4 1xPhospho [S834(100)]	K7VJK4_MAIZE Putative receptor-like protein kinase family protein
K7VJK4|6453	0.686386	5.07029e-05	0.00166649	K7VJK4	[K].TGPELDQTHVSTAVK.[G]	1xTMT6plex [K15];1xTMT6plex [N-Term];1xPhospho [S11(99.7)]	K7VJK4	K7VJK4 [647-661]	K7VJK4 1xPhospho [S657(99.7)]	K7VJK4_MAIZE Putative receptor-like protein kinase family protein
K7VLK5|19218	0.633262	1.73824e-05	0.000783452	K7VLK5	[K].TDVDRPVITPAGPSGPSSPQSEAGESNVFR.[Q]	1xTMT6plex [N-Term];1xPhospho [S/T]	K7VLK5	K7VLK5 [859-888]	NA	K7VLK5_MAIZE Villin-2
K7VPB1|16184	1.5015	4.36906e-06	0.000343552	K7VPB1	[R].HITEEPR.[D]	1xTMT6plex [N-Term];1xPhospho [T3(100)]	K7VPB1	K7VPB1 [288-294]	K7VPB1 1xPhospho [T290(100)]	K7VPB1_MAIZE Pre-mRNA-splicing factor of RES complex protein
K7VPY5|13724	0.419437	2.62323e-05	0.00104023	K7VPY5	[R].VLSDLWR.[K]	1xTMT6plex [N-Term];1xPhospho [S3(100)]	K7VPY5	K7VPY5 [409-415]	K7VPY5 1xPhospho [S411(100)]	K7VPY5_MAIZE Interactor of constitutive active ROPs 1
K7VU19|19594	0.708614	4.61075e-05	0.00155452	K7VU19	[K].EVSSYLK.[K]	1xTMT6plex [K7];1xTMT6plex [N-Term];1xPhospho [S4(100)]	K7VU19	K7VU19 [173-179]	K7VU19 1xPhospho [S176(100)]	K7VU19_MAIZE Elongation factor 1-alpha
K7VWH0|1316	0.474171	0.000245369	0.00514817	K7VWH0	[K].VSLGQILSQK.[Y]	1xTMT6plex [K10];1xTMT6plex [N-Term];1xPhospho [S8(100)]	K7VWH0	K7VWH0 [493-502]	K7VWH0 1xPhospho [S500(100)]	K7VWH0_MAIZE Putative DUF827 domain containing family protein
K7W1A6|14731	0.474574	0.000131629	0.00337187	K7W1A6	[R].SSSSSSFTNHQLPDK.[Q]	1xTMT6plex [K15];1xTMT6plex [N-Term];1xPhospho [S1(99.2)]	K7W1A6	K7W1A6 [1004-1018]	K7W1A6 1xPhospho [S1004(99.2)]	K7W1A6_MAIZE Putative DUF869 domain containing family protein
K7W1A6|14958	0.543261	0.000522145	0.00876639	K7W1A6	[R].SSSSSSFTNHQLPDK.[Q]	1xTMT6plex [K15];1xTMT6plex [N-Term];1xPhospho [S3(98.5)]	K7W1A6	K7W1A6 [1004-1018]	K7W1A6 1xPhospho [S1006(98.5)]	K7W1A6_MAIZE Putative DUF869 domain containing family protein
O04418|3199	2.1046	0.000174301	0.00408355	O04418	[K].QSGDPTASGDSDKSKSEVNDEDEEGDE.[-]	2xTMT6plex [K13; K15];1xTMT6plex [N-Term];2xPhospho [S8(100); S16(97.8)]	O04418	O04418 [100-126]	O04418 2xPhospho [S107(100); S115(97.8)]	O04418_MAIZE HMG transcription factor
O22632; B6SJI8|16411	0.469631	3.70028e-07	7.41489e-05	O22632	[R].VESYAAKPSTKK.[W]	3xTMT6plex [K7; K11; K12];1xTMT6plex [N-Term];1xPhospho [T10(99.4)]	O22632; B6SJI8	O22632 [57-68]; B6SJI8 [57-68]	O22632 1xPhospho [T66(100)]; B6SJI8 1xPhospho [T66(100)]	O22632_MAIZE Nitrate-induced NOI protein
O22632; B6SJI8|23259	0.698499	1.74044e-05	0.000783452	O22632	[R].VESYAAKPSTK.[K]	2xTMT6plex [K7; K11];1xTMT6plex [N-Term];1xPhospho [S3(100)]	O22632; B6SJI8	O22632 [57-67]; B6SJI8 [57-67]	O22632 1xPhospho [S59(100)]; B6SJI8 1xPhospho [S59(100)]	O22632_MAIZE Nitrate-induced NOI protein
O22632|20547	0.548957	3.67477e-07	7.41489e-05	O22632	[K].FGEWDVNDPASADGFTVIFNK.[A]	1xTMT6plex [K21];1xTMT6plex [N-Term];1xPhospho [T16(100)]	O22632	O22632 [12-32]	O22632 1xPhospho [T27(100)]	O22632_MAIZE Nitrate-induced NOI protein
O49975|22132	0.612229	1.89461e-06	0.000201184	O49975	[K].FLTASGTFKDGELR.[L]	1xTMT6plex [K9];1xTMT6plex [N-Term];1xPhospho [T7(99.5)]	O49975	O49975 [24-37]	O49975 1xPhospho [T30(100)]	O49975_MAIZE MEK homolog1
O49975|22461	0.505178	1.08744e-06	0.000142214	O49975	[K].FLTASGTFK.[D]	1xTMT6plex [K9];1xTMT6plex [N-Term];1xPhospho [T7(100)]	O49975	O49975 [24-32]	O49975 1xPhospho [T30(100)]	O49975_MAIZE MEK homolog1
P14640; P14641; P22275|21501	1.78718	8.6615e-07	0.000122285	P14640	[R].TIQFVDWCPTGFK.[C]	1xCarbamidomethyl [C8];1xTMT6plex [K13];1xTMT6plex [N-Term];1xPhospho [T10(100)]	P14640; P14641; P22275	P14640 [340-352]; P14641 [340-352]; P22275 [340-352]	P14640 1xPhospho [T349(100)]; P14641 1xPhospho [T349(100)]; P22275 1xPhospho [T349(100)]	TBA1_MAIZE Tubulin alpha-1 chain
P27347|15268	2.68075	0.000350708	0.00647454	P27347	[K].SKSEVNDEDDEEGSEEDEDDDE.[-]	1xTMT6plex [K2];1xTMT6plex [N-Term];1xPhospho [S14(100)]	P27347	P27347 [136-157]	P27347 1xPhospho [S149(100)]	MNB1B_MAIZE DNA-binding protein MNB1B
P27347|20855	2.2366	1.32772e-05	0.000665143	P27347	[K].SEVNDEDDEEGSEEDEDDDE.[-]	1xTMT6plex [N-Term];1xPhospho [S12(100)]	P27347	P27347 [138-157]	P27347 1xPhospho [S149(100)]	MNB1B_MAIZE DNA-binding protein MNB1B
P33627|20959	2.37983	5.98894e-07	0.000101927	P33627	[R].TVQFVDWCPTGFK.[C]	1xCarbamidomethyl [C8];1xTMT6plex [K13];1xTMT6plex [N-Term];1xPhospho [T10(100)]	P33627	P33627 [340-352]	P33627 1xPhospho [T349(100)]	TBA6_MAIZE Tubulin alpha-6 chain
Q0MWY1|20153	0.637591	3.80324e-06	0.000310663	Q0MWY1	[R].TGATPRPSNYEDDASKPK.[Y]	2xTMT6plex [K16; K18];1xTMT6plex [N-Term];1xPhospho [T4(99.3)]	Q0MWY1	Q0MWY1 [281-298]	Q0MWY1 1xPhospho [T284(100)]	Q0MWY1_MAIZE Auxin efflux carrier component
Q0MWY1|20171	0.561983	4.87306e-05	0.00161879	Q0MWY1	[R].SSNFGAADAFGIR.[T]	1xTMT6plex [N-Term];1xPhospho [S2(99.5)]	Q0MWY1	Q0MWY1 [268-280]	Q0MWY1 1xPhospho [S269(100)]	Q0MWY1_MAIZE Auxin efflux carrier component
Q0MWY1|20752	0.49712	1.12447e-07	3.67643e-05	Q0MWY1	[R].TGATPRPSNYEDDASKPK.[Y]	2xTMT6plex [K16; K18];1xTMT6plex [N-Term];2xPhospho [T4(100); S8(99.2)]	Q0MWY1	Q0MWY1 [281-298]	Q0MWY1 2xPhospho [T284(100); S288(99.4)]	Q0MWY1_MAIZE Auxin efflux carrier component
Q0MWY1|6530	0.651927	0.000148323	0.00362977	Q0MWY1	[R].TGATPRPSNYEDDASKPK.[Y]	2xTMT6plex [K16; K18];1xTMT6plex [N-Term];2xPhospho [S8(100); T/Y/S]	Q0MWY1	Q0MWY1 [281-298]	Q0MWY1 2xPhospho [S288(100); T/Y/S]	Q0MWY1_MAIZE Auxin efflux carrier component
Q64HB7|1531	1.63798	0.000119839	0.00316111	Q64HB7	[R].RDKSASR.[S]	1xTMT6plex [K3];1xTMT6plex [N-Term];2xPhospho [S4(100); S6(100)]	Q64HB7	Q64HB7 [252-258]	Q64HB7 2xPhospho [S255(100); S257(100)]	Q64HB7_MAIZE ASF/SF2-like pre-mRNA splicing factor SRP31
Q9FYS5|16597	1.73381	0.000252357	0.00525172	Q9FYS5	[K].TDGAASPSPSPAPAPAGDGSTPGKR.[G]	1xTMT6plex [K24];1xTMT6plex [N-Term];2xPhospho [S6(100); T21(99.2)]	Q9FYS5	Q9FYS5 [150-174]	Q9FYS5 2xPhospho [S155(100); T170(99.5)]	HMGYA_MAIZE HMG-Y-related protein A
Q9FYS5|8236	1.52681	0.000341564	0.0063352	Q9FYS5	[K].ARDPNAPAPAPKSPSSTGR.[G]	1xTMT6plex [K12];1xTMT6plex [N-Term];2xPhospho [S/T]	Q9FYS5	Q9FYS5 [96-114]	NA	HMGYA_MAIZE HMG-Y-related protein A
Q9SAZ6|17849	1.54697	2.95569e-06	0.000264464	Q9SAZ6	[R].HQSIDAQLR.[L]	1xTMT6plex [N-Term];1xPhospho [S3(100)]	Q9SAZ6	Q9SAZ6 [5-13]	Q9SAZ6 1xPhospho [S7(100)]	Q9SAZ6_MAIZE Phosphoenolpyruvate carboxylase

## Sheet: Cold_responsive_2hr
Accession	Ratio	p_value	adjust_p_value	Accession_1	Annotated Sequence	Modifications	Master Protein Accessions	Positions in Master Proteins	Modifications in Master Proteins	maize_description
B7ZXU2; A0A1D6LNQ8|15076	9.54346	2.48e-09	2.03e-05	B7ZXU2	[R].GGRGSPPR.[Y]	1xTMT6plex [N-Term];1xPhospho [S5(100)]	B7ZXU2; A0A1D6LNQ8	B7ZXU2 [146-153]; A0A1D6LNQ8 [114-121]	B7ZXU2 1xPhospho [S150(100)]; A0A1D6LNQ8 1xPhospho [S118(100)]	B7ZXU2_MAIZE Serrate RNA effector molecule
Q43267|21373	3.34909	4.94e-05	0.00121488	Q43267	[K].HHSIDAQLR.[Q]	1xTMT6plex [N-Term];1xPhospho [S3(100)]	Q43267	Q43267 [13-21]	Q43267 1xPhospho [S15(100)]	Q43267_MAIZE Phosphoenolpyruvate carboxylase
A0A1D6HC36|4553	3.23375	5.68e-09	2.35e-05	A0A1D6HC36	[K].RTSRPTSSQSSR.[T]	1xTMT6plex [N-Term];2xPhospho [T/S]	A0A1D6HC36	A0A1D6HC36 [305-316]	A0A1D6HC36 2xPhospho [S311(97.9); T/S]	A0A1D6HC36_MAIZE Eukaryotic translation initiation factor 4B
A0A1D6I644|1226	2.92325	1.07e-07	6.36e-05	A0A1D6I644	[R].SSSSSSSAPTR.[A]	1xTMT6plex [N-Term];1xPhospho [S/T]	A0A1D6I644	A0A1D6I644 [45-55]	NA	A0A1D6I644_MAIZE Glucose-6-phosphate isomerase
B6SKZ9; B4FGC8|18363	2.87618	4.17e-05	0.00109035	B6SKZ9	[K].IDSEGKAR.[K]	1xTMT6plex [K6];1xTMT6plex [N-Term];1xPhospho [S3(100)]	B6SKZ9; B4FGC8	B6SKZ9 [103-110]; B4FGC8 [103-110]	B6SKZ9 1xPhospho [S105(100)]; B4FGC8 1xPhospho [S105(100)]	B6SKZ9_MAIZE 40S ribosomal protein S12
A0A1D6NMP6|20118	2.76491	3.27e-09	2.03e-05	A0A1D6NMP6	[R].DGLASSGKSESGR.[G]	1xTMT6plex [K8];1xTMT6plex [N-Term];1xPhospho [S9(99.3)]	A0A1D6NMP6	A0A1D6NMP6 [562-574]	A0A1D6NMP6 1xPhospho [S570(100)]	A0A1D6NMP6_MAIZE DEAD-box ATP-dependent RNA helicase 14
A0A1D6HFJ4|1401	2.67272	2.64e-06	0.000231691	A0A1D6HFJ4	[K].MSSSSDPEADAEPTSASAAVEGADPAQR.[R]	1xOxidation [M1];1xTMT6plex [N-Term];1xPhospho [S/T]	A0A1D6HFJ4	A0A1D6HFJ4 [18-45]	NA	A0A1D6HFJ4_MAIZE Pseudouridine synthase family protein
A0A1D6NMP6|1494	2.66359	0.00122048	0.00991712	A0A1D6NMP6	[R].NHGASHSKSRSPVASR.[R]	1xTMT6plex [K8];1xTMT6plex [N-Term];3xPhospho [S9(100); S11(100); S15(100)]	A0A1D6NMP6	A0A1D6NMP6 [644-659]	A0A1D6NMP6 3xPhospho [S652(100); S654(100); S658(100)]	A0A1D6NMP6_MAIZE DEAD-box ATP-dependent RNA helicase 14
P27347|15268	2.65748	0.000374778	0.00459649	P27347	[K].SKSEVNDEDDEEGSEEDEDDDE.[-]	1xTMT6plex [K2];1xTMT6plex [N-Term];1xPhospho [S14(100)]	P27347	P27347 [136-157]	P27347 1xPhospho [S149(100)]	MNB1B_MAIZE DNA-binding protein MNB1B
A0A1D6GTL5; A0A1D6LPD2|1996	2.6489	1.12e-05	0.000492396	A0A1D6GTL5	[R].QNHVSASR.[K]	1xTMT6plex [N-Term];1xPhospho [S]	A0A1D6GTL5; A0A1D6LPD2	A0A1D6GTL5 [313-320]; A0A1D6LPD2 [315-322]	NA	A0A1D6GTL5_MAIZE Zinc finger CCCH domain-containing protein 40
B7ZY51|2367	2.63907	0.000551921	0.00589602	B7ZY51	[R].LFLFPATPESSSSLGSLLDDSSK.[S]	1xTMT6plex [K23];1xTMT6plex [N-Term];1xPhospho [S22(99.6)]	B7ZY51	B7ZY51 [159-181]	B7ZY51 1xPhospho [S180(99.6)]	B7ZY51_MAIZE Octicosapeptide/Phox/Bem1p family protein
B6TB46|23229	2.62429	3.55e-07	9.35e-05	B6TB46	[R].KADSDAEDEGGKK.[E]	3xTMT6plex [K1; K12; K13];1xTMT6plex [N-Term];1xPhospho [S4(100)]	B6TB46	B6TB46 [120-132]	B6TB46 1xPhospho [S123(100)]	B6TB46_MAIZE Prefoldin subunit 2
C0P2P0|1518	2.58978	5.58e-05	0.00131805	C0P2P0	[K].SVNEPSSPSCHGHEDDDSNSLEDEDEDEWEDGR.[K]	1xCarbamidomethyl [C10];1xTMT6plex [N-Term];1xPhospho [S20(100)]	C0P2P0	C0P2P0 [442-474]	C0P2P0 1xPhospho [S461(100)]	C0P2P0_MAIZE Diacylglycerol kinase
B4FND7|505	2.50166	0.000306049	0.00404076	B4FND7	[R].RQEAHRSSPPR.[R]	1xTMT6plex [N-Term];2xPhospho [S7(100); S8(100)]	B4FND7	B4FND7 [179-189]	B4FND7 2xPhospho [S185(100); S186(100)]	B4FND7_MAIZE Arginine/serine-rich splicing factor SCL30 transcript I
K7V336|10902	2.48944	9.34e-07	0.000133392	K7V336	[R].TTETERTSLAATSKEEDEEK.[A]	2xTMT6plex [K14; K20];1xTMT6plex [N-Term];1xPhospho [T/S]	K7V336	K7V336 [148-167]	NA	K7V336_MAIZE Hsp20/alpha crystallin family protein
C0PJF1|12816	2.38359	6.11e-06	0.000350841	C0PJF1	[R].TYPKPPSRRSPSPPPPSR.[R]	1xTMT6plex [K4];1xTMT6plex [N-Term];3xPhospho [T1(97.6); Y2(98.8); S12(98.8)]	C0PJF1	C0PJF1 [317-334]	C0PJF1 3xPhospho [T317(98.2); Y318(99.1); S328(99.1)]	C0PJF1_MAIZE HSP20-like chaperones superfamily protein
A0A1D6N2N7; A0A1D6G576|7084	2.36072	5.54e-08	4.69e-05	A0A1D6N2N7	[K].LKDIPNVSFK.[L]	2xTMT6plex [K2; K10];1xTMT6plex [N-Term];1xPhospho [S8(100)]	A0A1D6N2N7; A0A1D6G576	A0A1D6N2N7 [110-119]; A0A1D6G576 [111-120]	A0A1D6N2N7 1xPhospho [S117(100)]; A0A1D6G576 1xPhospho [S118(100)]	A0A1D6N2N7_MAIZE DEK domain-containing chromatin associated protein
B4FUS0|10363	2.33156	1.32e-07	6.4e-05	B4FUS0	[R].NGPPSRDR.[D]	1xTMT6plex [N-Term];1xPhospho [S5(100)]	B4FUS0	B4FUS0 [336-343]	B4FUS0 1xPhospho [S340(100)]	B4FUS0_MAIZE LUC7 related protein
K7V5J0|13809	2.31939	1.69e-05	0.000626763	K7V5J0	[R].HDSESDTDSGYGKK.[K]	2xTMT6plex [K13; K14];1xTMT6plex [N-Term];3xPhospho [S3(100); S5(100); S9(100)]	K7V5J0	K7V5J0 [389-402]; [424-437]	K7V5J0 3xPhospho [S391(100); S393(100); S397(100)]; 3xPhospho [S426(100); S428(100); S432(100)]	K7V5J0_MAIZE Cwf21
A0A1D6GW42; A0A1D6GW41|1936	2.31796	7.18e-07	0.000114952	A0A1D6GW42	[R].SSSSSEDGSVK.[S]	1xTMT6plex [K11];1xTMT6plex [N-Term];1xPhospho [S3(100)]	A0A1D6GW42; A0A1D6GW41	A0A1D6GW42 [317-327]; A0A1D6GW41 [317-327]	A0A1D6GW42 1xPhospho [S319(100)]; A0A1D6GW41 1xPhospho [S319(100)]	A0A1D6GW42_MAIZE Uncharacterized protein
Q9FYS5|8041	2.3037	0.000245465	0.00348262	Q9FYS5	[K].ARDPNAPAPAPKSPSSTGR.[G]	1xTMT6plex [K12];1xTMT6plex [N-Term];2xPhospho [S13(100); S16(98.6)]	Q9FYS5	Q9FYS5 [96-114]	Q9FYS5 2xPhospho [S108(100); S111(99.6)]	HMGYA_MAIZE HMG-Y-related protein A
K7US34|5269	2.2834	2.01e-06	0.000196588	K7US34	[R].HDKKPDDGETNSSR.[S]	2xTMT6plex [K3; K4];1xTMT6plex [N-Term];1xPhospho [S12(99.2)]	K7US34	K7US34 [136-149]	K7US34 1xPhospho [S147(99.2)]	K7US34_MAIZE Zinc finger CCCH domain-containing protein 40
A0A1D6GTL5; A0A1D6LPD2|7796	2.25905	3.24e-06	0.000258175	A0A1D6GTL5	[R].QNHVSASR.[K]	1xTMT6plex [N-Term];1xPhospho [S5(100)]	A0A1D6GTL5; A0A1D6LPD2	A0A1D6GTL5 [313-320]; A0A1D6LPD2 [315-322]	A0A1D6GTL5 1xPhospho [S317(100)]; A0A1D6LPD2 1xPhospho [S319(100)]	A0A1D6GTL5_MAIZE Zinc finger CCCH domain-containing protein 40
A0A1D6MEW4|3072	2.23957	0.000158295	0.0026014	A0A1D6MEW4	[K].AADDDDDDEEEEEEEETTDDDEKQPAAK.[T]	2xTMT6plex [K23; K28];1xTMT6plex [N-Term];2xPhospho [T17(100); T18(100)]	A0A1D6MEW4	A0A1D6MEW4 [45-72]	A0A1D6MEW4 2xPhospho [T61(100); T62(100)]	A0A1D6MEW4_MAIZE Glutaredoxin family protein
A0A1D6JGB5; A0A1D6JGB6|3793	2.23227	0.00113579	0.0094705	A0A1D6JGB5	[R].VRDSTPETHEYGKQEEIPSR.[N]	1xTMT6plex [K13];1xTMT6plex [N-Term];1xPhospho [S/T/Y]	A0A1D6JGB5; A0A1D6JGB6	A0A1D6JGB5 [148-167]; A0A1D6JGB6 [23-42]	NA	A0A1D6JGB5_MAIZE Protein KAKU4
B4FCC2|423	2.22555	0.000758618	0.00722781	B4FCC2	[K].HDRSRSPVR.[N]	1xTMT6plex [N-Term];2xPhospho [S4(100); S6(100)]	B4FCC2	B4FCC2 [193-201]	B4FCC2 2xPhospho [S196(100); S198(100)]	B4FCC2_MAIZE Zinc knuckle (CCHC-type) family protein
A0A1D6HFJ4|3193	2.22233	2.88e-06	0.000238942	A0A1D6HFJ4	[K].MSSSSDPEADAEPTSASAAVEGADPAQR.[R]	1xOxidation [M1];1xTMT6plex [N-Term];1xPhospho [S5(99.5)]	A0A1D6HFJ4	A0A1D6HFJ4 [18-45]	A0A1D6HFJ4 1xPhospho [S22(99.5)]	A0A1D6HFJ4_MAIZE Pseudouridine synthase family protein
A0A1D6JS16|19835	2.18643	2.91e-05	0.0008697	A0A1D6JS16	[K].TERHSLQGK.[I]	1xTMT6plex [K9];1xTMT6plex [N-Term];1xPhospho [S5(100)]	A0A1D6JS16	A0A1D6JS16 [156-164]	A0A1D6JS16 1xPhospho [S160(100)]	A0A1D6JS16_MAIZE Cyclin-related
K7UZS2|4249	2.16611	1.46e-07	6.4e-05	K7UZS2	[R].KSGGVWK.[W]	2xTMT6plex [K1; K7];1xTMT6plex [N-Term];1xPhospho [S2(100)]	K7UZS2	K7UZS2 [503-509]	K7UZS2 1xPhospho [S504(100)]	K7UZS2_MAIZE Galactose oxidase/kelch repeat superfamily protein
A0A1D6IAY4|6324	2.16118	6.1e-06	0.000350841	A0A1D6IAY4	[R].QDSDASEPEPEPEREPKPEPEPEEPKPQPR.[R]	2xTMT6plex [K17; K26];1xTMT6plex [N-Term];1xPhospho [S6(100)]	A0A1D6IAY4	A0A1D6IAY4 [218-247]	A0A1D6IAY4 1xPhospho [S223(100)]	A0A1D6IAY4_MAIZE DNA-binding bromodomain-containing protein
P27347|20855	2.14547	2.09e-05	0.000707072	P27347	[K].SEVNDEDDEEGSEEDEDDDE.[-]	1xTMT6plex [N-Term];1xPhospho [S12(100)]	P27347	P27347 [138-157]	P27347 1xPhospho [S149(100)]	MNB1B_MAIZE DNA-binding protein MNB1B
A0A1D6EB22|12918	2.14438	9.71e-06	0.000458812	A0A1D6EB22	[R].SGAGDDYDSGYNSKSGTDDYGR.[G]	1xTMT6plex [K14];1xTMT6plex [N-Term];1xPhospho [S/T/Y]	A0A1D6EB22	A0A1D6EB22 [13-34]	NA	A0A1D6EB22_MAIZE Abscisic acid stress ripening3
A0A1D6EWY9|5899	2.13584	5.32e-05	0.00128152	A0A1D6EWY9	[R].NGSSTPDDQFDSPPDR.[F]	1xTMT6plex [N-Term];1xPhospho [S12(100)]	A0A1D6EWY9	A0A1D6EWY9 [276-291]	A0A1D6EWY9 1xPhospho [S287(100)]	A0A1D6EWY9_MAIZE Serine/arginine-rich splicing factor SR45a
K7V336|13428	2.12554	4.75e-07	0.000105347	K7V336	[R].TTETERTSLAATSKEEDEEK.[A]	2xTMT6plex [K14; K20];1xTMT6plex [N-Term];1xPhospho [S8(99.5)]	K7V336	K7V336 [148-167]	K7V336 1xPhospho [S155(99.5)]	K7V336_MAIZE Hsp20/alpha crystallin family protein
K7U3L1|15642	2.1212	0.00062908	0.0064221	K7U3L1	[R].SRSRSPQQYPTDGK.[R]	1xTMT6plex [K14];1xTMT6plex [N-Term];3xPhospho [S1(100); S3(100); S5(100)]	K7U3L1	K7U3L1 [70-83]	K7U3L1 3xPhospho [S70(100); S72(100); S74(100)]	K7U3L1_MAIZE Zinc finger CCCH domain-containing protein 28
B4FT23|5841	2.10729	0.000171543	0.00273939	B4FT23	[R].DNLTLWTEDGIEEGLESSKGDAGEGQ.[-]	1xTMT6plex [K19];1xTMT6plex [N-Term];1xPhospho [S/T]	B4FT23	B4FT23 [227-252]	NA	B4FT23_MAIZE 14-3-3-like protein
A0A1D6PJM8|618	2.09267	0.00102625	0.00884814	A0A1D6PJM8	[R].DHDRERYSR.[S]	1xTMT6plex [N-Term];1xPhospho [S8(100)]	A0A1D6PJM8	A0A1D6PJM8 [302-310]	A0A1D6PJM8 1xPhospho [S309(100)]	A0A1D6PJM8_MAIZE RNA-binding (RRM/RBD/RNP motifs) family protein
B4FCC2|11817	2.07092	2.53e-07	7.85e-05	B4FCC2	[R].NASLSQSK.[G]	1xTMT6plex [K8];1xTMT6plex [N-Term];1xPhospho [S3(100)]	B4FCC2	B4FCC2 [232-239]	B4FCC2 1xPhospho [S234(100)]	B4FCC2_MAIZE Zinc knuckle (CCHC-type) family protein
A0A1D6F0U9|3077	2.07085	3.79e-06	0.00027071	A0A1D6F0U9	[R].NQTCKSETGDTER.[M]	1xCarbamidomethyl [C4];1xTMT6plex [K5];1xTMT6plex [N-Term];1xPhospho [T/S]	A0A1D6F0U9	A0A1D6F0U9 [496-508]	NA	A0A1D6F0U9_MAIZE Mitogen-activated protein kinase
A0A1D6LA85|3553	2.06915	1.26e-06	0.000148924	A0A1D6LA85	[R].YGDRESR.[S]	1xTMT6plex [N-Term];1xPhospho [S6(100)]	A0A1D6LA85	A0A1D6LA85 [245-251]	A0A1D6LA85 1xPhospho [S250(100)]	A0A1D6LA85_MAIZE Zinc finger CCCH domain-containing protein 42
A0A1D6K4K5|6738	2.05395	1.87e-06	0.000188466	A0A1D6K4K5	[R].QALSQTGPETPKESFQPAFK.[R]	2xTMT6plex [K12; K20];1xTMT6plex [N-Term];2xPhospho [S4(100); S14(100)]	A0A1D6K4K5	A0A1D6K4K5 [498-517]	A0A1D6K4K5 2xPhospho [S501(100); S511(100)]	A0A1D6K4K5_MAIZE SAP domain-containing protein
A0A1D6LIX0|13886	2.05087	1.25e-06	0.000148924	A0A1D6LIX0	[R].VSLVAPR.[T]	1xTMT6plex [N-Term];1xPhospho [S2(100)]	A0A1D6LIX0	A0A1D6LIX0 [87-93]	A0A1D6LIX0 1xPhospho [S88(100)]	A0A1D6LIX0_MAIZE Protein kinase superfamily protein with octicosapeptide/Phox/Bem1p domain
C0P576|17602	2.04859	2.96e-06	0.000243033	C0P576	[R].HEPASSEPKPR.[G]	1xTMT6plex [K9];1xTMT6plex [N-Term];1xPhospho [S5(100)]	C0P576	C0P576 [26-36]	C0P576 1xPhospho [S30(100)]	C0P576_MAIZE UBP1-associated protein 2A
A0A1D6JML2; A0A1D6PJD2|16211	2.04173	0.000924207	0.00828361	A0A1D6JML2	[K].ASGSRSPPK.[F]	1xTMT6plex [K9];1xTMT6plex [N-Term];1xPhospho [S6(99.3)]	A0A1D6JML2; A0A1D6PJD2	A0A1D6JML2 [1031-1039]; A0A1D6PJD2 [274-282]	A0A1D6JML2 1xPhospho [S1036(99)]; A0A1D6PJD2 1xPhospho [S279(99)]	A0A1D6JML2_MAIZE Calcium-binding EF hand family protein
B4F7U2|11198	2.03911	0.000541564	0.00582545	B4F7U2	[R].ASSRSPGSDSKE.[-]	1xTMT6plex [K11];1xTMT6plex [N-Term];2xPhospho [S]	B4F7U2	B4F7U2 [245-256]	B4F7U2 2xPhospho [S249(100); S]	B4F7U2_MAIZE Arginine/serine-rich splicing factor SC32 transcript I
A0A1D6LIX0|16293	2.0344	6.22e-06	0.000352462	A0A1D6LIX0	[R].SATQSSIR.[G]	1xTMT6plex [N-Term];1xPhospho [S/T]	A0A1D6LIX0	A0A1D6LIX0 [11-18]	NA	A0A1D6LIX0_MAIZE Protein kinase superfamily protein with octicosapeptide/Phox/Bem1p domain
B4G137|19008	2.02823	0.00120727	0.00983549	B4G137	[K].KTPKSEGSSDER.[Q]	2xTMT6plex [K1; K4];1xTMT6plex [N-Term];1xPhospho [S5(97.4)]	B4G137	B4G137 [15-26]	B4G137 1xPhospho [S19(100)]	B4G137_MAIZE Ankyrin repeat domain-containing protein 2A
B6SNE2|13228	2.00401	0.000634969	0.00645912	B6SNE2	[R].EESEEEESEDESDDKPK.[H]	2xTMT6plex [K15; K17];1xTMT6plex [N-Term];2xPhospho [S3(100); S8(100)]	B6SNE2	B6SNE2 [47-63]	B6SNE2 2xPhospho [S49(100); S54(100)]	B6SNE2_MAIZE Heat-and acid-stable phosphoprotein
A0A1D6HL58|5141	2.00171	0.00012591	0.00224955	A0A1D6HL58	[R].SDDAAEAGGDHVLVDVSAASNSGSGPDR.[E]	1xTMT6plex [N-Term];1xPhospho [S]	A0A1D6HL58	A0A1D6HL58 [135-162]	NA	A0A1D6HL58_MAIZE Cyclin-dependent kinase inhibitor 2
A0A1D6E703|14950	1.9929	9.18e-05	0.00180394	A0A1D6E703	[R].LLPQGSGAALIGK.[S]	1xTMT6plex [K13];1xTMT6plex [N-Term];1xPhospho [S6(100)]	A0A1D6E703	A0A1D6E703 [553-565]	A0A1D6E703 1xPhospho [S558(100)]	A0A1D6E703_MAIZE Eukaryotic translation initiation factor isoform 4G-2
A0A1D6H9I8|11854	1.99181	0.000102855	0.00195393	A0A1D6H9I8	[R].SFSSASSAGHSHGGGGGGAK.[C]	1xTMT6plex [K20];1xTMT6plex [N-Term];3xPhospho [S6(95.6); S7(95.6); S11(100)]	A0A1D6H9I8	A0A1D6H9I8 [64-83]	A0A1D6H9I8 3xPhospho [S69(97.9); S70(97.9); S74(100)]	A0A1D6H9I8_MAIZE Uncharacterized protein
B4F7U2|2303	1.98756	0.0010527	0.00897647	B4F7U2	[R].ASSRSPGSDSKE.[-]	1xTMT6plex [K11];1xTMT6plex [N-Term];2xPhospho [S3(99.4); S5(99.4)]	B4F7U2	B4F7U2 [245-256]	B4F7U2 2xPhospho [S247(99.4); S249(99.4)]	B4F7U2_MAIZE Arginine/serine-rich splicing factor SC32 transcript I
A0A1D6H9I8|17633	1.98269	0.000223423	0.00328076	A0A1D6H9I8	[R].TNSQGHGHGHPHPSPPASPAAPAQGVSSSASSR.[T]	1xTMT6plex [N-Term];3xPhospho [S3(99.3); S14(100); S18(100)]	A0A1D6H9I8	A0A1D6H9I8 [102-134]	A0A1D6H9I8 3xPhospho [S104(100); S115(100); S119(100)]	A0A1D6H9I8_MAIZE Uncharacterized protein
Q43267|18837	1.97812	0.000599289	0.00620981	Q43267	[K].APGPGEKHHSIDAQLR.[Q]	1xTMT6plex [K7];1xTMT6plex [N-Term];1xPhospho [S10(100)]	Q43267	Q43267 [6-21]	Q43267 1xPhospho [S15(100)]	Q43267_MAIZE Phosphoenolpyruvate carboxylase
B4FUX6|6326	1.97746	0.000207629	0.00310793	B4FUX6	[K].QQASTSAEEPDEPLSPTSEKIR.[Q]	1xTMT6plex [K20];1xTMT6plex [N-Term];2xPhospho [S15(100); S18(100)]	B4FUX6	B4FUX6 [71-92]	B4FUX6 2xPhospho [S85(100); S88(100)]	B4FUX6_MAIZE Eukaryotic translation initiation factor 3 subunit J
B6TFN4|12565	1.9685	1.54e-05	0.000595416	B6TFN4	[K].GNINSGR.[A]	1xTMT6plex [N-Term];1xPhospho [S5(100)]	B6TFN4	B6TFN4 [64-70]	B6TFN4 1xPhospho [S68(100)]	B6TFN4_MAIZE Uncharacterized protein
P12329|7613	1.96445	1.11e-05	0.000491989	P12329	[K].VGSFGEGR.[I]	1xTMT6plex [N-Term];1xPhospho [S3(100)]	P12329	P12329 [20-27]	P12329 1xPhospho [S22(100)]	CB21_MAIZE Chlorophyll a-b binding protein 1, chloroplastic
A0A1D6PN12|22939	1.95119	1.26e-05	0.00053028	A0A1D6PN12	[R].GRSPPPR.[R]	1xTMT6plex [N-Term];1xPhospho [S3(100)]	A0A1D6PN12	A0A1D6PN12 [35-41]	A0A1D6PN12 1xPhospho [S37(100)]	A0A1D6PN12_MAIZE Serine/arginine-rich SC35-like splicing factor SCL30
A0A1D6KE29|2750	1.9444	0.00067562	0.00670439	A0A1D6KE29	[R].LRTSCER.[A]	1xCarbamidomethyl [C5];1xTMT6plex [N-Term];1xPhospho [T3(100)]	A0A1D6KE29	A0A1D6KE29 [269-275]	A0A1D6KE29 1xPhospho [T271(100)]	A0A1D6KE29_MAIZE Heat shock protein 70
C4IY94|23180	1.93601	0.000901299	0.00814973	C4IY94	[R].SVSPAKEK.[E]	2xTMT6plex [K6; K8];1xTMT6plex [N-Term];2xPhospho [S1(100); S3(100)]	C4IY94	C4IY94 [118-125]	C4IY94 2xPhospho [S118(100); S120(100)]	C4IY94_MAIZE Serine/arginine-rich splicing factor RS2Z32
A0A1D6KEB3|19327	1.93417	2.44e-05	0.000764225	A0A1D6KEB3	[R].YGHDSLDR.[Q]	1xTMT6plex [N-Term];1xPhospho [S5(100)]	A0A1D6KEB3	A0A1D6KEB3 [311-318]	A0A1D6KEB3 1xPhospho [S315(100)]	A0A1D6KEB3_MAIZE RNA-binding (RRM/RBD/RNP motifs) family protein
A0A1D6NMP6|14000	1.93048	2.97e-06	0.000243033	A0A1D6NMP6	[R].DGLASSGKSESGRGSR.[G]	1xTMT6plex [K8];1xTMT6plex [N-Term];2xPhospho [S15(98.2); S]	A0A1D6NMP6	A0A1D6NMP6 [562-577]	A0A1D6NMP6 2xPhospho [S576(99.3); S]	A0A1D6NMP6_MAIZE DEAD-box ATP-dependent RNA helicase 14
K7VAC7|1571	1.92714	7.51e-05	0.00158524	K7VAC7	[R].RGPGSSSAGGDSQ.[-]	1xTMT6plex [N-Term];1xPhospho [S7(99.6)]	K7VAC7	K7VAC7 [126-138]	K7VAC7 1xPhospho [S132(99.6)]	K7VAC7_MAIZE Putative bZIP transcription factor superfamily protein
A0A1D6GL72|20119	1.92624	0.000525281	0.00569467	A0A1D6GL72	[K].APSTSSER.[L]	1xTMT6plex [N-Term];1xPhospho [S3(100)]	A0A1D6GL72	A0A1D6GL72 [94-101]	A0A1D6GL72 1xPhospho [S96(100)]	A0A1D6GL72_MAIZE HSP20-like chaperones superfamily protein
A0A1D6EB22|9121	1.91469	1.06e-05	0.000482133	A0A1D6EB22	[K].SGGGDDYGRSGGDDYGR.[G]	1xTMT6plex [N-Term];1xPhospho [S10(100)]	A0A1D6EB22	A0A1D6EB22 [76-92]	A0A1D6EB22 1xPhospho [S85(100)]	A0A1D6EB22_MAIZE Abscisic acid stress ripening3
B4G137|19111	1.90342	8.4e-06	0.000423318	B4G137	[K].TPKSEGSSDER.[Q]	1xTMT6plex [K3];1xTMT6plex [N-Term];1xPhospho [S4(100)]	B4G137	B4G137 [16-26]	B4G137 1xPhospho [S19(100)]	B4G137_MAIZE Ankyrin repeat domain-containing protein 2A
B6SUJ3|8540	1.9024	5.76e-06	0.00034081	B6SUJ3	[K].VEFSKSFR.[R]	1xTMT6plex [K5];1xTMT6plex [N-Term];1xPhospho [S6(100)]	B6SUJ3	B6SUJ3 [138-145]	B6SUJ3 1xPhospho [S143(100)]	B6SUJ3_MAIZE Plastid-specific 30S ribosomal protein 2
B6U3A0|2453	1.89952	0.00013058	0.0022768	B6U3A0	[R].TGRYSPGSR.[Y]	1xTMT6plex [N-Term];2xPhospho [S5(100); S8(100)]	B6U3A0	B6U3A0 [145-153]	B6U3A0 2xPhospho [S149(100); S152(100)]	B6U3A0_MAIZE Glycine-rich RNA-binding protein 7
A0A1D6PN67|20574	1.89502	2.28e-07	7.65e-05	A0A1D6PN67	[R].EGSGGHEGPGGFGGR.[E]	1xTMT6plex [N-Term];1xPhospho [S3(100)]	A0A1D6PN67	A0A1D6PN67 [1051-1065]	A0A1D6PN67 1xPhospho [S1053(100)]	A0A1D6PN67_MAIZE DEAD-box ATP-dependent RNA helicase 40
O04418|3199	1.89368	0.000552438	0.00589647	O04418	[K].QSGDPTASGDSDKSKSEVNDEDEEGDE.[-]	2xTMT6plex [K13; K15];1xTMT6plex [N-Term];2xPhospho [S8(100); S16(97.8)]	O04418	O04418 [100-126]	O04418 2xPhospho [S107(100); S115(97.8)]	O04418_MAIZE HMG transcription factor
A0A1D6GPF1|1690	1.89243	0.000127399	0.0022547	A0A1D6GPF1	[R].DGDHAAADEEEDDDDVQWQTDTSIEAAK.[Q]	1xTMT6plex [K28];1xTMT6plex [N-Term];1xPhospho [S23(99.7)]	A0A1D6GPF1	A0A1D6GPF1 [311-338]	A0A1D6GPF1 1xPhospho [S333(99.7)]	A0A1D6GPF1_MAIZE Putative eukaryotic translation initiation factor 5-2
P14640; P14641; P22275|21501	1.88898	3.76e-07	9.35e-05	P14640	[R].TIQFVDWCPTGFK.[C]	1xCarbamidomethyl [C8];1xTMT6plex [K13];1xTMT6plex [N-Term];1xPhospho [T10(100)]	P14640; P14641; P22275	P14640 [340-352]; P14641 [340-352]; P22275 [340-352]	P14640 1xPhospho [T349(100)]; P14641 1xPhospho [T349(100)]; P22275 1xPhospho [T349(100)]	TBA1_MAIZE Tubulin alpha-1 chain
A0A1D6HNM7|17771	1.88878	1.4e-05	0.000566666	A0A1D6HNM7	[R].TDTKPKPAQPK.[A]	3xTMT6plex [K4; K6; K11];1xTMT6plex [N-Term];1xPhospho [T3(100)]	A0A1D6HNM7	A0A1D6HNM7 [511-521]	A0A1D6HNM7 1xPhospho [T513(100)]	A0A1D6HNM7_MAIZE Molecular chaperone Hsp40/DnaJ family protein
K7VPB1|22580	1.88018	9.48e-07	0.000133752	K7VPB1	[R].RQDTPSPK.[D]	1xTMT6plex [K8];1xTMT6plex [N-Term];2xPhospho [T4(100); S6(100)]	K7VPB1	K7VPB1 [250-257]	K7VPB1 2xPhospho [T253(100); S255(100)]	K7VPB1_MAIZE Pre-mRNA-splicing factor of RES complex protein
A0A1D6GVY0|2821	1.87536	3.34e-05	0.000959395	A0A1D6GVY0	[R].RPDTSPR.[H]	1xTMT6plex [N-Term];1xPhospho [T4(99.7)]	A0A1D6GVY0	A0A1D6GVY0 [527-533]	A0A1D6GVY0 1xPhospho [T530(99.7)]	A0A1D6GVY0_MAIZE Zinc knuckle (CCHC-type) family protein
K7V336|11356	1.87416	0.000279146	0.00378202	K7V336	[R].TTETERTSLAATSK.[E]	1xTMT6plex [K14];1xTMT6plex [N-Term];1xPhospho [T/S]	K7V336	K7V336 [148-161]	NA	K7V336_MAIZE Hsp20/alpha crystallin family protein
A0A1D6EWY9|6679	1.86968	1.91e-05	0.000672004	A0A1D6EWY9	[R].LERDTPPPDGDISRPGESSHVHSETMEMEPEYR.[A]	1xTMT6plex [N-Term];1xPhospho [T5(100)]	A0A1D6EWY9	A0A1D6EWY9 [314-346]	A0A1D6EWY9 1xPhospho [T318(100)]	A0A1D6EWY9_MAIZE Serine/arginine-rich splicing factor SR45a
A0A1D6GL51|9334	1.85476	0.000932638	0.00831809	A0A1D6GL51	[R].GGSNPGRTPR.[V]	1xTMT6plex [N-Term];1xPhospho [T8(100)]	A0A1D6GL51	A0A1D6GL51 [267-276]	A0A1D6GL51 1xPhospho [T274(100)]	A0A1D6GL51_MAIZE Uncharacterized protein
A0A1D6HCN7|16230	1.85302	0.000136019	0.00235362	A0A1D6HCN7	[R].GSSRDYDR.[S]	1xTMT6plex [N-Term];1xPhospho [S3(99.7)]	A0A1D6HCN7	A0A1D6HCN7 [438-445]	A0A1D6HCN7 1xPhospho [S440(99.7)]	A0A1D6HCN7_MAIZE LUC7 related protein
K7UZL9|15828	1.85155	0.00027309	0.00374076	K7UZL9	[R].SYRNSAER.[S]	1xTMT6plex [N-Term];1xPhospho [S5(100)]	K7UZL9	K7UZL9 [281-288]	K7UZL9 1xPhospho [S285(100)]	K7UZL9_MAIZE Zinc finger C-x8-C-x5-C-x3-H type family protein
C4J182|2493	1.84175	1.75e-05	0.000642321	C4J182	[K].TASTSMETSNSSSESEGTRPCCR.[A]	2xCarbamidomethyl [C21; C22];1xTMT6plex [N-Term];2xPhospho [S13(99.8); S/T]	C4J182	C4J182 [282-304]	C4J182 2xPhospho [S294(99.8); S/T]	C4J182_MAIZE Protein WVD2-like 3
A0A1D6HFJ4|11893	1.8308	3.69e-05	0.00101249	A0A1D6HFJ4	[K].MSSSSDPEADAEPTSASAAVEGADPAQR.[R]	1xTMT6plex [N-Term];1xPhospho [S5(99.7)]	A0A1D6HFJ4	A0A1D6HFJ4 [18-45]	A0A1D6HFJ4 1xPhospho [S22(99.7)]	A0A1D6HFJ4_MAIZE Pseudouridine synthase family protein
A0A1D6MEW4|9373	1.82988	0.00066478	0.00662859	A0A1D6MEW4	[K].AADDDDDDEEEEEEEETTDDDEKQPAAK.[T]	2xTMT6plex [K23; K28];1xTMT6plex [N-Term];1xPhospho [T18(99.3)]	A0A1D6MEW4	A0A1D6MEW4 [45-72]	A0A1D6MEW4 1xPhospho [T62(99.7)]	A0A1D6MEW4_MAIZE Glutaredoxin family protein
A0A1D6JS16|17563	1.82811	2.42e-07	7.85e-05	A0A1D6JS16	[R].FSESSEAWRPR.[S]	1xTMT6plex [N-Term];1xPhospho [S]	A0A1D6JS16	A0A1D6JS16 [106-116]	NA	A0A1D6JS16_MAIZE Cyclin-related
O04418|7060	1.82419	0.000805009	0.00753687	O04418	[K].QSGDPTASGDSDKSKSEVNDEDEEGDE.[-]	2xTMT6plex [K13; K15];1xTMT6plex [N-Term];3xPhospho [S8(100); S11(99.5); S/T]	O04418	O04418 [100-126]	O04418 3xPhospho [S107(100); S110(100); S/T]	O04418_MAIZE HMG transcription factor
B4FND7|20727	1.81729	4.59e-05	0.00116298	B4FND7	[R].SYSPASRDDADNVYEKR.[S]	1xTMT6plex [K16];1xTMT6plex [N-Term];3xPhospho [S1(100); S3(100); S6(100)]	B4FND7	B4FND7 [203-219]	B4FND7 3xPhospho [S203(100); S205(100); S208(100)]	B4FND7_MAIZE Arginine/serine-rich splicing factor SCL30 transcript I
B6SUJ3|9751	1.80371	8.92e-06	0.0004378	B6SUJ3	[K].VEFSKSFR.[R]	1xTMT6plex [K5];1xTMT6plex [N-Term];1xPhospho [S]	B6SUJ3	B6SUJ3 [138-145]	NA	B6SUJ3_MAIZE Plastid-specific 30S ribosomal protein 2
A0A1D6F8D9|7398	1.80289	5.05e-06	0.000322798	A0A1D6F8D9	[KR].SRDHGAAPER.[R]	1xTMT6plex [N-Term];1xPhospho [S1(100)]	A0A1D6F8D9	A0A1D6F8D9 [1247-1256]	A0A1D6F8D9 1xPhospho [S1247(100)]	A0A1D6F8D9_MAIZE DEAD-box ATP-dependent RNA helicase 40
B6TLH7|745	1.79671	0.000522649	0.00568101	B6TLH7	[R].VRLDSPPPEVVVVPK.[K]	1xTMT6plex [K15];1xTMT6plex [N-Term];1xPhospho [S5(100)]	B6TLH7	B6TLH7 [78-92]	B6TLH7 1xPhospho [S82(100)]	B6TLH7_MAIZE Uncharacterized protein
B4FND7|7176	1.78984	0.000590798	0.00616658	B4FND7	[R].SPPPPRR.[G]	1xTMT6plex [N-Term];1xPhospho [S1(100)]	B4FND7	B4FND7 [22-28]	B4FND7 1xPhospho [S22(100)]	B4FND7_MAIZE Arginine/serine-rich splicing factor SCL30 transcript I
A0A1D6GT30; A0A1D6K9I1|18808	1.78612	2.43e-06	0.000222095	A0A1D6GT30	[R].SNGAGPFKSEPNSPPSAAAQKPR.[L]	2xTMT6plex [K8; K21];1xTMT6plex [N-Term];2xPhospho [S9(100); S13(100)]	A0A1D6GT30; A0A1D6K9I1	A0A1D6GT30 [77-99]; A0A1D6K9I1 [59-81]	A0A1D6GT30 2xPhospho [S85(100); S89(100)]; A0A1D6K9I1 2xPhospho [S67(100); S71(100)]	A0A1D6GT30_MAIZE Putative WEB family protein chloroplastic
K7V1I2|18176	1.78499	0.000588932	0.006159	K7V1I2	[R].HRSPMRPSPR.[R]	1xTMT6plex [N-Term];2xPhospho [S3(100); S8(100)]	K7V1I2	K7V1I2 [295-304]	K7V1I2 2xPhospho [S297(100); S302(100)]	K7V1I2_MAIZE Arginine/serine-rich splicing factor SR45_2 transcript I
A0A1D6HCN7|9594	1.78454	2.52e-05	0.000782891	A0A1D6HCN7	[R].GSSRDYDR.[S]	1xTMT6plex [N-Term];1xPhospho [S/Y]	A0A1D6HCN7	A0A1D6HCN7 [438-445]	NA	A0A1D6HCN7_MAIZE LUC7 related protein
A0A1D6H9I8|18427	1.78054	1.62e-05	0.000609424	A0A1D6H9I8	[R].SFSSASSAGHSHGGGGGGAK.[C]	1xTMT6plex [K20];1xTMT6plex [N-Term];2xPhospho [S3(99.4); S7(99.4)]	A0A1D6H9I8	A0A1D6H9I8 [64-83]	A0A1D6H9I8 2xPhospho [S66(99.5); S70(99.5)]	A0A1D6H9I8_MAIZE Uncharacterized protein
B4F8E1|15621	1.77482	2.36e-06	0.000220813	B4F8E1	[R].GHSYDDRR.[Y]	1xTMT6plex [N-Term];1xPhospho [S3(100)]	B4F8E1	B4F8E1 [131-138]	B4F8E1 1xPhospho [S133(100)]	B4F8E1_MAIZE Arginine/serine-rich splicing factor SCL25B transcript IV
B4FT23|10070	1.77091	6.14e-05	0.0013927	B4FT23	[R].DNLTLWTEDGIEEGLESSKGDAGEGQ.[-]	1xTMT6plex [K19];1xTMT6plex [N-Term];1xPhospho [S17(99.1)]	B4FT23	B4FT23 [227-252]	B4FT23 1xPhospho [S243(99.5)]	B4FT23_MAIZE 14-3-3-like protein
K7V5J0|13552	1.77065	4.05e-06	0.000282768	K7V5J0	[K].TEDAKSEHYER.[K]	1xTMT6plex [K5];1xTMT6plex [N-Term];1xPhospho [S6(100)]	K7V5J0	K7V5J0 [369-379]	K7V5J0 1xPhospho [S374(100)]	K7V5J0_MAIZE Cwf21
A0A1D6EB22|8610	1.7696	0.000193556	0.00297986	A0A1D6EB22	[R].SGAGDDYDSGYNSKSGTDDYGR.[G]	1xTMT6plex [K14];1xTMT6plex [N-Term];1xPhospho [S15(100)]	A0A1D6EB22	A0A1D6EB22 [13-34]	A0A1D6EB22 1xPhospho [S27(100)]	A0A1D6EB22_MAIZE Abscisic acid stress ripening3
A0A1D6JYN5|13553	1.76837	9.51e-06	0.000456307	A0A1D6JYN5	[R].FGLASPSSSDEEAKKK.[A]	3xTMT6plex [K14; K15; K16];1xTMT6plex [N-Term];2xPhospho [S5(100); S]	A0A1D6JYN5	A0A1D6JYN5 [46-61]	A0A1D6JYN5 2xPhospho [S50(99.4); S]	A0A1D6JYN5_MAIZE Protein MODIFIER OF SNC1 11
A0A1D6H9I8|15713	1.75564	0.000372295	0.00458827	A0A1D6H9I8	[R].SFSSASSAGHSHGGGGGGAK.[C]	1xTMT6plex [K20];1xTMT6plex [N-Term];2xPhospho [S6(98.3); S7(98.3)]	A0A1D6H9I8	A0A1D6H9I8 [64-83]	A0A1D6H9I8 2xPhospho [S69(100); S70(100)]	A0A1D6H9I8_MAIZE Uncharacterized protein
B6TB84|13514	1.75561	5.93e-05	0.00136976	B6TB84	[R].ILSSLSRR.[S]	1xTMT6plex [N-Term];1xPhospho [S6(99.6)]	B6TB84	B6TB84 [24-31]	B6TB84 1xPhospho [S29(100)]	B6TB84_MAIZE Inorganic diphosphatase
K7V9I5|1754	1.75106	5.46e-05	0.00130537	K7V9I5	[K].APITQQLPGESDAEYADFSSK.[V]	1xTMT6plex [K21];1xTMT6plex [N-Term];1xPhospho [S11(100)]	K7V9I5	K7V9I5 [30-50]	K7V9I5 1xPhospho [S40(100)]	K7V9I5_MAIZE Chloroplast stem-loop binding protein of 41 kDa b chloroplastic
A0A1D6F6R9|11866	1.7477	2.85e-05	0.000854187	A0A1D6F6R9	[R].STTSSTNTPR.[A]	1xTMT6plex [N-Term];1xPhospho [S4(99.7)]	A0A1D6F6R9	A0A1D6F6R9 [210-219]	A0A1D6F6R9 1xPhospho [S213(99.7)]	A0A1D6F6R9_MAIZE Lymphoid organ expressed yellow head virus receptor protein
B4FAB7|8128	1.74769	2.18e-05	0.000715921	B4FAB7	[K].NMESTSPSAASSSSTQLSPR.[S]	1xOxidation [M2];1xTMT6plex [N-Term];1xPhospho [S18(100)]	B4FAB7	B4FAB7 [149-168]	B4FAB7 1xPhospho [S166(100)]	B4FAB7_MAIZE CBS domain-containing protein CBSX6
A0A1D6P1C9|1081	1.7457	5.81e-05	0.00135315	A0A1D6P1C9	[R].SSSVRSEKPVR.[R]	1xTMT6plex [K8];1xTMT6plex [N-Term];2xPhospho [S3(99); S6(100)]	A0A1D6P1C9	A0A1D6P1C9 [429-439]	A0A1D6P1C9 2xPhospho [S431(99); S434(100)]	A0A1D6P1C9_MAIZE ATP/GTP-binding protein family
A0A1D6KNK5|19120	1.74405	5.6e-06	0.000336081	A0A1D6KNK5	[R].SASLGTATTR.[T]	1xTMT6plex [N-Term];1xPhospho [S3(100)]	A0A1D6KNK5	A0A1D6KNK5 [104-113]	A0A1D6KNK5 1xPhospho [S106(100)]	A0A1D6KNK5_MAIZE DUF761 domain protein
C0P576|20658	1.74329	3.47e-06	0.000263781	C0P576	[R].HEPASSEPKPR.[G]	1xTMT6plex [K9];1xTMT6plex [N-Term];1xPhospho [S6(100)]	C0P576	C0P576 [26-36]	C0P576 1xPhospho [S31(100)]	C0P576_MAIZE UBP1-associated protein 2A
A0A1D6K5M3|3262	1.73621	0.000665451	0.00662996	A0A1D6K5M3	[R].GGFGQQGGGGGSSSSSGLGR.[Q]	1xTMT6plex [N-Term];2xPhospho [S13(100); S]	A0A1D6K5M3	A0A1D6K5M3 [199-218]	A0A1D6K5M3 2xPhospho [S211(100); S]	A0A1D6K5M3_MAIZE Nuclear transcription factor Y subunit B-2
C4J182|1882	1.73399	0.000475515	0.00535612	C4J182	[K].TASTSMETSNSSSESEGTRPCCR.[A]	2xCarbamidomethyl [C21; C22];1xOxidation [M6];1xTMT6plex [N-Term];2xPhospho [S/T]	C4J182	C4J182 [282-304]	NA	C4J182_MAIZE Protein WVD2-like 3
A0A1D6JI62|19950	1.73155	0.000591153	0.00616658	A0A1D6JI62	[R].AGASPSKPR.[N]	1xTMT6plex [K7];1xTMT6plex [N-Term];1xPhospho [S4(100)]	A0A1D6JI62	A0A1D6JI62 [21-29]	A0A1D6JI62 1xPhospho [S24(100)]	A0A1D6JI62_MAIZE Stem-specific protein TSJT1
K7V336|20237	1.73149	2.2e-06	0.000210243	K7V336	[R].TSLAATSKEEDEEK.[A]	2xTMT6plex [K8; K14];1xTMT6plex [N-Term];1xPhospho [S2(100)]	K7V336	K7V336 [154-167]	K7V336 1xPhospho [S155(100)]	K7V336_MAIZE Hsp20/alpha crystallin family protein
A0A1D6I7Z1|12505	1.7307	4.24e-06	0.000284918	A0A1D6I7Z1	[R].LLSPSGTR.[Y]	1xTMT6plex [N-Term];1xPhospho [S3(100)]	A0A1D6I7Z1	A0A1D6I7Z1 [226-233]	A0A1D6I7Z1 1xPhospho [S228(100)]	A0A1D6I7Z1_MAIZE Chloroplastic quinone-oxidoreductase
B4FPP1|10758	1.7289	3.72e-06	0.00027071	B4FPP1	[K].TKSETGGGFSHVE.[-]	1xTMT6plex [K2];1xTMT6plex [N-Term];1xPhospho [T5(99.6)]	B4FPP1	B4FPP1 [192-204]	B4FPP1 1xPhospho [T196(99.6)]	B4FPP1_MAIZE Thioredoxin family Trp26
A0A1D6NLS2|3104	1.7283	1.83e-05	0.000662964	A0A1D6NLS2	[K].AATSSAAAAAGSGATR.[G]	1xTMT6plex [N-Term];1xPhospho [S/T]	A0A1D6NLS2	A0A1D6NLS2 [300-315]	NA	A0A1D6NLS2_MAIZE Putative inactive receptor kinase
B6SLI2|6770	1.72557	0.00122877	0.00995192	B6SLI2	[R].GFREDPNSSAPR.[D]	1xTMT6plex [N-Term];1xPhospho [S]	B6SLI2	B6SLI2 [55-66]	NA	B6SLI2_MAIZE RNA-binding protein 8A
A0A1D6N2M1|13290	1.71466	1.17e-06	0.000146817	A0A1D6N2M1	[K].LMLPPPQISDHELEEIAK.[M]	1xTMT6plex [K18];1xTMT6plex [N-Term];1xPhospho [S9(100)]	A0A1D6N2M1	A0A1D6N2M1 [295-312]	A0A1D6N2M1 1xPhospho [S303(100)]	A0A1D6N2M1_MAIZE CDC5 protein
C4J182|988	1.71447	0.000943988	0.00839521	C4J182	[K].TASTSMETSNSSSESEGTRPCCR.[A]	2xCarbamidomethyl [C21; C22];1xTMT6plex [N-Term];2xPhospho [S11(99.4); S13(99.4)]	C4J182	C4J182 [282-304]	C4J182 2xPhospho [S292(99.4); S294(99.4)]	C4J182_MAIZE Protein WVD2-like 3
C0PJF1|13282	1.71321	1.31e-05	0.000541509	C0PJF1	[R].TYPKPPSRRSPSPPPPSR.[R]	1xTMT6plex [K4];1xTMT6plex [N-Term];3xPhospho [S7(97.6); S10(98.8); S12(98.8)]	C0PJF1	C0PJF1 [317-334]	C0PJF1 3xPhospho [S323(100); S326(100); S328(100)]	C0PJF1_MAIZE HSP20-like chaperones superfamily protein
A0A1D6GLD8; Q5I204|23007	1.71085	0.000796682	0.00748147	A0A1D6GLD8	[K].ATESPEGEKTPK.[R]	2xTMT6plex [K9; K12];1xTMT6plex [N-Term];2xPhospho [S4(100); T10(100)]	A0A1D6GLD8; Q5I204	A0A1D6GLD8 [114-125]; Q5I204 [98-109]	A0A1D6GLD8 2xPhospho [S117(100); T123(100)]; Q5I204 2xPhospho [S101(100); T107(100)]	A0A1D6GLD8_MAIZE Methyl-CpG-binding domain-containing protein 11
B6SST7|4071	1.70924	1.77e-05	0.000647086	B6SST7	[R].KSVASFK.[I]	2xTMT6plex [K1; K7];1xTMT6plex [N-Term];1xPhospho [S5(100)]	B6SST7	B6SST7 [147-153]	B6SST7 1xPhospho [S151(100)]	B6SST7_MAIZE 50S ribosomal protein L5, chloroplastic
A0A1D6NHV0|20357	1.70802	0.00051989	0.00566589	A0A1D6NHV0	[R].ENEVNSESPIHEK.[M]	1xTMT6plex [K13];1xTMT6plex [N-Term];1xPhospho [S8(100)]	A0A1D6NHV0	A0A1D6NHV0 [846-858]	A0A1D6NHV0 1xPhospho [S853(100)]	A0A1D6NHV0_MAIZE Auxin-like 1 protein
A0A1D6KHZ9|20007	1.70714	3.73e-06	0.00027071	A0A1D6KHZ9	[K].ERPPEREWSGVPER.[R]	1xTMT6plex [N-Term];1xPhospho [S9(100)]	A0A1D6KHZ9	A0A1D6KHZ9 [467-480]	A0A1D6KHZ9 1xPhospho [S475(100)]	A0A1D6KHZ9_MAIZE RNA-binding (RRM/RBD/RNP motifs) family protein
A0A1D6LIX0|14658	1.70455	1.1e-06	0.000145633	A0A1D6LIX0	[R].KPFSENENR.[R]	1xTMT6plex [K1];1xTMT6plex [N-Term];1xPhospho [S4(100)]	A0A1D6LIX0	A0A1D6LIX0 [119-127]	A0A1D6LIX0 1xPhospho [S122(100)]	A0A1D6LIX0_MAIZE Protein kinase superfamily protein with octicosapeptide/Phox/Bem1p domain
A0A1D6PIA1|3423	1.70388	0.000495055	0.00549648	A0A1D6PIA1	[R].RVSGNEHR.[S]	1xTMT6plex [N-Term];1xPhospho [S3(100)]	A0A1D6PIA1	A0A1D6PIA1 [23-30]	A0A1D6PIA1 1xPhospho [S25(100)]	A0A1D6PIA1_MAIZE J domain-containing protein required for chloroplast accumulation response 1
B4FKG4|10354	1.70023	0.00110026	0.00927387	B4FKG4	[R].SNPGRTPR.[I]	1xTMT6plex [N-Term];1xPhospho [T6(100)]	B4FKG4	B4FKG4 [267-274]	B4FKG4 1xPhospho [T272(100)]	B4FKG4_MAIZE Uncharacterized protein
A0A1D6DUY1|10507	1.69904	9.17e-07	0.000132437	A0A1D6DUY1	[R].GNSKLDGAK.[G]	2xTMT6plex [K4; K9];1xTMT6plex [N-Term];1xPhospho [S3(100)]	A0A1D6DUY1	A0A1D6DUY1 [769-777]	A0A1D6DUY1 1xPhospho [S771(100)]	A0A1D6DUY1_MAIZE Cyclin-related
K7V5J0|11714	1.69651	1.51e-05	0.000587999	K7V5J0	[K].KTEDAKSEHYER.[K]	2xTMT6plex [K1; K6];1xTMT6plex [N-Term];1xPhospho [S7(100)]	K7V5J0	K7V5J0 [368-379]	K7V5J0 1xPhospho [S374(100)]	K7V5J0_MAIZE Cwf21
B4FET2|20828	1.69627	0.00112498	0.00941198	B4FET2	[R].SYSPAPK.[R]	1xTMT6plex [K7];1xTMT6plex [N-Term];2xPhospho [S1(100); S3(100)]	B4FET2	B4FET2 [163-169]	B4FET2 2xPhospho [S163(100); S165(100)]	B4FET2_MAIZE Arginine/serine-rich splicing factor SCL25A transcript I
A0A1D6FEM3; A0A1D6MKY7|3608	1.69374	0.000142601	0.00242363	A0A1D6FEM3	[R].SGGGGGGYNR.[G]	1xTMT6plex [N-Term];1xPhospho [S1(100)]	A0A1D6FEM3; A0A1D6MKY7	A0A1D6FEM3 [93-102]; A0A1D6MKY7 [138-147]	A0A1D6FEM3 1xPhospho [S93(100)]; A0A1D6MKY7 1xPhospho [S138(100)]	A0A1D6FEM3_MAIZE Transcription initiation factor TFIID subunit 15b
A0A1D6K5M3|17031	1.69155	0.000339437	0.00432529	A0A1D6K5M3	[R].GGFGQQGGGGGSSSSSGLGR.[Q]	1xTMT6plex [N-Term];1xPhospho [S12(99.6)]	A0A1D6K5M3	A0A1D6K5M3 [199-218]	A0A1D6K5M3 1xPhospho [S210(99.6)]	A0A1D6K5M3_MAIZE Nuclear transcription factor Y subunit B-2
C4IY94|6629	1.68982	0.000448012	0.00512532	C4IY94	[R].RGSPRGSQSPLN.[-]	1xTMT6plex [N-Term];2xPhospho [S3(100); S]	C4IY94	C4IY94 [211-222]	C4IY94 2xPhospho [S213(100); S]	C4IY94_MAIZE Serine/arginine-rich splicing factor RS2Z32
C4J182|15955	1.68959	0.000433352	0.005013	C4J182	[R].HHDLPSEPEDVGNHTPDPDQSSGK.[N]	1xTMT6plex [K24];1xTMT6plex [N-Term];1xPhospho [S6(100)]	C4J182	C4J182 [111-134]	C4J182 1xPhospho [S116(100)]	C4J182_MAIZE Protein WVD2-like 3
B6TVL4|1846	1.6889	0.00107121	0.00910313	B6TVL4	[R].RTGTTAAR.[I]	1xTMT6plex [N-Term];1xPhospho [T4(100)]	B6TVL4	B6TVL4 [367-374]	B6TVL4 1xPhospho [T370(99.7)]	CAS_MAIZE Calcium sensing receptor, chloroplastic
A0A1D6KJP5|7389	1.68831	0.000125486	0.00224955	A0A1D6KJP5	[K].DNVSPPVKPGSPTKDKDGSGQQDWNSPAR.[L]	3xTMT6plex [K8; K14; K16];1xTMT6plex [N-Term];1xPhospho [S11(100)]	A0A1D6KJP5	A0A1D6KJP5 [953-981]	A0A1D6KJP5 1xPhospho [S963(99.4)]	A0A1D6KJP5_MAIZE FK506-binding protein 2-1
B4FDM5|17002	1.68817	1.33e-05	0.000548492	B4FDM5	[R].THDPIPSPTTSAR.[K]	1xTMT6plex [N-Term];2xPhospho [S7(100); S11(98.9)]	B4FDM5	B4FDM5 [139-151]	B4FDM5 2xPhospho [S145(100); S149(99.5)]	B4FDM5_MAIZE ENT domain containing protein
P08529|583	1.68656	3.95e-05	0.00105306	P08529	[K].IVSLAPEVL.[-]	1xTMT6plex [N-Term];1xPhospho [S3(100)]	P08529	P08529 [115-123]	P08529 1xPhospho [S117(100)]	RK14_MAIZE 50S ribosomal protein L14, chloroplastic
A0A1D6EXF1|8902	1.6865	1.09e-06	0.000145633	A0A1D6EXF1	[R].AALSSASVSAPPVIK.[S]	1xTMT6plex [K15];1xTMT6plex [N-Term];1xPhospho [S4(99.6)]	A0A1D6EXF1	A0A1D6EXF1 [94-108]	A0A1D6EXF1 1xPhospho [S97(99.7)]	A0A1D6EXF1_MAIZE PDK regulatory protein1
A0A1D6MBF3|14607	1.68464	0.000239722	0.00343123	A0A1D6MBF3	[K].EPNNLYNIHSFK.[H]	1xTMT6plex [K12];1xTMT6plex [N-Term];1xPhospho [S10(100)]	A0A1D6MBF3	A0A1D6MBF3 [82-93]	A0A1D6MBF3 1xPhospho [S91(100)]	A0A1D6MBF3_MAIZE 60S ribosomal protein L28-1
K7US34|6544	1.68178	7.79e-05	0.00161829	K7US34	[K].KPDDGETNSSR.[S]	1xTMT6plex [K1];1xTMT6plex [N-Term];1xPhospho [S9(99.6)]	K7US34	K7US34 [139-149]	K7US34 1xPhospho [S147(100)]	K7US34_MAIZE Zinc finger CCCH domain-containing protein 40
Q9FYS5|16597	1.67942	0.000395617	0.00471652	Q9FYS5	[K].TDGAASPSPSPAPAPAGDGSTPGKR.[G]	1xTMT6plex [K24];1xTMT6plex [N-Term];2xPhospho [S6(100); T21(99.2)]	Q9FYS5	Q9FYS5 [150-174]	Q9FYS5 2xPhospho [S155(100); T170(99.5)]	HMGYA_MAIZE HMG-Y-related protein A
P09315|5371	1.67652	1.59e-05	0.000604672	P09315	[K].YDSTLGIFDADVKPVGDNAISVDGK.[V]	2xTMT6plex [K13; K25];1xTMT6plex [N-Term];1xPhospho [S/T/Y]	P09315	P09315 [115-139]	NA	G3PA_MAIZE Glyceraldehyde-3-phosphate dehydrogenase A, chloroplastic
A0A1D6I8L5|2811	1.67428	0.000980247	0.00858857	A0A1D6I8L5	[K].EANDSPAKEPEVSTSPEPMESDNGK.[I]	2xTMT6plex [K8; K25];1xTMT6plex [N-Term];2xPhospho [S5(100); T/S]	A0A1D6I8L5	A0A1D6I8L5 [263-287]	A0A1D6I8L5 2xPhospho [S267(100); T/S]	A0A1D6I8L5_MAIZE Bromodomain protein 103
A0A1D6JYN5|12699	1.67255	0.00017557	0.00277517	A0A1D6JYN5	[R].FGLASPSSSDEEAKKK.[A]	3xTMT6plex [K14; K15; K16];1xTMT6plex [N-Term];2xPhospho [S5(98.3); S9(99.1)]	A0A1D6JYN5	A0A1D6JYN5 [46-61]	A0A1D6JYN5 2xPhospho [S50(99.4); S54(98.8)]	A0A1D6JYN5_MAIZE Protein MODIFIER OF SNC1 11
A0A1D6GIQ5|8880	1.67209	0.000492422	0.00548195	A0A1D6GIQ5	[R].SGVVSSTAPAPAAAPEKTSR.[A]	1xTMT6plex [K17];1xTMT6plex [N-Term];1xPhospho [T/S]	A0A1D6GIQ5	A0A1D6GIQ5 [299-318]	NA	A0A1D6GIQ5_MAIZE Adenylyl cyclase-associated protein
C0P707; A0A1D6EX08|5152	1.67067	5.97e-05	0.00137307	C0P707	[R].ASVVEGAGRTLK.[G]	1xTMT6plex [K12];1xTMT6plex [N-Term];2xPhospho [S2(100); T10(100)]	C0P707; A0A1D6EX08	C0P707 [158-169]; A0A1D6EX08 [162-173]	C0P707 2xPhospho [S159(100); T167(100)]; A0A1D6EX08 2xPhospho [S163(100); T171(100)]	C0P707_MAIZE Senescence regulator
K7UN74|21295	1.67057	4.35e-05	0.00112021	K7UN74	[K].ERPPEREWSGAPER.[R]	1xTMT6plex [N-Term];1xPhospho [S9(100)]	K7UN74	K7UN74 [470-483]	K7UN74 1xPhospho [S478(100)]	K7UN74_MAIZE RNA-binding (RRM/RBD/RNP motifs) family protein
K7V5J0|16401	1.66726	0.000955779	0.00843966	K7V5J0	[R].YDSESDTDSGYGK.[K]	1xTMT6plex [K13];1xTMT6plex [N-Term];2xPhospho [S3(100); S5(100)]	K7V5J0	K7V5J0 [459-471]	K7V5J0 2xPhospho [S461(100); S463(100)]	K7V5J0_MAIZE Cwf21
B4FQA5|23120	1.66532	2.86e-06	0.000238736	B4FQA5	[K].AKPVAPAAASPKPR.[G]	2xTMT6plex [K2; K12];1xTMT6plex [N-Term];1xPhospho [S10(100)]	B4FQA5	B4FQA5 [170-183]	B4FQA5 1xPhospho [S179(100)]	B4FQA5_MAIZE Histone1a
B6TSM3|918	1.66439	3.69e-05	0.00101249	B6TSM3	[R].RSPSSSSTTTR.[D]	1xTMT6plex [N-Term];2xPhospho [S2(99.4); S7(98.9)]	B6TSM3	B6TSM3 [44-54]	B6TSM3 2xPhospho [S45(99.4); S50(98.9)]	B6TSM3_MAIZE Polcalcin Jun o 2
A0A1D6GVY0|6182	1.65962	9.59e-06	0.000456307	A0A1D6GVY0	[R].RPDTSPR.[H]	1xTMT6plex [N-Term];1xPhospho [T/S]	A0A1D6GVY0	A0A1D6GVY0 [527-533]	NA	A0A1D6GVY0_MAIZE Zinc knuckle (CCHC-type) family protein
A0A1D6HL58|2233	1.65954	0.000486927	0.00543538	A0A1D6HL58	[R].GSHTCRSDDAAEAGGDHVLVDVSAASNSGSGPDR.[E]	1xCarbamidomethyl [C5];1xTMT6plex [N-Term];1xPhospho [S7(99)]	A0A1D6HL58	A0A1D6HL58 [129-162]	A0A1D6HL58 1xPhospho [S135(99)]	A0A1D6HL58_MAIZE Cyclin-dependent kinase inhibitor 2
A0A1D6LIX0|10018	1.65846	5.56e-06	0.000336081	A0A1D6LIX0	[R].YTSQYAPFSGTASQR.[S]	1xTMT6plex [N-Term];1xPhospho [S3(99.7)]	A0A1D6LIX0	A0A1D6LIX0 [436-450]	A0A1D6LIX0 1xPhospho [S438(99.7)]	A0A1D6LIX0_MAIZE Protein kinase superfamily protein with octicosapeptide/Phox/Bem1p domain
B4FND7|21451	1.64813	0.00050364	0.00555656	B4FND7	[R].SYSPASRDDADNVYEK.[R]	1xTMT6plex [K16];1xTMT6plex [N-Term];3xPhospho [S1(100); S3(100); S6(100)]	B4FND7	B4FND7 [203-218]	B4FND7 3xPhospho [S203(100); S205(100); S208(100)]	B4FND7_MAIZE Arginine/serine-rich splicing factor SCL30 transcript I
K7V5J0|14282	1.64663	3.83e-06	0.000271605	K7V5J0	[K].KTEDAKSEHYER.[K]	2xTMT6plex [K1; K6];1xTMT6plex [N-Term];1xPhospho [T/S/Y]	K7V5J0	K7V5J0 [368-379]	NA	K7V5J0_MAIZE Cwf21
A0A1D6LIX2|5714	1.64618	1.22e-05	0.000521058	A0A1D6LIX2	[K].AVGNASLVPPRPNK.[L]	1xTMT6plex [K14];1xTMT6plex [N-Term];1xPhospho [S6(100)]	A0A1D6LIX2	A0A1D6LIX2 [841-854]	A0A1D6LIX2 1xPhospho [S846(100)]	A0A1D6LIX2_MAIZE Protein kinase superfamily protein with octicosapeptide/Phox/Bem1p domain
A0A1D6K4K5|21379	1.64047	9.58e-07	0.000133752	A0A1D6K4K5	[R].KLEAEEGVASTEPIKR.[Q]	2xTMT6plex [K1; K15];1xTMT6plex [N-Term];1xPhospho [S10(100)]	A0A1D6K4K5	A0A1D6K4K5 [468-483]	A0A1D6K4K5 1xPhospho [S477(100)]	A0A1D6K4K5_MAIZE SAP domain-containing protein
A0A1D6P1C9|12032	1.63879	3.32e-05	0.000959395	A0A1D6P1C9	[R].SSSVRSEKPVR.[R]	1xTMT6plex [K8];1xTMT6plex [N-Term];2xPhospho [S6(100); S]	A0A1D6P1C9	A0A1D6P1C9 [429-439]	A0A1D6P1C9 2xPhospho [S434(100); S]	A0A1D6P1C9_MAIZE ATP/GTP-binding protein family
B4G1M3|495	1.63873	0.000450269	0.00514167	B4G1M3	[K].STAAGPTSAAEDSTAAGSGSEAAYDSDADHR.[T]	1xTMT6plex [N-Term];1xPhospho [S26(100)]	B4G1M3	B4G1M3 [46-76]	B4G1M3 1xPhospho [S71(100)]	B4G1M3_MAIZE GLABROUS1 enhancer-binding protein-like
K7VLK5|18883	1.63858	6.12e-06	0.000350841	K7VLK5	[K].TDVDRPVITPAGPSGPSSPQSEAGESNVFR.[Q]	1xTMT6plex [N-Term];2xPhospho [S14(100); S18(100)]	K7VLK5	K7VLK5 [859-888]	K7VLK5 2xPhospho [S872(100); S876(100)]	K7VLK5_MAIZE Villin-2
B7ZXU2|311	1.63741	0.000666799	0.00663275	B7ZXU2	[R].RHSPSRR.[S]	1xTMT6plex [N-Term];1xPhospho [S3(100)]	B7ZXU2	B7ZXU2 [121-127]	B7ZXU2 1xPhospho [S123(100)]	B7ZXU2_MAIZE Serrate RNA effector molecule
A0A1D6ELV4|1189	1.63203	0.000147374	0.00246761	A0A1D6ELV4	[K].NLHGMNSSSAHSSRDNLQK.[S]	1xOxidation [M5];1xTMT6plex [K19];1xTMT6plex [N-Term];2xPhospho [S9(99.1); S]	A0A1D6ELV4	A0A1D6ELV4 [193-211]	A0A1D6ELV4 2xPhospho [S201(99.1); S]	A0A1D6ELV4_MAIZE Single-stranded nucleic acid binding R3H protein
Q9FYS5|8236	1.62573	0.000117308	0.00216557	Q9FYS5	[K].ARDPNAPAPAPKSPSSTGR.[G]	1xTMT6plex [K12];1xTMT6plex [N-Term];2xPhospho [S/T]	Q9FYS5	Q9FYS5 [96-114]	NA	HMGYA_MAIZE HMG-Y-related protein A
K7TQJ7|1987	1.62235	0.00048087	0.00539049	K7TQJ7	[R].LLPQGSGAGLIGK.[S]	1xTMT6plex [K13];1xTMT6plex [N-Term];1xPhospho [S6(100)]	K7TQJ7	K7TQJ7 [553-565]	K7TQJ7 1xPhospho [S558(100)]	K7TQJ7_MAIZE Eukaryotic translation initiation factor isoform 4G-2
A0A060D801|2978	1.62148	0.000529471	0.00573009	A0A060D801	[R].SDFGDGACSSAACGSPANGEDDHFR.[E]	2xCarbamidomethyl [C8; C13];1xTMT6plex [N-Term];1xPhospho [S15(97.3)]	A0A060D801	A0A060D801 [146-170]	A0A060D801 1xPhospho [S160(97.3)]	A0A060D801_MAIZE GATA transcription factor 25 (Fragment)
B6U3A0|17498	1.61921	1.14e-05	0.000498619	B6U3A0	[R].GGYRSGADVVPAASDDCFK.[C]	1xCarbamidomethyl [C17];1xTMT6plex [K19];1xTMT6plex [N-Term];1xPhospho [S5(100)]	B6U3A0	B6U3A0 [107-125]	B6U3A0 1xPhospho [S111(100)]	B6U3A0_MAIZE Glycine-rich RNA-binding protein 7
A0A1D6GKH5|4275	1.61805	1.77e-06	0.000184311	A0A1D6GKH5	[R].FPSKFSGGGR.[G]	1xTMT6plex [K4];1xTMT6plex [N-Term];1xPhospho [S3(99.3)]	A0A1D6GKH5	A0A1D6GKH5 [140-149]	A0A1D6GKH5 1xPhospho [S142(100)]	A0A1D6GKH5_MAIZE Glycine-rich RNA-binding protein RZ1C
K7VLK5|1561	1.61804	0.000129608	0.00227462	K7VLK5	[K].TDVDRPVITPAGPSGPSSPQSEAGESNVFR.[Q]	1xTMT6plex [N-Term];3xPhospho [S14(99.5); S21(99.5); S/T]	K7VLK5	K7VLK5 [859-888]	K7VLK5 3xPhospho [S872(99.5); S879(99.5); S/T]	K7VLK5_MAIZE Villin-2
A0A1D6JNB8|14518	1.61689	0.000292461	0.00391544	A0A1D6JNB8	[R].GPHASTDDEEEEDDDDEDAYEVER.[E]	1xTMT6plex [N-Term];1xPhospho [T6(100)]	A0A1D6JNB8	A0A1D6JNB8 [120-143]	A0A1D6JNB8 1xPhospho [T125(100)]	A0A1D6JNB8_MAIZE Tetratricopeptide repeat (TPR)-like superfamily protein
B4FJG1|6934	1.61632	0.000277177	0.00376355	B4FJG1	[K].NEAGGIIGTRFESSDVK.[S]	1xTMT6plex [K17];1xTMT6plex [N-Term];1xPhospho [S13(98.8)]	B4FJG1	B4FJG1 [104-120]	B4FJG1 1xPhospho [S116(98.8)]	B4FJG1_MAIZE Chlorophyll a-b binding protein, chloroplastic
A0A1D6PIA1|20401	1.61557	6.38e-06	0.00035547	A0A1D6PIA1	[R].FRSQSGEK.[K]	1xTMT6plex [K8];1xTMT6plex [N-Term];1xPhospho [S3(100)]	A0A1D6PIA1	A0A1D6PIA1 [185-192]	A0A1D6PIA1 1xPhospho [S187(100)]	A0A1D6PIA1_MAIZE J domain-containing protein required for chloroplast accumulation response 1
B4FZI9; A0A1D6HI96|21808	1.61506	0.000559412	0.00595046	B4FZI9	[R].SHEDKGSSGEEVVPAK.[K]	2xTMT6plex [K5; K16];1xTMT6plex [N-Term];2xPhospho [S7(99.4); S8(100)]	B4FZI9; A0A1D6HI96	B4FZI9 [16-31]; A0A1D6HI96 [497-512]	B4FZI9 2xPhospho [S22(100); S23(100)]; A0A1D6HI96 2xPhospho [S503(100); S504(100)]	B4FZI9_MAIZE Uncharacterized protein
A0A1D6F8W7|5592	1.61376	0.00120613	0.00983549	A0A1D6F8W7	[R].TGRYSPASR.[Y]	1xTMT6plex [N-Term];1xPhospho [T1(99.3)]	A0A1D6F8W7	A0A1D6F8W7 [232-240]	A0A1D6F8W7 1xPhospho [T232(99.3)]	A0A1D6F8W7_MAIZE Glycine-rich RNA-binding protein 7
Q9FYS5|9604	1.61203	0.000442185	0.0050909	Q9FYS5	[K].TDGAASPSPSPAPAPAGDGSTPGKR.[G]	1xTMT6plex [K24];1xTMT6plex [N-Term];3xPhospho [S6(100); S8(99.1); S/T]	Q9FYS5	Q9FYS5 [150-174]	Q9FYS5 3xPhospho [S155(100); S157(99.3); S/T]	HMGYA_MAIZE HMG-Y-related protein A
A0A1D6JIK2|4815	1.60801	8.05e-06	0.000413935	A0A1D6JIK2	[K].KDSFLELHPEVSLLR.[G]	1xTMT6plex [K1];1xTMT6plex [N-Term];1xPhospho [S3(100)]	A0A1D6JIK2	A0A1D6JIK2 [65-79]	A0A1D6JIK2 1xPhospho [S67(100)]	A0A1D6JIK2_MAIZE Cell division protein FtsZ homolog 2-2 chloroplastic
A0A1D6K5M3|4004	1.60696	0.000863606	0.00794185	A0A1D6K5M3	[R].GGFGQQGGGGGSSSSSGLGR.[Q]	1xTMT6plex [N-Term];2xPhospho [S12(99.4); S15(99.4)]	A0A1D6K5M3	A0A1D6K5M3 [199-218]	A0A1D6K5M3 2xPhospho [S210(99.4); S213(99.4)]	A0A1D6K5M3_MAIZE Nuclear transcription factor Y subunit B-2
B6TK17|16942	1.60645	1.37e-05	0.000560128	B6TK17	[K].EAPAPPATEEAATK.[E]	1xTMT6plex [K14];1xTMT6plex [N-Term];1xPhospho [T8(100)]	B6TK17	B6TK17 [143-156]	B6TK17 1xPhospho [T150(100)]	B6TK17_MAIZE DREPP2 protein
K7TI82|14495	1.6051	1.7e-06	0.00018245	K7TI82	[R].YDDRPWERSEPR.[R]	1xTMT6plex [N-Term];1xPhospho [S9(100)]	K7TI82	K7TI82 [276-287]	K7TI82 1xPhospho [S284(100)]	K7TI82_MAIZE C3H transcription factor
A0A1D6JNB8|5735	1.605	0.00104312	0.00893772	A0A1D6JNB8	[R].GPHASTDDEEEEDDDDEDAYEVER.[E]	1xTMT6plex [N-Term];2xPhospho [S5(100); T6(100)]	A0A1D6JNB8	A0A1D6JNB8 [120-143]	A0A1D6JNB8 2xPhospho [S124(100); T125(100)]	A0A1D6JNB8_MAIZE Tetratricopeptide repeat (TPR)-like superfamily protein
K7VLK5; A0A1D6N181|18741	1.60469	7.71e-07	0.00011975	K7VLK5	[R].LSNERPKSTGDGPTQR.[A]	1xTMT6plex [K7];1xTMT6plex [N-Term];1xPhospho [S8(99.5)]	K7VLK5; A0A1D6N181	K7VLK5 [780-795]; A0A1D6N181 [482-497]	K7VLK5 1xPhospho [S787(99.5)]; A0A1D6N181 1xPhospho [S489(99.5)]	K7VLK5_MAIZE Villin-2
P33627|20959	1.60323	0.000114411	0.00211715	P33627	[R].TVQFVDWCPTGFK.[C]	1xCarbamidomethyl [C8];1xTMT6plex [K13];1xTMT6plex [N-Term];1xPhospho [T10(100)]	P33627	P33627 [340-352]	P33627 1xPhospho [T349(100)]	TBA6_MAIZE Tubulin alpha-6 chain
A0A1D6JS16|17394	1.60112	2.69e-06	0.000231691	A0A1D6JS16	[R].FSESSEAWRPR.[S]	1xTMT6plex [N-Term];1xPhospho [S4(100)]	A0A1D6JS16	A0A1D6JS16 [106-116]	A0A1D6JS16 1xPhospho [S109(100)]	A0A1D6JS16_MAIZE Cyclin-related
K7VLK5|5790	1.59954	4.09e-06	0.000284002	K7VLK5	[R].AAAVAALSSVLTAEQSGSSENLR.[A]	1xTMT6plex [N-Term];1xPhospho [S/T]	K7VLK5	K7VLK5 [827-849]	NA	K7VLK5_MAIZE Villin-2
A0A1D6FEM3|1726	1.59605	0.000157755	0.00259596	A0A1D6FEM3	[R].SGGSDRGFDDHR.[G]	1xTMT6plex [N-Term];1xPhospho [S1(99.5)]	A0A1D6FEM3	A0A1D6FEM3 [139-150]	A0A1D6FEM3 1xPhospho [S139(99.5)]	A0A1D6FEM3_MAIZE Transcription initiation factor TFIID subunit 15b
B6TLH7|16018	1.59524	8.62e-05	0.00173201	B6TLH7	[R].LDSPPPEVVVVPK.[K]	1xTMT6plex [K13];1xTMT6plex [N-Term];1xPhospho [S3(100)]	B6TLH7	B6TLH7 [80-92]	B6TLH7 1xPhospho [S82(100)]	B6TLH7_MAIZE Uncharacterized protein
A0A1D6L1Y9; A0A1D6GJ75|7019	1.59453	0.00064715	0.00653877	A0A1D6L1Y9	[K].SSSNVEPPEFGAAADGDADR.[N]	1xTMT6plex [N-Term];1xPhospho [S3(99.7)]	A0A1D6L1Y9; A0A1D6GJ75	A0A1D6L1Y9 [351-370]; A0A1D6GJ75 [286-305]	A0A1D6L1Y9 1xPhospho [S353(99.7)]; A0A1D6GJ75 1xPhospho [S288(99.7)]	A0A1D6L1Y9_MAIZE Phosphoglucomutase (alpha-D-glucose-1,6-bisphosphate-dependent)
P0C1M0|18984	1.59452	2.13e-05	0.000707841	P0C1M0	[R].KNLSIAYNR.[Q]	1xTMT6plex [K1];1xTMT6plex [N-Term];1xPhospho [S4(100)]	P0C1M0	P0C1M0 [329-337]	P0C1M0 1xPhospho [S332(100)]	ATPG_MAIZE ATP synthase subunit gamma, chloroplastic
A0A1D6KPY6|21982	1.59363	3.39e-05	0.000967718	A0A1D6KPY6	[R].SETASPDKR.[K]	1xTMT6plex [K8];1xTMT6plex [N-Term];1xPhospho [S5(100)]	A0A1D6KPY6	A0A1D6KPY6 [426-434]	A0A1D6KPY6 1xPhospho [S430(100)]	A0A1D6KPY6_MAIZE Splicing factor PWI domain-containing protein / RNA recognition motif (RRM)-containing protein
A0A1D6N2M1|9508	1.59304	1.07e-05	0.000483762	A0A1D6N2M1	[K].LMLPPPQISDHELEEIAK.[M]	1xOxidation [M2];1xTMT6plex [K18];1xTMT6plex [N-Term];1xPhospho [S9(100)]	A0A1D6N2M1	A0A1D6N2M1 [295-312]	A0A1D6N2M1 1xPhospho [S303(100)]	A0A1D6N2M1_MAIZE CDC5 protein
P14640; P14641; P22275|673	1.59255	0.000101727	0.00193844	P14640	[R].LVSQVISSLTASLR.[F]	1xTMT6plex [N-Term];1xPhospho [S3(100)]	P14640; P14641; P22275	P14640 [230-243]; P14641 [230-243]; P22275 [230-243]	P14640 1xPhospho [S232(100)]; P14641 1xPhospho [S232(100)]; P22275 1xPhospho [S232(100)]	TBA1_MAIZE Tubulin alpha-1 chain
O04418|2969	1.59248	0.00100584	0.00873883	O04418	[K].QSGDPTASGDSDKSKSEVNDEDEEGDE.[-]	2xTMT6plex [K13; K15];1xTMT6plex [N-Term];1xPhospho [T6(97.6)]	O04418	O04418 [100-126]	O04418 1xPhospho [T105(97.6)]	O04418_MAIZE HMG transcription factor
A0A1D6J5C6; A0A1D6ED14|7963	1.58843	4.24e-06	0.000284918	A0A1D6J5C6	[K].YTGIFNR.[V]	1xTMT6plex [N-Term];1xPhospho [T2(100)]	A0A1D6J5C6; A0A1D6ED14	A0A1D6J5C6 [238-244]; A0A1D6ED14 [242-248]	A0A1D6J5C6 1xPhospho [T239(100)]; A0A1D6ED14 1xPhospho [T243(100)]	A0A1D6J5C6_MAIZE Nitrate-induced NOI protein
B4F957|22099	1.5871	3.37e-06	0.000261412	B4F957	[R].KPQVEESYGSEYGSGFGR.[K]	1xTMT6plex [K1];1xTMT6plex [N-Term];1xPhospho [S10(100)]	B4F957	B4F957 [185-202]	B4F957 1xPhospho [S194(100)]	B4F957_MAIZE Glycine-rich protein
B6TVL4|250	1.5818	0.000163909	0.00265156	B6TVL4	[R].RTGTTAAR.[I]	1xTMT6plex [N-Term];1xPhospho [T]	B6TVL4	B6TVL4 [367-374]	NA	CAS_MAIZE Calcium sensing receptor, chloroplastic
A0A1D6N8W6|6370	1.58024	4.12e-05	0.00108288	A0A1D6N8W6	[R].RLTSPQYR.[R]	1xTMT6plex [N-Term];1xPhospho [T3(99.8)]	A0A1D6N8W6	A0A1D6N8W6 [882-889]	A0A1D6N8W6 1xPhospho [T884(99.8)]	A0A1D6N8W6_MAIZE Zinc finger protein VAR3 chloroplastic
A0A1D6JXA0|4465	1.57823	5.02e-05	0.00122912	A0A1D6JXA0	[R].SFGSHEDEDKSSGNPQSGK.[A]	2xTMT6plex [K10; K19];1xTMT6plex [N-Term];2xPhospho [S1(100); S4(100)]	A0A1D6JXA0	A0A1D6JXA0 [1091-1109]	A0A1D6JXA0 2xPhospho [S1091(100); S1094(100)]	A0A1D6JXA0_MAIZE SH3 domain-containing protein
B6TSM3|405	1.57778	1.25e-05	0.000528217	B6TSM3	[R].RSPSSSSTTTR.[D]	1xTMT6plex [N-Term];2xPhospho [S2(99.4); S/T]	B6TSM3	B6TSM3 [44-54]	B6TSM3 2xPhospho [S45(99.4); S/T]	B6TSM3_MAIZE Polcalcin Jun o 2
A0A096SC75|2240	1.57721	9.55e-05	0.001854	A0A096SC75	[K].RGATDLDSDVDFDHR.[R]	1xTMT6plex [N-Term];2xPhospho [T4(100); S8(100)]	A0A096SC75	A0A096SC75 [251-265]	A0A096SC75 2xPhospho [T254(100); S258(100)]	A0A096SC75_MAIZE Dentin sialophosphoprotein-related
Q64HB7|1531	1.57177	0.000236798	0.00339647	Q64HB7	[R].RDKSASR.[S]	1xTMT6plex [K3];1xTMT6plex [N-Term];2xPhospho [S4(100); S6(100)]	Q64HB7	Q64HB7 [252-258]	Q64HB7 2xPhospho [S255(100); S257(100)]	Q64HB7_MAIZE ASF/SF2-like pre-mRNA splicing factor SRP31
A0A1D6GT30; A0A1D6K9I1|5472	1.56353	6.42e-05	0.00143159	A0A1D6GT30	[R].RSSVGTPSTPR.[S]	1xTMT6plex [N-Term];1xPhospho [S3(100)]	A0A1D6GT30; A0A1D6K9I1	A0A1D6GT30 [64-74]; A0A1D6K9I1 [46-56]	A0A1D6GT30 1xPhospho [S66(100)]; A0A1D6K9I1 1xPhospho [S48(100)]	A0A1D6GT30_MAIZE Putative WEB family protein chloroplastic
A0A1D6EWN6; A0A1D6EWQ0|6695	1.56332	6.47e-05	0.00143668	A0A1D6EWN6	[R].SASIGYSNSGR.[R]	1xTMT6plex [N-Term];2xPhospho [S1(100); S3(100)]	A0A1D6EWN6; A0A1D6EWQ0	A0A1D6EWN6 [194-204]; A0A1D6EWQ0 [191-201]	A0A1D6EWN6 2xPhospho [S194(100); S196(100)]; A0A1D6EWQ0 2xPhospho [S191(100); S193(100)]	A0A1D6EWN6_MAIZE Pre-mRNA-splicing factor ATP-dependent RNA helicase DEAH7
B6TSM3|134	1.56266	0.000202655	0.00306301	B6TSM3	[R].RSPSSSSTTTR.[D]	1xTMT6plex [N-Term];1xPhospho [S/T]	B6TSM3	B6TSM3 [44-54]	NA	B6TSM3_MAIZE Polcalcin Jun o 2
A0A1D6KJI7|22474	1.56056	0.000225552	0.0032932	A0A1D6KJI7	[R].NVDSPKR.[D]	1xTMT6plex [K6];1xTMT6plex [N-Term];1xPhospho [S4(100)]	A0A1D6KJI7	A0A1D6KJI7 [507-513]	A0A1D6KJI7 1xPhospho [S510(100)]	A0A1D6KJI7_MAIZE Serrate RNA effector molecule
K7UV01|22525	1.55724	0.000114514	0.00211715	K7UV01	[K].TEGGASPAPAGDGSTPVKR.[G]	1xTMT6plex [K18];1xTMT6plex [N-Term];1xPhospho [T15(100)]	K7UV01	K7UV01 [146-164]	K7UV01 1xPhospho [T160(100)]	K7UV01_MAIZE HMG-Y-related protein A
K7VNE0|21459	1.55701	3.48e-06	0.000263781	K7VNE0	[R].SAPTTPIKDGAASTFAAALSEEER.[H]	1xTMT6plex [K8];1xTMT6plex [N-Term];1xPhospho [S1(100)]	K7VNE0	K7VNE0 [47-70]	K7VNE0 1xPhospho [S47(100)]	K7VNE0_MAIZE Phosphoenolpyruvate carboxykinase (ATP)
B7ZY51|11322	1.55608	0.000632136	0.0064427	B7ZY51	[R].LFLFPATPESSSSLGSLLDDSSK.[S]	1xTMT6plex [K23];1xTMT6plex [N-Term];1xPhospho [T7(99.6)]	B7ZY51	B7ZY51 [159-181]	B7ZY51 1xPhospho [T165(99.6)]	B7ZY51_MAIZE Octicosapeptide/Phox/Bem1p family protein
A0A1D6KHZ9|22352	1.55485	9.57e-06	0.000456307	A0A1D6KHZ9	[R].EWSGVPER.[R]	1xTMT6plex [N-Term];1xPhospho [S3(100)]	A0A1D6KHZ9	A0A1D6KHZ9 [473-480]	A0A1D6KHZ9 1xPhospho [S475(100)]	A0A1D6KHZ9_MAIZE RNA-binding (RRM/RBD/RNP motifs) family protein
A0A1D6G0S0; A0A1D6NH05|16891	1.55331	0.000362228	0.00451387	A0A1D6G0S0	[R].IPNSPESTH.[-]	1xTMT6plex [N-Term];2xPhospho [S4(99.7); S/T]	A0A1D6G0S0; A0A1D6NH05	A0A1D6G0S0 [1228-1236]; A0A1D6NH05 [1253-1261]	A0A1D6G0S0 2xPhospho [S1231(99.7); S/T]; A0A1D6NH05 2xPhospho [S1256(99.7); S/T]	A0A1D6G0S0_MAIZE Eukaryotic translation initiation factor 3 subunit 10
B6SRI4|14869	1.55235	5.19e-06	0.000324172	B6SRI4	[R].DNLTLWTSDLTEDGADEGKEAPKGEAGDGQ.[-]	2xTMT6plex [K19; K23];1xTMT6plex [N-Term];1xPhospho [T11(99.2)]	B6SRI4	B6SRI4 [227-256]	B6SRI4 1xPhospho [T237(100)]	B6SRI4_MAIZE 14-3-3-like protein
B4F9B1|4413	1.5505	0.000312409	0.00407902	B4F9B1	[K].FHGGDSSSSSDSDDEKKK.[G]	3xTMT6plex [K16; K17; K18];1xTMT6plex [N-Term];2xPhospho [S7(98.5); S12(100)]	B4F9B1	B4F9B1 [18-35]	B4F9B1 2xPhospho [S24(98.5); S29(100)]	B4F9B1_MAIZE Reticulon-like protein
B6TT29|15854	1.55043	0.000140048	0.00240325	B6TT29	[R].SSSPPLSRPR.[I]	1xTMT6plex [N-Term];2xPhospho [S1(100); S3(99.4)]	B6TT29	B6TT29 [77-86]	B6TT29 2xPhospho [S77(100); S79(99.4)]	B6TT29_MAIZE Arginine/serine-rich coiled coil protein 1
A0A1D6G5A3|6040	1.55017	7.57e-05	0.0015906	A0A1D6G5A3	[K].RGDHEASIPSR.[S]	1xTMT6plex [N-Term];1xPhospho [S7(100)]	A0A1D6G5A3	A0A1D6G5A3 [621-631]	A0A1D6G5A3 1xPhospho [S627(100)]	A0A1D6G5A3_MAIZE GYF domain-containing protein
K7U6Y4|6956	1.54972	1.87e-05	0.000669654	K7U6Y4	[R].DFSEPTGEDK.[M]	1xTMT6plex [K10];1xTMT6plex [N-Term];1xPhospho [S3(100)]	K7U6Y4	K7U6Y4 [347-356]	K7U6Y4 1xPhospho [S349(100)]	K7U6Y4_MAIZE Microfibrillar-associated protein-related
C0PH10|6459	1.54951	0.000358442	0.00448468	C0PH10	[R].RKQDVSENDEPR.[R]	1xTMT6plex [K2];1xTMT6plex [N-Term];1xPhospho [S6(100)]	C0PH10	C0PH10 [249-260]	C0PH10 1xPhospho [S254(100)]	C0PH10_MAIZE CBF1-interacting co-repressor CIR N-terminal
A0A1D6IHB7|9417	1.54667	0.000550229	0.005883	A0A1D6IHB7	[K].TTATSAAAESGTSTTPAAAQPETSRESEK.[A]	1xTMT6plex [K29];1xTMT6plex [N-Term];1xPhospho [T/S]	A0A1D6IHB7	A0A1D6IHB7 [334-362]	NA	A0A1D6IHB7_MAIZE Protein TIME FOR COFFEE
A0A1D6KJQ7|1323	1.54477	0.00020106	0.00304631	A0A1D6KJQ7	[K].GASRGNETPTR.[G]	1xTMT6plex [N-Term];1xPhospho [S3(100)]	A0A1D6KJQ7	A0A1D6KJQ7 [156-166]	A0A1D6KJQ7 1xPhospho [S158(100)]	A0A1D6KJQ7_MAIZE RPM1-interacting protein 4
A0A1D6HC36|2965	1.54364	1.17e-05	0.000507076	A0A1D6HC36	[R].TSRPTSSQSSR.[T]	1xTMT6plex [N-Term];2xPhospho [S9(100); T/S]	A0A1D6HC36	A0A1D6HC36 [306-316]	A0A1D6HC36 2xPhospho [S314(98.9); T/S]	A0A1D6HC36_MAIZE Eukaryotic translation initiation factor 4B
A0A1D6NMP6|8936	1.54285	3.98e-05	0.0010576	A0A1D6NMP6	[R].YDPGETDGRSR.[R]	1xTMT6plex [N-Term];1xPhospho [S10(100)]	A0A1D6NMP6	A0A1D6NMP6 [588-598]	A0A1D6NMP6 1xPhospho [S597(100)]	A0A1D6NMP6_MAIZE DEAD-box ATP-dependent RNA helicase 14
C4JAE0|9083	1.54277	0.000376885	0.00461213	C4JAE0	[R].DGGSYGGGDRYSRDR.[S]	1xTMT6plex [N-Term];1xPhospho [S12(98.9)]	C4JAE0	C4JAE0 [187-201]	C4JAE0 1xPhospho [S198(100)]	C4JAE0_MAIZE Glycine-rich RNA-binding protein RZ1A
A0A1D6JGB5; A0A1D6JGB6|20234	1.54159	0.000385061	0.00466808	A0A1D6JGB5	[K].LWNYGSNSR.[L]	1xTMT6plex [N-Term];1xPhospho [S6(100)]	A0A1D6JGB5; A0A1D6JGB6	A0A1D6JGB5 [335-343]; A0A1D6JGB6 [210-218]	A0A1D6JGB5 1xPhospho [S340(100)]; A0A1D6JGB6 1xPhospho [S215(100)]	A0A1D6JGB5_MAIZE Protein KAKU4
A0A1D6DVG1|20445	1.54159	3.43e-05	0.000971724	A0A1D6DVG1	[K].QSSWEDRDVEGDDYLYR.[L]	1xTMT6plex [N-Term];1xPhospho [S3(99.6)]	A0A1D6DVG1	A0A1D6DVG1 [66-82]	A0A1D6DVG1 1xPhospho [S68(100)]	A0A1D6DVG1_MAIZE p-loop containing nucleoside triphosphate hydrolase superfamily protein
B4FZI9; A0A1D6HI96|19682	1.53903	0.000194771	0.00299485	B4FZI9	[R].SHEDKGSSGEEVVPAKK.[R]	3xTMT6plex [K5; K16; K17];1xTMT6plex [N-Term];2xPhospho [S7(100); S8(100)]	B4FZI9; A0A1D6HI96	B4FZI9 [16-32]; A0A1D6HI96 [497-513]	B4FZI9 2xPhospho [S22(100); S23(100)]; A0A1D6HI96 2xPhospho [S503(100); S504(100)]	B4FZI9_MAIZE Uncharacterized protein
Q9M4U5|12705	1.53849	1.65e-05	0.000617102	Q9M4U5	[K].SGGSVPCK.[S]	1xCarbamidomethyl [C7];1xTMT6plex [K8];1xTMT6plex [N-Term];1xPhospho [S4(100)]	Q9M4U5	Q9M4U5 [273-280]	Q9M4U5 1xPhospho [S276(100)]	HDT2_MAIZE Histone deacetylase HDT2
A0A1D6G5A3|4720	1.53798	4.61e-05	0.00116698	A0A1D6G5A3	[K].SGQLAQEGSSNLGTLPNSIENTGK.[F]	1xTMT6plex [K24];1xTMT6plex [N-Term];1xPhospho [S18(99.4)]	A0A1D6G5A3	A0A1D6G5A3 [1286-1309]	A0A1D6G5A3 1xPhospho [S1303(100)]	A0A1D6G5A3_MAIZE GYF domain-containing protein
P0C1M0|17658	1.53601	7.17e-06	0.000387038	P0C1M0	[K].NLSIAYNR.[Q]	1xTMT6plex [N-Term];1xPhospho [S3(100)]	P0C1M0	P0C1M0 [330-337]	P0C1M0 1xPhospho [S332(100)]	ATPG_MAIZE ATP synthase subunit gamma, chloroplastic
A0A1D6L410|10525	1.53577	2.23e-05	0.000722905	A0A1D6L410	[R].SSTSPCDGDSGGAGDGAAAASSK.[S]	1xCarbamidomethyl [C6];1xTMT6plex [K23];1xTMT6plex [N-Term];1xPhospho [S4(99.6)]	A0A1D6L410	A0A1D6L410 [138-160]	A0A1D6L410 1xPhospho [S141(99.5)]	A0A1D6L410_MAIZE Uncharacterized protein
A0A1D6PVM9|21568	1.53537	0.000142882	0.00242509	A0A1D6PVM9	[R].SPSLEDDPYFSYPNLFSAPKP.[-]	1xTMT6plex [K20];1xTMT6plex [N-Term];1xPhospho [S3(100)]	A0A1D6PVM9	A0A1D6PVM9 [448-468]	A0A1D6PVM9 1xPhospho [S450(100)]	A0A1D6PVM9_MAIZE Regulator of Vps4 activity in the MVB pathway protein
C0P4E8|7386	1.53335	7.99e-05	0.00164125	C0P4E8	[K].KKPGGGSGYGGGRYEEEEGYK.[K]	3xTMT6plex [K1; K2; K21];1xTMT6plex [N-Term];1xPhospho [S7(100)]	C0P4E8	C0P4E8 [145-165]	C0P4E8 1xPhospho [S151(100)]	C0P4E8_MAIZE Nodulin-related protein 1
O24561; B4FJG1|20775	1.53154	0.000129949	0.00227479	O24561	[K].NEAGGIIGTR.[F]	1xTMT6plex [N-Term];1xPhospho [T9(100)]	O24561; B4FJG1	O24561 [104-113]; B4FJG1 [104-113]	O24561 1xPhospho [T112(100)]; B4FJG1 1xPhospho [T112(100)]	O24561_MAIZE Chlorophyll a-b binding protein, chloroplastic
A0A1D6N2E5|1505	1.53068	0.000575731	0.00607722	A0A1D6N2E5	[R].SGSSTGSSSPGGVSPSHHR.[S]	1xTMT6plex [N-Term];2xPhospho [S14(99.2); S/T]	A0A1D6N2E5	A0A1D6N2E5 [16-34]	A0A1D6N2E5 2xPhospho [S29(99.2); S/T]	A0A1D6N2E5_MAIZE Retrovirus-related Pol polyprotein LINE-1
A0A1D6GK17|12605	1.52958	0.000403289	0.00476442	A0A1D6GK17	[R].TKSLNPSNLDDLFSAELVSSPR.[Y]	1xTMT6plex [K2];1xTMT6plex [N-Term];1xPhospho [S3(100)]	A0A1D6GK17	A0A1D6GK17 [490-511]	A0A1D6GK17 1xPhospho [S492(100)]	A0A1D6GK17_MAIZE Zinc finger CCCH domain-containing protein 30
A0A1D6K4K5|20069	1.52885	1.62e-05	0.000609424	A0A1D6K4K5	[R].QALSQTGPETPKESFQPAFK.[R]	2xTMT6plex [K12; K20];1xTMT6plex [N-Term];2xPhospho [S4(100); T10(100)]	A0A1D6K4K5	A0A1D6K4K5 [498-517]	A0A1D6K4K5 2xPhospho [S501(99.6); T507(99.6)]	A0A1D6K4K5_MAIZE SAP domain-containing protein
A0A1D6L410|11569	1.528	2.11e-05	0.000707841	A0A1D6L410	[R].SHVPGQSAR.[S]	1xTMT6plex [N-Term];1xPhospho [S7(100)]	A0A1D6L410	A0A1D6L410 [129-137]	A0A1D6L410 1xPhospho [S135(100)]	A0A1D6L410_MAIZE Uncharacterized protein
C0PJF1|7967	1.5277	2.17e-05	0.000715921	C0PJF1	[R].TYPKPPSRRSPSPPPPSR.[R]	1xTMT6plex [K4];1xTMT6plex [N-Term];3xPhospho [S12(99.1); Y/S/T]	C0PJF1	C0PJF1 [317-334]	C0PJF1 3xPhospho [S326(100); S328(100); Y/S/T]	C0PJF1_MAIZE HSP20-like chaperones superfamily protein
A0A1D6L410|707	1.52616	0.000186311	0.00290067	A0A1D6L410	[K].SPAPDAEPQTAFSMSPTSVLDAAAAFVPGTDGAGK.[R]	1xTMT6plex [K35];1xTMT6plex [N-Term];1xPhospho [S15(97.7)]	A0A1D6L410	A0A1D6L410 [189-223]	A0A1D6L410 1xPhospho [S203(97.7)]	A0A1D6L410_MAIZE Uncharacterized protein
A0A1D6JT74|3105	1.52606	0.000376874	0.00461213	A0A1D6JT74	[R].SGSPVGANKSSPSQSSSPGK.[Q]	2xTMT6plex [K9; K20];1xTMT6plex [N-Term];2xPhospho [S17(98); S]	A0A1D6JT74	A0A1D6JT74 [396-415]	A0A1D6JT74 2xPhospho [S412(98); S]	A0A1D6JT74_MAIZE Histone-lysine N-methyltransferase
A0A1D6L2Q1|3784	1.52569	0.000288631	0.00387818	A0A1D6L2Q1	[R].SGVVSSAATPAAAPEKTSR.[A]	1xTMT6plex [K16];1xTMT6plex [N-Term];1xPhospho [T/S]	A0A1D6L2Q1	A0A1D6L2Q1 [314-332]	NA	A0A1D6L2Q1_MAIZE Adenylyl cyclase-associated protein
A0A1D6NFV3|16146	1.52458	1.06e-05	0.000480646	A0A1D6NFV3	[R].RLPSAISPDR.[R]	1xTMT6plex [N-Term];1xPhospho [S4(100)]	A0A1D6NFV3	A0A1D6NFV3 [102-111]	A0A1D6NFV3 1xPhospho [S105(100)]	A0A1D6NFV3_MAIZE Potassium/sodium hyperpolarization-activated cyclic nucleotide-gated channel 1
A0A1D6EB22|9497	1.5233	0.000799593	0.00749426	A0A1D6EB22	[K].QSGGGADEGGEYGSSRDDSEKYR.[K]	1xTMT6plex [K21];1xTMT6plex [N-Term];1xPhospho [S14(100)]	A0A1D6EB22	A0A1D6EB22 [151-173]	A0A1D6EB22 1xPhospho [S164(100)]	A0A1D6EB22_MAIZE Abscisic acid stress ripening3
A0A1D6GRJ8|4110	1.52253	0.00046586	0.00528088	A0A1D6GRJ8	[R].SAAVLQTSNTSK.[G]	1xTMT6plex [K12];1xTMT6plex [N-Term];1xPhospho [S/T]	A0A1D6GRJ8	A0A1D6GRJ8 [568-579]	NA	A0A1D6GRJ8_MAIZE RNA-binding (RRM/RBD/RNP motifs) family protein
B4FR90; B6T8U0|16247	1.52027	1.95e-05	0.000678494	B4FR90	[R].GPAAAAPSIEDQAQFPSLGGK.[-]	1xTMT6plex [K21];1xTMT6plex [N-Term];1xPhospho [S8(100)]	B4FR90; B6T8U0	B4FR90 [358-378]; B6T8U0 [358-378]	B4FR90 1xPhospho [S365(100)]; B6T8U0 1xPhospho [S365(100)]	B4FR90_MAIZE Hyaluronan / mRNA binding family
A0A1D6K5M3|11909	1.51913	0.000421184	0.00490881	A0A1D6K5M3	[R].AAASAGASGSQQQQQQGELPR.[G]	1xTMT6plex [N-Term];1xPhospho [S4(100)]	A0A1D6K5M3	A0A1D6K5M3 [118-138]	A0A1D6K5M3 1xPhospho [S121(100)]	A0A1D6K5M3_MAIZE Nuclear transcription factor Y subunit B-2
A0A1D6HE33|4286	1.51252	3.51e-05	0.000984536	A0A1D6HE33	[R].LNPSTPPASTLDLLK.[K]	1xTMT6plex [K15];1xTMT6plex [N-Term];1xPhospho [T5(99.8)]	A0A1D6HE33	A0A1D6HE33 [93-107]	A0A1D6HE33 1xPhospho [T97(99.8)]	A0A1D6HE33_MAIZE Surfeit locus protein 6
A0A1D6LH52|3137	1.51132	9.06e-06	0.000441569	A0A1D6LH52	[R].SRSPQDQVMSPPPKDNGDR.[N]	1xOxidation [M9];1xTMT6plex [K14];1xTMT6plex [N-Term];3xPhospho [S1(100); S3(100); S10(100)]	A0A1D6LH52	A0A1D6LH52 [272-290]	A0A1D6LH52 3xPhospho [S272(100); S274(100); S281(100)]	A0A1D6LH52_MAIZE Serine/arginine-rich splicing factor RS2Z32
K7TI82|7726	1.5094	0.000204371	0.0030777	K7TI82	[R].WRDETRESAHDR.[F]	1xTMT6plex [N-Term];1xPhospho [S8(100)]	K7TI82	K7TI82 [323-334]	K7TI82 1xPhospho [S330(100)]	K7TI82_MAIZE C3H transcription factor
A0A1D6N0R5|2496	1.50908	0.000602277	0.00622003	A0A1D6N0R5	[R].KLDSLPSDLAAAVDSGR.[I]	1xTMT6plex [K1];1xTMT6plex [N-Term];1xPhospho [S4(100)]	A0A1D6N0R5	A0A1D6N0R5 [141-157]	A0A1D6N0R5 1xPhospho [S144(100)]	A0A1D6N0R5_MAIZE Protein RETICULATA-RELATED 4 chloroplastic
B6SXW8|17466	1.50802	1.49e-05	0.000583675	B6SXW8	[R].ELSQTDSTYDSEK.[L]	1xTMT6plex [K13];1xTMT6plex [N-Term];1xPhospho [S3(100)]	B6SXW8	B6SXW8 [397-409]	B6SXW8 1xPhospho [S399(100)]	B6SXW8_MAIZE RuBisCO large subunit-binding protein subunit alpha
A0A1D6K566|3600	1.5076	0.00048163	0.00539078	A0A1D6K566	[K].ALLPFSFDKPQSSQPPASK.[G]	2xTMT6plex [K9; K19];1xTMT6plex [N-Term];1xPhospho [S]	A0A1D6K566	A0A1D6K566 [160-178]	NA	A0A1D6K566_MAIZE Splicing factor arginine/serine-rich
B6T4Q9|3459	1.50705	0.000928929	0.00830887	B6T4Q9	[K].LLDWGEDGFASETETATLR.[A]	1xTMT6plex [N-Term];1xPhospho [S11(100)]	B6T4Q9	B6T4Q9 [91-109]	B6T4Q9 1xPhospho [S101(100)]	B6T4Q9_MAIZE ATP binding protein
K7VPB1|16184	1.5039	4.22e-06	0.000284918	K7VPB1	[R].HITEEPR.[D]	1xTMT6plex [N-Term];1xPhospho [T3(100)]	K7VPB1	K7VPB1 [288-294]	K7VPB1 1xPhospho [T290(100)]	K7VPB1_MAIZE Pre-mRNA-splicing factor of RES complex protein
A0A1D6ELV4|2683	1.50234	0.000735411	0.00708615	A0A1D6ELV4	[K].NLHGMNSSSAHSSRDNLQK.[S]	1xTMT6plex [K19];1xTMT6plex [N-Term];2xPhospho [S7(98.1); S13(100)]	A0A1D6ELV4	A0A1D6ELV4 [193-211]	A0A1D6ELV4 2xPhospho [S199(98.1); S205(100)]	A0A1D6ELV4_MAIZE Single-stranded nucleic acid binding R3H protein
A0A1D6NC29|10076	1.50145	0.00101473	0.0087854	A0A1D6NC29	[R].STSKNKDEAHSGPLNDR.[I]	2xTMT6plex [K4; K6];1xTMT6plex [N-Term];1xPhospho [T2(99)]	A0A1D6NC29	A0A1D6NC29 [70-86]	A0A1D6NC29 1xPhospho [T71(99)]	A0A1D6NC29_MAIZE Homeobox3
C0PHV9|21626	1.50037	5.12e-06	0.000324172	C0PHV9	[R].SSSLEDDPYFSYPNLFSAPKP.[-]	1xTMT6plex [K20];1xTMT6plex [N-Term];1xPhospho [S3(99.6)]	C0PHV9	C0PHV9 [496-516]	C0PHV9 1xPhospho [S498(99.7)]	C0PHV9_MAIZE Regulator of Vps4 activity in the MVB pathway protein
A0A1D6HCN7|16479	1.50016	8.45e-05	0.00171321	A0A1D6HCN7	[R].YIDRSSSRDR.[E]	1xTMT6plex [N-Term];2xPhospho [S/Y]	A0A1D6HCN7	A0A1D6HCN7 [390-399]	NA	A0A1D6HCN7_MAIZE LUC7 related protein
A0A1D6G0S0|8836	1.49968	0.00038858	0.00466808	A0A1D6G0S0	[R].VSRDPEPERR.[R]	1xTMT6plex [N-Term];1xPhospho [S2(100)]	A0A1D6G0S0	A0A1D6G0S0 [44-53]	A0A1D6G0S0 1xPhospho [S45(100)]	A0A1D6G0S0_MAIZE Eukaryotic translation initiation factor 3 subunit 10
A0A1D6K378|3217	1.4992	0.000329872	0.00425138	A0A1D6K378	[K].HKLEEEAQEENGAADTTPK.[K]	2xTMT6plex [K2; K19];1xTMT6plex [N-Term];1xPhospho [T17(99.7)]	A0A1D6K378	A0A1D6K378 [495-513]	A0A1D6K378 1xPhospho [T511(99.7)]	A0A1D6K378_MAIZE Nucleolar protein NOP56-like protein
A0A1D6EWN6; A0A1D6EWQ0|6210	1.49841	0.000499775	0.00552912	A0A1D6EWN6	[R].LVSPWLDGNTPR.[L]	1xTMT6plex [N-Term];2xPhospho [S3(100); T10(100)]	A0A1D6EWN6; A0A1D6EWQ0	A0A1D6EWN6 [292-303]; A0A1D6EWQ0 [289-300]	A0A1D6EWN6 2xPhospho [S294(100); T301(100)]; A0A1D6EWQ0 2xPhospho [S291(100); T298(100)]	A0A1D6EWN6_MAIZE Pre-mRNA-splicing factor ATP-dependent RNA helicase DEAH7
K7VQH0|3182	1.49839	0.00038891	0.00466808	K7VQH0	[R].SSSSAPNNLR.[E]	1xTMT6plex [N-Term];1xPhospho [S3(100)]	K7VQH0	K7VQH0 [28-37]	K7VQH0 1xPhospho [S30(100)]	K7VQH0_MAIZE Putative bZIP transcription factor superfamily protein
A0A1D6MEZ6|13080	1.49738	0.000597164	0.00619813	A0A1D6MEZ6	[K].EEPKEEPAAEATSREVAVEEK.[K]	2xTMT6plex [K4; K21];1xTMT6plex [N-Term];1xPhospho [S13(99.3)]	A0A1D6MEZ6	A0A1D6MEZ6 [187-207]	A0A1D6MEZ6 1xPhospho [S199(99.6)]	A0A1D6MEZ6_MAIZE Plasma membrane-associated cation-binding protein 1
B4FQA5|23288	1.49601	0.000657079	0.00659415	B4FQA5	[K].AAPKPKPSPK.[A]	3xTMT6plex [K4; K6; K10];1xTMT6plex [N-Term];1xPhospho [S8(100)]	B4FQA5	B4FQA5 [139-148]	B4FQA5 1xPhospho [S146(100)]	B4FQA5_MAIZE Histone1a
K7VLK5|6470	1.49097	7.97e-05	0.00163859	K7VLK5	[K].TDVDRPVITPAGPSGPSSPQSEAGESNVFR.[Q]	1xTMT6plex [N-Term];3xPhospho [S14(100); S18(99.1); S21(100)]	K7VLK5	K7VLK5 [859-888]	K7VLK5 3xPhospho [S872(100); S876(100); S879(100)]	K7VLK5_MAIZE Villin-2
A0A1D6EXF1|9166	1.49027	0.000367317	0.00455513	A0A1D6EXF1	[R].ASSHLDR.[W]	1xTMT6plex [N-Term];1xPhospho [S3(100)]	A0A1D6EXF1	A0A1D6EXF1 [70-76]	A0A1D6EXF1 1xPhospho [S72(100)]	A0A1D6EXF1_MAIZE PDK regulatory protein1
A0A1D6NMP6|17095	1.48965	9.35e-05	0.00182032	A0A1D6NMP6	[R].YSSRDGLASSGK.[S]	1xTMT6plex [K12];1xTMT6plex [N-Term];1xPhospho [S3(99.5)]	A0A1D6NMP6	A0A1D6NMP6 [558-569]	A0A1D6NMP6 1xPhospho [S560(100)]	A0A1D6NMP6_MAIZE DEAD-box ATP-dependent RNA helicase 14
C0P7J2|22610	1.48889	2.33e-05	0.000741905	C0P7J2	[R].VASIDRK.[S]	1xTMT6plex [K7];1xTMT6plex [N-Term];1xPhospho [S3(100)]	C0P7J2	C0P7J2 [215-221]	C0P7J2 1xPhospho [S217(100)]	C0P7J2_MAIZE FHA domain-containing protein DDL
A0A1D6P450|4201	1.48793	8.35e-05	0.00170137	A0A1D6P450	[R].SVTLSQTEAAPVPK.[PT]	1xTMT6plex [K14];1xTMT6plex [N-Term];1xPhospho [T3(100)]	A0A1D6P450	A0A1D6P450 [286-299]; [304-317]	A0A1D6P450 1xPhospho [T288(100)]; 1xPhospho [T591(100)]	A0A1D6P450_MAIZE Protein TIC 21 chloroplastic
B6U670|4420	1.48777	7.42e-05	0.00157324	B6U670	[K].MVENSHEATAQSEEKPVESK.[R]	2xTMT6plex [K15; K20];1xTMT6plex [N-Term];1xPhospho [T/S]	B6U670	B6U670 [196-215]	NA	B6U670_MAIZE PHD transcription factor
A0A1X7YHG9|4580	1.48631	0.00115094	0.0095593	A0A1X7YHG9	[R].FSLQEQT.[-]	1xTMT6plex [N-Term];1xPhospho [S2(100)]	A0A1X7YHG9	A0A1X7YHG9 [501-507]	A0A1X7YHG9 1xPhospho [S502(100)]	A0A1X7YHG9_MAIZE ATP synthase subunit alpha, chloroplastic
B6SXW8|4339	1.48607	0.000309883	0.00405774	B6SXW8	[K].RELSQTDSTYDSEK.[L]	1xTMT6plex [K14];1xTMT6plex [N-Term];1xPhospho [S4(100)]	B6SXW8	B6SXW8 [396-409]	B6SXW8 1xPhospho [S399(100)]	B6SXW8_MAIZE RuBisCO large subunit-binding protein subunit alpha
A0A1D6LZH0; K7W6Q4|8551	1.48388	0.000307466	0.00404679	A0A1D6LZH0	[R].ASTRDSSPVRR.[T]	1xTMT6plex [N-Term];2xPhospho [S/T]	A0A1D6LZH0; K7W6Q4	A0A1D6LZH0 [129-139]; K7W6Q4 [36-46]	A0A1D6LZH0 2xPhospho [T131(98.8); S]; K7W6Q4 2xPhospho [T38(98.8); S]	A0A1D6LZH0_MAIZE Pre-mRNA-splicing factor 38
A0A1D6ELV4|7164	1.48361	3.41e-05	0.000969779	A0A1D6ELV4	[K].NLHGMNSSSAHSSRDNLQK.[S]	1xTMT6plex [K19];1xTMT6plex [N-Term];2xPhospho [S9(99.3); S13(99.3)]	A0A1D6ELV4	A0A1D6ELV4 [193-211]	A0A1D6ELV4 2xPhospho [S201(99.3); S205(99.3)]	A0A1D6ELV4_MAIZE Single-stranded nucleic acid binding R3H protein
C0PHH6|11288	1.48336	0.000826426	0.00770835	C0PHH6	[K].AQDASTAADELRSPSEIPESSTVK.[E]	1xTMT6plex [K24];1xTMT6plex [N-Term];1xPhospho [S5(98.4)]	C0PHH6	C0PHH6 [379-402]	C0PHH6 1xPhospho [S383(98.4)]	C0PHH6_MAIZE G2-like transcription factor
K7V5J0|4639	1.4832	0.00120689	0.00983549	K7V5J0	[R].HDSDSDGYSR.[G]	1xTMT6plex [N-Term];2xPhospho [S3(100); S5(100)]	K7V5J0	K7V5J0 [583-592]	K7V5J0 2xPhospho [S585(100); S587(100)]	K7V5J0_MAIZE Cwf21
A0A1D6LS14|15278	1.48063	0.000879072	0.00803407	A0A1D6LS14	[R].SSSFSQQSGVYSR.[S]	1xTMT6plex [N-Term];2xPhospho [S3(100); S12(100)]	A0A1D6LS14	A0A1D6LS14 [347-359]	A0A1D6LS14 2xPhospho [S349(100); S358(100)]	A0A1D6LS14_MAIZE E3 ubiquitin-protein ligase RGLG1
A0A1D6K4K5|2072	1.47297	0.00120434	0.00983549	A0A1D6K4K5	[R].KLEAEEGVASTEPIKR.[Q]	2xTMT6plex [K1; K15];1xTMT6plex [N-Term];1xPhospho [S/T]	A0A1D6K4K5	A0A1D6K4K5 [468-483]	NA	A0A1D6K4K5_MAIZE SAP domain-containing protein
A0A1D6M7L4|18300	1.47282	0.00112099	0.00939118	A0A1D6M7L4	[R].LSPLSHEPADFYNVDIPLDSSK.[D]	1xTMT6plex [K22];1xTMT6plex [N-Term];1xPhospho [S2(100)]	A0A1D6M7L4	A0A1D6M7L4 [31-52]	A0A1D6M7L4 1xPhospho [S32(100)]	A0A1D6M7L4_MAIZE Secretory carrier-associated membrane protein
A0A1D6ELA3|11642	1.47216	7.36e-05	0.00156954	A0A1D6ELA3	[K].SGNTSAEGEPSQAAVVR.[Y]	1xTMT6plex [N-Term];1xPhospho [T/S]	A0A1D6ELA3	A0A1D6ELA3 [176-192]	NA	A0A1D6ELA3_MAIZE G-box-binding factor 1
A0A1D6KJP5|3259	1.47192	0.000514922	0.00564595	A0A1D6KJP5	[K].DNVSPPVKPGSPTKDKDGSGQQDWNSPAR.[L]	3xTMT6plex [K8; K14; K16];1xTMT6plex [N-Term];2xPhospho [S/T]	A0A1D6KJP5	A0A1D6KJP5 [953-981]	NA	A0A1D6KJP5_MAIZE FK506-binding protein 2-1
A0A1D6EB22|18833	1.47189	0.000953541	0.00842886	A0A1D6EB22	[K].SGTDDYGRGEGGYNK.[S]	1xTMT6plex [K15];1xTMT6plex [N-Term];1xPhospho [S1(99.3)]	A0A1D6EB22	A0A1D6EB22 [27-41]	A0A1D6EB22 1xPhospho [S27(100)]	A0A1D6EB22_MAIZE Abscisic acid stress ripening3
A0A1D6GZI1; A0A1D6GZH9|19171	1.47147	0.00049888	0.00552907	A0A1D6GZI1	[K].KAIVGKPGHTKPVSPTA.[-]	3xTMT6plex [K1; K6; K11];1xTMT6plex [N-Term];1xPhospho [S14(98.6)]	A0A1D6GZI1; A0A1D6GZH9	A0A1D6GZI1 [4181-4197]; A0A1D6GZH9 [3029-3045]	A0A1D6GZI1 1xPhospho [S4194(98)]; A0A1D6GZH9 1xPhospho [S3042(98)]	A0A1D6GZI1_MAIZE Uncharacterized protein
A0A1D6K8B6|6654	1.47119	0.0011875	0.00975113	A0A1D6K8B6	[R].NIESAPGSQETSAAGGDR.[S]	1xTMT6plex [N-Term];1xPhospho [S8(100)]	A0A1D6K8B6	A0A1D6K8B6 [840-857]	A0A1D6K8B6 1xPhospho [S847(100)]	A0A1D6K8B6_MAIZE G2484-1 protein
A0A1D6PZA5|18734	1.47078	5.47e-05	0.00130537	A0A1D6PZA5	[R].RLDDASDDEDEEQEDWR.[E]	1xTMT6plex [N-Term];1xPhospho [S6(100)]	A0A1D6PZA5	A0A1D6PZA5 [58-74]	A0A1D6PZA5 1xPhospho [S63(100)]	A0A1D6PZA5_MAIZE Nitrate reductase
A0A1D6G0S0|11924	1.47036	0.000974926	0.00856005	A0A1D6G0S0	[R].EEAAAARVSRDPEPER.[R]	1xTMT6plex [N-Term];1xPhospho [S9(100)]	A0A1D6G0S0	A0A1D6G0S0 [37-52]	A0A1D6G0S0 1xPhospho [S45(100)]	A0A1D6G0S0_MAIZE Eukaryotic translation initiation factor 3 subunit 10
A0A1D6NC29|10551	1.4694	0.000733781	0.00708615	A0A1D6NC29	[R].STSKNKDEAHSGPLNDR.[I]	2xTMT6plex [K4; K6];1xTMT6plex [N-Term];1xPhospho [T/S]	A0A1D6NC29	A0A1D6NC29 [70-86]	NA	A0A1D6NC29_MAIZE Homeobox3
P09315|16897	1.46706	0.00037037	0.00458131	P09315	[K].YDSTLGIFDADVKPVGDNAISVDGK.[V]	2xTMT6plex [K13; K25];1xTMT6plex [N-Term];1xPhospho [S3(99.7)]	P09315	P09315 [115-139]	P09315 1xPhospho [S117(99.7)]	G3PA_MAIZE Glyceraldehyde-3-phosphate dehydrogenase A, chloroplastic
C4JB65|22514	1.46563	0.000120974	0.00221027	C4JB65	[R].SVDDLLK.[L]	1xTMT6plex [K7];1xTMT6plex [N-Term];1xPhospho [S1(100)]	C4JB65	C4JB65 [177-183]	C4JB65 1xPhospho [S177(100)]	C4JB65_MAIZE Sterile alpha motif (SAM) domain-containing protein
O24574; P05348|4067	1.46534	0.00104745	0.00895504	O24574	[R].ENSTSPCYYDGR.[Y]	1xCarbamidomethyl [C7];1xTMT6plex [N-Term];1xPhospho [S3(100)]	O24574; P05348	O24574 [100-111]; P05348 [100-111]	O24574 1xPhospho [S102(100)]; P05348 1xPhospho [S102(100)]	O24574_MAIZE Ribulose bisphosphate carboxylase small chain
A0A1D6IJ69|6852	1.46433	5.21e-05	0.00126517	A0A1D6IJ69	[K].GGAYGYGGGSSSSPSGLGR.[-]	1xTMT6plex [N-Term];1xPhospho [S12(99.1)]	A0A1D6IJ69	A0A1D6IJ69 [194-212]	A0A1D6IJ69 1xPhospho [S205(99.1)]	A0A1D6IJ69_MAIZE Nuclear transcription factor Y subunit B-3
K7VLK5|14062	1.46353	0.000365635	0.00454265	K7VLK5	[K].TDVDRPVITPAGPSGPSSPQSEAGESNVFR.[Q]	1xTMT6plex [N-Term];2xPhospho [S14(99.4); S17(99.4)]	K7VLK5	K7VLK5 [859-888]	K7VLK5 2xPhospho [S872(100); S875(99.4)]	K7VLK5_MAIZE Villin-2
B6T3N0|19384	1.46311	8.91e-05	0.00177302	B6T3N0	[K].SKSPTSGDEGQTR.[K]	1xTMT6plex [K2];1xTMT6plex [N-Term];1xPhospho [S6(99.4)]	B6T3N0	B6T3N0 [90-102]	B6T3N0 1xPhospho [S95(100)]	B6T3N0_MAIZE Seed specific protein Bn15D14A
A0A1D6G576|7562	1.46274	2.65e-05	0.000809958	A0A1D6G576	[K].GEAAAAADKKTPPSK.[K]	3xTMT6plex [K9; K10; K15];1xTMT6plex [N-Term];1xPhospho [T11(100)]	A0A1D6G576	A0A1D6G576 [53-67]	A0A1D6G576 1xPhospho [T63(100)]	A0A1D6G576_MAIZE DEK domain-containing chromatin associated protein
A0A1D6KNK5|15306	1.46216	0.000178049	0.00279656	A0A1D6KNK5	[R].QVSLQLR.[Y]	1xTMT6plex [N-Term];1xPhospho [S3(100)]	A0A1D6KNK5	A0A1D6KNK5 [168-174]	A0A1D6KNK5 1xPhospho [S170(100)]	A0A1D6KNK5_MAIZE DUF761 domain protein
A0A096RP22|4867	1.4621	0.000676161	0.00670441	A0A096RP22	[R].VSPRSPLPEK.[K]	1xTMT6plex [K10];1xTMT6plex [N-Term];1xPhospho [S5(100)]	A0A096RP22	A0A096RP22 [45-54]	A0A096RP22 1xPhospho [S49(100)]	A0A096RP22_MAIZE Interactor of constitutive active ROPs 1
B4FAB7|9038	1.46166	0.000219542	0.00324713	B4FAB7	[K].NMESTSPSAASSSSTQLSPR.[S]	1xTMT6plex [N-Term];1xPhospho [S18(100)]	B4FAB7	B4FAB7 [149-168]	B4FAB7 1xPhospho [S166(100)]	B4FAB7_MAIZE CBS domain-containing protein CBSX6
K7VLK5|21167	1.46154	2.16e-05	0.000714243	K7VLK5	[R].AAAVAALSSVLTAEQSGSSENLR.[A]	1xTMT6plex [N-Term];1xPhospho [S18(99.7)]	K7VLK5	K7VLK5 [827-849]	K7VLK5 1xPhospho [S844(99.7)]	K7VLK5_MAIZE Villin-2
C0P790|13402	1.46032	0.000571702	0.00604496	C0P790	[R].DLGVDLSAVDLDSITLPAGEDFGIVSDDEEVLR.[G]	1xTMT6plex [N-Term];1xPhospho [S26(100)]	C0P790	C0P790 [16-48]	C0P790 1xPhospho [S41(100)]	C0P790_MAIZE Eukaryotic translation initiation factor 3 subunit B
Q5XLE1|14580	1.46019	1.81e-05	0.000660405	Q5XLE1	[R].SGTGPKPIK.[G]	2xTMT6plex [K6; K9];1xTMT6plex [N-Term];1xPhospho [S1(100)]	Q5XLE1	Q5XLE1 [10-18]	Q5XLE1 1xPhospho [S10(100)]	Q5XLE1_MAIZE Peptidylprolyl isomerase
K7VCW8|5169	1.45943	2.97e-05	0.000880098	K7VCW8	[K].IVAPPTTTPAPQAASR.[D]	1xTMT6plex [N-Term];1xPhospho [S15(100)]	K7VCW8	K7VCW8 [161-176]	K7VCW8 1xPhospho [S175(100)]	K7VCW8_MAIZE Uncharacterized protein
A0A1D6F6R9|11877	1.45858	0.000178034	0.00279656	A0A1D6F6R9	[R].STTSSTNTPR.[A]	1xTMT6plex [N-Term];1xPhospho [T/S]	A0A1D6F6R9	A0A1D6F6R9 [210-219]	NA	A0A1D6F6R9_MAIZE Lymphoid organ expressed yellow head virus receptor protein
B6SRJ0|8424	1.45527	0.000340345	0.00433242	B6SRJ0	[K].GGSSGAGSGLLVPLQLSDDLMK.[F]	1xTMT6plex [K22];1xTMT6plex [N-Term];1xPhospho [S]	B6SRJ0	B6SRJ0 [239-260]	NA	B6SRJ0_MAIZE SWIB/MDM2 domain containing protein
A0A1D6K3E0|16966	1.45508	4.01e-05	0.0010589	A0A1D6K3E0	[K].DVPVAHQSPYTR.[S]	1xTMT6plex [N-Term];1xPhospho [S8(100)]	A0A1D6K3E0	A0A1D6K3E0 [310-321]	A0A1D6K3E0 1xPhospho [S317(100)]	A0A1D6K3E0_MAIZE IQ-domain 11
A0A1D6IAN8|11959	1.45443	0.000374629	0.00459649	A0A1D6IAN8	[R].SGSKVLDGDETLFTDMAQEHKEEGNK.[L]	1xOxidation [M16];3xTMT6plex [K4; K21; K26];1xTMT6plex [N-Term];1xPhospho [S3(99.3)]	A0A1D6IAN8	A0A1D6IAN8 [30-55]	A0A1D6IAN8 1xPhospho [S32(99.5)]	A0A1D6IAN8_MAIZE Octicosapeptide/Phox/Bem1p (PB1) domain-containing protein / tetratricopeptide repeat (TPR)-containing protein
A0A1D6F841|4303	1.45359	0.000483409	0.00540583	A0A1D6F841	[K].AESPGSPTASAPARAEEDSVAGAAPAR.[S]	1xTMT6plex [N-Term];2xPhospho [S6(99.6); T/S]	A0A1D6F841	A0A1D6F841 [31-57]	A0A1D6F841 2xPhospho [S36(99.6); T/S]	A0A1D6F841_MAIZE AAA-type ATPase family protein
B4FR51|15460	1.45346	0.000206882	0.00310684	B4FR51	[R].RTPPDSPPRR.[Y]	1xTMT6plex [N-Term];1xPhospho [S6(100)]	B4FR51	B4FR51 [216-225]	B4FR51 1xPhospho [S221(100)]	B4FR51_MAIZE Uncharacterized protein
B4F957|6978	1.45115	0.000849355	0.00784564	B4F957	[R].KPKPYDEETQGSYGYGEEQPK.[Y]	3xTMT6plex [K1; K3; K21];1xTMT6plex [N-Term];1xPhospho [T/S/Y]	B4F957	B4F957 [310-330]	NA	B4F957_MAIZE Glycine-rich protein
A0A1D6H6U5|5861	1.45103	0.000263253	0.00367987	A0A1D6H6U5	[R].TGSTKSGAAAARPTPGLNLR.[S]	1xTMT6plex [K5];1xTMT6plex [N-Term];2xPhospho [S3(100); T/S]	A0A1D6H6U5	A0A1D6H6U5 [63-82]	A0A1D6H6U5 2xPhospho [S65(100); T/S]	A0A1D6H6U5_MAIZE Uncharacterized protein
K7VAN4|4397	1.44944	0.000191215	0.00295847	K7VAN4	[K].APSASYNLK.[S]	1xTMT6plex [K9];1xTMT6plex [N-Term];1xPhospho [S5(100)]	K7VAN4	K7VAN4 [97-105]	K7VAN4 1xPhospho [S101(100)]	K7VAN4_MAIZE Putative DUF1421 domain family protein
K7UN74|23177	1.4493	0.000128446	0.00226356	K7UN74	[R].EWSGAPER.[R]	1xTMT6plex [N-Term];1xPhospho [S3(100)]	K7UN74	K7UN74 [476-483]	K7UN74 1xPhospho [S478(100)]	K7UN74_MAIZE RNA-binding (RRM/RBD/RNP motifs) family protein
A0A1D6GBR7|5743	1.44693	0.000180642	0.00282656	A0A1D6GBR7	[K].RASPSQVGSSSNSVR.[V]	1xTMT6plex [N-Term];1xPhospho [S3(100)]	A0A1D6GBR7	A0A1D6GBR7 [98-112]	A0A1D6GBR7 1xPhospho [S100(100)]	A0A1D6GBR7_MAIZE Putative homeodomain-like transcription factor superfamily protein
K7VLK5; A0A1D6N181|15378	1.44686	1.77e-05	0.000647086	K7VLK5	[R].LSNERPKSTGDGPTQR.[A]	1xTMT6plex [K7];1xTMT6plex [N-Term];1xPhospho [S/T]	K7VLK5; A0A1D6N181	K7VLK5 [780-795]; A0A1D6N181 [482-497]	NA	K7VLK5_MAIZE Villin-2
A0A1D6MZQ6|7022	1.44554	0.000357831	0.00448154	A0A1D6MZQ6	[R].SGSMDGATSPFEGESALSSGLPDYAK.[K]	1xTMT6plex [K26];1xTMT6plex [N-Term];1xPhospho [S9(99.5)]	A0A1D6MZQ6	A0A1D6MZQ6 [116-141]	A0A1D6MZQ6 1xPhospho [S124(99.5)]	A0A1D6MZQ6_MAIZE Transcription factor PosF21
A0A1D6NWY7|15091	1.44267	0.000402995	0.00476442	A0A1D6NWY7	[R].MSFSGGGSDDAR.[A]	1xTMT6plex [N-Term];1xPhospho [S2(100)]	A0A1D6NWY7	A0A1D6NWY7 [21-32]	A0A1D6NWY7 1xPhospho [S22(100)]	A0A1D6NWY7_MAIZE Putative cellulose synthase-like family protein
A0A1D6LIX0|3732	1.4416	0.000409326	0.00480667	A0A1D6LIX0	[R].TNVDPSISIPGFVSSQIDNPTTTK.[N]	1xTMT6plex [K24];1xTMT6plex [N-Term];1xPhospho [S/T]	A0A1D6LIX0	A0A1D6LIX0 [887-910]	NA	A0A1D6LIX0_MAIZE Protein kinase superfamily protein with octicosapeptide/Phox/Bem1p domain
C0P4T2|6162	1.44035	2.01e-05	0.000686869	C0P4T2	[K].KGDEAELTADDAGVGTGSFK.[E]	2xTMT6plex [K1; K20];1xTMT6plex [N-Term];1xPhospho [T8(100)]	C0P4T2	C0P4T2 [47-66]	C0P4T2 1xPhospho [T54(100)]	C0P4T2_MAIZE Patellin-1
B6TXB0|2217	1.44014	0.00093462	0.00832408	B6TXB0	[R].SKPLPEVHDRDFESDFEEMHDTDEELNDLYNTR.[E]	1xTMT6plex [K2];1xTMT6plex [N-Term];2xPhospho [S14(100); T22(100)]	B6TXB0	B6TXB0 [109-141]	B6TXB0 2xPhospho [S122(100); T130(100)]	B6TXB0_MAIZE Ribosomal protein S24/S35 mitochondrial
B4FUW1|22518	1.43915	0.00086831	0.0079792	B4FUW1	[R].DPHAVTSVSPK.[S]	1xTMT6plex [K11];1xTMT6plex [N-Term];1xPhospho [S9(100)]	B4FUW1	B4FUW1 [247-257]	B4FUW1 1xPhospho [S255(100)]	B4FUW1_MAIZE S-adenosyl-L-methionine-dependent methyltransferase superfamily protein
A0A1D6Q8A0|5382	1.43864	0.00039016	0.00466989	A0A1D6Q8A0	[R].FAGATISEQDEEGSEAHSESVSLGGQR.[R]	1xTMT6plex [N-Term];3xPhospho [S7(99.5); S18(100); S22(100)]	A0A1D6Q8A0	A0A1D6Q8A0 [971-997]	A0A1D6Q8A0 3xPhospho [S977(99.5); S988(100); S992(100)]	A0A1D6Q8A0_MAIZE Protein CROWDED NUCLEI 1
B4FPP1|14096	1.43778	0.000121285	0.00221269	B4FPP1	[K].TKSETGGGFSHVE.[-]	1xTMT6plex [K2];1xTMT6plex [N-Term];1xPhospho [S3(100)]	B4FPP1	B4FPP1 [192-204]	B4FPP1 1xPhospho [S194(100)]	B4FPP1_MAIZE Thioredoxin family Trp26
B4FBV4|5200	1.43703	2.28e-05	0.000731789	B4FBV4	[R].VETSTNQQANPSH.[-]	1xTMT6plex [N-Term];1xPhospho [S12(100)]	B4FBV4	B4FBV4 [326-338]	B4FBV4 1xPhospho [S337(100)]	B4FBV4_MAIZE DNAJ heat shock N-terminal domain-containing protein
A0A1D6NMP6|20559	1.43656	0.000208844	0.00312235	A0A1D6NMP6	[R].YSSRDGLASSGK.[S]	1xTMT6plex [K12];1xTMT6plex [N-Term];1xPhospho [S/Y]	A0A1D6NMP6	A0A1D6NMP6 [558-569]	NA	A0A1D6NMP6_MAIZE DEAD-box ATP-dependent RNA helicase 14
K7UC48|14534	1.43632	3.9e-05	0.00104692	K7UC48	[R].ALSSTGSVK.[S]	1xTMT6plex [K9];1xTMT6plex [N-Term];1xPhospho [S3(100)]	K7UC48	K7UC48 [51-59]	K7UC48 1xPhospho [S53(100)]	K7UC48_MAIZE 3-isopropylmalate dehydratase
B4FWC4; A0A1D6GQ71|6586	1.43451	0.000136747	0.00236294	B4FWC4	[K].NLVQSNATSGGAASGGAR.[K]	1xTMT6plex [N-Term];1xPhospho [S9(100)]	B4FWC4; A0A1D6GQ71	B4FWC4 [248-265]; A0A1D6GQ71 [247-264]	B4FWC4 1xPhospho [S256(100)]; A0A1D6GQ71 1xPhospho [S255(100)]	B4FWC4_MAIZE Splicing factor CC1-like
A0A1D6MDK3|7671	1.4344	0.000161419	0.00263185	A0A1D6MDK3	[R].ETSLGSISSNVSDAR.[S]	1xTMT6plex [N-Term];1xPhospho [S3(99.5)]	A0A1D6MDK3	A0A1D6MDK3 [689-703]	A0A1D6MDK3 1xPhospho [S691(99.5)]	A0A1D6MDK3_MAIZE Protein CHUP1 chloroplastic
B7ZXG5|15063	1.4344	0.000175797	0.00277523	B7ZXG5	[R].MSLQGSPPAQPEPK.[R]	1xTMT6plex [K14];1xTMT6plex [N-Term];1xPhospho [S6(100)]	B7ZXG5	B7ZXG5 [16-29]	B7ZXG5 1xPhospho [S21(100)]	B7ZXG5_MAIZE Deubiquitinating enzyme MINDY-3
B4FH39|6212	1.43319	0.00064944	0.00653877	B4FH39	[R].AVFDYSDDEEDDNIVSIASPELPK.[Q]	1xTMT6plex [K24];1xTMT6plex [N-Term];2xPhospho [S6(100); S19(100)]	B4FH39	B4FH39 [311-334]	B4FH39 2xPhospho [S316(100); S329(100)]	B4FH39_MAIZE DNA polymerase delta subunit 3
B4FCW3|2552	1.43309	0.000715446	0.00695922	B4FCW3	[R].RSSQQSFTSTR.[S]	1xTMT6plex [N-Term];2xPhospho [S2(99.5); S6(100)]	B4FCW3	B4FCW3 [75-85]	B4FCW3 2xPhospho [S76(99.5); S80(100)]	B4FCW3_MAIZE Sterile alpha motif (SAM) domain-containing protein
A0A1D6KUS0|7958	1.4309	0.00086275	0.00793985	A0A1D6KUS0	[K].HRSPAVSAASKEEAK.[A]	2xTMT6plex [K11; K15];1xTMT6plex [N-Term];2xPhospho [S3(100); S10(100)]	A0A1D6KUS0	A0A1D6KUS0 [386-400]	A0A1D6KUS0 2xPhospho [S388(100); S395(99.4)]	A0A1D6KUS0_MAIZE DWNN domain a CCHC-type zinc finger
B7ZYN1|4727	1.43062	0.000427153	0.00496304	B7ZYN1	[K].SSPFHPPPQQPVSAASPSSTTPPPSNR.[A]	1xTMT6plex [N-Term];2xPhospho [S13(99.1); S/T]	B7ZYN1	B7ZYN1 [66-92]	B7ZYN1 2xPhospho [S78(99.1); S/T]	B7ZYN1_MAIZE Uncharacterized protein
A0A1D6LPD2|7313	1.42989	8.49e-05	0.00171805	A0A1D6LPD2	[K].EQGSIGITANDDPYNGNEMSPSDQR.[Q]	1xOxidation [M19];1xTMT6plex [N-Term];2xPhospho [Y14(99.3); S20(99.3)]	A0A1D6LPD2	A0A1D6LPD2 [290-314]	A0A1D6LPD2 2xPhospho [Y303(99.3); S309(99.3)]	A0A1D6LPD2_MAIZE Zinc finger CCCH domain-containing protein 40
A0A1D6NMP6|19720	1.42925	8.92e-05	0.00177302	A0A1D6NMP6	[R].GGSRSELDSR.[Y]	1xTMT6plex [N-Term];1xPhospho [S3(100)]	A0A1D6NMP6	A0A1D6NMP6 [548-557]	A0A1D6NMP6 1xPhospho [S550(100)]	A0A1D6NMP6_MAIZE DEAD-box ATP-dependent RNA helicase 14
B4FUW1|8484	1.428	0.00020229	0.00306121	B4FUW1	[K].FWRDPHAVTSVSPK.[S]	1xTMT6plex [K14];1xTMT6plex [N-Term];1xPhospho [S12(100)]	B4FUW1	B4FUW1 [244-257]	B4FUW1 1xPhospho [S255(100)]	B4FUW1_MAIZE S-adenosyl-L-methionine-dependent methyltransferase superfamily protein
B6SSV0|10872	1.42663	3.15e-05	0.000918933	B6SSV0	[K].TDINDTPMDESQATDEDGRDSGK.[N]	1xTMT6plex [K23];1xTMT6plex [N-Term];1xPhospho [T14(100)]	B6SSV0	B6SSV0 [143-165]	B6SSV0 1xPhospho [T156(100)]	B6SSV0_MAIZE Uncharacterized protein
A0A1D6H3I5|3170	1.42589	0.000615229	0.00631365	A0A1D6H3I5	[R].ALAQSSTAQASAR.[R]	1xTMT6plex [N-Term];1xPhospho [S6(98.9)]	A0A1D6H3I5	A0A1D6H3I5 [78-90]	A0A1D6H3I5 1xPhospho [S83(99)]	A0A1D6H3I5_MAIZE Transcription factor HY5
B4FJR6|6246	1.42473	0.000998776	0.00870182	B4FJR6	[K].VVSPELAQK.[S]	1xTMT6plex [K9];1xTMT6plex [N-Term];1xPhospho [S3(100)]	B4FJR6	B4FJR6 [85-93]	B4FJR6 1xPhospho [S87(100)]	B4FJR6_MAIZE Uncharacterized protein
K7V5J0|8339	1.42367	0.000967213	0.00850435	K7V5J0	[R].KAAEAEAAAVAAAEEAGSVSGAGRPPLPGR.[G]	1xTMT6plex [K1];1xTMT6plex [N-Term];1xPhospho [S]	K7V5J0	K7V5J0 [104-133]	NA	K7V5J0_MAIZE Cwf21
K7VDS6|5864	1.4223	9.16e-05	0.00180349	K7VDS6	[K].KNSSLGVK.[R]	2xTMT6plex [K1; K8];1xTMT6plex [N-Term];1xPhospho [S3(100)]	K7VDS6	K7VDS6 [187-194]	K7VDS6 1xPhospho [S189(100)]	K7VDS6_MAIZE Putative nucleolar-protein-domain family protein
A0A1D6M7C2|592	1.42103	0.000521112	0.00567423	A0A1D6M7C2	[K].FSLAPLVGR.[L]	1xTMT6plex [N-Term];1xPhospho [S2(100)]	A0A1D6M7C2	A0A1D6M7C2 [149-157]	A0A1D6M7C2 1xPhospho [S150(100)]	A0A1D6M7C2_MAIZE Phosphoglycerate kinase
A0A1D6M7L3|17026	1.41708	0.000559012	0.00595046	A0A1D6M7L3	[K].GYDESDSVDKDAEDLPDFSDDEKEAEYK.[R]	3xTMT6plex [K10; K23; K28];1xTMT6plex [N-Term];1xPhospho [S19(100)]	A0A1D6M7L3	A0A1D6M7L3 [389-416]	A0A1D6M7L3 1xPhospho [S407(100)]	A0A1D6M7L3_MAIZE H/ACA ribonucleoprotein complex non-core subunit NAF1
A0A1D6GZI1; A0A1D6GZH9|18073	1.4165	0.000313215	0.00407902	A0A1D6GZI1	[R].EASEAEENFVDVTKPEFSTDEEQSPKADAEEK.[I]	3xTMT6plex [K14; K26; K32];1xTMT6plex [N-Term];2xPhospho [S24(100); S/T]	A0A1D6GZI1; A0A1D6GZH9	A0A1D6GZI1 [4095-4126]; A0A1D6GZH9 [2943-2974]	A0A1D6GZI1 2xPhospho [S4118(100); S/T]; A0A1D6GZH9 2xPhospho [S2966(100); S/T]	A0A1D6GZI1_MAIZE Uncharacterized protein
A0A1D6JYA9|16423	1.41175	0.000177132	0.00279276	A0A1D6JYA9	[K].YVGFGSSPPPSANR.[N]	1xTMT6plex [N-Term];1xPhospho [S7(100)]	A0A1D6JYA9	A0A1D6JYA9 [235-248]	A0A1D6JYA9 1xPhospho [S241(100)]	A0A1D6JYA9_MAIZE DNA binding protein
A0A1D6KEB3|10797	1.41049	0.000470856	0.00532295	A0A1D6KEB3	[R].FLPAAGYMPNPGGSDFRSRSPAEYSAQR.[Q]	1xOxidation [M8];1xTMT6plex [N-Term];2xPhospho [S18(98.8); S20(98.8)]	A0A1D6KEB3	A0A1D6KEB3 [546-573]	A0A1D6KEB3 2xPhospho [S563(99.4); S565(99.4)]	A0A1D6KEB3_MAIZE RNA-binding (RRM/RBD/RNP motifs) family protein
A0A1D6QTJ2|3728	1.4103	0.000442544	0.0050909	A0A1D6QTJ2	[R].EASPGYDRPPSCSPGTGR.[D]	1xCarbamidomethyl [C12];1xTMT6plex [N-Term];3xPhospho [S3(100); S11(100); T16(98.8)]	A0A1D6QTJ2	A0A1D6QTJ2 [326-343]	A0A1D6QTJ2 3xPhospho [S328(100); S336(100); T341(98.8)]	A0A1D6QTJ2_MAIZE Ribosomal RNA small subunit methyltransferase chloroplastic
A0A1D6LIW1|3744	1.41003	0.00026513	0.00368232	A0A1D6LIW1	[K].ELTEGSSSGNVSR.[D]	1xTMT6plex [N-Term];1xPhospho [S8(99)]	A0A1D6LIW1	A0A1D6LIW1 [469-481]	A0A1D6LIW1 1xPhospho [S476(99)]	A0A1D6LIW1_MAIZE Translocase of chloroplast 159 chloroplastic
A0A1D6IAN8|15360	1.40926	6e-05	0.00137481	A0A1D6IAN8	[R].SGSKVLDGDETLFTDMAQEHKEEGNK.[L]	3xTMT6plex [K4; K21; K26];1xTMT6plex [N-Term];1xPhospho [S3(100)]	A0A1D6IAN8	A0A1D6IAN8 [30-55]	A0A1D6IAN8 1xPhospho [S32(100)]	A0A1D6IAN8_MAIZE Octicosapeptide/Phox/Bem1p (PB1) domain-containing protein / tetratricopeptide repeat (TPR)-containing protein
B7ZXG5|16451	1.40807	0.000710192	0.00693121	B7ZXG5	[R].SKPPPPAAESPEAEAR.[R]	1xTMT6plex [K2];1xTMT6plex [N-Term];1xPhospho [S10(100)]	B7ZXG5	B7ZXG5 [31-46]	B7ZXG5 1xPhospho [S40(100)]	B7ZXG5_MAIZE Deubiquitinating enzyme MINDY-3
A0A1D6KNK5|12466	1.406	0.000507904	0.00558919	A0A1D6KNK5	[R].ASSAASPEALTR.[A]	1xTMT6plex [N-Term];2xPhospho [S3(99.6); S6(100)]	A0A1D6KNK5	A0A1D6KNK5 [118-129]	A0A1D6KNK5 2xPhospho [S120(99.6); S123(100)]	A0A1D6KNK5_MAIZE DUF761 domain protein
B6SJI8|18388	1.40597	0.00105859	0.00901433	B6SJI8	[K].KGGNGQDTESPSKDTR.[T]	2xTMT6plex [K1; K13];1xTMT6plex [N-Term];2xPhospho [T8(100); S10(100)]	B6SJI8	B6SJI8 [38-53]	B6SJI8 2xPhospho [T45(100); S47(100)]	B6SJI8_MAIZE Nitrate-induced NOI protein
A0A1D6NLS2|14147	1.40591	8.57e-05	0.00173106	A0A1D6NLS2	[K].AATSSAAAAAGSGATR.[G]	1xTMT6plex [N-Term];1xPhospho [S12(100)]	A0A1D6NLS2	A0A1D6NLS2 [300-315]	A0A1D6NLS2 1xPhospho [S311(100)]	A0A1D6NLS2_MAIZE Putative inactive receptor kinase
C3UZ63|20001	1.40584	8.6e-05	0.00173201	C3UZ63	[K].TTEKEISDDEDEEDKK.[D]	3xTMT6plex [K4; K15; K16];1xTMT6plex [N-Term];1xPhospho [S7(100)]	C3UZ63	C3UZ63 [214-229]	C3UZ63 1xPhospho [S220(100)]	C3UZ63_MAIZE HSP protein
C0P7D1|7429	1.40424	0.000119224	0.00218782	C0P7D1	[R].IPNLSMTK.[T]	1xTMT6plex [K8];1xTMT6plex [N-Term];1xPhospho [S5(100)]	C0P7D1	C0P7D1 [18-25]	C0P7D1 1xPhospho [S22(100)]	C0P7D1_MAIZE Plant intracellular Ras-group-related LRR protein 3
A0A1D6ELA3|18532	1.40391	0.000533552	0.00576923	A0A1D6ELA3	[R].KSGNTSAEGEPSQAAVVR.[Y]	1xTMT6plex [K1];1xTMT6plex [N-Term];1xPhospho [S6(98.6)]	A0A1D6ELA3	A0A1D6ELA3 [175-192]	A0A1D6ELA3 1xPhospho [S180(100)]	A0A1D6ELA3_MAIZE G-box-binding factor 1
K7UZL9|17063	1.40352	0.00105157	0.008973	K7UZL9	[R].SAEALGR.[H]	1xTMT6plex [N-Term];1xPhospho [S1(100)]	K7UZL9	K7UZL9 [327-333]	K7UZL9 1xPhospho [S327(100)]	K7UZL9_MAIZE Zinc finger C-x8-C-x5-C-x3-H type family protein
A0A1X7YHG9|14527	1.40286	3.81e-05	0.001035	A0A1X7YHG9	[R].LIESPAPGIISR.[R]	1xTMT6plex [N-Term];1xPhospho [S11(100)]	A0A1X7YHG9	A0A1X7YHG9 [129-140]	A0A1X7YHG9 1xPhospho [S139(100)]	A0A1X7YHG9_MAIZE ATP synthase subunit alpha, chloroplastic
A0A1D6MBR1|8817	1.40186	0.000608757	0.00627131	A0A1D6MBR1	[R].TIKESMDELNSQR.[K]	1xTMT6plex [K3];1xTMT6plex [N-Term];2xPhospho [T1(100); S5(100)]	A0A1D6MBR1	A0A1D6MBR1 [566-578]	A0A1D6MBR1 2xPhospho [T566(100); S570(100)]	A0A1D6MBR1_MAIZE Serine/threonine-protein kinase STN7 chloroplastic
B6TXB0|15418	1.40156	0.000398408	0.00473667	B6TXB0	[R].DFESDFEEMHDTDEELNDLYNTR.[E]	1xOxidation [M9];1xTMT6plex [N-Term];2xPhospho [S4(100); T12(100)]	B6TXB0	B6TXB0 [119-141]	B6TXB0 2xPhospho [S122(100); T130(100)]	B6TXB0_MAIZE Ribosomal protein S24/S35 mitochondrial
K7UV01|21622	1.40058	2.91e-05	0.0008697	K7UV01	[R].DPGAPVSPPSGR.[G]	1xTMT6plex [N-Term];1xPhospho [S7(100)]	K7UV01	K7UV01 [99-110]	K7UV01 1xPhospho [S105(100)]	K7UV01_MAIZE HMG-Y-related protein A
A0A1D6QU12|18443	0.713981	1.54e-05	0.000595416	A0A1D6QU12	[K].AFSALSLSSSSR.[D]	1xTMT6plex [N-Term];1xPhospho [S6(100)]	A0A1D6QU12	A0A1D6QU12 [231-242]	A0A1D6QU12 1xPhospho [S236(100)]	A0A1D6QU12_MAIZE Glutaminase
A0A1D6JML2|16254	0.71374	0.000479175	0.00538758	A0A1D6JML2	[R].FDSISSSKGENVSGFDTGNSSR.[N]	1xTMT6plex [K8];1xTMT6plex [N-Term];1xPhospho [S3(100)]	A0A1D6JML2	A0A1D6JML2 [988-1009]	A0A1D6JML2 1xPhospho [S990(100)]	A0A1D6JML2_MAIZE Calcium-binding EF hand family protein
A0A1D6N7P7|18751	0.713101	0.00023355	0.00336616	A0A1D6N7P7	[K].AQLPSPSPSPR.[T]	1xTMT6plex [N-Term];1xPhospho [S5(100)]	A0A1D6N7P7	A0A1D6N7P7 [698-708]	A0A1D6N7P7 1xPhospho [S702(100)]	A0A1D6N7P7_MAIZE Ypt/Rab-GAP domain of gyp1p superfamily protein
A0A1D6EY17|7106	0.712641	0.000837189	0.00778536	A0A1D6EY17	[R].QSSSPAGFLDHLNMDNGYGAMLR.[A]	1xTMT6plex [N-Term];1xPhospho [S3(99)]	A0A1D6EY17	A0A1D6EY17 [138-160]	A0A1D6EY17 1xPhospho [S140(99)]	A0A1D6EY17_MAIZE Transcription factor bHLH130
K7ULI1|14736	0.712587	0.000217384	0.00322289	K7ULI1	[K].KGGGGTPPTPK.[DK]	2xTMT6plex [K1; K11];1xTMT6plex [N-Term];2xPhospho [T6(100); T9(100)]	K7ULI1	K7ULI1 [24-34]	K7ULI1 2xPhospho [T29(100); T32(100)]	K7ULI1_MAIZE Putative WEB family protein chloroplastic
A0A1D6HXX3|13602	0.712423	0.00024388	0.0034783	A0A1D6HXX3	[K].SKPNLVLSNIDLR.[E]	1xTMT6plex [K2];1xTMT6plex [N-Term];1xPhospho [S8(100)]	A0A1D6HXX3	A0A1D6HXX3 [1619-1631]	A0A1D6HXX3 1xPhospho [S1626(100)]	A0A1D6HXX3_MAIZE Tetratricopeptide repeat (TPR)-like superfamily protein
C0P7S7|6948	0.71229	1.27e-05	0.000532291	C0P7S7	[R].RNDSGTENFNR.[R]	1xTMT6plex [N-Term];1xPhospho [S4(100)]	C0P7S7	C0P7S7 [495-505]	C0P7S7 1xPhospho [S498(100)]	C0P7S7_MAIZE Nuclear transport factor 2 (NTF2) family protein with RNA binding (RRM-RBD-RNP motifs) domain
C0PPJ0|14530	0.712028	2.81e-05	0.00084659	C0PPJ0	[K].AHTDETHGTSADINENTPVDK.[V]	1xTMT6plex [K21];1xTMT6plex [N-Term];1xPhospho [T17(100)]	C0PPJ0	C0PPJ0 [82-102]	C0PPJ0 1xPhospho [T98(100)]	C0PPJ0_MAIZE Uncharacterized protein
B4FZW2|19017	0.711952	7.04e-05	0.0015213	B4FZW2	[K].LSDISSSSPR.[S]	1xTMT6plex [N-Term];1xPhospho [S8(99.3)]	B4FZW2	B4FZW2 [129-138]	B4FZW2 1xPhospho [S136(99.6)]	B4FZW2_MAIZE Protein WVD2-like 3
B6TQX4|16588	0.711842	0.000385433	0.00466808	B6TQX4	[R].AQSMPSTPTTPVTPSSSSSSTTPR.[G]	1xOxidation [M4];1xTMT6plex [N-Term];1xPhospho [T22(94.7)]	B6TQX4	B6TQX4 [45-68]	B6TQX4 1xPhospho [T66(98.2)]	B6TQX4_MAIZE Auxin-repressed 12.5 kDa protein
B4FR07|12972	0.711762	0.000145989	0.00246101	B4FR07	[K].WFNLNLNRSDKK.[A]	2xTMT6plex [K11; K12];1xTMT6plex [N-Term];1xPhospho [S9(100)]	B4FR07	B4FR07 [395-406]	B4FR07 1xPhospho [S403(100)]	B4FR07_MAIZE Chaperone protein dnaJ 15
C0PE12|16540	0.711223	0.000646308	0.00653877	C0PE12	[K].FSTQFADVTTPLTSSLEK.[E]	1xTMT6plex [K18];1xTMT6plex [N-Term];1xPhospho [T3(99.7)]	C0PE12	C0PE12 [419-436]	C0PE12 1xPhospho [T421(99.7)]	C0PE12_MAIZE Protein plastid transcriptionally active 16 chloroplastic
B4FS10|19621	0.710824	0.000499372	0.00552912	B4FS10	[K].KAAGGDDSGSGGGFNLGGLGGLFAK.[K]	2xTMT6plex [K1; K25];1xTMT6plex [N-Term];1xPhospho [S10(100)]	B4FS10	B4FS10 [90-114]	B4FS10 1xPhospho [S99(100)]	B4FS10_MAIZE Uncharacterized protein
C0HI54|15407	0.710164	7.3e-05	0.00156639	C0HI54	[R].ATSFVADANKK.[G]	2xTMT6plex [K10; K11];1xTMT6plex [N-Term];1xPhospho [S3(100)]	C0HI54	C0HI54 [25-35]	C0HI54 1xPhospho [S27(100)]	C0HI54_MAIZE Calcium-dependent lipid-binding (CaLB domain) family protein
B4F7Z5|22245	0.70986	2.7e-05	0.000824292	B4F7Z5	[R].SLSRSPPLPPPPPR.[N]	1xTMT6plex [N-Term];2xPhospho [S5(100); S]	B4F7Z5	B4F7Z5 [163-176]	B4F7Z5 2xPhospho [S167(100); S]	B4F7Z5_MAIZE Arginine/serine-rich splicing factor RSZ28I
C4JAS1|20177	0.709738	1.84e-05	0.000665226	C4JAS1	[R].SSPAAATTDAESTGADSIAVK.[K]	1xTMT6plex [K21];1xTMT6plex [N-Term];1xPhospho [S/T]	C4JAS1	C4JAS1 [400-420]	NA	C4JAS1_MAIZE Calcium-dependent lipid-binding (CaLB domain) family protein
A0A1D6HP12|1236	0.709386	0.000283956	0.00383008	A0A1D6HP12	[R].AYPPVTATPTSNAEYYIPK.[F]	1xTMT6plex [K19];1xTMT6plex [N-Term];1xPhospho [T/S/Y]	A0A1D6HP12	A0A1D6HP12 [387-405]	NA	A0A1D6HP12_MAIZE Octicosapeptide/Phox/Bem1p family protein
Q9SLP5|21301	0.708112	3.03e-05	0.000890082	Q9SLP5	[R].LVYTNDQGEVVK.[G]	1xTMT6plex [K12];1xTMT6plex [N-Term];1xPhospho [T4(100)]	Q9SLP5	Q9SLP5 [172-183]	Q9SLP5 1xPhospho [T175(100)]	Q9SLP5_MAIZE Ferredoxin--NADP reductase, chloroplastic
B4FWJ9|12040	0.707576	3.34e-05	0.000959395	B4FWJ9	[R].SGSMDGDTSPFEGESAPPSVLPDYAK.[K]	1xOxidation [M4];1xTMT6plex [K26];1xTMT6plex [N-Term];1xPhospho [S/T/Y]	B4FWJ9	B4FWJ9 [137-162]	NA	B4FWJ9_MAIZE BZIP transcription factor
A0A1D6GK17|11900	0.707543	0.000537471	0.00580656	A0A1D6GK17	[R].LGSSTGNHSAR.[T]	1xTMT6plex [N-Term];1xPhospho [S3(100)]	A0A1D6GK17	A0A1D6GK17 [479-489]	A0A1D6GK17 1xPhospho [S481(100)]	A0A1D6GK17_MAIZE Zinc finger CCCH domain-containing protein 30
B4FI96|9019	0.707466	0.00016262	0.00263414	B4FI96	[K].AAPSTSARRTPTPTPTR.[T]	1xTMT6plex [N-Term];3xPhospho [T10(98.6); T12(98.6); S/T]	B4FI96	B4FI96 [42-58]	B4FI96 3xPhospho [T51(98.6); T53(98.6); S/T]	B4FI96_MAIZE XS domain containing protein expressed
A0A1D6HUY7|14161	0.707392	5.89e-05	0.00136426	A0A1D6HUY7	[K].SNGSSTGSPGPGR.[T]	1xTMT6plex [N-Term];1xPhospho [S8(100)]	A0A1D6HUY7	A0A1D6HUY7 [93-105]	A0A1D6HUY7 1xPhospho [S100(100)]	A0A1D6HUY7_MAIZE RNA-binding (RRM/RBD/RNP motifs) family protein
C0P3S0|7299	0.707161	0.000245555	0.00348262	C0P3S0	[R].SCSVESGPAGRPR.[R]	1xCarbamidomethyl [C2];1xTMT6plex [N-Term];1xPhospho [S3(100)]	C0P3S0	C0P3S0 [409-421]	C0P3S0 1xPhospho [S411(100)]	C0P3S0_MAIZE Uncharacterized protein
A0A1D6JML2|12852	0.706965	5.57e-05	0.00131805	A0A1D6JML2	[R].FDSISSSKGENVSGFDTGNSSR.[N]	1xTMT6plex [K8];1xTMT6plex [N-Term];1xPhospho [S/T]	A0A1D6JML2	A0A1D6JML2 [988-1009]	NA	A0A1D6JML2_MAIZE Calcium-binding EF hand family protein
A0A1D6E1I1; A0A1X7YIT5|18773	0.706949	4.18e-05	0.00109035	A0A1D6E1I1	[K].KGGGGGTPPTPK.[D]	2xTMT6plex [K1; K12];1xTMT6plex [N-Term];2xPhospho [T7(100); T10(100)]	A0A1D6E1I1; A0A1X7YIT5	A0A1D6E1I1 [24-35]; A0A1X7YIT5 [24-35]	A0A1D6E1I1 2xPhospho [T30(100); T33(100)]; A0A1X7YIT5 2xPhospho [T30(100); T33(100)]	A0A1D6E1I1_MAIZE Putative WEB family protein chloroplastic
C0P4E8|8476	0.706709	3.7e-05	0.00101249	C0P4E8	[R].RPSQHRPSGGGSGDLASSAK.[L]	1xTMT6plex [K20];1xTMT6plex [N-Term];2xPhospho [S12(100); S]	C0P4E8	C0P4E8 [14-33]	C0P4E8 2xPhospho [S21(99.7); S]	C0P4E8_MAIZE Nodulin-related protein 1
A0A1D6JBG2|15562	0.706549	0.00114043	0.00950279	A0A1D6JBG2	[K].GSDGAANSVNR.[G]	1xTMT6plex [N-Term];1xPhospho [S2(100)]	A0A1D6JBG2	A0A1D6JBG2 [92-102]	A0A1D6JBG2 1xPhospho [S93(100)]	A0A1D6JBG2_MAIZE RNA-binding (RRM/RBD/RNP motifs) family protein
A0A1D6HA56|12531	0.706338	0.00024708	0.00350025	A0A1D6HA56	[R].AAAAGLLDQAPFAPSPR.[S]	1xTMT6plex [N-Term];1xPhospho [S15(100)]	A0A1D6HA56	A0A1D6HA56 [241-257]	A0A1D6HA56 1xPhospho [S255(100)]	A0A1D6HA56_MAIZE Protein MKS1
A0A1D6KIQ5|12838	0.705819	0.00016167	0.00263213	A0A1D6KIQ5	[R].TVSSGMEAGGTGVGAASSLIR.[Q]	1xTMT6plex [N-Term];1xPhospho [S3(100)]	A0A1D6KIQ5	A0A1D6KIQ5 [115-135]	A0A1D6KIQ5 1xPhospho [S117(100)]	A0A1D6KIQ5_MAIZE Transcription factor bHLH130
B4FBV8|19753	0.70569	0.00030039	0.00399199	B4FBV8	[K].DLAPPTETFTDRPPTSDGPPAPGGPAK.[G]	1xTMT6plex [K27];1xTMT6plex [N-Term];1xPhospho [T8(98.6)]	B4FBV8	B4FBV8 [154-180]	B4FBV8 1xPhospho [T161(98.6)]	B4FBV8_MAIZE Eukaryotic translation initiation factor 3 subunit G
A0A1D6K5R7|5651	0.705646	0.000338409	0.00431663	A0A1D6K5R7	[R].SSSIASVCSVSSLHADADAAPLPLLR.[T]	1xCarbamidomethyl [C8];1xTMT6plex [N-Term];1xPhospho [S]	A0A1D6K5R7	A0A1D6K5R7 [55-80]	NA	A0A1D6K5R7_MAIZE Ninja-family protein AFP3
B4FBV8|23089	0.705157	0.000462663	0.00524943	B4FBV8	[K].DLAPPTETFTDRPPTSDGPPAPGGPAK.[G]	1xTMT6plex [K27];1xTMT6plex [N-Term];1xPhospho [T6(99.6)]	B4FBV8	B4FBV8 [154-180]	B4FBV8 1xPhospho [T159(99.1)]	B4FBV8_MAIZE Eukaryotic translation initiation factor 3 subunit G
A0A1D6E8D6|19582	0.705152	8.17e-05	0.00167278	A0A1D6E8D6	[K].RDPSTASTPPAEVAR.[N]	1xTMT6plex [N-Term];1xPhospho [T8(99.5)]	A0A1D6E8D6	A0A1D6E8D6 [267-281]	A0A1D6E8D6 1xPhospho [T274(100)]	A0A1D6E8D6_MAIZE Eukaryotic translation initiation factor 4B2
B6TEP1|9954	0.705079	0.000396333	0.00471652	B6TEP1	[R].FLGSFAR.[S]	1xTMT6plex [N-Term];1xPhospho [S4(100)]	B6TEP1	B6TEP1 [15-21]	B6TEP1 1xPhospho [S18(100)]	B6TEP1_MAIZE Senescence regulator
B4FT63|16384	0.704795	0.00107025	0.00910113	B4FT63	[K].LSTNTSGSISFR.[L]	1xTMT6plex [N-Term];1xPhospho [S10(99.6)]	B4FT63	B4FT63 [34-45]	B4FT63 1xPhospho [S43(100)]	B4FT63_MAIZE Genomes uncoupled4-like protein
A0A1D6EHU0|16613	0.704782	0.000703664	0.00690229	A0A1D6EHU0	[R].SGSMDGATSPFEGESAPTSVLPDYAK.[K]	1xTMT6plex [K26];1xTMT6plex [N-Term];1xPhospho [T/S/Y]	A0A1D6EHU0	A0A1D6EHU0 [130-155]	NA	A0A1D6EHU0_MAIZE Transcription factor VIP1
A0A1D6NYP2|12786	0.704773	2.98e-05	0.000880098	A0A1D6NYP2	[R].IIKPEENLINEEKSDAEEPDNFVDYKDR.[K]	3xTMT6plex [K3; K13; K26];1xTMT6plex [N-Term];1xPhospho [S14(100)]	A0A1D6NYP2	A0A1D6NYP2 [610-637]	A0A1D6NYP2 1xPhospho [S623(100)]	A0A1D6NYP2_MAIZE SMAD/FHA domain-containing protein
A0A1D6M5Z7|13298	0.704614	3.88e-05	0.00104457	A0A1D6M5Z7	[K].FPLEPTDAVPVEQQETPK.[S]	1xTMT6plex [K18];1xTMT6plex [N-Term];1xPhospho [T16(100)]	A0A1D6M5Z7	A0A1D6M5Z7 [634-651]	A0A1D6M5Z7 1xPhospho [T649(100)]	A0A1D6M5Z7_MAIZE Phosphatidate phosphatase
A0A1D6KDF9|15142	0.704397	0.000140979	0.00241257	A0A1D6KDF9	[R].SAETRPGSSQLSR.[F]	1xTMT6plex [N-Term];2xPhospho [S1(100); S/T]	A0A1D6KDF9	A0A1D6KDF9 [122-134]	A0A1D6KDF9 2xPhospho [S122(100); S/T]	A0A1D6KDF9_MAIZE Modifier of snc1
A0A1D6FVL3; A0A1D6LHJ0|11070	0.704391	6.55e-05	0.0014499	A0A1D6FVL3	[K].TSSIAER.[R]	1xTMT6plex [N-Term];1xPhospho [S3(99.7)]	A0A1D6FVL3; A0A1D6LHJ0	A0A1D6FVL3 [572-578]; A0A1D6LHJ0 [576-582]	A0A1D6FVL3 1xPhospho [S574(99.7)]; A0A1D6LHJ0 1xPhospho [S578(99.7)]	A0A1D6FVL3_MAIZE MAP kinase phosphatase isoform 1
B4F9X5|15235	0.704324	5.6e-05	0.00131817	B4F9X5	[R].STPPPPVSPQTLSTPLPAAPAPAPR.[S]	1xTMT6plex [N-Term];1xPhospho [S8(100)]	B4F9X5	B4F9X5 [227-251]	B4F9X5 1xPhospho [S234(100)]	B4F9X5_MAIZE Chaperone DnaJ-domain superfamily protein
B6TT29|15270	0.704082	0.000197067	0.00301894	B6TT29	[R].SSSPPLSRPR.[I]	1xTMT6plex [N-Term];1xPhospho [S3(99.5)]	B6TT29	B6TT29 [77-86]	B6TT29 1xPhospho [S79(99.4)]	B6TT29_MAIZE Arginine/serine-rich coiled coil protein 1
C0HGQ4; A0A1D6MB54|15158	0.703878	0.000153202	0.00253109	C0HGQ4	[R].RSSFSAKPEYPENGSK.[N]	2xTMT6plex [K7; K16];1xTMT6plex [N-Term];1xPhospho [S3(99.6)]	C0HGQ4; A0A1D6MB54	C0HGQ4 [470-485]; A0A1D6MB54 [474-489]	C0HGQ4 1xPhospho [S472(99.6)]; A0A1D6MB54 1xPhospho [S476(99.6)]	C0HGQ4_MAIZE Protein IQ-DOMAIN 31
B4FYD7|17873	0.703851	0.000130129	0.00227479	B4FYD7	[K].GQTPSATPLFSFK.[N]	1xTMT6plex [K13];1xTMT6plex [N-Term];1xPhospho [S11(100)]	B4FYD7	B4FYD7 [220-232]	B4FYD7 1xPhospho [S230(100)]	B4FYD7_MAIZE Nuclear pore complex protein NUP50A
B4FKD1|13261	0.703846	0.000140702	0.00241115	B4FKD1	[R].GAVLFSSPLR.[S]	1xTMT6plex [N-Term];1xPhospho [S7(99.5)]	B4FKD1	B4FKD1 [81-90]	B4FKD1 1xPhospho [S87(100)]	B4FKD1_MAIZE Nuclear pore complex protein NUP35
A0A1D6QKL9|11166	0.703828	8.94e-05	0.00177425	A0A1D6QKL9	[R].VAAAAAPTPGESPRAPEPPPAPAPAASK.[K]	1xTMT6plex [K28];1xTMT6plex [N-Term];1xPhospho [T/S]	A0A1D6QKL9	A0A1D6QKL9 [191-218]	NA	A0A1D6QKL9_MAIZE SWIB complex BAF60b domain-containing protein
A0A1D6N5P8|21648	0.703752	4.47e-05	0.0011441	A0A1D6N5P8	[R].SRPPTPQHGGAR.[N]	1xTMT6plex [N-Term];1xPhospho [T5(100)]	A0A1D6N5P8	A0A1D6N5P8 [98-109]	A0A1D6N5P8 1xPhospho [T102(100)]	A0A1D6N5P8_MAIZE RNA-binding (RRM/RBD/RNP motifs) family protein
C0HET0|21424	0.703569	0.000385657	0.00466808	C0HET0	[R].SPSFHSR.[S]	1xTMT6plex [N-Term];1xPhospho [S3(100)]	C0HET0	C0HET0 [404-410]	C0HET0 1xPhospho [S406(100)]	C0HET0_MAIZE Microtubule-associated protein 70-1
A0A1D6QQW5; A0A1D6H7F4|12668	0.703195	1.05e-05	0.000478808	A0A1D6QQW5	[R].SDGNWGGSR.[S]	1xTMT6plex [N-Term];1xPhospho [S1(100)]	A0A1D6QQW5; A0A1D6H7F4	A0A1D6QQW5 [147-155]; A0A1D6H7F4 [97-105]	A0A1D6QQW5 1xPhospho [S147(100)]; A0A1D6H7F4 1xPhospho [S97(100)]	A0A1D6QQW5_MAIZE Putative ARF GTPase-activating domain family protein isoform 1
C0P4D9|1120	0.703147	0.00074195	0.00711814	C0P4D9	[R].QFQNISPFSSFMQMQNGLLPPAIPPLR.[E]	1xOxidation [M12];1xTMT6plex [N-Term];1xPhospho [S6(100)]	C0P4D9	C0P4D9 [523-549]	C0P4D9 1xPhospho [S528(100)]	C0P4D9_MAIZE GBF-interacting protein 1
A0A1D6QKX8; A0A1D6F6R9|20154	0.702666	2.08e-05	0.000706509	A0A1D6QKX8	[R].VKKPGVLSQSASFPAR.[G]	2xTMT6plex [K2; K3];1xTMT6plex [N-Term];1xPhospho [S]	A0A1D6QKX8; A0A1D6F6R9	A0A1D6QKX8 [99-114]; A0A1D6F6R9 [103-118]	NA	A0A1D6QKX8_MAIZE Protein WVD2-like 4
B4FU83|20647	0.701984	0.000107578	0.00202508	B4FU83	[K].ISDPAGDAAALVPPSPASGSEETPVK.[V]	1xTMT6plex [K26];1xTMT6plex [N-Term];1xPhospho [S15(99.6)]	B4FU83	B4FU83 [36-61]	B4FU83 1xPhospho [S50(100)]	B4FU83_MAIZE Dormancy-associated protein homolog 3
A0A1D6PXC3|4364	0.701695	0.000968876	0.00851295	A0A1D6PXC3	[K].QTESAQNVAGLSPPSYSAGVQSEGLDDLSHSHK.[F]	1xTMT6plex [K33];1xTMT6plex [N-Term];2xPhospho [S17(98.9); S/Y/T]	A0A1D6PXC3	A0A1D6PXC3 [62-94]	A0A1D6PXC3 2xPhospho [S78(98.9); S/Y/T]	A0A1D6PXC3_MAIZE Nucleic acid binding
B4FTY3; B4FAP0|20031	0.701662	0.000145672	0.002459	B4FTY3	[R].TPGAAQYYTGSR.[Q]	1xTMT6plex [N-Term];1xPhospho [T1(100)]	B4FTY3; B4FAP0	B4FTY3 [259-270]; B4FAP0 [259-270]	B4FTY3 1xPhospho [T259(100)]; B4FAP0 1xPhospho [T259(100)]	B4FTY3_MAIZE Zinc finger CCCH domain-containing protein 33
A0A1D6I6I1|19304	0.701575	0.000284235	0.00383008	A0A1D6I6I1	[K].GGSCSDGGTDQRPNTPR.[S]	1xCarbamidomethyl [C4];1xTMT6plex [N-Term];1xPhospho [T15(100)]	A0A1D6I6I1	A0A1D6I6I1 [215-231]	A0A1D6I6I1 1xPhospho [T229(100)]	A0A1D6I6I1_MAIZE Transcription factor BIM2
A0A1D6N9H5|16102	0.701231	0.000411892	0.00483108	A0A1D6N9H5	[R].HSGSGSGFR.[S]	1xTMT6plex [N-Term];1xPhospho [S2(100)]	A0A1D6N9H5	A0A1D6N9H5 [173-181]	A0A1D6N9H5 1xPhospho [S174(100)]	A0A1D6N9H5_MAIZE Metacaspase-6
A0A1D6QI90|16956	0.701097	0.000262656	0.00367896	A0A1D6QI90	[R].VIPHSGPLSK.[K]	1xTMT6plex [K10];1xTMT6plex [N-Term];1xPhospho [S5(100)]	A0A1D6QI90	A0A1D6QI90 [24-33]	A0A1D6QI90 1xPhospho [S28(100)]	A0A1D6QI90_MAIZE Respiratory burst oxidase4
A0A1D6HB21|20205	0.701081	0.000404265	0.00476442	A0A1D6HB21	[R].GLVPVGGGGSSGRYEAALK.[N]	1xTMT6plex [K19];1xTMT6plex [N-Term];1xPhospho [S11(99.6)]	A0A1D6HB21	A0A1D6HB21 [16-34]	A0A1D6HB21 1xPhospho [S26(99.7)]	A0A1D6HB21_MAIZE Transposon protein Mutator sub-class
A0A1D6H388|19059	0.700955	1.6e-05	0.000605106	A0A1D6H388	[R].SQDITSEQK.[T]	1xTMT6plex [K9];1xTMT6plex [N-Term];1xPhospho [S1(100)]	A0A1D6H388	A0A1D6H388 [362-370]	A0A1D6H388 1xPhospho [S362(100)]	A0A1D6H388_MAIZE AUGMIN subunit 6
A0A1D6QU12|13140	0.700787	8.84e-06	0.000437412	A0A1D6QU12	[K].AFSALSLSSSSR.[D]	1xTMT6plex [N-Term];1xPhospho [S8(100)]	A0A1D6QU12	A0A1D6QU12 [231-242]	A0A1D6QU12 1xPhospho [S238(100)]	A0A1D6QU12_MAIZE Glutaminase
A0A1D6GP94|21453	0.700549	0.000207568	0.00310793	A0A1D6GP94	[R].QTVAPASPSPLDLIK.[K]	1xTMT6plex [K15];1xTMT6plex [N-Term];1xPhospho [S7(100)]	A0A1D6GP94	A0A1D6GP94 [440-454]	A0A1D6GP94 1xPhospho [S446(100)]	A0A1D6GP94_MAIZE Pre-mRNA-processing protein 40C
B4F9U2; A0A1D6FVD8|10283	0.700241	0.000138141	0.0023837	B4F9U2	[R].RHSGPPK.[V]	1xTMT6plex [K7];1xTMT6plex [N-Term];1xPhospho [S3(100)]	B4F9U2; A0A1D6FVD8	B4F9U2 [445-451]; A0A1D6FVD8 [454-460]	B4F9U2 1xPhospho [S447(100)]; A0A1D6FVD8 1xPhospho [S456(100)]	B4F9U2_MAIZE IQ-domain 3
A0A1D6Q5Y2|529	0.700196	0.000747064	0.00715615	A0A1D6Q5Y2	[R].GPSPQQPHQHHQQQQQQK.[Q]	1xTMT6plex [K18];1xTMT6plex [N-Term];1xPhospho [S3(100)]	A0A1D6Q5Y2	A0A1D6Q5Y2 [25-42]	A0A1D6Q5Y2 1xPhospho [S27(100)]	A0A1D6Q5Y2_MAIZE Putative DEAD-box ATP-dependent RNA helicase family protein
A0A1D6GX81|4518	0.699942	0.000992639	0.00866658	A0A1D6GX81	[R].KHTHSVDLGNLDLNENQCAEETDFNPK.[S]	1xCarbamidomethyl [C18];2xTMT6plex [K1; K27];1xTMT6plex [N-Term];1xPhospho [S5(100)]	A0A1D6GX81	A0A1D6GX81 [517-543]	A0A1D6GX81 1xPhospho [S521(100)]	A0A1D6GX81_MAIZE Transcription elongation factor (TFIIS) family protein
C0P753|4609	0.69952	0.000883896	0.00805097	C0P753	[R].LGSSAFSLR.[D]	1xTMT6plex [N-Term];1xPhospho [S4(98.9)]	C0P753	C0P753 [53-61]	C0P753 1xPhospho [S56(98.9)]	C0P753_MAIZE Sugar transporter ERD6-like 6
A0A1D6MBD9|22001	0.699497	4.21e-05	0.00109397	A0A1D6MBD9	[R].LNSLLNYK.[E]	1xTMT6plex [K8];1xTMT6plex [N-Term];1xPhospho [S3(100)]	A0A1D6MBD9	A0A1D6MBD9 [568-575]	A0A1D6MBD9 1xPhospho [S570(100)]	A0A1D6MBD9_MAIZE AT5g56980/MHM17_10-like protein
A0A1D6ELI7|22852	0.699434	1.99e-05	0.000685707	A0A1D6ELI7	[R].GRPAFGGPGFSPR.[S]	1xTMT6plex [N-Term];1xPhospho [S11(100)]	A0A1D6ELI7	A0A1D6ELI7 [303-315]	A0A1D6ELI7 1xPhospho [S313(100)]	A0A1D6ELI7_MAIZE RNA binding
A0A1D6IK52|21565	0.699308	0.000228455	0.00330807	A0A1D6IK52	[K].KFDSFSR.[W]	1xTMT6plex [K1];1xTMT6plex [N-Term];1xPhospho [S4(100)]	A0A1D6IK52	A0A1D6IK52 [169-175]	A0A1D6IK52 1xPhospho [S172(100)]	A0A1D6IK52_MAIZE Calmodulin-binding transcription activator 2
C0HE93|21940	0.699145	9.03e-05	0.00178268	C0HE93	[R].LAASPSPSYSR.[L]	1xTMT6plex [N-Term];1xPhospho [S4(100)]	C0HE93	C0HE93 [190-200]	C0HE93 1xPhospho [S193(100)]	C0HE93_MAIZE Protein ELC-like
A0A1D6HBS5|9789	0.698456	0.000108725	0.00204356	A0A1D6HBS5	[R].IQSLDSLLPGR.[T]	1xTMT6plex [N-Term];1xPhospho [S6(100)]	A0A1D6HBS5	A0A1D6HBS5 [58-68]	A0A1D6HBS5 1xPhospho [S63(100)]	A0A1D6HBS5_MAIZE Phosphoinositide binding
B4FAX5|20335	0.698421	0.000203589	0.00306965	B4FAX5	[R].TLTSFAR.[G]	1xTMT6plex [N-Term];1xPhospho [T3(100)]	B4FAX5	B4FAX5 [456-462]	B4FAX5 1xPhospho [T458(100)]	B4FAX5_MAIZE Serine/threonine-protein phosphatase 2A 55 kDa regulatory subunit B
A0A1D6L3D6|16494	0.698418	3.26e-05	0.000943457	A0A1D6L3D6	[K].ASAIAPTILETGKSFTAK.[G]	2xTMT6plex [K13; K18];1xTMT6plex [N-Term];1xPhospho [S14(99.7)]	A0A1D6L3D6	A0A1D6L3D6 [154-171]	A0A1D6L3D6 1xPhospho [S167(100)]	A0A1D6L3D6_MAIZE Uncharacterized protein
A0A096TMV3|16272	0.697831	0.000363747	0.00452825	A0A096TMV3	[K].ILEPPASYQPIRTPAR.[K]	1xTMT6plex [N-Term];1xPhospho [T13(100)]	A0A096TMV3	A0A096TMV3 [389-404]	A0A096TMV3 1xPhospho [T401(100)]	A0A096TMV3_MAIZE Splicing factor 3B subunit 1
A0A1D6NQK6|20915	0.69779	0.000894718	0.00810793	A0A1D6NQK6	[R].STAVSSSSER.[W]	1xTMT6plex [N-Term];1xPhospho [S5(99.6)]	A0A1D6NQK6	A0A1D6NQK6 [65-74]	A0A1D6NQK6 1xPhospho [S69(100)]	A0A1D6NQK6_MAIZE SMAD/FHA domain-containing protein
B4FBV8|23375	0.697778	7.37e-05	0.00156954	B4FBV8	[K].DLAPPTETFTDRPPTSDGPPAPGGPAK.[G]	1xTMT6plex [K27];1xTMT6plex [N-Term];1xPhospho [T15(99.1)]	B4FBV8	B4FBV8 [154-180]	B4FBV8 1xPhospho [T168(100)]	B4FBV8_MAIZE Eukaryotic translation initiation factor 3 subunit G
A0A1D6ED14|19406	0.697515	0.000118802	0.00218666	A0A1D6ED14	[R].STGMQTPERR.[A]	1xTMT6plex [N-Term];1xPhospho [T6(100)]	A0A1D6ED14	A0A1D6ED14 [188-197]	A0A1D6ED14 1xPhospho [T193(100)]	A0A1D6ED14_MAIZE RPM1-interacting protein 4
C0P3S0|14991	0.69745	8.99e-05	0.00178018	C0P3S0	[R].TTSSNSLNSGATTR.[R]	1xTMT6plex [N-Term];1xPhospho [S3(100)]	C0P3S0	C0P3S0 [169-182]	C0P3S0 1xPhospho [S171(100)]	C0P3S0_MAIZE Uncharacterized protein
A0A1D6LGF9|19038	0.696933	7.4e-05	0.00157226	A0A1D6LGF9	[R].KPSTPPLPAATAK.[D]	2xTMT6plex [K1; K13];1xTMT6plex [N-Term];1xPhospho [T4(99.7)]	A0A1D6LGF9	A0A1D6LGF9 [7-19]	A0A1D6LGF9 1xPhospho [T10(99.8)]	A0A1D6LGF9_MAIZE Zinc finger CCCH domain-containing protein 29
B4FK84|8832	0.696882	0.000515333	0.00564595	B4FK84	[K].TVAAIPLPPPPSSSA.[-]	1xTMT6plex [N-Term];1xPhospho [S12(99.6)]	B4FK84	B4FK84 [207-221]	B4FK84 1xPhospho [S218(99.3)]	B4FK84_MAIZE Glutathione transferase
A0A1D6HMM5|3976	0.696747	0.000347102	0.00438697	A0A1D6HMM5	[R].HLNVPRPTHSQR.[Y]	1xTMT6plex [N-Term];1xPhospho [S10(100)]	A0A1D6HMM5	A0A1D6HMM5 [186-197]	A0A1D6HMM5 1xPhospho [S195(100)]	A0A1D6HMM5_MAIZE Protein kinase superfamily protein with octicosapeptide/Phox/Bem1p domain
C0PE12|23391	0.696657	5.11e-05	0.00124744	C0PE12	[K].KAEAAASKSEADTK.[T]	3xTMT6plex [K1; K8; K14];1xTMT6plex [N-Term];1xPhospho [S9(100)]	C0PE12	C0PE12 [366-379]	C0PE12 1xPhospho [S374(100)]	C0PE12_MAIZE Protein plastid transcriptionally active 16 chloroplastic
A5HEH4|18988	0.696502	0.000112097	0.00208487	A5HEH4	[R].GGTSSGAQSGDGEYLK.[V]	1xTMT6plex [K16];1xTMT6plex [N-Term];2xPhospho [S5(100); S9(100)]	A5HEH4	A5HEH4 [204-219]	A5HEH4 2xPhospho [S208(100); S212(100)]	GIF1_MAIZE GRF-interacting factor 1
C4JBJ3|22159	0.696457	0.00028874	0.00387818	C4JBJ3	[K].KKPAAAPSDAGK.[R]	3xTMT6plex [K1; K2; K12];1xTMT6plex [N-Term];1xPhospho [S8(100)]	C4JBJ3	C4JBJ3 [164-175]	C4JBJ3 1xPhospho [S171(100)]	C4JBJ3_MAIZE Calmodulin-7
A0A096TMV3|16589	0.696433	0.000379158	0.00463192	A0A096TMV3	[R].WDETPTPGR.[M]	1xTMT6plex [N-Term];2xPhospho [T4(100); T6(100)]	A0A096TMV3	A0A096TMV3 [251-259]	A0A096TMV3 2xPhospho [T254(100); T256(100)]	A0A096TMV3_MAIZE Splicing factor 3B subunit 1
A0A1D6PIA1|22960	0.696306	7.77e-05	0.00161829	A0A1D6PIA1	[K].DIFPGSEAASPR.[R]	1xTMT6plex [N-Term];1xPhospho [S10(100)]	A0A1D6PIA1	A0A1D6PIA1 [76-87]	A0A1D6PIA1 1xPhospho [S85(100)]	A0A1D6PIA1_MAIZE J domain-containing protein required for chloroplast accumulation response 1
A0A1D6PY33|21877	0.696107	1.74e-05	0.000642321	A0A1D6PY33	[R].ASPVPPLPGQHK.[R]	1xTMT6plex [K12];1xTMT6plex [N-Term];1xPhospho [S2(100)]	A0A1D6PY33	A0A1D6PY33 [24-35]	A0A1D6PY33 1xPhospho [S25(100)]	A0A1D6PY33_MAIZE Putative SERRATE-related C2H2 zinc-finger family protein
A0A1D6INF5|21408	0.69608	0.000222798	0.0032758	A0A1D6INF5	[R].HVSSFVDGTEDSEDEAEVK.[G]	1xTMT6plex [K19];1xTMT6plex [N-Term];1xPhospho [S12(100)]	A0A1D6INF5	A0A1D6INF5 [155-173]	A0A1D6INF5 1xPhospho [S166(100)]	A0A1D6INF5_MAIZE Uncharacterized protein
A0A1D6IE73|13936	0.696073	0.000198479	0.0030258	A0A1D6IE73	[R].RPAPSPTSYAPAPVVAPTR.[S]	1xTMT6plex [N-Term];1xPhospho [S5(100)]	A0A1D6IE73	A0A1D6IE73 [99-117]	A0A1D6IE73 1xPhospho [S103(100)]	A0A1D6IE73_MAIZE Eukaryotic translation initiation factor-related
A0A1D6GNU0|17487	0.695955	0.000404687	0.00476442	A0A1D6GNU0	[R].QESPGAATPLRQESDQSIQDK.[Q]	1xTMT6plex [K21];1xTMT6plex [N-Term];2xPhospho [S3(100); T8(100)]	A0A1D6GNU0	A0A1D6GNU0 [302-322]	A0A1D6GNU0 2xPhospho [S304(100); T309(100)]	A0A1D6GNU0_MAIZE RING/U-box superfamily protein
A0A1D6JT74|12229	0.695745	0.000492083	0.00548195	A0A1D6JT74	[K].TDPSLDIGPPVSPNAVGSVSTTAEHMNTLSPFGR.[S]	1xTMT6plex [N-Term];2xPhospho [S12(100); S30(99.5)]	A0A1D6JT74	A0A1D6JT74 [723-756]	A0A1D6JT74 2xPhospho [S734(100); S752(99.5)]	A0A1D6JT74_MAIZE Histone-lysine N-methyltransferase
A0A1D6PIA1|17756	0.695667	9.44e-05	0.00183585	A0A1D6PIA1	[R].QLGEEFYKDIFPGSEAASPR.[R]	1xTMT6plex [K8];1xTMT6plex [N-Term];1xPhospho [S18(100)]	A0A1D6PIA1	A0A1D6PIA1 [68-87]	A0A1D6PIA1 1xPhospho [S85(100)]	A0A1D6PIA1_MAIZE J domain-containing protein required for chloroplast accumulation response 1
A0A1D6PN12|22603	0.695281	0.00060066	0.00621366	A0A1D6PN12	[R].DDYSASPPR.[A]	1xTMT6plex [N-Term];1xPhospho [S6(100)]	A0A1D6PN12	A0A1D6PN12 [198-206]	A0A1D6PN12 1xPhospho [S203(100)]	A0A1D6PN12_MAIZE Serine/arginine-rich SC35-like splicing factor SCL30
B6TQX4|18505	0.695281	2.11e-05	0.000707841	B6TQX4	[R].AQSMPSTPTTPVTPSSSSSSTTPR.[G]	1xOxidation [M4];1xTMT6plex [N-Term];2xPhospho [S3(100); S/T]	B6TQX4	B6TQX4 [45-68]	B6TQX4 2xPhospho [S47(100); S/T]	B6TQX4_MAIZE Auxin-repressed 12.5 kDa protein
B4FT76|824	0.695142	4.92e-05	0.00121296	B4FT76	[R].SPTAAAAAESSVSTLLEVR.[G]	1xTMT6plex [N-Term];1xPhospho [S1(100)]	B4FT76	B4FT76 [41-59]	B4FT76 1xPhospho [S41(100)]	B4FT76_MAIZE ABC transporter I family member 6 chloroplastic
B4FGM4|17500	0.695048	0.000241036	0.0034421	B4FGM4	[K].AASSGTSLNTK.[R]	1xTMT6plex [K11];1xTMT6plex [N-Term];1xPhospho [S4(100)]	B4FGM4	B4FGM4 [55-65]	B4FGM4 1xPhospho [S58(100)]	B4FGM4_MAIZE Endothelial differentiation-related factor 1
B4FLD1|16599	0.694966	0.000132002	0.00229369	B4FLD1	[R].EDLLGQSK.[KM]	1xTMT6plex [K8];1xTMT6plex [N-Term];1xPhospho [S7(100)]	B4FLD1	B4FLD1 [107-114]	B4FLD1 1xPhospho [S113(100)]	B4FLD1_MAIZE Syntaxin-51
A0A1D6LBZ9|12009	0.694288	3.72e-05	0.00101559	A0A1D6LBZ9	[K].TFTPGLPDAQDITMEPQGPK.[V]	1xTMT6plex [K20];1xTMT6plex [N-Term];1xPhospho [T3(100)]	A0A1D6LBZ9	A0A1D6LBZ9 [178-197]	A0A1D6LBZ9 1xPhospho [T180(100)]	A0A1D6LBZ9_MAIZE Inactive protein FRIGIDA
C4J4L1|6897	0.693149	0.000453105	0.00515983	C4J4L1	[R].QPTLGEMTLEDFLVK.[A]	1xTMT6plex [K15];1xTMT6plex [N-Term];1xPhospho [T3(100)]	C4J4L1	C4J4L1 [132-146]	C4J4L1 1xPhospho [T134(100)]	C4J4L1_MAIZE ABSCISIC ACID-INSENSITIVE 5-like protein 2
A0A1D6M5M4|2390	0.693109	0.000588301	0.00615758	A0A1D6M5M4	[R].EFYSSTLQK.[Q]	1xTMT6plex [K9];1xTMT6plex [N-Term];1xPhospho [S/T/Y]	A0A1D6M5M4	A0A1D6M5M4 [98-106]	NA	A0A1D6M5M4_MAIZE Uncharacterized protein
A0A1D6LGA0|17150	0.692947	0.000276951	0.00376355	A0A1D6LGA0	[R].DSSGKPCSPSPDDIDK.[S]	1xCarbamidomethyl [C7];2xTMT6plex [K5; K16];1xTMT6plex [N-Term];1xPhospho [S8(100)]	A0A1D6LGA0	A0A1D6LGA0 [341-356]	A0A1D6LGA0 1xPhospho [S348(100)]	A0A1D6LGA0_MAIZE Uncharacterized protein
A0A1D6NYP2|12047	0.692687	0.000263313	0.00367987	A0A1D6NYP2	[R].IIKPEENLINEEKSDAEEPDNFVDYK.[D]	3xTMT6plex [K3; K13; K26];1xTMT6plex [N-Term];1xPhospho [S14(100)]	A0A1D6NYP2	A0A1D6NYP2 [610-635]	A0A1D6NYP2 1xPhospho [S623(100)]	A0A1D6NYP2_MAIZE SMAD/FHA domain-containing protein
A0A1D6QUI3|9460	0.692568	0.000350578	0.00440848	A0A1D6QUI3	[R].ALVVPDAAALPASPPSAVEANFAR.[Y]	1xTMT6plex [N-Term];1xPhospho [S13(100)]	A0A1D6QUI3	A0A1D6QUI3 [30-53]	A0A1D6QUI3 1xPhospho [S42(100)]	A0A1D6QUI3_MAIZE AP-3 complex subunit mu
B4F9U2|17902	0.691959	0.000403041	0.00476442	B4F9U2	[R].TATANGAETPEK.[G]	1xTMT6plex [K12];1xTMT6plex [N-Term];1xPhospho [T9(100)]	B4F9U2	B4F9U2 [409-420]	B4F9U2 1xPhospho [T417(100)]	B4F9U2_MAIZE IQ-domain 3
C0P4D9|15024	0.691949	5.7e-05	0.0013329	C0P4D9	[R].QFQNISPFSSFMQMQNGLLPPAIPPLR.[E]	1xOxidation [M14];1xTMT6plex [N-Term];1xPhospho [S6(100)]	C0P4D9	C0P4D9 [523-549]	C0P4D9 1xPhospho [S528(100)]	C0P4D9_MAIZE GBF-interacting protein 1
A0A1D6NAM8|15406	0.691654	1.67e-05	0.000623535	A0A1D6NAM8	[K].SATQILR.[V]	1xTMT6plex [N-Term];1xPhospho [T3(100)]	A0A1D6NAM8	A0A1D6NAM8 [867-873]	A0A1D6NAM8 1xPhospho [T869(100)]	A0A1D6NAM8_MAIZE Branched-chain-amino-acid aminotransferase 5 chloroplastic
C0HGQ4; A0A1D6MB54|5788	0.691522	0.000169937	0.00272075	C0HGQ4	[R].KLSSTPAESVPDGQLTELEK.[V]	2xTMT6plex [K1; K20];1xTMT6plex [N-Term];1xPhospho [S4(100)]	C0HGQ4; A0A1D6MB54	C0HGQ4 [312-331]; A0A1D6MB54 [316-335]	C0HGQ4 1xPhospho [S315(100)]; A0A1D6MB54 1xPhospho [S319(100)]	C0HGQ4_MAIZE Protein IQ-DOMAIN 31
O64960|15804	0.691327	4.8e-05	0.0012011	O64960	[R].RYEGAESEDDSVR.[E]	1xTMT6plex [N-Term];1xPhospho [S7(100)]	O64960	O64960 [53-65]	O64960 1xPhospho [S59(100)]	O64960_MAIZE 23.6 kDa heat shock protein mitochondrial
C4JA23|10545	0.691232	0.000141695	0.00241816	C4JA23	[K].VLVGSASK.[K]	1xTMT6plex [K8];1xTMT6plex [N-Term];1xPhospho [S7(100)]	C4JA23	C4JA23 [270-277]	C4JA23 1xPhospho [S276(100)]	C4JA23_MAIZE D111/G-patch domain-containing protein
A0A1D6I877|19198	0.691051	4.73e-05	0.00119276	A0A1D6I877	[R].DNKLPSPAR.[L]	1xTMT6plex [K3];1xTMT6plex [N-Term];1xPhospho [S6(100)]	A0A1D6I877	A0A1D6I877 [284-292]	A0A1D6I877 1xPhospho [S289(100)]	A0A1D6I877_MAIZE Hydroxyproline-rich glycoprotein family protein
B7ZYB1|20244	0.690707	0.00014251	0.00242363	B7ZYB1	[K].TTFTHNARPSTPNSR.[S]	1xTMT6plex [N-Term];1xPhospho [S/T]	B7ZYB1	B7ZYB1 [175-189]	NA	B7ZYB1_MAIZE Proline-rich family protein
B7ZYB1|14819	0.690629	0.000188765	0.00292786	B7ZYB1	[R].ATSLSSSSVPSMSR.[S]	1xTMT6plex [N-Term];1xPhospho [S3(99.7)]	B7ZYB1	B7ZYB1 [230-243]	B7ZYB1 1xPhospho [S232(99.7)]	B7ZYB1_MAIZE Proline-rich family protein
C0P4D9|14004	0.690469	3.48e-05	0.000979177	C0P4D9	[R].QFQNISPFSSFMQMQNGLLPPAIPPLR.[E]	2xOxidation [M12; M14];1xTMT6plex [N-Term];1xPhospho [S6(100)]	C0P4D9	C0P4D9 [523-549]	C0P4D9 1xPhospho [S528(100)]	C0P4D9_MAIZE GBF-interacting protein 1
C4JC43|22384	0.690398	0.000126385	0.00224955	C4JC43	[K].TKPSSPSKPANSR.[R]	2xTMT6plex [K2; K8];1xTMT6plex [N-Term];1xPhospho [S5(99.3)]	C4JC43	C4JC43 [569-581]	C4JC43 1xPhospho [S573(100)]	C4JC43_MAIZE Target of Myb protein 1
K7UU06|17527	0.689994	3.13e-05	0.000915241	K7UU06	[R].AISPPASSSHGR.[R]	1xTMT6plex [N-Term];1xPhospho [S]	K7UU06	K7UU06 [64-75]	NA	K7UU06_MAIZE Calmodulin protein 2, touch-induced
K7VEA5|5105	0.689869	0.000659095	0.00659986	K7VEA5	[K].QLQQQQRPASASASSR.[Q]	1xTMT6plex [N-Term];1xPhospho [S10(99.2)]	K7VEA5	K7VEA5 [682-697]	K7VEA5 1xPhospho [S691(99.2)]	K7VEA5_MAIZE Kinesin-like protein
B4FYD7|15328	0.689802	0.000301762	0.00400526	B4FYD7	[R].QQTSSASSNPFSAIR.[F]	1xTMT6plex [N-Term];1xPhospho [T/S]	B4FYD7	B4FYD7 [57-71]	NA	B4FYD7_MAIZE Nuclear pore complex protein NUP50A
K7V2B3|16410	0.689547	0.00021043	0.00314228	K7V2B3	[R].APTPAVGTPK.[Q]	1xTMT6plex [K10];1xTMT6plex [N-Term];2xPhospho [T3(100); T8(100)]	K7V2B3	K7V2B3 [341-350]	K7V2B3 2xPhospho [T343(100); T348(100)]	K7V2B3_MAIZE Transcription factor IIA alpha/beta subunit
B6U6U2|2847	0.689536	0.000372631	0.00458827	B6U6U2	[R].QATSVEGK.[E]	1xTMT6plex [K8];1xTMT6plex [N-Term];2xPhospho [T3(100); S4(100)]	B6U6U2	B6U6U2 [377-384]	B6U6U2 2xPhospho [T379(100); S380(100)]	B6U6U2_MAIZE Hexose transporter
A0A1D6MD02|20183	0.689365	6.67e-05	0.00146573	A0A1D6MD02	[R].QTVASPSANK.[H]	1xTMT6plex [K10];1xTMT6plex [N-Term];1xPhospho [S5(100)]	A0A1D6MD02	A0A1D6MD02 [132-141]	A0A1D6MD02 1xPhospho [S136(100)]	A0A1D6MD02_MAIZE Putative DUF1296 domain containing family protein
C0P7E6|20909	0.689298	0.000186227	0.00290067	C0P7E6	[K].KSPSFTPR.[K]	1xTMT6plex [K1];1xTMT6plex [N-Term];1xPhospho [S/T]	C0P7E6	C0P7E6 [141-148]	NA	C0P7E6_MAIZE Protein WVD2-like 3
A0A1D6P6J2|14801	0.688971	0.000823948	0.00769101	A0A1D6P6J2	[K].SVSSLRR.[A]	1xTMT6plex [N-Term];1xPhospho [S3(99.3)]	A0A1D6P6J2	A0A1D6P6J2 [172-178]	A0A1D6P6J2 1xPhospho [S174(99.3)]	A0A1D6P6J2_MAIZE Plant intracellular Ras-group-related LRR protein 4
A0A1D6IAR4|23095	0.688652	6.24e-05	0.00140689	A0A1D6IAR4	[R].TTSLALR.[R]	1xTMT6plex [N-Term];1xPhospho [S3(100)]	A0A1D6IAR4	A0A1D6IAR4 [31-37]	A0A1D6IAR4 1xPhospho [S33(100)]	A0A1D6IAR4_MAIZE Protein PLASTID MOVEMENT IMPAIRED 1
B6U0U2|23140	0.688644	1.45e-05	0.000575242	B6U0U2	[R].SLTTESEK.[Y]	1xTMT6plex [K8];1xTMT6plex [N-Term];1xPhospho [T3(99.5)]	B6U0U2	B6U0U2 [211-218]	B6U0U2 1xPhospho [T213(99.6)]	B6U0U2_MAIZE VHS domain-containing protein
B4FKD1|19932	0.688459	0.000446495	0.00511739	B4FKD1	[R].DLSSPISSSFR.[L]	1xTMT6plex [N-Term];1xPhospho [S9(99.6)]	B4FKD1	B4FKD1 [18-28]	B4FKD1 1xPhospho [S26(99.7)]	B4FKD1_MAIZE Nuclear pore complex protein NUP35
C0PBT1|20984	0.688393	7.52e-05	0.00158524	C0PBT1	[R].TPYNSSVIR.[R]	1xTMT6plex [N-Term];1xPhospho [S6(100)]	C0PBT1	C0PBT1 [288-296]	C0PBT1 1xPhospho [S293(100)]	C0PBT1_MAIZE Nucleoporin-related
A0A1D6P6B1; A0A1D6P658; A0A1D6K9A0|13142	0.688031	7.36e-05	0.00156954	A0A1D6P6B1	[R].KEPDGSWDSER.[S]	1xTMT6plex [K1];1xTMT6plex [N-Term];1xPhospho [S6(100)]	A0A1D6P6B1; A0A1D6P658; A0A1D6K9A0	A0A1D6P6B1 [1305-1315]; A0A1D6P658 [1628-1638]; A0A1D6K9A0 [1621-1631]	A0A1D6P6B1 1xPhospho [S1310(100)]; A0A1D6P658 1xPhospho [S1633(100)]; A0A1D6K9A0 1xPhospho [S1626(100)]	A0A1D6P6B1_MAIZE BAH domain
A0A1D6MZQ6|19522	0.687827	0.000289302	0.00388152	A0A1D6MZQ6	[R].SGSMDGATSPFEGESALSSGLPDYAK.[K]	1xTMT6plex [K26];1xTMT6plex [N-Term];1xPhospho [S/T/Y]	A0A1D6MZQ6	A0A1D6MZQ6 [116-141]	NA	A0A1D6MZQ6_MAIZE Transcription factor PosF21
B6TQX4|6377	0.687679	3.84e-05	0.00103822	B6TQX4	[K].LWDDVVAGPRPETGLEK.[L]	1xTMT6plex [K17];1xTMT6plex [N-Term];1xPhospho [T13(100)]	B6TQX4	B6TQX4 [5-21]	B6TQX4 1xPhospho [T17(100)]	B6TQX4_MAIZE Auxin-repressed 12.5 kDa protein
A0A1D6IEV2|12388	0.687669	0.000182069	0.00284532	A0A1D6IEV2	[K].SYVVDREPYPSPGR.[G]	1xTMT6plex [N-Term];1xPhospho [S11(100)]	A0A1D6IEV2	A0A1D6IEV2 [1066-1079]	A0A1D6IEV2 1xPhospho [S1076(100)]	A0A1D6IEV2_MAIZE Eukaryotic translation initiation factor 4G
A0A1D6P8A0|4483	0.687556	0.000189017	0.00292812	A0A1D6P8A0	[K].QVAAGVTSQTNNYHR.[A]	1xTMT6plex [N-Term];1xPhospho [S8(99.1)]	A0A1D6P8A0	A0A1D6P8A0 [94-108]	A0A1D6P8A0 1xPhospho [S101(99.1)]	A0A1D6P8A0_MAIZE Protein SPIRAL1
C0P7E6|22613	0.687518	1.48e-05	0.000582458	C0P7E6	[K].KSPSFTPR.[K]	1xTMT6plex [K1];1xTMT6plex [N-Term];1xPhospho [S4(100)]	C0P7E6	C0P7E6 [141-148]	C0P7E6 1xPhospho [S144(100)]	C0P7E6_MAIZE Protein WVD2-like 3
A0A1D6LIW1; A0A1D6FUE5|14952	0.687514	0.000112644	0.0020919	A0A1D6LIW1	[R].IFTMDRPAGLGSSAPSLRPTAPR.[Q]	1xTMT6plex [N-Term];1xPhospho [S16(100)]	A0A1D6LIW1; A0A1D6FUE5	A0A1D6LIW1 [538-560]; A0A1D6FUE5 [221-243]	A0A1D6LIW1 1xPhospho [S553(100)]; A0A1D6FUE5 1xPhospho [S236(100)]	A0A1D6LIW1_MAIZE Translocase of chloroplast 159 chloroplastic
A0A1D6GL51|4013	0.687325	0.00110909	0.00931377	A0A1D6GL51	[K].QSSAASSPPR.[G]	1xTMT6plex [N-Term];1xPhospho [S6(99)]	A0A1D6GL51	A0A1D6GL51 [257-266]	A0A1D6GL51 1xPhospho [S262(99)]	A0A1D6GL51_MAIZE Uncharacterized protein
B4FKD1|16646	0.687095	1.45e-05	0.000575242	B4FKD1	[R].EAQASTPPPPPPLLSLDDLSHLSPSR.[Q]	1xTMT6plex [N-Term];1xPhospho [S23(99.4)]	B4FKD1	B4FKD1 [37-62]	B4FKD1 1xPhospho [S59(99.4)]	B4FKD1_MAIZE Nuclear pore complex protein NUP35
A0A1D6QJI7|8708	0.686478	1.91e-05	0.000672004	A0A1D6QJI7	[K].EPENSEDLPAIVR.[S]	1xTMT6plex [N-Term];1xPhospho [S5(100)]	A0A1D6QJI7	A0A1D6QJI7 [79-91]	A0A1D6QJI7 1xPhospho [S83(100)]	A0A1D6QJI7_MAIZE B3 domain-containing transcription factor LEC2
K7V1L3|8553	0.686359	0.00104874	0.00895504	K7V1L3	[R].QFQSISPLPSFMQIQNGLMSPAIPPLR.[E]	1xTMT6plex [N-Term];1xPhospho [S6(100)]	K7V1L3	K7V1L3 [522-548]	K7V1L3 1xPhospho [S527(100)]	K7V1L3_MAIZE Putative DUF1296 domain containing family protein
A0A1D6HMM5|21304	0.686263	0.000127397	0.0022547	A0A1D6HMM5	[R].TPDDFVRQSPK.[Y]	1xTMT6plex [K11];1xTMT6plex [N-Term];1xPhospho [S9(100)]	A0A1D6HMM5	A0A1D6HMM5 [243-253]	A0A1D6HMM5 1xPhospho [S251(100)]	A0A1D6HMM5_MAIZE Protein kinase superfamily protein with octicosapeptide/Phox/Bem1p domain
B4FDW2|22987	0.686197	4.09e-05	0.0010791	B4FDW2	[K].RNTPTSFSSR.[G]	1xTMT6plex [N-Term];1xPhospho [T3(100)]	B4FDW2	B4FDW2 [215-224]	B4FDW2 1xPhospho [T217(100)]	B4FDW2_MAIZE Protein FLX-like 3
K7TVS3|12473	0.686174	0.00012508	0.0022489	K7TVS3	[R].TSSESFIEEQPPSWLDDLLNEPETPAAR.[Q]	1xTMT6plex [N-Term];1xPhospho [S3(99.5)]	K7TVS3	K7TVS3 [50-77]	K7TVS3 1xPhospho [S52(99.7)]	K7TVS3_MAIZE BZIP transcription factor
A0A1D6HBS5|7001	0.686126	0.000110863	0.00207747	A0A1D6HBS5	[R].TSSNLSTDAK.[G]	1xTMT6plex [K10];1xTMT6plex [N-Term];1xPhospho [S/T]	A0A1D6HBS5	A0A1D6HBS5 [79-88]	NA	A0A1D6HBS5_MAIZE Phosphoinositide binding
A0A1D6E1I1|20101	0.685182	8.57e-06	0.000428806	A0A1D6E1I1	[K].ELSSQLTNAK.[YD]	1xTMT6plex [K10];1xTMT6plex [N-Term];1xPhospho [T7(100)]	A0A1D6E1I1	A0A1D6E1I1 [638-647]	A0A1D6E1I1 1xPhospho [T644(100)]	A0A1D6E1I1_MAIZE Putative WEB family protein chloroplastic
A0A1D6HA56|20378	0.684841	0.000118224	0.00217924	A0A1D6HA56	[R].EFLLSPTAALSPAAR.[L]	1xTMT6plex [N-Term];1xPhospho [S5(100)]	A0A1D6HA56	A0A1D6HA56 [129-143]	A0A1D6HA56 1xPhospho [S133(100)]	A0A1D6HA56_MAIZE Protein MKS1
A0A1D6MYW4|16986	0.684318	0.000122326	0.00222189	A0A1D6MYW4	[R].NSLHVNLGELLKPTET.[-]	1xTMT6plex [K12];1xTMT6plex [N-Term];1xPhospho [S2(100)]	A0A1D6MYW4	A0A1D6MYW4 [252-267]	A0A1D6MYW4 1xPhospho [S253(100)]	A0A1D6MYW4_MAIZE CPK21
A0A1D6NB39|10610	0.683339	0.000195158	0.00299709	A0A1D6NB39	[R].TSLVGSDDSSFKR.[S]	1xTMT6plex [K12];1xTMT6plex [N-Term];1xPhospho [S10(99.7)]	A0A1D6NB39	A0A1D6NB39 [474-486]	A0A1D6NB39 1xPhospho [S483(99.7)]	A0A1D6NB39_MAIZE Uncharacterized protein
A0A1D6N382; B4FIU7|22640	0.683318	3.99e-05	0.0010589	A0A1D6N382	[R].ASFIPSPR.[W]	1xTMT6plex [N-Term];1xPhospho [S6(100)]	A0A1D6N382; B4FIU7	A0A1D6N382 [231-238]; B4FIU7 [227-234]	A0A1D6N382 1xPhospho [S236(100)]; B4FIU7 1xPhospho [S232(100)]	A0A1D6N382_MAIZE Zinc finger CCCH domain-containing protein 33
A0A1D6KDF9|18155	0.68331	8.23e-06	0.000417282	A0A1D6KDF9	[R].SAETRPGSSQLSR.[F]	1xTMT6plex [N-Term];2xPhospho [S1(100); S8(99.6)]	A0A1D6KDF9	A0A1D6KDF9 [122-134]	A0A1D6KDF9 2xPhospho [S122(100); S129(99.6)]	A0A1D6KDF9_MAIZE Modifier of snc1
A0A1D6JQ48|22751	0.683145	0.000248344	0.00351416	A0A1D6JQ48	[R].ASLGGDDDLLAHAQKPQPSIAPPK.[L]	2xTMT6plex [K15; K24];1xTMT6plex [N-Term];1xPhospho [S2(100)]	A0A1D6JQ48	A0A1D6JQ48 [54-77]	A0A1D6JQ48 1xPhospho [S55(100)]	A0A1D6JQ48_MAIZE AvrRpt-cleavage domain-containing protein
A0A1D6L6Z4|8485	0.683068	2.25e-05	0.000725468	A0A1D6L6Z4	[K].VHNHGASSPAELAK.[Q]	1xTMT6plex [K14];1xTMT6plex [N-Term];1xPhospho [S8(99.7)]	A0A1D6L6Z4	A0A1D6L6Z4 [218-231]	A0A1D6L6Z4 1xPhospho [S225(99.7)]	A0A1D6L6Z4_MAIZE Nuclear pore complex protein NUP1
A0A1D6J8M9; A0A1D6J8N0|17000	0.682634	1.41e-05	0.000567761	A0A1D6J8M9	[K].RDPLVASTPPAEVAR.[N]	1xTMT6plex [N-Term];1xPhospho [S7(99.7)]	A0A1D6J8M9; A0A1D6J8N0	A0A1D6J8M9 [266-280]; A0A1D6J8N0 [110-124]	A0A1D6J8M9 1xPhospho [S272(99.7)]; A0A1D6J8N0 1xPhospho [S116(99.7)]	A0A1D6J8M9_MAIZE Eukaryotic translation initiation factor 4B
B6U6U2|3151	0.682049	0.000648709	0.00653877	B6U6U2	[R].STLFPNFGSMFSVADQQQVK.[A]	1xTMT6plex [K20];1xTMT6plex [N-Term];1xPhospho [S9(100)]	B6U6U2	B6U6U2 [323-342]	B6U6U2 1xPhospho [S331(100)]	B6U6U2_MAIZE Hexose transporter
A0A1D6ECC4|15467	0.681511	8.37e-05	0.00170219	A0A1D6ECC4	[R].EASSTGFINK.[D]	1xTMT6plex [K10];1xTMT6plex [N-Term];1xPhospho [S4(100)]	A0A1D6ECC4	A0A1D6ECC4 [339-348]	A0A1D6ECC4 1xPhospho [S342(100)]	A0A1D6ECC4_MAIZE Zinc finger CCCH domain-containing protein 41
A0A1D6KUE7|16729	0.680855	9.3e-05	0.0018161	A0A1D6KUE7	[R].TVSANLVDLPLSNSGSALK.[R]	1xTMT6plex [K19];1xTMT6plex [N-Term];1xPhospho [S3(100)]	A0A1D6KUE7	A0A1D6KUE7 [316-334]	A0A1D6KUE7 1xPhospho [S318(100)]	A0A1D6KUE7_MAIZE Appr-1-p processing enzyme family protein
B6TDR4; A0A1D6DT56|9580	0.680784	6.63e-05	0.00146243	B6TDR4	[R].LAQVVSDPSLTK.[S]	1xTMT6plex [K12];1xTMT6plex [N-Term];1xPhospho [S6(100)]	B6TDR4; A0A1D6DT56	B6TDR4 [343-354]; A0A1D6DT56 [334-345]	B6TDR4 1xPhospho [S348(100)]; A0A1D6DT56 1xPhospho [S339(100)]	B6TDR4_MAIZE NADPH-protochlorophyllide oxidoreductase
B4FBV8|23265	0.680422	7.88e-05	0.00162935	B4FBV8	[K].DLAPPTETFTDRPPTSDGPPAPGGPAK.[G]	1xTMT6plex [K27];1xTMT6plex [N-Term];1xPhospho [T/S]	B4FBV8	B4FBV8 [154-180]	NA	B4FBV8_MAIZE Eukaryotic translation initiation factor 3 subunit G
A0A1D6KKX7|16921	0.679949	0.000265456	0.00368232	A0A1D6KKX7	[K].LSFAAGEESPKLPLPSPGGSLTR.[S]	1xTMT6plex [K11];1xTMT6plex [N-Term];2xPhospho [S9(100); S16(100)]	A0A1D6KKX7	A0A1D6KKX7 [253-275]	A0A1D6KKX7 2xPhospho [S261(100); S268(100)]	A0A1D6KKX7_MAIZE DNA binding protein
A5HEH4|16262	0.679702	1.36e-05	0.000559507	A5HEH4	[R].GGTSSGAQSGDGEYLK.[V]	1xTMT6plex [K16];1xTMT6plex [N-Term];2xPhospho [S4(99); S9(100)]	A5HEH4	A5HEH4 [204-219]	A5HEH4 2xPhospho [S207(98.9); S212(100)]	GIF1_MAIZE GRF-interacting factor 1
A0A1D6K4K5|21478	0.679353	1.9e-05	0.000672004	A0A1D6K4K5	[R].QALSQTGPETPKESFQPAFK.[R]	2xTMT6plex [K12; K20];1xTMT6plex [N-Term];1xPhospho [T10(99.6)]	A0A1D6K4K5	A0A1D6K4K5 [498-517]	A0A1D6K4K5 1xPhospho [T507(100)]	A0A1D6K4K5_MAIZE SAP domain-containing protein
K7VEA5|6083	0.679272	1.9e-05	0.000672004	K7VEA5	[K].QLQQQQRPASASASSR.[Q]	1xTMT6plex [N-Term];1xPhospho [S]	K7VEA5	K7VEA5 [682-697]	NA	K7VEA5_MAIZE Kinesin-like protein
B6SYC2|21214	0.678678	8.23e-06	0.000417282	B6SYC2	[R].TPSFTIK.[R]	1xTMT6plex [K7];1xTMT6plex [N-Term];1xPhospho [S3(100)]	B6SYC2	B6SYC2 [594-600]	B6SYC2 1xPhospho [S596(100)]	B6SYC2_MAIZE Protein PLASTID MOVEMENT IMPAIRED 2
B6T0F9|15243	0.678642	0.000404911	0.00476442	B6T0F9	[K].AAEEGGNGGLSLGGFFSRPK.[K]	1xTMT6plex [K20];1xTMT6plex [N-Term];1xPhospho [S11(100)]	B6T0F9	B6T0F9 [92-111]	B6T0F9 1xPhospho [S102(100)]	B6T0F9_MAIZE Uncharacterized protein
B4FGM4|15980	0.678337	0.000540396	0.00581845	B4FGM4	[R].VPSDLKK.[N]	2xTMT6plex [K6; K7];1xTMT6plex [N-Term];1xPhospho [S3(100)]	B4FGM4	B4FGM4 [79-85]	B4FGM4 1xPhospho [S81(100)]	B4FGM4_MAIZE Endothelial differentiation-related factor 1
A0A1D6KQT7|21993	0.678256	2.14e-05	0.000710734	A0A1D6KQT7	[R].ISLAEAPSPISSRPPASTPAK.[Q]	1xTMT6plex [K21];1xTMT6plex [N-Term];1xPhospho [S8(100)]	A0A1D6KQT7	A0A1D6KQT7 [43-63]	A0A1D6KQT7 1xPhospho [S50(100)]	A0A1D6KQT7_MAIZE Trihelix transcription factor GT-2
A0A1D6E8D6|10409	0.677687	6.75e-05	0.00148072	A0A1D6E8D6	[R].YPSLGSAGGFRDSPGFR.[D]	1xTMT6plex [N-Term];1xPhospho [S13(100)]	A0A1D6E8D6	A0A1D6E8D6 [213-229]	A0A1D6E8D6 1xPhospho [S225(100)]	A0A1D6E8D6_MAIZE Eukaryotic translation initiation factor 4B2
K7VFF7|974	0.677046	0.000255821	0.00360354	K7VFF7	[R].LPDATLSYFDTSSPDGELK.[T]	1xTMT6plex [K19];1xTMT6plex [N-Term];1xPhospho [S7(98.9)]	K7VFF7	K7VFF7 [76-94]	K7VFF7 1xPhospho [S82(98.7)]	K7VFF7_MAIZE Glutaredoxin-dependent peroxiredoxin
B7ZYW2|15052	0.676571	0.000412182	0.00483108	B7ZYW2	[R].KQGSNAGSSSSTNGPSPR.[D]	1xTMT6plex [K1];1xTMT6plex [N-Term];1xPhospho [S16(100)]	B7ZYW2	B7ZYW2 [158-175]	B7ZYW2 1xPhospho [S173(100)]	B7ZYW2_MAIZE Putative clathrin assembly protein
A0A1D6L0C8|6176	0.676511	0.000111931	0.00208487	A0A1D6L0C8	[R].YSNADQGAMFSPSHK.[A]	1xTMT6plex [K15];1xTMT6plex [N-Term];1xPhospho [S11(100)]	A0A1D6L0C8	A0A1D6L0C8 [512-526]	A0A1D6L0C8 1xPhospho [S522(100)]	A0A1D6L0C8_MAIZE Zinc finger CCCH domain-containing protein 30
A0A1D6JML2|11506	0.676484	2.26e-05	0.000727522	A0A1D6JML2	[R].NSFFDDSVPSSPAYTSGFSPK.[F]	1xTMT6plex [K21];1xTMT6plex [N-Term];1xPhospho [S11(100)]	A0A1D6JML2	A0A1D6JML2 [932-952]	A0A1D6JML2 1xPhospho [S942(100)]	A0A1D6JML2_MAIZE Calcium-binding EF hand family protein
A0A1D6LUI6|22190	0.676459	0.000346082	0.00437854	A0A1D6LUI6	[K].LASQNSGQWK.[F]	1xTMT6plex [K10];1xTMT6plex [N-Term];1xPhospho [S6(100)]	A0A1D6LUI6	A0A1D6LUI6 [309-318]	A0A1D6LUI6 1xPhospho [S314(100)]	A0A1D6LUI6_MAIZE Smr domain containing protein
B7ZYH4|3537	0.676373	6.77e-05	0.00148294	B7ZYH4	[R].NLNASWGNIGTPK.[S]	1xTMT6plex [K13];1xTMT6plex [N-Term];1xPhospho [T11(100)]	B7ZYH4	B7ZYH4 [580-592]	B7ZYH4 1xPhospho [T590(100)]	B7ZYH4_MAIZE C3H transcription factor
A0A1D6E918|6229	0.676308	0.000129195	0.00227353	A0A1D6E918	[R].GSDPEDRDEAIAAGLEADGSGLDSPGSDKR.[Q]	1xTMT6plex [K29];1xTMT6plex [N-Term];1xPhospho [S2(99.9)]	A0A1D6E918	A0A1D6E918 [101-130]	A0A1D6E918 1xPhospho [S102(100)]	A0A1D6E918_MAIZE RING/U-box superfamily protein
A0A1D6EZ75|9066	0.676256	4e-05	0.0010589	A0A1D6EZ75	[R].GPPTPGAGAAHANGDGGVSVGQVR.[K]	1xTMT6plex [N-Term];1xPhospho [T4(100)]	A0A1D6EZ75	A0A1D6EZ75 [125-148]	A0A1D6EZ75 1xPhospho [T128(100)]	A0A1D6EZ75_MAIZE Remorin family protein
A0A1D6IE73|18540	0.676251	7.52e-06	0.00039832	A0A1D6IE73	[R].KEASPASSPVGPAPASAGGQIWSATR.[I]	1xTMT6plex [K1];1xTMT6plex [N-Term];2xPhospho [S4(100); S7(100)]	A0A1D6IE73	A0A1D6IE73 [128-153]	A0A1D6IE73 2xPhospho [S131(100); S134(100)]	A0A1D6IE73_MAIZE Eukaryotic translation initiation factor-related
B4G0G9|22869	0.675955	0.000647906	0.00653877	B4G0G9	[R].GGVSSPSWER.[R]	1xTMT6plex [N-Term];1xPhospho [S5(99.7)]	B4G0G9	B4G0G9 [126-135]	B4G0G9 1xPhospho [S130(99.7)]	B4G0G9_MAIZE Nitrate-induced NOI protein
B4FBH1|13324	0.675898	4.23e-05	0.00109731	B4FBH1	[R].RPDSSYSPLR.[S]	1xTMT6plex [N-Term];1xPhospho [S4(100)]	B4FBH1	B4FBH1 [49-58]	B4FBH1 1xPhospho [S52(100)]	B4FBH1_MAIZE Multiple organellar RNA editing factor 2 chloroplastic
A0A1D6IJT4|19279	0.674945	0.000744291	0.00713509	A0A1D6IJT4	[K].QDSATTPESPYR.[G]	1xTMT6plex [N-Term];1xPhospho [S9(100)]	A0A1D6IJT4	A0A1D6IJT4 [150-161]	A0A1D6IJT4 1xPhospho [S158(100)]	A0A1D6IJT4_MAIZE Putative paramyosin
A0A1D6G2Y6|21551	0.674907	9.83e-05	0.00189404	A0A1D6G2Y6	[R].NSSGLDDAEK.[L]	1xTMT6plex [K10];1xTMT6plex [N-Term];1xPhospho [S3(100)]	A0A1D6G2Y6	A0A1D6G2Y6 [991-1000]	A0A1D6G2Y6 1xPhospho [S993(100)]	A0A1D6G2Y6_MAIZE Regulator of Vps4 activity in the MVB pathway protein
K7VD56|21075	0.674758	0.000225395	0.0032932	K7VD56	[R].TESAGNLK.[V]	1xTMT6plex [K8];1xTMT6plex [N-Term];1xPhospho [S3(100)]	K7VD56	K7VD56 [383-390]	K7VD56 1xPhospho [S385(100)]	K7VD56_MAIZE Uncharacterized protein
B6SQV5|17524	0.674263	2.12e-05	0.000707841	B6SQV5	[K].GVYQFVDK.[Y]	1xTMT6plex [K8];1xTMT6plex [N-Term];1xPhospho [Y3(100)]	B6SQV5	B6SQV5 [64-71]	B6SQV5 1xPhospho [Y66(100)]	B6SQV5_MAIZE Photosystem II 10 kDa polypeptide, chloroplastic
A0A1D6JML2; A0A1D6PJD2|11996	0.673775	0.000273673	0.00374462	A0A1D6JML2	[R].ESYSDHGGSESVFGDK.[F]	1xTMT6plex [K16];1xTMT6plex [N-Term];1xPhospho [S/Y]	A0A1D6JML2; A0A1D6PJD2	A0A1D6JML2 [861-876]; A0A1D6PJD2 [102-117]	NA	A0A1D6JML2_MAIZE Calcium-binding EF hand family protein
K7VTA8|15294	0.673714	0.000203311	0.00306919	K7VTA8	[K].LIFADSSHGTPPMDDTLTK.[M]	1xTMT6plex [K19];1xTMT6plex [N-Term];1xPhospho [T10(100)]	K7VTA8	K7VTA8 [64-82]	K7VTA8 1xPhospho [T73(100)]	K7VTA8_MAIZE Protein MEI2-like 5
A0A1D6H5B6|10818	0.673643	0.000135607	0.00234976	A0A1D6H5B6	[R].SLSVAALEPR.[R]	1xTMT6plex [N-Term];1xPhospho [S3(100)]	A0A1D6H5B6	A0A1D6H5B6 [35-44]	A0A1D6H5B6 1xPhospho [S37(100)]	A0A1D6H5B6_MAIZE 50S ribosomal protein L21 chloroplastic
A0A1D6KTX7|15339	0.673595	0.000197834	0.0030258	A0A1D6KTX7	[K].KPHEPVAFDVYSENGEHPAQK.[W]	2xTMT6plex [K1; K21];1xTMT6plex [N-Term];1xPhospho [S12(100)]	A0A1D6KTX7	A0A1D6KTX7 [123-143]	A0A1D6KTX7 1xPhospho [S134(100)]	A0A1D6KTX7_MAIZE Cellulose synthase
A0A1D6IHB7|5541	0.673161	0.000293526	0.00392547	A0A1D6IHB7	[R].LESQAVPPSPLPLPLPEPPVKPDAEAKPVGSEAR.[N]	2xTMT6plex [K21; K27];1xTMT6plex [N-Term];2xPhospho [S9(100); S31(100)]	A0A1D6IHB7	A0A1D6IHB7 [386-419]	A0A1D6IHB7 2xPhospho [S394(100); S416(100)]	A0A1D6IHB7_MAIZE Protein TIME FOR COFFEE
B4FI96|20910	0.672994	0.000123725	0.0022375	B4FI96	[R].RTPTPTPTR.[T]	1xTMT6plex [N-Term];1xPhospho [T2(100)]	B4FI96	B4FI96 [50-58]	B4FI96 1xPhospho [T51(100)]	B4FI96_MAIZE XS domain containing protein expressed
C0P9F2|19601	0.672907	1.97e-05	0.000681936	C0P9F2	[R].QLSSGSGR.[Y]	1xTMT6plex [N-Term];1xPhospho [S3(99.6)]	C0P9F2	C0P9F2 [94-101]	C0P9F2 1xPhospho [S96(99.6)]	C0P9F2_MAIZE Pleckstrin homology (PH) domain-containing protein
A0A1D6KKX7|20152	0.672707	7.92e-05	0.00163448	A0A1D6KKX7	[R].SQSDIPFGFAQLSPPLPPPAPVK.[R]	1xTMT6plex [K23];1xTMT6plex [N-Term];2xPhospho [S3(99.6); S13(100)]	A0A1D6KKX7	A0A1D6KKX7 [133-155]	A0A1D6KKX7 2xPhospho [S135(99.6); S145(100)]	A0A1D6KKX7_MAIZE DNA binding protein
Q0MWY1|6530	0.672623	0.000266673	0.00369359	Q0MWY1	[R].TGATPRPSNYEDDASKPK.[Y]	2xTMT6plex [K16; K18];1xTMT6plex [N-Term];2xPhospho [S8(100); T/Y/S]	Q0MWY1	Q0MWY1 [281-298]	Q0MWY1 2xPhospho [S288(100); T/Y/S]	Q0MWY1_MAIZE Auxin efflux carrier component
O22632|20547	0.672558	1.47e-05	0.000581791	O22632	[K].FGEWDVNDPASADGFTVIFNK.[A]	1xTMT6plex [K21];1xTMT6plex [N-Term];1xPhospho [T16(100)]	O22632	O22632 [12-32]	O22632 1xPhospho [T27(100)]	O22632_MAIZE Nitrate-induced NOI protein
A0A1D6E8D6|17674	0.672484	0.000373863	0.00459649	A0A1D6E8D6	[K].RDPSTASTPPAEVAR.[N]	1xTMT6plex [N-Term];1xPhospho [S7(99.6)]	A0A1D6E8D6	A0A1D6E8D6 [267-281]	A0A1D6E8D6 1xPhospho [S273(99.6)]	A0A1D6E8D6_MAIZE Eukaryotic translation initiation factor 4B2
A0A1D6QUN4|17918	0.672446	9.7e-05	0.00187624	A0A1D6QUN4	[R].LLSPSPTPAPSTPRPASPPPSNAPSSK.[R]	1xTMT6plex [K27];1xTMT6plex [N-Term];1xPhospho [S/T]	A0A1D6QUN4	A0A1D6QUN4 [11-37]	NA	A0A1D6QUN4_MAIZE DGCR14-related
B6UG62|4704	0.671949	0.000290106	0.00388811	B6UG62	[K].DAGGSSDVNHGTKR.[V]	1xTMT6plex [K13];1xTMT6plex [N-Term];1xPhospho [S/T]	B6UG62	B6UG62 [12-25]	NA	B6UG62_MAIZE Dendritic cell-derived ubiquitin-like protein
B4F848|3984	0.671901	0.000706975	0.00691776	B4F848	[R].QPLSVSAGSTVLYSK.[Y]	1xTMT6plex [K15];1xTMT6plex [N-Term];1xPhospho [S6(100)]	B4F848	B4F848 [205-219]	B4F848 1xPhospho [S210(100)]	B4F848_MAIZE 20 kDa chaperonin chloroplastic
A0A1D6GK17|12769	0.671894	7.22e-05	0.00155355	A0A1D6GK17	[K].SLNPSNLDDLFSAELVSSPR.[Y]	1xTMT6plex [N-Term];1xPhospho [S18(99.6)]	A0A1D6GK17	A0A1D6GK17 [492-511]	A0A1D6GK17 1xPhospho [S509(99.7)]	A0A1D6GK17_MAIZE Zinc finger CCCH domain-containing protein 30
B6UEM9|10063	0.671884	0.000193075	0.0029794	B6UEM9	[K].QVSFAERPVSFVK.[C]	1xTMT6plex [K13];1xTMT6plex [N-Term];1xPhospho [S3(100)]	B6UEM9	B6UEM9 [550-562]	B6UEM9 1xPhospho [S552(100)]	B6UEM9_MAIZE Protein SQS1
C4J077|17722	0.671776	0.000227981	0.00330506	C4J077	[K].ESSASPLSR.[N]	1xTMT6plex [N-Term];1xPhospho [S5(99.3)]	C4J077	C4J077 [342-350]	C4J077 1xPhospho [S346(99.3)]	C4J077_MAIZE Protein ABIL1
A0A1D6E0B4; A0A1D6JDM1|2341	0.671605	0.00115106	0.0095593	A0A1D6E0B4	[R].QAALVLNASRR.[F]	1xTMT6plex [N-Term];1xPhospho [S9(100)]	A0A1D6E0B4; A0A1D6JDM1	A0A1D6E0B4 [46-56]; A0A1D6JDM1 [50-60]	A0A1D6E0B4 1xPhospho [S54(100)]; A0A1D6JDM1 1xPhospho [S58(100)]	A0A1D6E0B4_MAIZE Calcium-transporting ATPase 9 plasma membrane-type
A0A1D6EEP6|13206	0.671405	5.06e-05	0.00123646	A0A1D6EEP6	[R].IIKPSTPFDR.[S]	1xTMT6plex [K3];1xTMT6plex [N-Term];1xPhospho [T6(99.5)]	A0A1D6EEP6	A0A1D6EEP6 [138-147]	A0A1D6EEP6 1xPhospho [T143(99.6)]	A0A1D6EEP6_MAIZE Actin-related protein 9
K7U3X9|17863	0.6713	0.000226401	0.00329808	K7U3X9	[K].LPLPSPR.[A]	1xTMT6plex [N-Term];1xPhospho [S5(100)]	K7U3X9	K7U3X9 [264-270]	K7U3X9 1xPhospho [S268(100)]	K7U3X9_MAIZE Putative bZIP transcription factor superfamily protein
B4FZP1|7184	0.67105	1.11e-05	0.000492251	B4FZP1	[K].VISILNR.[T]	1xTMT6plex [N-Term];1xPhospho [S3(100)]	B4FZP1	B4FZP1 [85-91]	B4FZP1 1xPhospho [S87(100)]	B4FZP1_MAIZE Putative WRKY transcription factor 11
A0A1D6GZI1; A0A1D6GZH9|20740	0.670978	1.58e-05	0.000604672	A0A1D6GZI1	[K].LGESNFQEHQDNGTEQK.[S]	1xTMT6plex [K17];1xTMT6plex [N-Term];1xPhospho [S4(100)]	A0A1D6GZI1; A0A1D6GZH9	A0A1D6GZI1 [4009-4025]; A0A1D6GZH9 [2857-2873]	A0A1D6GZI1 1xPhospho [S4012(100)]; A0A1D6GZH9 1xPhospho [S2860(100)]	A0A1D6GZI1_MAIZE Uncharacterized protein
O49975|22132	0.670453	1.15e-05	0.00050031	O49975	[K].FLTASGTFKDGELR.[L]	1xTMT6plex [K9];1xTMT6plex [N-Term];1xPhospho [T7(99.5)]	O49975	O49975 [24-37]	O49975 1xPhospho [T30(100)]	O49975_MAIZE MEK homolog1
A0A1D6IJT4|15560	0.670109	1.68e-05	0.000626707	A0A1D6IJT4	[R].KKSLFPLMGSVLSR.[K]	2xTMT6plex [K1; K2];1xTMT6plex [N-Term];1xPhospho [S3(100)]	A0A1D6IJT4	A0A1D6IJT4 [781-794]	A0A1D6IJT4 1xPhospho [S783(100)]	A0A1D6IJT4_MAIZE Putative paramyosin
A0A1D6HB21|16713	0.669878	3.82e-05	0.00103674	A0A1D6HB21	[R].GLVPVGGGGSSGRYEAALK.[N]	1xTMT6plex [K19];1xTMT6plex [N-Term];1xPhospho [S/Y]	A0A1D6HB21	A0A1D6HB21 [16-34]	NA	A0A1D6HB21_MAIZE Transposon protein Mutator sub-class
B6T420|22262	0.66951	0.000932589	0.00831809	B6T420	[K].VGSYWFSK.[R]	1xTMT6plex [K8];1xTMT6plex [N-Term];1xPhospho [S3(100)]	B6T420	B6T420 [8-15]	B6T420 1xPhospho [S10(100)]	B6T420_MAIZE Cp protein
C0P3W9; K7VNE0|22790	0.669162	0.000571605	0.00604496	C0P3W9	[R].SAPTTPIK.[GD]	1xTMT6plex [K8];1xTMT6plex [N-Term];2xPhospho [S1(100); T]	C0P3W9; K7VNE0	C0P3W9 [55-62]; K7VNE0 [47-54]	C0P3W9 2xPhospho [S55(100); T]; K7VNE0 2xPhospho [S47(100); T]	C0P3W9_MAIZE Phosphoenolpyruvate carboxykinase (ATP)
A0A1D6EY17|6983	0.668655	2.19e-05	0.000716681	A0A1D6EY17	[R].SAPSTVLGDLCEDFLPSASGAASPDNVFSR.[F]	1xCarbamidomethyl [C11];1xTMT6plex [N-Term];1xPhospho [S1(100)]	A0A1D6EY17	A0A1D6EY17 [28-57]	A0A1D6EY17 1xPhospho [S28(100)]	A0A1D6EY17_MAIZE Transcription factor bHLH130
A0A1D6IJT4|22056	0.668472	4.65e-06	0.000302776	A0A1D6IJT4	[R].VFVEQKSPYHK.[E]	2xTMT6plex [K6; K11];1xTMT6plex [N-Term];1xPhospho [S7(100)]	A0A1D6IJT4	A0A1D6IJT4 [745-755]	A0A1D6IJT4 1xPhospho [S751(100)]	A0A1D6IJT4_MAIZE Putative paramyosin
A5HEH4|19567	0.668415	2.71e-05	0.000824292	A5HEH4	[R].GGTSSGAQSGDGEYLK.[V]	1xTMT6plex [K16];1xTMT6plex [N-Term];1xPhospho [S4(99.7)]	A5HEH4	A5HEH4 [204-219]	A5HEH4 1xPhospho [S207(99.4)]	GIF1_MAIZE GRF-interacting factor 1
B4G189|9138	0.668035	3.38e-05	0.000967159	B4G189	[R].VVTQPLSLSTQR.[R]	1xTMT6plex [N-Term];1xPhospho [S9(100)]	B4G189	B4G189 [129-140]	B4G189 1xPhospho [S137(100)]	B4G189_MAIZE Protein WVD2-like 3
B4FAP0|19687	0.667275	9.91e-05	0.00190681	B4FAP0	[R].QSGTPGIGDR.[G]	1xTMT6plex [N-Term];1xPhospho [T4(100)]	B4FAP0	B4FAP0 [271-280]	B4FAP0 1xPhospho [T274(100)]	B4FAP0_MAIZE Zinc finger CCCH domain-containing protein 33
A0A096TMV3|16944	0.66719	5.98e-06	0.000350229	A0A096TMV3	[K].LPGGVTPTPGK.[K]	1xTMT6plex [K11];1xTMT6plex [N-Term];1xPhospho [T6(100)]	A0A096TMV3	A0A096TMV3 [288-298]	A0A096TMV3 1xPhospho [T293(100)]	A0A096TMV3_MAIZE Splicing factor 3B subunit 1
C0HEL3|21698	0.666911	5.05e-06	0.000322798	C0HEL3	[R].NVSADNPQTQK.[C]	1xTMT6plex [K11];1xTMT6plex [N-Term];1xPhospho [S3(100)]	C0HEL3	C0HEL3 [251-261]	C0HEL3 1xPhospho [S253(100)]	C0HEL3_MAIZE Putative ADP-ribosylation factor GTPase-activating protein AGD14
C4J4W6|15515	0.666269	0.000716892	0.00696377	C4J4W6	[R].SSFSELLGAVVLPPPSGVK.[R]	1xTMT6plex [K19];1xTMT6plex [N-Term];1xPhospho [S1(100)]	C4J4W6	C4J4W6 [221-239]	C4J4W6 1xPhospho [S221(100)]	C4J4W6_MAIZE Os05g0597150-like protein
C0P4E8|10071	0.666008	0.00056187	0.00596638	C0P4E8	[R].RRPSQHRPSGGGSGDLASSAK.[L]	1xTMT6plex [K21];1xTMT6plex [N-Term];2xPhospho [S4(99.4); S]	C0P4E8	C0P4E8 [13-33]	C0P4E8 2xPhospho [S16(99.7); S]	C0P4E8_MAIZE Nodulin-related protein 1
B7ZYB1|4020	0.665663	0.000372516	0.00458827	B7ZYB1	[R].NGGSSTDSPDRGSIGTK.[E]	1xTMT6plex [K17];1xTMT6plex [N-Term];2xPhospho [S8(99.4); S13(100)]	B7ZYB1	B7ZYB1 [506-522]	B7ZYB1 2xPhospho [S513(99.4); S518(100)]	B7ZYB1_MAIZE Proline-rich family protein
P52855; B4FUB4|18686	0.66559	0.000739347	0.00710414	P52855	[K].VESYWPALFAK.[L]	1xTMT6plex [K11];1xTMT6plex [N-Term];1xPhospho [S3(100)]	P52855; B4FUB4	P52855 [38-48]; B4FUB4 [38-48]	P52855 1xPhospho [S40(100)]; B4FUB4 1xPhospho [S40(100)]	RLA1_MAIZE 60S acidic ribosomal protein P1
C0P3S0|5662	0.665301	0.00093465	0.00832408	C0P3S0	[K].GSRPSTPTSR.[T]	1xTMT6plex [N-Term];1xPhospho [S5(99.3)]	C0P3S0	C0P3S0 [212-221]	C0P3S0 1xPhospho [S216(99.5)]	C0P3S0_MAIZE Uncharacterized protein
A0A1D6ED14|19521	0.664619	0.000174883	0.00277514	A0A1D6ED14	[R].TAAGSASPMQPNNQSKPK.[H]	1xOxidation [M9];2xTMT6plex [K16; K18];1xTMT6plex [N-Term];1xPhospho [S7(100)]	A0A1D6ED14	A0A1D6ED14 [168-185]	A0A1D6ED14 1xPhospho [S174(100)]	A0A1D6ED14_MAIZE RPM1-interacting protein 4
C4JBJ3|21674	0.66445	0.000313014	0.00407902	C4JBJ3	[K].KKPAAAPSDAGKR.[G]	3xTMT6plex [K1; K2; K12];1xTMT6plex [N-Term];1xPhospho [S8(100)]	C4JBJ3	C4JBJ3 [164-176]	C4JBJ3 1xPhospho [S171(100)]	C4JBJ3_MAIZE Calmodulin-7
B4F9U2; A0A1D6FVD8|20694	0.663664	4.75e-05	0.00119482	B4F9U2	[R].LKSLVEGNSVK.[R]	2xTMT6plex [K2; K11];1xTMT6plex [N-Term];1xPhospho [S3(100)]	B4F9U2; A0A1D6FVD8	B4F9U2 [136-146]; A0A1D6FVD8 [145-155]	B4F9U2 1xPhospho [S138(100)]; A0A1D6FVD8 1xPhospho [S147(100)]	B4F9U2_MAIZE IQ-domain 3
C0PCK9|17793	0.6636	0.000285028	0.00383661	C0PCK9	[R].RASANIPITQIPAISK.[E]	1xTMT6plex [K16];1xTMT6plex [N-Term];1xPhospho [S3(100)]	C0PCK9	C0PCK9 [70-85]	C0PCK9 1xPhospho [S72(100)]	C0PCK9_MAIZE Putative receptor-like protein kinase
A0A1D6J8M9; A0A1D6J8N0|12849	0.663498	0.000196069	0.00300736	A0A1D6J8M9	[K].RDPLVASTPPAEVAR.[N]	1xTMT6plex [N-Term];1xPhospho [S/T]	A0A1D6J8M9; A0A1D6J8N0	A0A1D6J8M9 [266-280]; A0A1D6J8N0 [110-124]	NA	A0A1D6J8M9_MAIZE Eukaryotic translation initiation factor 4B
B4FFI9|18440	0.663386	0.00079102	0.00743513	B4FFI9	[R].GPSASPGSSSPPR.[G]	1xTMT6plex [N-Term];2xPhospho [S5(100); S]	B4FFI9	B4FFI9 [25-37]	B4FFI9 2xPhospho [S29(100); S]	B4FFI9_MAIZE BSD domain-containing protein
C0PCK9|7938	0.663103	0.000713201	0.00694972	C0PCK9	[R].ASANIPITQIPAISK.[E]	1xTMT6plex [K15];1xTMT6plex [N-Term];1xPhospho [S2(100)]	C0PCK9	C0PCK9 [71-85]	C0PCK9 1xPhospho [S72(100)]	C0PCK9_MAIZE Putative receptor-like protein kinase
B4FWJ9|22941	0.66307	3.78e-06	0.00027071	B4FWJ9	[R].AHSETFIR.[L]	1xTMT6plex [N-Term];1xPhospho [S3(100)]	B4FWJ9	B4FWJ9 [29-36]	B4FWJ9 1xPhospho [S31(100)]	B4FWJ9_MAIZE BZIP transcription factor
A0A1D6N2E5|11213	0.662734	2.18e-05	0.000715921	A0A1D6N2E5	[R].SSSAGRPAVASRPTTTVVPPIK.[T]	1xTMT6plex [K22];1xTMT6plex [N-Term];1xPhospho [S/T]	A0A1D6N2E5	A0A1D6N2E5 [137-158]	NA	A0A1D6N2E5_MAIZE Retrovirus-related Pol polyprotein LINE-1
A0A1D6NG08|19447	0.662266	0.000171289	0.00273886	A0A1D6NG08	[R].SISITPEIGDDIVR.[A]	1xTMT6plex [N-Term];1xPhospho [S3(100)]	A0A1D6NG08	A0A1D6NG08 [402-415]	A0A1D6NG08 1xPhospho [S404(100)]	A0A1D6NG08_MAIZE ATP binding protein
A0A1D6HAM1|13864	0.662194	1.42e-05	0.000571297	A0A1D6HAM1	[R].VTASPPQPPPPEQPKPSLDAILPGFGFR.[G]	1xTMT6plex [K15];1xTMT6plex [N-Term];1xPhospho [S4(100)]	A0A1D6HAM1	A0A1D6HAM1 [151-178]	A0A1D6HAM1 1xPhospho [S154(100)]	A0A1D6HAM1_MAIZE Tubulin-folding cofactor C
A0A1D6IAN8|3166	0.66219	0.000434985	0.00502254	A0A1D6IAN8	[R].NVNSNSDNGSIR.[S]	1xTMT6plex [N-Term];1xPhospho [S6(100)]	A0A1D6IAN8	A0A1D6IAN8 [328-339]	A0A1D6IAN8 1xPhospho [S333(100)]	A0A1D6IAN8_MAIZE Octicosapeptide/Phox/Bem1p (PB1) domain-containing protein / tetratricopeptide repeat (TPR)-containing protein
C0P7N5|17986	0.661899	3.55e-05	0.000985887	C0P7N5	[R].TSAPSGDSYYRPVDNLVPEGYADR.[I]	1xTMT6plex [N-Term];1xPhospho [S2(100)]	C0P7N5	C0P7N5 [474-497]	C0P7N5 1xPhospho [S475(100)]	C0P7N5_MAIZE DCD (Development and Cell Death) domain protein
B4FBB6|20268	0.660842	6.22e-05	0.0014047	B4FBB6	[R].KSSFSPSYPK.[A]	2xTMT6plex [K1; K10];1xTMT6plex [N-Term];1xPhospho [S3(100)]	B4FBB6	B4FBB6 [103-112]	B4FBB6 1xPhospho [S105(100)]	B4FBB6_MAIZE Protein WVD2-like 5
A0A1D6QKY7|15883	0.660774	0.000540445	0.00581845	A0A1D6QKY7	[R].LNAVSMK.[Y]	1xTMT6plex [K7];1xTMT6plex [N-Term];1xPhospho [S5(100)]	A0A1D6QKY7	A0A1D6QKY7 [214-220]	A0A1D6QKY7 1xPhospho [S218(100)]	A0A1D6QKY7_MAIZE E3 ubiquitin-protein ligase RHF2A
A0A1D6KIQ5|20638	0.66072	0.000210772	0.00314361	A0A1D6KIQ5	[R].DSLEHGGGLAHQFSLPK.[T]	1xTMT6plex [K17];1xTMT6plex [N-Term];1xPhospho [S14(100)]	A0A1D6KIQ5	A0A1D6KIQ5 [258-274]	A0A1D6KIQ5 1xPhospho [S271(100)]	A0A1D6KIQ5_MAIZE Transcription factor bHLH130
B4FA62; B4FU83|18524	0.660095	0.000672274	0.00667652	B4FA62	[R].SAASTPPASPLGTTPPISPFAGAGGR.[F]	1xTMT6plex [N-Term];2xPhospho [S4(100); T5(100)]	B4FA62; B4FU83	B4FA62 [80-105]; B4FU83 [80-105]	B4FA62 2xPhospho [S83(100); T84(100)]; B4FU83 2xPhospho [S83(100); T84(100)]	B4FA62_MAIZE Auxin-repressed protein
A0A1D6GD62|18003	0.659372	0.000200963	0.00304631	A0A1D6GD62	[R].EPKPSPPPIR.[R]	1xTMT6plex [K3];1xTMT6plex [N-Term];1xPhospho [S5(100)]	A0A1D6GD62	A0A1D6GD62 [115-124]	A0A1D6GD62 1xPhospho [S119(100)]	A0A1D6GD62_MAIZE Transducin family protein / WD-40 repeat family protein
A0A1D6FAL8|17241	0.659369	4.87e-05	0.00120686	A0A1D6FAL8	[R].RESLAEEPAVK.[R]	1xTMT6plex [K11];1xTMT6plex [N-Term];1xPhospho [S3(100)]	A0A1D6FAL8	A0A1D6FAL8 [299-309]	A0A1D6FAL8 1xPhospho [S301(100)]	A0A1D6FAL8_MAIZE Squamosa promoter-binding protein-like (SBP domain) transcription factor family protein
A0A1D6F6R9|22450	0.659013	0.000332408	0.00427078	A0A1D6F6R9	[R].HKPANSATAASADGSVSCESPR.[S]	1xCarbamidomethyl [C18];1xTMT6plex [K2];1xTMT6plex [N-Term];1xPhospho [S20(100)]	A0A1D6F6R9	A0A1D6F6R9 [319-340]	A0A1D6F6R9 1xPhospho [S338(100)]	A0A1D6F6R9_MAIZE Lymphoid organ expressed yellow head virus receptor protein
K7TX82|15787	0.65895	3.01e-05	0.000887627	K7TX82	[R].SGSMDGDTSPFEGESALSSGLPDYAK.[K]	1xTMT6plex [K26];1xTMT6plex [N-Term];1xPhospho [S3(99.6)]	K7TX82	K7TX82 [190-215]	K7TX82 1xPhospho [S192(99.6)]	K7TX82_MAIZE Transcription factor VIP1
A0A1D6G325|22641	0.658854	2.57e-05	0.000795086	A0A1D6G325	[R].ATDASPGAFR.[R]	1xTMT6plex [N-Term];1xPhospho [S5(100)]	A0A1D6G325	A0A1D6G325 [275-284]	A0A1D6G325 1xPhospho [S279(100)]	A0A1D6G325_MAIZE Putative casein kinase family protein
B7ZYW4|15455	0.658543	7.04e-05	0.0015213	B7ZYW4	[K].SVGGQPVVFDSVK.[G]	1xTMT6plex [K13];1xTMT6plex [N-Term];1xPhospho [S1(100)]	B7ZYW4	B7ZYW4 [77-89]	B7ZYW4 1xPhospho [S77(100)]	B7ZYW4_MAIZE Glutamate-1-semialdehyde 2,1-aminomutase
C0P7D1|17229	0.658496	6.55e-06	0.000363165	C0P7D1	[R].IAAETPEMSSTPK.[A]	1xTMT6plex [K13];1xTMT6plex [N-Term];1xPhospho [T11(100)]	C0P7D1	C0P7D1 [454-466]	C0P7D1 1xPhospho [T464(100)]	C0P7D1_MAIZE Plant intracellular Ras-group-related LRR protein 3
B6T3V7|10231	0.65848	0.000245049	0.00348262	B6T3V7	[R].SDKWDDNWGDDWDDEEAPVTPSKPLPNPSSK.[G]	3xTMT6plex [K3; K23; K31];1xTMT6plex [N-Term];1xPhospho [T20(100)]	B6T3V7	B6T3V7 [286-316]	B6T3V7 1xPhospho [T305(100)]	B6T3V7_MAIZE Uncharacterized protein
K7USI8|13024	0.658404	0.00113523	0.0094705	K7USI8	[R].MAPGSTSSR.[R]	1xTMT6plex [N-Term];1xPhospho [S7(99.1)]	K7USI8	K7USI8 [78-86]	K7USI8 1xPhospho [S84(99.1)]	K7USI8_MAIZE Polyneuridine-aldehyde esterase
B6TQX4|9315	0.658362	0.000379982	0.00463742	B6TQX4	[R].AQSMPSTPTTPVTPSSSSSSTTPR.[G]	1xTMT6plex [N-Term];2xPhospho [S3(100); T13(100)]	B6TQX4	B6TQX4 [45-68]	B6TQX4 2xPhospho [S47(98.9); T57(100)]	B6TQX4_MAIZE Auxin-repressed 12.5 kDa protein
A0A1D6E8D6|22799	0.657919	4.2e-05	0.00109397	A0A1D6E8D6	[R].GSFGGSR.[N]	1xTMT6plex [N-Term];1xPhospho [S6(100)]	A0A1D6E8D6	A0A1D6E8D6 [544-550]	A0A1D6E8D6 1xPhospho [S549(100)]	A0A1D6E8D6_MAIZE Eukaryotic translation initiation factor 4B2
A0A1D6PXQ1|10859	0.657792	0.000928552	0.00830887	A0A1D6PXQ1	[R].AGSYSDEDSQK.[K]	1xTMT6plex [K11];1xTMT6plex [N-Term];1xPhospho [S/Y]	A0A1D6PXQ1	A0A1D6PXQ1 [174-184]	NA	A0A1D6PXQ1_MAIZE RanBP2-type zinc finger protein
B8A3M0|8593	0.657329	3.49e-05	0.000980206	B8A3M0	[K].WNFDGSSTGQAPGDDSEVILCPR.[A]	1xCarbamidomethyl [C21];1xTMT6plex [N-Term];1xPhospho [S7(99.4)]	B8A3M0	B8A3M0 [53-75]	B8A3M0 1xPhospho [S59(99.4)]	B8A3M0_MAIZE Glutamine synthetase
B4FU83|20076	0.657047	5.47e-05	0.00130537	B4FU83	[K].ISDPAGDAAALVPPSPASGSEETPVK.[V]	1xTMT6plex [K26];1xTMT6plex [N-Term];1xPhospho [S/T]	B4FU83	B4FU83 [36-61]	NA	B4FU83_MAIZE Dormancy-associated protein homolog 3
A0A1D6IHB7|18117	0.657038	1.99e-05	0.000685707	A0A1D6IHB7	[R].KGGVSHPKSPMVVK.[A]	3xTMT6plex [K1; K8; K14];1xTMT6plex [N-Term];1xPhospho [S9(100)]	A0A1D6IHB7	A0A1D6IHB7 [133-146]	A0A1D6IHB7 1xPhospho [S141(100)]	A0A1D6IHB7_MAIZE Protein TIME FOR COFFEE
B7ZYN1|14853	0.656868	0.000264173	0.00368185	B7ZYN1	[R].SEGSSSSSFGR.[K]	1xTMT6plex [N-Term];1xPhospho [S8(98.4)]	B7ZYN1	B7ZYN1 [214-224]	B7ZYN1 1xPhospho [S221(99)]	B7ZYN1_MAIZE Uncharacterized protein
P31927|23299	0.656625	5.7e-05	0.0013329	P31927	[R].NFSDLTVWSDDNKEK.[K]	2xTMT6plex [K13; K15];1xTMT6plex [N-Term];1xPhospho [S3(100)]	P31927	P31927 [160-174]	P31927 1xPhospho [S162(100)]	SPSA_MAIZE Sucrose-phosphate synthase
A0A1D6E352|22836	0.656365	3.91e-06	0.000276218	A0A1D6E352	[R].EDSSFVVKSPK.[E]	2xTMT6plex [K8; K11];1xTMT6plex [N-Term];1xPhospho [S9(100)]	A0A1D6E352	A0A1D6E352 [824-834]	A0A1D6E352 1xPhospho [S832(100)]	A0A1D6E352_MAIZE Transducin/WD40 repeat-like superfamily protein
A0A1D6ESX0|10873	0.656211	9.92e-06	0.000465107	A0A1D6ESX0	[R].IVSQSAPLFPEK.[K]	1xTMT6plex [K12];1xTMT6plex [N-Term];1xPhospho [S5(99.8)]	A0A1D6ESX0	A0A1D6ESX0 [309-320]	A0A1D6ESX0 1xPhospho [S313(99.8)]	A0A1D6ESX0_MAIZE Hydroxyproline-rich glycoprotein family protein
A0A1D6N8L6|1197	0.655532	0.000480682	0.00539049	A0A1D6N8L6	[R].TPSSLPLSTPPPIAAIPSPK.[L]	1xTMT6plex [K20];1xTMT6plex [N-Term];1xPhospho [S/T]	A0A1D6N8L6	A0A1D6N8L6 [1824-1843]	NA	A0A1D6N8L6_MAIZE Protein MOR1
K7U3X9|9082	0.655428	1.87e-05	0.000669654	K7U3X9	[R].SLSMDSFMGK.[L]	1xOxidation [M8];1xTMT6plex [K10];1xTMT6plex [N-Term];1xPhospho [S3(100)]	K7U3X9	K7U3X9 [243-252]	K7U3X9 1xPhospho [S245(100)]	K7U3X9_MAIZE Putative bZIP transcription factor superfamily protein
B4F9U2; A0A1D6FVD8|21807	0.655204	7.38e-05	0.00156954	B4F9U2	[R].SVLSVQSERPR.[R]	1xTMT6plex [N-Term];1xPhospho [S4(100)]	B4F9U2; A0A1D6FVD8	B4F9U2 [361-371]; A0A1D6FVD8 [368-378]	B4F9U2 1xPhospho [S364(100)]; A0A1D6FVD8 1xPhospho [S371(100)]	B4F9U2_MAIZE IQ-domain 3
C0P3S0|15083	0.655119	2.73e-05	0.000828176	C0P3S0	[R].TTSSNSLNSGATTR.[R]	1xTMT6plex [N-Term];1xPhospho [T/S]	C0P3S0	C0P3S0 [169-182]	NA	C0P3S0_MAIZE Uncharacterized protein
A0A096TMV3|22203	0.655006	2.3e-05	0.000735	A0A096TMV3	[R].WDATPGR.[V]	1xTMT6plex [N-Term];1xPhospho [T4(100)]	A0A096TMV3	A0A096TMV3 [232-238]	A0A096TMV3 1xPhospho [T235(100)]	A0A096TMV3_MAIZE Splicing factor 3B subunit 1
B4FBH1|17323	0.65498	0.000343651	0.00435809	B4FBH1	[R].RPDSSYSPLR.[S]	1xTMT6plex [N-Term];1xPhospho [S5(99.6)]	B4FBH1	B4FBH1 [49-58]	B4FBH1 1xPhospho [S53(99.6)]	B4FBH1_MAIZE Multiple organellar RNA editing factor 2 chloroplastic
B6TN44|9958	0.65428	1.25e-05	0.000529417	B6TN44	[K].NLEVLHSAKLSR.[N]	1xTMT6plex [K9];1xTMT6plex [N-Term];1xPhospho [S7(99.7)]	B6TN44	B6TN44 [83-94]	B6TN44 1xPhospho [S89(99.7)]	B6TN44_MAIZE 26S proteasome non-ATPase regulatory subunit 9
A0A1D6LIR7|20082	0.654139	1.44e-05	0.000575242	A0A1D6LIR7	[K].DQNPSFK.[D]	1xTMT6plex [K7];1xTMT6plex [N-Term];1xPhospho [S5(100)]	A0A1D6LIR7	A0A1D6LIR7 [455-461]	A0A1D6LIR7 1xPhospho [S459(100)]	A0A1D6LIR7_MAIZE Uncharacterized protein
C0PJF1|398	0.653552	0.000101621	0.00193844	C0PJF1	[K].LIITLPIVAALSHSPTPSPSPPPPPPQQQPR.[R]	1xTMT6plex [N-Term];1xPhospho [T16(97.8)]	C0PJF1	C0PJF1 [93-123]	C0PJF1 1xPhospho [T108(97.8)]	C0PJF1_MAIZE HSP20-like chaperones superfamily protein
A0A1D6Q8A0|23405	0.653482	2.57e-06	0.00023161	A0A1D6Q8A0	[R].SVNAVVEDAK.[M]	1xTMT6plex [K10];1xTMT6plex [N-Term];1xPhospho [S1(100)]	A0A1D6Q8A0	A0A1D6Q8A0 [934-943]	A0A1D6Q8A0 1xPhospho [S934(100)]	A0A1D6Q8A0_MAIZE Protein CROWDED NUCLEI 1
A0A1D6JL63|7228	0.653312	2.24e-05	0.000723452	A0A1D6JL63	[R].KLQEGPSLRK.[S]	2xTMT6plex [K1; K10];1xTMT6plex [N-Term];1xPhospho [S7(100)]	A0A1D6JL63	A0A1D6JL63 [607-616]	A0A1D6JL63 1xPhospho [S613(100)]	A0A1D6JL63_MAIZE Protein kinase superfamily protein
A0A1D6E918|3462	0.652902	0.000160378	0.00262828	A0A1D6E918	[K].QTSFPASIGNR.[W]	1xTMT6plex [N-Term];1xPhospho [T/S]	A0A1D6E918	A0A1D6E918 [249-259]	NA	A0A1D6E918_MAIZE RING/U-box superfamily protein
A0A1D6GIY0; A0A1D6L2B9|11340	0.652826	0.000258468	0.00362848	A0A1D6GIY0	[K].VIDLGSSCFETDHLCSYVQSR.[S]	2xCarbamidomethyl [C8; C15];1xTMT6plex [N-Term];1xPhospho [S16(99.7)]	A0A1D6GIY0; A0A1D6L2B9	A0A1D6GIY0 [935-955]; A0A1D6L2B9 [994-1014]	A0A1D6GIY0 1xPhospho [S950(99.7)]; A0A1D6L2B9 1xPhospho [S1009(99.7)]	A0A1D6GIY0_MAIZE Protein kinase superfamily protein
K7ULI1|9887	0.652414	1.28e-05	0.00053562	K7ULI1	[K].VKENDGDSQVDLESNRGDAGVDSNGLLPTK.[Q]	2xTMT6plex [K2; K30];1xTMT6plex [N-Term];1xPhospho [S14(100)]	K7ULI1	K7ULI1 [699-728]	K7ULI1 1xPhospho [S712(100)]	K7ULI1_MAIZE Putative WEB family protein chloroplastic
B4FLK4|21898	0.65231	2.11e-05	0.000707841	B4FLK4	[R].DPAVGSSPAVSNNK.[A]	1xTMT6plex [K14];1xTMT6plex [N-Term];1xPhospho [S7(99.6)]	B4FLK4	B4FLK4 [278-291]	B4FLK4 1xPhospho [S284(100)]	B4FLK4_MAIZE Protein SUPPRESSOR OF FRI 4
A0A1D6K8B6|7497	0.652253	7.77e-05	0.00161829	A0A1D6K8B6	[K].SHNVGASSVPGK.[D]	1xTMT6plex [K12];1xTMT6plex [N-Term];1xPhospho [S1(100)]	A0A1D6K8B6	A0A1D6K8B6 [1922-1933]	A0A1D6K8B6 1xPhospho [S1922(100)]	A0A1D6K8B6_MAIZE G2484-1 protein
A0A1D6IJT4|20481	0.652191	4.9e-05	0.00121296	A0A1D6IJT4	[R].VFVEQKSPYHKEQESK.[V]	3xTMT6plex [K6; K11; K16];1xTMT6plex [N-Term];1xPhospho [S7(100)]	A0A1D6IJT4	A0A1D6IJT4 [745-760]	A0A1D6IJT4 1xPhospho [S751(100)]	A0A1D6IJT4_MAIZE Putative paramyosin
B4FBB6|11136	0.651416	3.31e-06	0.000260136	B4FBB6	[K].DIEEESNESVKPQR.[V]	1xTMT6plex [K11];1xTMT6plex [N-Term];1xPhospho [S6(100)]	B4FBB6	B4FBB6 [176-189]	B4FBB6 1xPhospho [S181(100)]	B4FBB6_MAIZE Protein WVD2-like 5
B4FA62; B4FU83|19587	0.650994	6.37e-05	0.00142564	B4FA62	[R].KSSSDAYER.[A]	1xTMT6plex [K1];1xTMT6plex [N-Term];1xPhospho [S/Y]	B4FA62; B4FU83	B4FA62 [109-117]; B4FU83 [109-117]	NA	B4FA62_MAIZE Auxin-repressed protein
A0A1D6F9Y7|16236	0.650979	6.05e-05	0.00137973	A0A1D6F9Y7	[R].LQSVSTK.[Y]	1xTMT6plex [K7];1xTMT6plex [N-Term];1xPhospho [S5(99.7)]	A0A1D6F9Y7	A0A1D6F9Y7 [277-283]	A0A1D6F9Y7 1xPhospho [S281(99.7)]	A0A1D6F9Y7_MAIZE E3 ubiquitin-protein ligase RHF2A
A0A1D6LGW9|22296	0.65089	0.000275473	0.00376043	A0A1D6LGW9	[R].TGSLGPEYGSSIGGK.[L]	1xTMT6plex [K15];1xTMT6plex [N-Term];1xPhospho [S3(100)]	A0A1D6LGW9	A0A1D6LGW9 [613-627]	A0A1D6LGW9 1xPhospho [S615(100)]	A0A1D6LGW9_MAIZE Interactor of constitutive active ROPs 3
A0A1D6J8M9; A0A1D6E8D6; A0A1D6J8N0|19422	0.650788	5.6e-06	0.000336081	A0A1D6J8M9	[R].FGGPSPLGR.[A]	1xTMT6plex [N-Term];1xPhospho [S5(100)]	A0A1D6J8M9; A0A1D6E8D6; A0A1D6J8N0	A0A1D6J8M9 [186-194]; A0A1D6E8D6 [187-195]; A0A1D6J8N0 [30-38]	A0A1D6J8M9 1xPhospho [S190(100)]; A0A1D6E8D6 1xPhospho [S191(100)]; A0A1D6J8N0 1xPhospho [S34(100)]	A0A1D6J8M9_MAIZE Eukaryotic translation initiation factor 4B
C0P8K4|3651	0.650756	0.000147152	0.00246722	C0P8K4	[K].LVMPSNSAGK.[L]	1xOxidation [M3];1xTMT6plex [K10];1xTMT6plex [N-Term];1xPhospho [S7(100)]	C0P8K4	C0P8K4 [252-261]	C0P8K4 1xPhospho [S258(100)]	C0P8K4_MAIZE Translation initiation factor IF-2
A0A1D6KF52|14012	0.65066	4.91e-05	0.00121296	A0A1D6KF52	[K].GIGTGSPLK.[H]	1xTMT6plex [K9];1xTMT6plex [N-Term];1xPhospho [S6(100)]	A0A1D6KF52	A0A1D6KF52 [339-347]	A0A1D6KF52 1xPhospho [S344(100)]	A0A1D6KF52_MAIZE Protein kinase superfamily protein with octicosapeptide/Phox/Bem1p domain
A0A1D6NQK6|18612	0.650374	3.41e-05	0.000969779	A0A1D6NQK6	[R].STAVSSSSER.[W]	1xTMT6plex [N-Term];1xPhospho [S6(100)]	A0A1D6NQK6	A0A1D6NQK6 [65-74]	A0A1D6NQK6 1xPhospho [S70(100)]	A0A1D6NQK6_MAIZE SMAD/FHA domain-containing protein
A0A1D6EZ75|20311	0.650259	3.7e-05	0.00101249	A0A1D6EZ75	[R].LGEAEDEETNPLAIVPDSNPIPSPR.[R]	1xTMT6plex [N-Term];1xPhospho [S23(100)]	A0A1D6EZ75	A0A1D6EZ75 [97-121]	A0A1D6EZ75 1xPhospho [S119(100)]	A0A1D6EZ75_MAIZE Remorin family protein
A0A1D6IE73|22898	0.650113	3.46e-05	0.000976499	A0A1D6IE73	[R].VPLSPGAR.[D]	1xTMT6plex [N-Term];1xPhospho [S4(100)]	A0A1D6IE73	A0A1D6IE73 [532-539]	A0A1D6IE73 1xPhospho [S535(100)]	A0A1D6IE73_MAIZE Eukaryotic translation initiation factor-related
A0A1D6G2Y6|22846	0.649993	7.87e-06	0.000411036	A0A1D6G2Y6	[R].TSSGKDYDSGLYER.[N]	1xTMT6plex [K5];1xTMT6plex [N-Term];1xPhospho [S3(99.5)]	A0A1D6G2Y6	A0A1D6G2Y6 [961-974]	A0A1D6G2Y6 1xPhospho [S963(100)]	A0A1D6G2Y6_MAIZE Regulator of Vps4 activity in the MVB pathway protein
A0A1D6L3D6|12628	0.649692	2.67e-06	0.000231691	A0A1D6L3D6	[K].ASAIAPTILETGKSFTAK.[G]	2xTMT6plex [K13; K18];1xTMT6plex [N-Term];1xPhospho [T11(99.6)]	A0A1D6L3D6	A0A1D6L3D6 [154-171]	A0A1D6L3D6 1xPhospho [T164(99.5)]	A0A1D6L3D6_MAIZE Uncharacterized protein
B7ZYH4; A0A1D6EZ54|7535	0.649343	1.29e-05	0.000537895	B7ZYH4	[R].ASSSIDMTAAAAALGLLPGSPTR.[H]	1xTMT6plex [N-Term];1xPhospho [S20(99.6)]	B7ZYH4; A0A1D6EZ54	B7ZYH4 [356-378]; A0A1D6EZ54 [355-377]	B7ZYH4 1xPhospho [S375(99.7)]; A0A1D6EZ54 1xPhospho [S374(99.7)]	B7ZYH4_MAIZE C3H transcription factor
A0A1D6ECY9|21845	0.649187	0.00101289	0.0087854	A0A1D6ECY9	[R].SGPSLVK.[K]	1xTMT6plex [K7];1xTMT6plex [N-Term];1xPhospho [S4(100)]	A0A1D6ECY9	A0A1D6ECY9 [92-98]	A0A1D6ECY9 1xPhospho [S95(100)]	A0A1D6ECY9_MAIZE Uncharacterized protein
A0A1D6FVD8|15387	0.649051	2.2e-05	0.000718646	A0A1D6FVD8	[R].NGADKESNIDRGSVK.[S]	2xTMT6plex [K5; K15];1xTMT6plex [N-Term];1xPhospho [S13(100)]	A0A1D6FVD8	A0A1D6FVD8 [281-295]	A0A1D6FVD8 1xPhospho [S293(100)]	A0A1D6FVD8_MAIZE IQ-domain 3
A0A1D6MJP2; A0A1D6FF82|16878	0.648778	1.18e-05	0.000509148	A0A1D6MJP2	[K].KMASMKK.[K]	3xTMT6plex [K1; K6; K7];1xTMT6plex [N-Term];1xPhospho [S4(100)]	A0A1D6MJP2; A0A1D6FF82	A0A1D6MJP2 [269-275]; A0A1D6FF82 [319-325]	A0A1D6MJP2 1xPhospho [S272(100)]; A0A1D6FF82 1xPhospho [S322(100)]	A0A1D6MJP2_MAIZE Uncharacterized protein
A0A1D6QQW5|16820	0.647884	8.04e-06	0.000413935	A0A1D6QQW5	[R].YFEVGDNRSGK.[I]	1xTMT6plex [K11];1xTMT6plex [N-Term];1xPhospho [S9(100)]	A0A1D6QQW5	A0A1D6QQW5 [199-209]	A0A1D6QQW5 1xPhospho [S207(100)]	A0A1D6QQW5_MAIZE Putative ARF GTPase-activating domain family protein isoform 1
A0A1D6IE73|8297	0.647508	9.61e-05	0.00186212	A0A1D6IE73	[R].KEASPASSPVGPAPASAGGQIWSATR.[I]	1xTMT6plex [K1];1xTMT6plex [N-Term];2xPhospho [S4(100); S/T]	A0A1D6IE73	A0A1D6IE73 [128-153]	A0A1D6IE73 2xPhospho [S131(100); S/T]	A0A1D6IE73_MAIZE Eukaryotic translation initiation factor-related
C0PD86|19813	0.647483	1.59e-05	0.000604672	C0PD86	[R].SLSTLTR.[A]	1xTMT6plex [N-Term];1xPhospho [S3(99.6)]	C0PD86	C0PD86 [459-465]	C0PD86 1xPhospho [S461(100)]	C0PD86_MAIZE Serine/threonine-protein phosphatase 2A 55 kDa regulatory subunit B
A0A1D6MB54|21444	0.647208	0.000156645	0.00258112	A0A1D6MB54	[K].VTSSTVETSK.[V]	1xTMT6plex [K10];1xTMT6plex [N-Term];1xPhospho [S3(99.4)]	A0A1D6MB54	A0A1D6MB54 [343-352]	A0A1D6MB54 1xPhospho [S345(99.8)]	A0A1D6MB54_MAIZE Calmodulin binding protein isoform 1
P31927|23048	0.646671	2.64e-05	0.000809958	P31927	[R].NFSDLTVWSDDNK.[E]	1xTMT6plex [K13];1xTMT6plex [N-Term];1xPhospho [S3(100)]	P31927	P31927 [160-172]	P31927 1xPhospho [S162(100)]	SPSA_MAIZE Sucrose-phosphate synthase
C0P4D9|16053	0.646517	1e-05	0.00046732	C0P4D9	[K].DIQSEYTEVVSHVDEGSIEK.[T]	1xTMT6plex [K20];1xTMT6plex [N-Term];1xPhospho [S11(100)]	C0P4D9	C0P4D9 [321-340]	C0P4D9 1xPhospho [S331(100)]	C0P4D9_MAIZE GBF-interacting protein 1
K7TT82|22090	0.646166	0.00012078	0.00220997	K7TT82	[R].SSTDNFSK.[E]	1xTMT6plex [K8];1xTMT6plex [N-Term];1xPhospho [S2(99.7)]	K7TT82	K7TT82 [770-777]	K7TT82 1xPhospho [S771(99.7)]	K7TT82_MAIZE Orphans transcription factor
A0A1D6EZ75; B4FMW9|18817	0.645546	2e-05	0.00068571	A0A1D6EZ75	[R].DIHALSPPPSQPSSYR.[R]	1xTMT6plex [N-Term];1xPhospho [S6(100)]	A0A1D6EZ75; B4FMW9	A0A1D6EZ75 [39-54]; B4FMW9 [39-54]	A0A1D6EZ75 1xPhospho [S44(100)]; B4FMW9 1xPhospho [S44(100)]	A0A1D6EZ75_MAIZE Remorin family protein
A0A1D6KKX7|19463	0.644688	0.000474061	0.0053492	A0A1D6KKX7	[R].SQSDIPFGFAQLSPPLPPPAPVK.[R]	1xTMT6plex [K23];1xTMT6plex [N-Term];1xPhospho [S3(100)]	A0A1D6KKX7	A0A1D6KKX7 [133-155]	A0A1D6KKX7 1xPhospho [S135(100)]	A0A1D6KKX7_MAIZE DNA binding protein
A0A1D6I877|4006	0.644537	0.000166158	0.00267402	A0A1D6I877	[R].IESQSAPLFPGK.[K]	1xTMT6plex [K12];1xTMT6plex [N-Term];1xPhospho [S5(99.6)]	A0A1D6I877	A0A1D6I877 [205-216]	A0A1D6I877 1xPhospho [S209(99.6)]	A0A1D6I877_MAIZE Hydroxyproline-rich glycoprotein family protein
B4FS10|22601	0.644364	0.000428568	0.00496691	B4FS10	[K].VGAAPAAASR.[A]	1xTMT6plex [N-Term];1xPhospho [S9(100)]	B4FS10	B4FS10 [73-82]	B4FS10 1xPhospho [S81(100)]	B4FS10_MAIZE Uncharacterized protein
B4FFI9|9257	0.643684	0.000649456	0.00653877	B4FFI9	[R].GPSASPGSSSPPR.[G]	1xTMT6plex [N-Term];2xPhospho [S5(99.3); S10(99.3)]	B4FFI9	B4FFI9 [25-37]	B4FFI9 2xPhospho [S29(99.5); S34(99.5)]	B4FFI9_MAIZE BSD domain-containing protein
A0A1D6L6Z4|19503	0.643454	2.18e-05	0.000715921	A0A1D6L6Z4	[R].SQSLHVGGR.[Q]	1xTMT6plex [N-Term];1xPhospho [S3(100)]	A0A1D6L6Z4	A0A1D6L6Z4 [329-337]	A0A1D6L6Z4 1xPhospho [S331(100)]	A0A1D6L6Z4_MAIZE Nuclear pore complex protein NUP1
A0A1D6EZ54|5505	0.642537	0.000223664	0.00328076	A0A1D6EZ54	[R].NLNVSWGNIGTPK.[S]	1xTMT6plex [K13];1xTMT6plex [N-Term];1xPhospho [T11(100)]	A0A1D6EZ54	A0A1D6EZ54 [571-583]	A0A1D6EZ54 1xPhospho [T581(100)]	A0A1D6EZ54_MAIZE Zinc finger CCCH domain-containing protein 56
A0A1D6E8F4|21574	0.642379	0.000446188	0.00511739	A0A1D6E8F4	[R].SPLQSSSTLEMLENK.[L]	1xTMT6plex [K15];1xTMT6plex [N-Term];1xPhospho [S1(100)]	A0A1D6E8F4	A0A1D6E8F4 [32-46]	A0A1D6E8F4 1xPhospho [S32(100)]	A0A1D6E8F4_MAIZE Transglutaminase21
B6T927|18471	0.642132	1.44e-05	0.000575242	B6T927	[R].LLLRPPSASFR.[V]	1xTMT6plex [N-Term];1xPhospho [S7(100)]	B6T927	B6T927 [24-34]	B6T927 1xPhospho [S30(100)]	B6T927_MAIZE NAD(P)H-quinone oxidoreductase subunit S chloroplastic
A0A1D6KE76|8805	0.642129	0.000916421	0.00823851	A0A1D6KE76	[K].KLSVLEAFAPAMQSR.[T]	1xTMT6plex [K1];1xTMT6plex [N-Term];1xPhospho [S3(100)]	A0A1D6KE76	A0A1D6KE76 [1030-1044]	A0A1D6KE76 1xPhospho [S1032(100)]	A0A1D6KE76_MAIZE Asparagine synthase family protein
A0A1D6EXV3; A0A1D6IEV2|3352	0.64163	0.00116426	0.00960723	A0A1D6EXV3	[R].SSSFGGHR.[G]	1xTMT6plex [N-Term];1xPhospho [S3(99.6)]	A0A1D6EXV3; A0A1D6IEV2	A0A1D6EXV3 [18-25]; A0A1D6IEV2 [18-25]	A0A1D6EXV3 1xPhospho [S20(99.6)]; A0A1D6IEV2 1xPhospho [S20(99.6)]	A0A1D6EXV3_MAIZE Eukaryotic translation initiation factor 4G
Q0MWY1|20153	0.641545	4.3e-06	0.000287113	Q0MWY1	[R].TGATPRPSNYEDDASKPK.[Y]	2xTMT6plex [K16; K18];1xTMT6plex [N-Term];1xPhospho [T4(99.3)]	Q0MWY1	Q0MWY1 [281-298]	Q0MWY1 1xPhospho [T284(100)]	Q0MWY1_MAIZE Auxin efflux carrier component
A0A1D6EKY6|16952	0.640952	0.000139474	0.00239672	A0A1D6EKY6	[R].ATADSPYGVYSEQIAAIAAAAPLPAK.[A]	1xTMT6plex [K26];1xTMT6plex [N-Term];1xPhospho [S5(100)]	A0A1D6EKY6	A0A1D6EKY6 [10-35]	A0A1D6EKY6 1xPhospho [S14(100)]	A0A1D6EKY6_MAIZE THO complex subunit 4B
B4FL49|5162	0.64077	0.000659242	0.00659986	B4FL49	[K].LQDLLPSIINQLGPDNLDNLR.[R]	1xTMT6plex [N-Term];1xPhospho [S7(100)]	B4FL49	B4FL49 [93-113]	B4FL49 1xPhospho [S99(100)]	B4FL49_MAIZE Nascent polypeptide-associated complex subunit beta
A0A1D6F2M9|22100	0.640137	4.24e-06	0.000284918	A0A1D6F2M9	[K].VPFFADDEESPATPKADAFFIPR.[E]	1xTMT6plex [K15];1xTMT6plex [N-Term];1xPhospho [T13(100)]	A0A1D6F2M9	A0A1D6F2M9 [553-575]	A0A1D6F2M9 1xPhospho [T565(100)]	A0A1D6F2M9_MAIZE Nuclear pore complex protein NUP98A
A0A1D6IEV2|22210	0.639741	0.000253082	0.00357712	A0A1D6IEV2	[R].TSASSQSAGPSQRPASQEGRPGSK.[S]	1xTMT6plex [K24];1xTMT6plex [N-Term];1xPhospho [S16(100)]	A0A1D6IEV2	A0A1D6IEV2 [1605-1628]	A0A1D6IEV2 1xPhospho [S1620(100)]	A0A1D6IEV2_MAIZE Eukaryotic translation initiation factor 4G
A0A1D6LGW9|2511	0.639608	0.000102552	0.00195116	A0A1D6LGW9	[K].TGGNETDSTGVTPTRTPTER.[S]	1xTMT6plex [N-Term];1xPhospho [T16(99.6)]	A0A1D6LGW9	A0A1D6LGW9 [83-102]	A0A1D6LGW9 1xPhospho [T98(99.6)]	A0A1D6LGW9_MAIZE Interactor of constitutive active ROPs 3
B4FBJ3|19174	0.639521	5.19e-06	0.000324172	B4FBJ3	[R].SLELLSLGSGK.[R]	1xTMT6plex [K11];1xTMT6plex [N-Term];1xPhospho [S9(100)]	B4FBJ3	B4FBJ3 [456-466]	B4FBJ3 1xPhospho [S464(100)]	B4FBJ3_MAIZE Casein kinase I
B6T420|20925	0.639391	1.04e-05	0.000478027	B6T420	[K].EIDSIGDDISSISSSIGGSAK.[W]	1xTMT6plex [K21];1xTMT6plex [N-Term];1xPhospho [S19(100)]	B6T420	B6T420 [20-40]	B6T420 1xPhospho [S38(100)]	B6T420_MAIZE Cp protein
A0A096TMV3|6253	0.639332	2.4e-05	0.000755341	A0A096TMV3	[K].LPGGVTPTPGKK.[Q]	2xTMT6plex [K11; K12];1xTMT6plex [N-Term];1xPhospho [T]	A0A096TMV3	A0A096TMV3 [288-299]	NA	A0A096TMV3_MAIZE Splicing factor 3B subunit 1
A0A1D6LZJ1|18199	0.639067	2.43e-05	0.000761736	A0A1D6LZJ1	[R].LTSGQQISGEIPDASPDR.[H]	1xTMT6plex [N-Term];1xPhospho [S8(100)]	A0A1D6LZJ1	A0A1D6LZJ1 [151-168]	A0A1D6LZJ1 1xPhospho [S158(100)]	A0A1D6LZJ1_MAIZE Cellulose synthase
B6TEZ2|12127	0.638715	7.55e-05	0.00158913	B6TEZ2	[R].ADGGVASTSNSPR.[S]	1xTMT6plex [N-Term];1xPhospho [S/T]	B6TEZ2	B6TEZ2 [72-84]	NA	B6TEZ2_MAIZE Uncharacterized protein
A0A1D6E1I1|22237	0.638565	4.52e-06	0.000297313	A0A1D6E1I1	[R].LATTPEK.[G]	1xTMT6plex [K7];1xTMT6plex [N-Term];1xPhospho [T4(100)]	A0A1D6E1I1	A0A1D6E1I1 [81-87]	A0A1D6E1I1 1xPhospho [T84(100)]	A0A1D6E1I1_MAIZE Putative WEB family protein chloroplastic
A0A1D6LWT4|10226	0.638536	6.01e-06	0.00035069	A0A1D6LWT4	[K].EAPTPDLSGDDEK.[A]	1xTMT6plex [K13];1xTMT6plex [N-Term];1xPhospho [T4(100)]	A0A1D6LWT4	A0A1D6LWT4 [3758-3770]	A0A1D6LWT4 1xPhospho [T3761(100)]	A0A1D6LWT4_MAIZE Chromatin structure-remodeling complex protein SYD
C4J9I2|21474	0.638117	0.000524195	0.00569194	C4J9I2	[R].AGSNAGSYEAPQGR.[K]	1xTMT6plex [N-Term];1xPhospho [S3(100)]	C4J9I2	C4J9I2 [483-496]	C4J9I2 1xPhospho [S485(100)]	C4J9I2_MAIZE Uncharacterized protein
A0A1D6EY17|21092	0.637365	4.28e-05	0.00110667	A0A1D6EY17	[R].ITHQFSLPK.[T]	1xTMT6plex [K9];1xTMT6plex [N-Term];1xPhospho [S6(100)]	A0A1D6EY17	A0A1D6EY17 [255-263]	A0A1D6EY17 1xPhospho [S260(100)]	A0A1D6EY17_MAIZE Transcription factor bHLH130
C4JC05|5749	0.637269	0.000234843	0.00337696	C4JC05	[R].RDSESYVR.[Y]	1xTMT6plex [N-Term];1xPhospho [S/Y]	C4JC05	C4JC05 [137-144]	NA	C4JC05_MAIZE Bifunctional protein FolD 1 mitochondrial
A0A1D6JML2; A0A1D6PJD2|22985	0.636892	3.14e-06	0.000251875	A0A1D6JML2	[R].SASGSPFK.[S]	1xTMT6plex [K8];1xTMT6plex [N-Term];1xPhospho [S5(100)]	A0A1D6JML2; A0A1D6PJD2	A0A1D6JML2 [839-846]; A0A1D6PJD2 [80-87]	A0A1D6JML2 1xPhospho [S843(100)]; A0A1D6PJD2 1xPhospho [S84(100)]	A0A1D6JML2_MAIZE Calcium-binding EF hand family protein
B6SPJ4|9788	0.636538	0.000427435	0.00496304	B6SPJ4	[K].DIAAGIQSSKSNNYK.[R]	2xTMT6plex [K10; K15];1xTMT6plex [N-Term];1xPhospho [S9(99.6)]	B6SPJ4	B6SPJ4 [47-61]	B6SPJ4 1xPhospho [S55(99.6)]	B6SPJ4_MAIZE Nitrilase-associated protein
C4JC43|14526	0.636426	6.6e-05	0.00145949	C4JC43	[R].VSDDFINPTAPSFSAPSRPTNEEPARPSVK.[R]	1xTMT6plex [K30];1xTMT6plex [N-Term];1xPhospho [S28(100)]	C4JC43	C4JC43 [418-447]	C4JC43 1xPhospho [S445(100)]	C4JC43_MAIZE Target of Myb protein 1
A0A1D6ED14|18982	0.635766	3.53e-05	0.000984536	A0A1D6ED14	[R].DLEPPRKSPLHPTVYK.[T]	2xTMT6plex [K7; K16];1xTMT6plex [N-Term];1xPhospho [S8(100)]	A0A1D6ED14	A0A1D6ED14 [95-110]	A0A1D6ED14 1xPhospho [S102(100)]	A0A1D6ED14_MAIZE RPM1-interacting protein 4
B4FS10|23249	0.635335	0.000123507	0.00223681	B4FS10	[K].AAGGDDSGSGGGFNLGGLGGLFAK.[K]	1xTMT6plex [K24];1xTMT6plex [N-Term];1xPhospho [S9(100)]	B4FS10	B4FS10 [91-114]	B4FS10 1xPhospho [S99(100)]	B4FS10_MAIZE Uncharacterized protein
A0A1D6EY17; A0A1D6IF18|19749	0.635316	0.0010397	0.00892689	A0A1D6EY17	[K].GQLSFSSR.[Q]	1xTMT6plex [N-Term];1xPhospho [S]	A0A1D6EY17; A0A1D6IF18	A0A1D6EY17 [178-185]; A0A1D6IF18 [186-193]	NA	A0A1D6EY17_MAIZE Transcription factor bHLH130
B7ZYN1|11439	0.635186	4.47e-05	0.0011441	B7ZYN1	[R].SEGSSSSSFGRK.[V]	1xTMT6plex [K12];1xTMT6plex [N-Term];1xPhospho [S]	B7ZYN1	B7ZYN1 [214-225]	NA	B7ZYN1_MAIZE Uncharacterized protein
K7U3X9|4611	0.635031	0.000147066	0.00246722	K7U3X9	[R].SLSMDSFMGK.[L]	2xOxidation [M4; M8];1xTMT6plex [K10];1xTMT6plex [N-Term];1xPhospho [S3(99.7)]	K7U3X9	K7U3X9 [243-252]	K7U3X9 1xPhospho [S245(99.7)]	K7U3X9_MAIZE Putative bZIP transcription factor superfamily protein
B4FA62; B4FU83|22552	0.634755	2.83e-06	0.000238736	B4FA62	[R].KSSSDAYER.[A]	1xTMT6plex [K1];1xTMT6plex [N-Term];1xPhospho [S3(99.4)]	B4FA62; B4FU83	B4FA62 [109-117]; B4FU83 [109-117]	B4FA62 1xPhospho [S111(99.7)]; B4FU83 1xPhospho [S111(99.7)]	B4FA62_MAIZE Auxin-repressed protein
A0A1D6I877|4036	0.634622	8.07e-05	0.00165477	A0A1D6I877	[R].ATSQIASGNPISGPLESK.[G]	1xTMT6plex [K18];1xTMT6plex [N-Term];1xPhospho [S12(100)]	A0A1D6I877	A0A1D6I877 [248-265]	A0A1D6I877 1xPhospho [S259(100)]	A0A1D6I877_MAIZE Hydroxyproline-rich glycoprotein family protein
B4FGM4|18824	0.63434	8.73e-05	0.00174754	B4FGM4	[K].AASSGTSLNTK.[R]	1xTMT6plex [K11];1xTMT6plex [N-Term];1xPhospho [S3(99.6)]	B4FGM4	B4FGM4 [55-65]	B4FGM4 1xPhospho [S57(99.7)]	B4FGM4_MAIZE Endothelial differentiation-related factor 1
K7UR93|23149	0.633317	7.86e-06	0.000411036	K7UR93	[K].LGSLSQATGESSR.[T]	1xTMT6plex [N-Term];1xPhospho [S3(100)]	K7UR93	K7UR93 [331-343]	K7UR93 1xPhospho [S333(100)]	K7UR93_MAIZE Ubiquitin family protein
A0A1D6IJT4|17766	0.633292	4.48e-05	0.0011441	A0A1D6IJT4	[K].SLFPLMGSVLSR.[K]	1xTMT6plex [N-Term];1xPhospho [S11(100)]	A0A1D6IJT4	A0A1D6IJT4 [783-794]	A0A1D6IJT4 1xPhospho [S793(100)]	A0A1D6IJT4_MAIZE Putative paramyosin
A0A1D6MX80; A0A1D6KD94|17423	0.632395	2.31e-05	0.000736247	A0A1D6MX80	[R].SQSVSPR.[R]	1xTMT6plex [N-Term];1xPhospho [S5(100)]	A0A1D6MX80; A0A1D6KD94	A0A1D6MX80 [39-45]; A0A1D6KD94 [39-45]	A0A1D6MX80 1xPhospho [S43(100)]; A0A1D6KD94 1xPhospho [S43(100)]	A0A1D6MX80_MAIZE PAS domain-containing protein tyrosine kinase family protein
A0A1D6L823|19570	0.631473	8.75e-05	0.00174829	A0A1D6L823	[K].LESSDSFSAPLHK.[V]	1xTMT6plex [K13];1xTMT6plex [N-Term];2xPhospho [S3(100); S6(100)]	A0A1D6L823	A0A1D6L823 [213-225]	A0A1D6L823 2xPhospho [S215(100); S218(100)]	A0A1D6L823_MAIZE Actin cross-linking protein
B4F9U2|6887	0.631279	3.88e-05	0.00104457	B4F9U2	[R].TATANGAETPEKGGSAGPVKK.[R]	3xTMT6plex [K12; K20; K21];1xTMT6plex [N-Term];1xPhospho [T9(98.1)]	B4F9U2	B4F9U2 [409-429]	B4F9U2 1xPhospho [T417(98.1)]	B4F9U2_MAIZE IQ-domain 3
A0A1D6MX80|8025	0.631064	9.65e-06	0.000457535	A0A1D6MX80	[R].GNAPHGPFSTDENSPGK.[S]	1xTMT6plex [K17];1xTMT6plex [N-Term];1xPhospho [S14(100)]	A0A1D6MX80	A0A1D6MX80 [331-347]	A0A1D6MX80 1xPhospho [S344(100)]	A0A1D6MX80_MAIZE PAS domain-containing protein tyrosine kinase family protein
K7UTA0|18310	0.630978	3.53e-05	0.000984536	K7UTA0	[K].VATPESPAPPAAAANYFK.[K]	1xTMT6plex [K18];1xTMT6plex [N-Term];1xPhospho [S6(100)]	K7UTA0	K7UTA0 [286-303]	K7UTA0 1xPhospho [S291(100)]	K7UTA0_MAIZE Trihelix transcription factor GTL2
C4J477|6465	0.630284	2.21e-05	0.000719382	C4J477	[R].TSSSSSSSSDDEEEEVIDENGEIVKR.[K]	1xTMT6plex [K25];1xTMT6plex [N-Term];1xPhospho [S9(99.4)]	C4J477	C4J477 [87-112]	C4J477 1xPhospho [S95(99.4)]	C4J477_MAIZE Dehydrin3
A0A1D6ICZ3|12164	0.630104	1.5e-05	0.000586992	A0A1D6ICZ3	[R].YTPSATNSSAVPPVAVPPKPTADTILGK.[Q]	2xTMT6plex [K19; K28];1xTMT6plex [N-Term];1xPhospho [T6(100)]	A0A1D6ICZ3	A0A1D6ICZ3 [47-74]	A0A1D6ICZ3 1xPhospho [T52(100)]	A0A1D6ICZ3_MAIZE Calcium dependent protein kinase8
A0A1D6GJU6; A0A1D6L184|19780	0.629611	3.75e-06	0.00027071	A0A1D6GJU6	[R].ISGSVEGEVDELCR.[S]	1xCarbamidomethyl [C13];1xTMT6plex [N-Term];1xPhospho [S4(100)]	A0A1D6GJU6; A0A1D6L184	A0A1D6GJU6 [112-125]; A0A1D6L184 [71-84]	A0A1D6GJU6 1xPhospho [S115(100)]; A0A1D6L184 1xPhospho [S74(100)]	A0A1D6GJU6_MAIZE Mitogen-activated protein kinase kinase kinase 1
A0A1D6N9H5|3133	0.628892	4.52e-05	0.00114962	A0A1D6N9H5	[R].HSGSGSGFR.[S]	1xTMT6plex [N-Term];1xPhospho [S6(99.5)]	A0A1D6N9H5	A0A1D6N9H5 [173-181]	A0A1D6N9H5 1xPhospho [S178(99.5)]	A0A1D6N9H5_MAIZE Metacaspase-6
A0A1D6KS02|17318	0.628253	3.3e-06	0.000260136	A0A1D6KS02	[R].EPSDAYPVDYFSK.[R]	1xTMT6plex [K13];1xTMT6plex [N-Term];1xPhospho [S3(100)]	A0A1D6KS02	A0A1D6KS02 [683-695]	A0A1D6KS02 1xPhospho [S685(100)]	A0A1D6KS02_MAIZE Nucleic acid binding protein
B4F9U2|19068	0.628247	0.000612998	0.00630454	B4F9U2	[R].QSPSTPSAR.[V]	1xTMT6plex [N-Term];1xPhospho [T5(99.5)]	B4F9U2	B4F9U2 [327-335]	B4F9U2 1xPhospho [T331(99.5)]	B4F9U2_MAIZE IQ-domain 3
A0A1D6NE16|22965	0.627848	8.9e-06	0.0004378	A0A1D6NE16	[R].RHSLPSSTK.[S]	1xTMT6plex [K9];1xTMT6plex [N-Term];1xPhospho [S3(100)]	A0A1D6NE16	A0A1D6NE16 [557-565]	A0A1D6NE16 1xPhospho [S559(100)]	A0A1D6NE16_MAIZE Protein IQ-DOMAIN 31
A0A1D6GJU6|508	0.627544	3.25e-05	0.00094299	A0A1D6GJU6	[R].FVPAPIPATVAAPEESPK.[A]	1xTMT6plex [K18];1xTMT6plex [N-Term];1xPhospho [S16(100)]	A0A1D6GJU6	A0A1D6GJU6 [185-202]	A0A1D6GJU6 1xPhospho [S200(100)]	A0A1D6GJU6_MAIZE Mitogen-activated protein kinase kinase kinase 1
C4J1T9|21051	0.626072	3.06e-06	0.000248785	C4J1T9	[R].SSTSESGAIITISK.[E]	1xTMT6plex [K14];1xTMT6plex [N-Term];1xPhospho [S2(100)]	C4J1T9	C4J1T9 [474-487]	C4J1T9 1xPhospho [S475(100)]	C4J1T9_MAIZE WEB family protein
B4FGB3|20749	0.624631	8.69e-05	0.00174341	B4FGB3	[R].ALSLSSPR.[A]	1xTMT6plex [N-Term];1xPhospho [S6(99)]	B4FGB3	B4FGB3 [113-120]	B4FGB3 1xPhospho [S118(99.6)]	B4FGB3_MAIZE Early response to dehydration 15-like protein
A0A096TH11|20204	0.623991	0.000336485	0.00430535	A0A096TH11	[K].TPDGTPSR.[S]	1xTMT6plex [N-Term];1xPhospho [T5(100)]	A0A096TH11	A0A096TH11 [399-406]	A0A096TH11 1xPhospho [T403(100)]	A0A096TH11_MAIZE DEK domain-containing chromatin associated protein
C4JC43|15997	0.623875	1.76e-06	0.000184311	C4JC43	[R].QESIPDDDFINPTALPGFSSSSATK.[E]	1xTMT6plex [K25];1xTMT6plex [N-Term];1xPhospho [S3(100)]	C4JC43	C4JC43 [449-473]	C4JC43 1xPhospho [S451(100)]	C4JC43_MAIZE Target of Myb protein 1
A0A1D6L6Z4|2155	0.623771	4.86e-05	0.00120686	A0A1D6L6Z4	[K].LLVGSSQSLRPLESQK.[N]	1xTMT6plex [K16];1xTMT6plex [N-Term];1xPhospho [S]	A0A1D6L6Z4	A0A1D6L6Z4 [406-421]	NA	A0A1D6L6Z4_MAIZE Nuclear pore complex protein NUP1
A0A1D6I1L3|19234	0.623732	1.01e-05	0.000469408	A0A1D6I1L3	[R].STPDYNEPALKDEWK.[W]	2xTMT6plex [K11; K15];1xTMT6plex [N-Term];1xPhospho [T2(99.5)]	A0A1D6I1L3	A0A1D6I1L3 [537-551]	A0A1D6I1L3 1xPhospho [T538(100)]	A0A1D6I1L3_MAIZE RNA recognition motif (RRM)-containing protein
B4F9F9|13714	0.622775	0.000147641	0.00246877	B4F9F9	[K].KLTSLASNFISDLDR.[I]	1xTMT6plex [K1];1xTMT6plex [N-Term];1xPhospho [S7(99.5)]	B4F9F9	B4F9F9 [400-414]	B4F9F9 1xPhospho [S406(100)]	B4F9F9_MAIZE ADP-ribosylation factor GTPase-activating protein AGD10
K7VFF7|23073	0.622369	0.000451887	0.00515541	K7VFF7	[K].KVVLFAVPGAFTPTCTQK.[H]	1xCarbamidomethyl [C15];2xTMT6plex [K1; K18];1xTMT6plex [N-Term];1xPhospho [T14(100)]	K7VFF7	K7VFF7 [106-123]	K7VFF7 1xPhospho [T119(100)]	K7VFF7_MAIZE Glutaredoxin-dependent peroxiredoxin
A0A1D6Q7L5; A0A1D6HGQ8|12570	0.622114	5.17e-05	0.00125708	A0A1D6Q7L5	[K].MTAGMSSMSFK.[M]	1xTMT6plex [K11];1xTMT6plex [N-Term];1xPhospho [S9(100)]	A0A1D6Q7L5; A0A1D6HGQ8	A0A1D6Q7L5 [41-51]; A0A1D6HGQ8 [41-51]	A0A1D6Q7L5 1xPhospho [S49(100)]; A0A1D6HGQ8 1xPhospho [S49(100)]	A0A1D6Q7L5_MAIZE Survival motor neuron protein
B4FYD7|21480	0.621754	1.14e-06	0.000145734	B4FYD7	[K].AQELPLKTPENSPK.[A]	2xTMT6plex [K7; K14];1xTMT6plex [N-Term];1xPhospho [T8(100)]	B4FYD7	B4FYD7 [433-446]	B4FYD7 1xPhospho [T440(100)]	B4FYD7_MAIZE Nuclear pore complex protein NUP50A
C4JC43|18560	0.621234	2.39e-06	0.00022176	C4JC43	[R].SYPSPLLPPPPASK.[R]	1xTMT6plex [K14];1xTMT6plex [N-Term];1xPhospho [S4(100)]	C4JC43	C4JC43 [346-359]	C4JC43 1xPhospho [S349(100)]	C4JC43_MAIZE Target of Myb protein 1
A0A1D6N4D8|21849	0.620896	0.000143404	0.00242923	A0A1D6N4D8	[R].HSSSPAGLLSR.[L]	1xTMT6plex [N-Term];1xPhospho [S3(100)]	A0A1D6N4D8	A0A1D6N4D8 [114-124]	A0A1D6N4D8 1xPhospho [S116(100)]	A0A1D6N4D8_MAIZE BHLH-transcription factor 132
A0A1D6GK17|17629	0.620202	0.000177584	0.00279632	A0A1D6GK17	[R].ASALGSPLSTSWSK.[W]	1xTMT6plex [K14];1xTMT6plex [N-Term];1xPhospho [S6(100)]	A0A1D6GK17	A0A1D6GK17 [622-635]	A0A1D6GK17 1xPhospho [S627(100)]	A0A1D6GK17_MAIZE Zinc finger CCCH domain-containing protein 30
C0PD86|20797	0.620042	1.48e-05	0.000582416	C0PD86	[R].SLSTLTR.[A]	1xTMT6plex [N-Term];1xPhospho [S/T]	C0PD86	C0PD86 [459-465]	NA	C0PD86_MAIZE Serine/threonine-protein phosphatase 2A 55 kDa regulatory subunit B
C0PCF2|9053	0.619818	0.000124888	0.0022487	C0PCF2	[R].ASGGMSPR.[V]	1xOxidation [M5];1xTMT6plex [N-Term];1xPhospho [S6(100)]	C0PCF2	C0PCF2 [145-152]	C0PCF2 1xPhospho [S150(100)]	C0PCF2_MAIZE Golgi SNAP receptor complex member 1
A0A1D6L6Z4|20294	0.619725	5.82e-07	0.000107898	A0A1D6L6Z4	[R].SVPPIVQTPLELR.[N]	1xTMT6plex [N-Term];1xPhospho [S1(100)]	A0A1D6L6Z4	A0A1D6L6Z4 [268-280]	A0A1D6L6Z4 1xPhospho [S268(100)]	A0A1D6L6Z4_MAIZE Nuclear pore complex protein NUP1
A0A096SVP6; B7ZY51; A0A1D6MLS1|18840	0.619339	4.21e-06	0.000284918	A0A096SVP6	[R].HPHDVQSVPDSPMLDK.[N]	1xTMT6plex [K16];1xTMT6plex [N-Term];1xPhospho [S11(100)]	A0A096SVP6; B7ZY51; A0A1D6MLS1	A0A096SVP6 [261-276]; B7ZY51 [262-277]; A0A1D6MLS1 [261-276]	A0A096SVP6 1xPhospho [S271(100)]; B7ZY51 1xPhospho [S272(100)]; A0A1D6MLS1 1xPhospho [S271(100)]	A0A096SVP6_MAIZE Octicosapeptide/Phox/Bem1p family protein
K7V2B3|22430	0.619145	7.34e-06	0.000391339	K7V2B3	[R].APTPAVGTPK.[Q]	1xTMT6plex [K10];1xTMT6plex [N-Term];1xPhospho [T8(100)]	K7V2B3	K7V2B3 [341-350]	K7V2B3 1xPhospho [T348(100)]	K7V2B3_MAIZE Transcription factor IIA alpha/beta subunit
A0A1D6NE16|10622	0.619145	6.58e-07	0.000111943	A0A1D6NE16	[K].KASYAMETQSAK.[L]	2xTMT6plex [K1; K12];1xTMT6plex [N-Term];1xPhospho [S3(100)]	A0A1D6NE16	A0A1D6NE16 [272-283]	A0A1D6NE16 1xPhospho [S274(100)]	A0A1D6NE16_MAIZE Protein IQ-DOMAIN 31
A0A1D6JML2; A0A1D6PJD2|19074	0.619112	0.000180377	0.00282598	A0A1D6JML2	[R].SPGSAGR.[S]	1xTMT6plex [N-Term];1xPhospho [S1(100)]	A0A1D6JML2; A0A1D6PJD2	A0A1D6JML2 [832-838]; A0A1D6PJD2 [73-79]	A0A1D6JML2 1xPhospho [S832(100)]; A0A1D6PJD2 1xPhospho [S73(100)]	A0A1D6JML2_MAIZE Calcium-binding EF hand family protein
B4G143|23433	0.617922	0.000162078	0.00263213	B4G143	[K].TAGKPKPAASGSPWYGADR.[V]	2xTMT6plex [K4; K6];1xTMT6plex [N-Term];1xPhospho [T1(100)]	B4G143	B4G143 [35-53]	B4G143 1xPhospho [T35(100)]	B4G143_MAIZE Chlorophyll a-b binding protein, chloroplastic
B6SPJ4|2819	0.617841	0.00032846	0.00423758	B6SPJ4	[R].LKDIAAGIQSSKSNNYK.[R]	3xTMT6plex [K2; K12; K17];1xTMT6plex [N-Term];1xPhospho [S13(100)]	B6SPJ4	B6SPJ4 [45-61]	B6SPJ4 1xPhospho [S57(100)]	B6SPJ4_MAIZE Nitrilase-associated protein
C4J1T9|11653	0.617491	5.36e-07	0.000107415	C4J1T9	[R].SSTSESGAIITISK.[E]	1xTMT6plex [K14];1xTMT6plex [N-Term];1xPhospho [S1(99.7)]	C4J1T9	C4J1T9 [474-487]	C4J1T9 1xPhospho [S474(99.7)]	C4J1T9_MAIZE WEB family protein
B4FN96|304	0.61734	0.000309948	0.00405774	B4FN96	[K].LAVAAAAAAAVQST.[-]	1xTMT6plex [N-Term];1xPhospho [S/T]	B4FN96	B4FN96 [260-273]	NA	B4FN96_MAIZE Growth-regulating factor
K7VFF7|23215	0.617185	0.000899334	0.00814302	K7VFF7	[K].VVLFAVPGAFTPTCTQK.[H]	1xCarbamidomethyl [C14];1xTMT6plex [K17];1xTMT6plex [N-Term];1xPhospho [T13(100)]	K7VFF7	K7VFF7 [107-123]	K7VFF7 1xPhospho [T119(100)]	K7VFF7_MAIZE Glutaredoxin-dependent peroxiredoxin
A0A1D6Q855|18423	0.617007	1.63e-05	0.000611795	A0A1D6Q855	[K].ASTEEGESEVSKPASR.[V]	1xTMT6plex [K12];1xTMT6plex [N-Term];1xPhospho [S15(100)]	A0A1D6Q855	A0A1D6Q855 [130-145]	A0A1D6Q855 1xPhospho [S144(100)]	A0A1D6Q855_MAIZE Tetratricopeptide repeat (TPR)-like superfamily protein
C0HET0|7956	0.616982	0.000122002	0.00221925	C0HET0	[R].SSLLSNSSLVLK.[H]	1xTMT6plex [K12];1xTMT6plex [N-Term];1xPhospho [S1(99.8)]	C0HET0	C0HET0 [411-422]	C0HET0 1xPhospho [S411(99.8)]	C0HET0_MAIZE Microtubule-associated protein 70-1
B6TQX4|12814	0.616517	0.00014905	0.00248563	B6TQX4	[R].SVFHPGSNLATK.[G]	1xTMT6plex [K12];1xTMT6plex [N-Term];1xPhospho [S7(100)]	B6TQX4	B6TQX4 [76-87]	B6TQX4 1xPhospho [S82(100)]	B6TQX4_MAIZE Auxin-repressed 12.5 kDa protein
B4FKD1|13441	0.616511	6.29e-05	0.00141383	B4FKD1	[R].DLSSPISSSFR.[L]	1xTMT6plex [N-Term];1xPhospho [S8(99.7)]	B4FKD1	B4FKD1 [18-28]	B4FKD1 1xPhospho [S25(99.7)]	B4FKD1_MAIZE Nuclear pore complex protein NUP35
A0A1D6IHB7|20225	0.615593	1.66e-06	0.000181066	A0A1D6IHB7	[K].GVQQPVQLPSPQQQSAK.[N]	1xTMT6plex [K17];1xTMT6plex [N-Term];1xPhospho [S10(100)]	A0A1D6IHB7	A0A1D6IHB7 [1368-1384]	A0A1D6IHB7 1xPhospho [S1377(100)]	A0A1D6IHB7_MAIZE Protein TIME FOR COFFEE
A0A1D6LJE6|11313	0.615385	0.000198489	0.0030258	A0A1D6LJE6	[K].SFGSFTGNQSWYSGLEHSTSK.[E]	1xTMT6plex [K21];1xTMT6plex [N-Term];1xPhospho [S4(100)]	A0A1D6LJE6	A0A1D6LJE6 [809-829]	A0A1D6LJE6 1xPhospho [S812(100)]	A0A1D6LJE6_MAIZE Protein transport protein sec16
A0A1D6F6R9|10351	0.614857	7.62e-06	0.000400967	A0A1D6F6R9	[K].SAAVAAGFSFR.[L]	1xTMT6plex [N-Term];1xPhospho [S9(100)]	A0A1D6F6R9	A0A1D6F6R9 [225-235]	A0A1D6F6R9 1xPhospho [S233(100)]	A0A1D6F6R9_MAIZE Lymphoid organ expressed yellow head virus receptor protein
A0A1D6L3D6|11044	0.61467	2.03e-06	0.000197135	A0A1D6L3D6	[K].ASAIAPTILETGKSFTAK.[G]	2xTMT6plex [K13; K18];1xTMT6plex [N-Term];1xPhospho [T/S]	A0A1D6L3D6	A0A1D6L3D6 [154-171]	NA	A0A1D6L3D6_MAIZE Uncharacterized protein
A0A1D6EZQ9|22984	0.61448	2.77e-06	0.000237558	A0A1D6EZQ9	[K].KPTAAGQQEKPSPK.[V]	3xTMT6plex [K1; K10; K14];1xTMT6plex [N-Term];1xPhospho [S12(100)]	A0A1D6EZQ9	A0A1D6EZQ9 [415-428]	A0A1D6EZQ9 1xPhospho [S426(100)]	A0A1D6EZQ9_MAIZE C2 domain containing protein
A0A1D6IHB7|18192	0.614192	2.26e-06	0.00021299	A0A1D6IHB7	[K].VGPSLTNLSTGGGDLSR.[S]	1xTMT6plex [N-Term];1xPhospho [S9(100)]	A0A1D6IHB7	A0A1D6IHB7 [1321-1337]	A0A1D6IHB7 1xPhospho [S1329(100)]	A0A1D6IHB7_MAIZE Protein TIME FOR COFFEE
A0A1D6E8D6|23135	0.613754	0.000377167	0.00461213	A0A1D6E8D6	[R].YPSLGSAGGFR.[D]	1xTMT6plex [N-Term];1xPhospho [S3(100)]	A0A1D6E8D6	A0A1D6E8D6 [213-223]	A0A1D6E8D6 1xPhospho [S215(100)]	A0A1D6E8D6_MAIZE Eukaryotic translation initiation factor 4B2
A0A1X7YII0|16340	0.61324	5.48e-05	0.00130537	A0A1X7YII0	[R].ILSGFDNR.[L]	1xTMT6plex [N-Term];1xPhospho [S3(100)]	A0A1X7YII0	A0A1X7YII0 [48-55]	A0A1X7YII0 1xPhospho [S50(100)]	A0A1X7YII0_MAIZE Exocyst subunit Exo70 family protein
A0A1D6E8D6|18504	0.612488	1.22e-05	0.000521058	A0A1D6E8D6	[R].DPSTASTPPAEVAR.[N]	1xTMT6plex [N-Term];1xPhospho [S/T]	A0A1D6E8D6	A0A1D6E8D6 [268-281]	NA	A0A1D6E8D6_MAIZE Eukaryotic translation initiation factor 4B2
A0A1D6K1Q5|9479	0.612472	3.95e-05	0.00105306	A0A1D6K1Q5	[R].LGPAAFPYSPTGSLPGSPSAASK.[C]	1xTMT6plex [K23];1xTMT6plex [N-Term];1xPhospho [S17(100)]	A0A1D6K1Q5	A0A1D6K1Q5 [290-312]	A0A1D6K1Q5 1xPhospho [S306(100)]	A0A1D6K1Q5_MAIZE Zinc finger CCCH domain-containing protein 46
A0A1D6JML2|4248	0.612457	2.57e-05	0.000795086	A0A1D6JML2	[R].NSFFDDSVPSSPAYTSGFSPK.[F]	1xTMT6plex [K21];1xTMT6plex [N-Term];1xPhospho [S/Y/T]	A0A1D6JML2	A0A1D6JML2 [932-952]	NA	A0A1D6JML2_MAIZE Calcium-binding EF hand family protein
A0A1D6IAH8|23432	0.612454	2.96e-05	0.000878726	A0A1D6IAH8	[R].ATSGGEGATEEVPEIVK.[A]	1xTMT6plex [K17];1xTMT6plex [N-Term];1xPhospho [T2(100)]	A0A1D6IAH8	A0A1D6IAH8 [43-59]	A0A1D6IAH8 1xPhospho [T44(100)]	A0A1D6IAH8_MAIZE Protein CURVATURE THYLAKOID 1B chloroplastic
K7TX82|17537	0.61105	8.1e-06	0.000413935	K7TX82	[R].SGSMDGDTSPFEGESALSSGLPDYAK.[K]	1xTMT6plex [K26];1xTMT6plex [N-Term];1xPhospho [S/T/Y]	K7TX82	K7TX82 [190-215]	NA	K7TX82_MAIZE Transcription factor VIP1
A0A1D6PN67|19881	0.610729	0.000890328	0.00807404	A0A1D6PN67	[K].SPLSHGQQSPLLKDDDGLHEGKR.[T]	2xTMT6plex [K13; K22];1xTMT6plex [N-Term];1xPhospho [S9(100)]	A0A1D6PN67	A0A1D6PN67 [339-361]	A0A1D6PN67 1xPhospho [S347(100)]	A0A1D6PN67_MAIZE DEAD-box ATP-dependent RNA helicase 40
B4FE66|14247	0.609855	1.85e-06	0.000188466	B4FE66	[R].DILSTPDSK.[Q]	1xTMT6plex [K9];1xTMT6plex [N-Term];1xPhospho [T/S]	B4FE66	B4FE66 [281-289]	NA	B4FE66_MAIZE Zinc finger C-x8-C-x5-C-x3-H type family protein
A0A1D6L823|7941	0.609538	1.68e-06	0.000181525	A0A1D6L823	[R].LSKLESSDSFSAPLHK.[V]	2xTMT6plex [K3; K16];1xTMT6plex [N-Term];1xPhospho [S6(99.4)]	A0A1D6L823	A0A1D6L823 [210-225]	A0A1D6L823 1xPhospho [S215(99.4)]	A0A1D6L823_MAIZE Actin cross-linking protein
A0A1D6PY33|20983	0.609527	1.86e-06	0.000188466	A0A1D6PY33	[R].GRASPVPPLPGQHK.[R]	1xTMT6plex [K14];1xTMT6plex [N-Term];1xPhospho [S4(100)]	A0A1D6PY33	A0A1D6PY33 [22-35]	A0A1D6PY33 1xPhospho [S25(100)]	A0A1D6PY33_MAIZE Putative SERRATE-related C2H2 zinc-finger family protein
C0P3W9; K7VNE0|23402	0.608949	0.000152037	0.00251854	C0P3W9	[R].SAPTTPIK.[GD]	1xTMT6plex [K8];1xTMT6plex [N-Term];2xPhospho [S1(100); T5(100)]	C0P3W9; K7VNE0	C0P3W9 [55-62]; K7VNE0 [47-54]	C0P3W9 2xPhospho [S55(100); T59(99.7)]; K7VNE0 2xPhospho [S47(100); T51(99.7)]	C0P3W9_MAIZE Phosphoenolpyruvate carboxykinase (ATP)
C4JC43|10735	0.60891	7.53e-06	0.00039832	C4JC43	[K].TKPSSPSKPANSR.[R]	2xTMT6plex [K2; K8];1xTMT6plex [N-Term];1xPhospho [S/T]	C4JC43	C4JC43 [569-581]	NA	C4JC43_MAIZE Target of Myb protein 1
B4FGM4|13670	0.60888	0.000160565	0.00262828	B4FGM4	[K].AASSGTSLNTK.[R]	1xTMT6plex [K11];1xTMT6plex [N-Term];1xPhospho [S/T]	B4FGM4	B4FGM4 [55-65]	NA	B4FGM4_MAIZE Endothelial differentiation-related factor 1
A0A1D6KDF9|12855	0.608862	0.000472092	0.00533206	A0A1D6KDF9	[R].TIDRPGSSSHGPGFTLSTGDFPTLGSEANSQR.[G]	1xTMT6plex [N-Term];1xPhospho [S7(98.9)]	A0A1D6KDF9	A0A1D6KDF9 [149-180]	A0A1D6KDF9 1xPhospho [S155(98.9)]	A0A1D6KDF9_MAIZE Modifier of snc1
B4G137|1501	0.608821	0.00104854	0.00895504	B4G137	[R].LGNALMQDPAMSSMLETFSSPSHK.[E]	1xOxidation [M6];1xTMT6plex [K24];1xTMT6plex [N-Term];1xPhospho [S/T]	B4G137	B4G137 [112-135]	NA	B4G137_MAIZE Ankyrin repeat domain-containing protein 2A
B4FI96|10626	0.608238	1.04e-05	0.000476986	B4FI96	[R].RTPTPTPTR.[T]	1xTMT6plex [N-Term];2xPhospho [T2(100); T6(99.3)]	B4FI96	B4FI96 [50-58]	B4FI96 2xPhospho [T51(100); T55(99.3)]	B4FI96_MAIZE XS domain containing protein expressed
A0A1D6L0C8; A0A1D6GK17|11578	0.607546	6.79e-05	0.00148597	A0A1D6L0C8	[R].VCFFAHTTDELRPLYVSTGSAVPSPR.[A]	1xCarbamidomethyl [C2];1xTMT6plex [N-Term];1xPhospho [S24(100)]	A0A1D6L0C8; A0A1D6GK17	A0A1D6L0C8 [354-379]; A0A1D6GK17 [354-379]	A0A1D6L0C8 1xPhospho [S377(100)]; A0A1D6GK17 1xPhospho [S377(100)]	A0A1D6L0C8_MAIZE Zinc finger CCCH domain-containing protein 30
A0A1D6IHB7|19913	0.607101	6.32e-06	0.00035547	A0A1D6IHB7	[R].LESQAVPPSPLPLPLPEPPVKPDAEAKPVGSEAR.[N]	2xTMT6plex [K21; K27];1xTMT6plex [N-Term];1xPhospho [S9(100)]	A0A1D6IHB7	A0A1D6IHB7 [386-419]	A0A1D6IHB7 1xPhospho [S394(100)]	A0A1D6IHB7_MAIZE Protein TIME FOR COFFEE
A0A1D6L6Z4|10950	0.607078	1.22e-06	0.000147159	A0A1D6L6Z4	[K].IFEQLNIIAPSPK.[Q]	1xTMT6plex [K13];1xTMT6plex [N-Term];1xPhospho [S11(100)]	A0A1D6L6Z4	A0A1D6L6Z4 [446-458]	A0A1D6L6Z4 1xPhospho [S456(100)]	A0A1D6L6Z4_MAIZE Nuclear pore complex protein NUP1
B4FKD1|1697	0.606896	5.34e-05	0.00128395	B4FKD1	[R].EAQASTPPPPPPLLSLDDLSHLSPSR.[Q]	1xTMT6plex [N-Term];1xPhospho [S5(99.6)]	B4FKD1	B4FKD1 [37-62]	B4FKD1 1xPhospho [S41(99.6)]	B4FKD1_MAIZE Nuclear pore complex protein NUP35
A0A1D6HK91|22590	0.60528	2.25e-06	0.00021299	A0A1D6HK91	[R].SQEEVTLR.[E]	1xTMT6plex [N-Term];1xPhospho [S1(100)]	A0A1D6HK91	A0A1D6HK91 [117-124]	A0A1D6HK91 1xPhospho [S117(100)]	A0A1D6HK91_MAIZE Protein tyrosine kinase family protein
K7TT82|16059	0.605049	6.58e-06	0.000363308	K7TT82	[K].SIWSFRR.[R]	1xTMT6plex [N-Term];1xPhospho [S4(100)]	K7TT82	K7TT82 [43-49]	K7TT82 1xPhospho [S46(100)]	K7TT82_MAIZE Orphans transcription factor
C4JC43|23181	0.604722	1.51e-06	0.000173895	C4JC43	[K].RQESIPDDDFINPTALPGFSSSSATK.[E]	1xTMT6plex [K26];1xTMT6plex [N-Term];1xPhospho [S4(100)]	C4JC43	C4JC43 [448-473]	C4JC43 1xPhospho [S451(100)]	C4JC43_MAIZE Target of Myb protein 1
B4FND7|21580	0.604661	0.000734855	0.00708615	B4FND7	[R].GNDYSASPR.[R]	1xTMT6plex [N-Term];1xPhospho [S7(100)]	B4FND7	B4FND7 [170-178]	B4FND7 1xPhospho [S176(100)]	B4FND7_MAIZE Arginine/serine-rich splicing factor SCL30 transcript I
A0A1Q1BKB5|9278	0.604595	0.000218672	0.00323811	A0A1Q1BKB5	[K].NLSAHPSR.[K]	1xTMT6plex [N-Term];1xPhospho [S7(100)]	A0A1Q1BKB5	A0A1Q1BKB5 [492-499]	A0A1Q1BKB5 1xPhospho [S498(100)]	A0A1Q1BKB5_MAIZE La-related protein 1A
A0A1D6EXV3|22425	0.604404	0.000141437	0.00241708	A0A1D6EXV3	[R].AGVPLSPGR.[D]	1xTMT6plex [N-Term];1xPhospho [S6(100)]	A0A1D6EXV3	A0A1D6EXV3 [1093-1101]	A0A1D6EXV3 1xPhospho [S1098(100)]	A0A1D6EXV3_MAIZE Eukaryotic translation initiation factor 4G
K7V386|22172	0.60274	9.14e-06	0.000443711	K7V386	[R].SLSSLTR.[A]	1xTMT6plex [N-Term];1xPhospho [S3(100)]	K7V386	K7V386 [460-466]	K7V386 1xPhospho [S462(100)]	K7V386_MAIZE Serine/threonine-protein phosphatase 2A 55 kDa regulatory subunit B
A0A1D6GEC5|21350	0.602655	2.4e-05	0.000755341	A0A1D6GEC5	[R].YLLLSGR.[F]	1xTMT6plex [N-Term];1xPhospho [S5(100)]	A0A1D6GEC5	A0A1D6GEC5 [91-97]	A0A1D6GEC5 1xPhospho [S95(100)]	A0A1D6GEC5_MAIZE Metal ion binding protein
A0A1D6F6R9|15072	0.602112	1.38e-05	0.000564092	A0A1D6F6R9	[R].STANSSK.[V]	1xTMT6plex [K7];1xTMT6plex [N-Term];1xPhospho [S1(100)]	A0A1D6F6R9	A0A1D6F6R9 [341-347]	A0A1D6F6R9 1xPhospho [S341(100)]	A0A1D6F6R9_MAIZE Lymphoid organ expressed yellow head virus receptor protein
A0A1D6GNU0|17671	0.601795	6e-07	0.000108446	A0A1D6GNU0	[R].APSRPGVSQDRDER.[S]	1xTMT6plex [N-Term];1xPhospho [S8(100)]	A0A1D6GNU0	A0A1D6GNU0 [233-246]	A0A1D6GNU0 1xPhospho [S240(100)]	A0A1D6GNU0_MAIZE RING/U-box superfamily protein
A0A1D6N949|11940	0.60162	1.13e-06	0.000145633	A0A1D6N949	[R].KNPFDLPLEQSNDSVVVHAHDILNSGEPATSPR.[R]	1xTMT6plex [K1];1xTMT6plex [N-Term];1xPhospho [S31(99.6)]	A0A1D6N949	A0A1D6N949 [514-546]	A0A1D6N949 1xPhospho [S544(99.6)]	A0A1D6N949_MAIZE Ulp1 protease family C-terminal catalytic domain containing protein expressed
B4F9U2|10812	0.600775	2.6e-05	0.000798243	B4F9U2	[R].QTDEVRVPEAEQEQSK.[H]	1xTMT6plex [K16];1xTMT6plex [N-Term];1xPhospho [T2(100)]	B4F9U2	B4F9U2 [65-80]	B4F9U2 1xPhospho [T66(100)]	B4F9U2_MAIZE IQ-domain 3
A0A1D6JT74|9104	0.600294	6.14e-05	0.0013927	A0A1D6JT74	[K].LLHQEFASGAPYDPLVDSIEPSSSSINK.[V]	1xTMT6plex [K28];1xTMT6plex [N-Term];1xPhospho [S25(99.5)]	A0A1D6JT74	A0A1D6JT74 [775-802]	A0A1D6JT74 1xPhospho [S799(99.7)]	A0A1D6JT74_MAIZE Histone-lysine N-methyltransferase
A0A1D6IPR4|19876	0.599588	3.77e-05	0.00102645	A0A1D6IPR4	[R].GANFSPR.[N]	1xTMT6plex [N-Term];1xPhospho [S5(100)]	A0A1D6IPR4	A0A1D6IPR4 [316-322]	A0A1D6IPR4 1xPhospho [S320(100)]	A0A1D6IPR4_MAIZE La-related protein 1C
C4J077|10467	0.599484	7.23e-05	0.00155355	C4J077	[K].ESSASPLSR.[N]	1xTMT6plex [N-Term];1xPhospho [S2(99.3)]	C4J077	C4J077 [342-350]	C4J077 1xPhospho [S343(99.3)]	C4J077_MAIZE Protein ABIL1
C0P3W9|22201	0.599345	0.00076705	0.00728551	C0P3W9	[R].SAPSTPKRSAPTTPIK.[G]	2xTMT6plex [K7; K16];1xTMT6plex [N-Term];3xPhospho [S9(98); T12(100); T13(100)]	C0P3W9	C0P3W9 [47-62]	C0P3W9 3xPhospho [S55(100); T58(100); T59(100)]	C0P3W9_MAIZE Phosphoenolpyruvate carboxykinase (ATP)
A0A1D6ED14|22403	0.598703	3.24e-05	0.000942869	A0A1D6ED14	[R].ASSEGLGQHTPGR.[S]	1xTMT6plex [N-Term];1xPhospho [T10(100)]	A0A1D6ED14	A0A1D6ED14 [198-210]	A0A1D6ED14 1xPhospho [T207(100)]	A0A1D6ED14_MAIZE RPM1-interacting protein 4
B7ZYN1|11857	0.598424	7.68e-05	0.00160981	B7ZYN1	[R].LSTGFGDCALR.[R]	1xCarbamidomethyl [C8];1xTMT6plex [N-Term];1xPhospho [T3(100)]	B7ZYN1	B7ZYN1 [247-257]	B7ZYN1 1xPhospho [T249(100)]	B7ZYN1_MAIZE Uncharacterized protein
A0A1D6L823|20087	0.598289	0.000130663	0.0022768	A0A1D6L823	[K].LESSDSFSAPLHK.[V]	1xTMT6plex [K13];1xTMT6plex [N-Term];1xPhospho [S3(100)]	A0A1D6L823	A0A1D6L823 [213-225]	A0A1D6L823 1xPhospho [S215(100)]	A0A1D6L823_MAIZE Actin cross-linking protein
B6TQX4|19675	0.598192	8.08e-06	0.000413935	B6TQX4	[R].AQSMPSTPTTPVTPSSSSSSTTPR.[G]	1xTMT6plex [N-Term];1xPhospho [T22(99)]	B6TQX4	B6TQX4 [45-68]	B6TQX4 1xPhospho [T66(98.6)]	B6TQX4_MAIZE Auxin-repressed 12.5 kDa protein
A5HEH4|17702	0.597002	1.61e-06	0.000179091	A5HEH4	[R].GGTSSGAQSGDGEYLK.[V]	1xTMT6plex [K16];1xTMT6plex [N-Term];1xPhospho [S5(99.5)]	A5HEH4	A5HEH4 [204-219]	A5HEH4 1xPhospho [S208(99.5)]	GIF1_MAIZE GRF-interacting factor 1
B6SQN8|3192	0.596317	0.000199081	0.00302923	B6SQN8	[K].DDGWGSSDDDTDAIDQDADPEADTTRLSFK.[E]	1xTMT6plex [K30];1xTMT6plex [N-Term];1xPhospho [S28(100)]	B6SQN8	B6SQN8 [79-108]	B6SQN8 1xPhospho [S106(100)]	B6SQN8_MAIZE Phosphoprotein phosphatase inhibitors
C0PCK9|9812	0.596205	0.000443436	0.00509644	C0PCK9	[K].RGDESHSGSFR.[Y]	1xTMT6plex [N-Term];1xPhospho [S7(99.7)]	C0PCK9	C0PCK9 [133-143]	C0PCK9 1xPhospho [S139(99.7)]	C0PCK9_MAIZE Putative receptor-like protein kinase
A0A1D6I877|17363	0.596178	0.000478964	0.00538758	A0A1D6I877	[K].GAFHSSPLHPSADIR.[D]	1xTMT6plex [N-Term];1xPhospho [S6(100)]	A0A1D6I877	A0A1D6I877 [266-280]	A0A1D6I877 1xPhospho [S271(100)]	A0A1D6I877_MAIZE Hydroxyproline-rich glycoprotein family protein
A0A1D6JSV9|6059	0.595602	7.45e-05	0.00157584	A0A1D6JSV9	[R].APEISESPRKSTEQRPGDFNQEYLNATPNER.[Q]	1xTMT6plex [K10];1xTMT6plex [N-Term];2xPhospho [S7(100); S/T/Y]	A0A1D6JSV9	A0A1D6JSV9 [609-639]	A0A1D6JSV9 2xPhospho [S615(100); S/T/Y]	A0A1D6JSV9_MAIZE Uncharacterized protein
A0A1D6P8A0|15658	0.595544	7.34e-06	0.000391339	A0A1D6P8A0	[K].VHAAPGGGSSLGYLFGGN.[-]	1xTMT6plex [N-Term];1xPhospho [S9(100)]	A0A1D6P8A0	A0A1D6P8A0 [126-143]	A0A1D6P8A0 1xPhospho [S134(99.7)]	A0A1D6P8A0_MAIZE Protein SPIRAL1
C0PLA6|16601	0.595512	1.72e-05	0.000635785	C0PLA6	[R].IGGGGDHSPRDHPDR.[N]	1xTMT6plex [N-Term];1xPhospho [S8(100)]	C0PLA6	C0PLA6 [98-112]	C0PLA6 1xPhospho [S105(100)]	C0PLA6_MAIZE ABC transporter G family member 3
A0A1D6LUR9|21695	0.595339	1.83e-06	0.000188466	A0A1D6LUR9	[R].AESPTAGSVYGK.[E]	1xTMT6plex [K12];1xTMT6plex [N-Term];1xPhospho [S3(100)]	A0A1D6LUR9	A0A1D6LUR9 [1039-1050]	A0A1D6LUR9 1xPhospho [S1041(100)]	A0A1D6LUR9_MAIZE Calcium-binding EF hand family protein
C0PER5|7249	0.594989	1.24e-05	0.00052753	C0PER5	[R].STSDKNETPTASNEDSSR.[H]	1xTMT6plex [K5];1xTMT6plex [N-Term];1xPhospho [T8(99.6)]	C0PER5	C0PER5 [51-68]	C0PER5 1xPhospho [T58(100)]	C0PER5_MAIZE RNA-binding KH domain-containing protein
A0A1D6N9H5|20771	0.594512	0.000385967	0.00466808	A0A1D6N9H5	[R].HSGSGSGFR.[S]	1xTMT6plex [N-Term];1xPhospho [S]	A0A1D6N9H5	A0A1D6N9H5 [173-181]	NA	A0A1D6N9H5_MAIZE Metacaspase-6
C4J077|2146	0.593029	2.12e-05	0.000707841	C4J077	[R].TKSMLAAFFVK.[H]	1xOxidation [M4];2xTMT6plex [K2; K11];1xTMT6plex [N-Term];1xPhospho [S3(99.6)]	C4J077	C4J077 [396-406]	C4J077 1xPhospho [S398(99.6)]	C4J077_MAIZE Protein ABIL1
A0A1D6DZ24|12448	0.592408	0.000418623	0.00488354	A0A1D6DZ24	[R].QTSISSK.[W]	1xTMT6plex [K7];1xTMT6plex [N-Term];1xPhospho [T/S]	A0A1D6DZ24	A0A1D6DZ24 [166-172]	NA	A0A1D6DZ24_MAIZE Remorin family protein
A0A1D6HBS5|19899	0.591088	7.31e-07	0.000114952	A0A1D6HBS5	[R].TSSNLSTDAK.[G]	1xTMT6plex [K10];1xTMT6plex [N-Term];1xPhospho [S3(100)]	A0A1D6HBS5	A0A1D6HBS5 [79-88]	A0A1D6HBS5 1xPhospho [S81(100)]	A0A1D6HBS5_MAIZE Phosphoinositide binding
C0PLA6|22827	0.590134	1.01e-05	0.000469408	C0PLA6	[R].IGGGGDHSPR.[D]	1xTMT6plex [N-Term];1xPhospho [S8(100)]	C0PLA6	C0PLA6 [98-107]	C0PLA6 1xPhospho [S105(100)]	C0PLA6_MAIZE ABC transporter G family member 3
B6TT29|19257	0.589704	1.11e-05	0.000491989	B6TT29	[R].SSSPPLSRPR.[I]	1xTMT6plex [N-Term];1xPhospho [S]	B6TT29	B6TT29 [77-86]	NA	B6TT29_MAIZE Arginine/serine-rich coiled coil protein 1
B6T925|9151	0.589446	0.000963301	0.00848798	B6T925	[K].GNFSQLENDHEKTSQAGSLEEDEQEY.[-]	1xTMT6plex [K12];1xTMT6plex [N-Term];1xPhospho [T13(99.4)]	B6T925	B6T925 [170-195]	B6T925 1xPhospho [T182(99.4)]	B6T925_MAIZE LIM domain-containing protein WLIM1
C0P4E8|20032	0.589311	0.000337661	0.00431594	C0P4E8	[R].RRPSQHRPSGGGSGDLASSAK.[L]	1xTMT6plex [K21];1xTMT6plex [N-Term];1xPhospho [S4(100)]	C0P4E8	C0P4E8 [13-33]	C0P4E8 1xPhospho [S16(100)]	C0P4E8_MAIZE Nodulin-related protein 1
A0A1D6PWW9|14238	0.589288	6.48e-05	0.00143668	A0A1D6PWW9	[R].TPSSGDLK.[M]	1xTMT6plex [K8];1xTMT6plex [N-Term];1xPhospho [T1(100)]	A0A1D6PWW9	A0A1D6PWW9 [209-216]	A0A1D6PWW9 1xPhospho [T209(100)]	A0A1D6PWW9_MAIZE AT-hook motif nuclear-localized protein
A0A1D6NNI1|2137	0.588837	0.00114203	0.00950978	A0A1D6NNI1	[R].KHAHGSDSDSENR.[H]	1xTMT6plex [K1];1xTMT6plex [N-Term];2xPhospho [S6(100); S8(100)]	A0A1D6NNI1	A0A1D6NNI1 [934-946]	A0A1D6NNI1 2xPhospho [S939(100); S941(100)]	A0A1D6NNI1_MAIZE Pre-mRNA-processing protein 40A
A0A1D6KKX7|22235	0.58871	6.24e-06	0.000352462	A0A1D6KKX7	[R].SQSDIPFGFAQLSPPLPPPAPVK.[R]	1xTMT6plex [K23];1xTMT6plex [N-Term];1xPhospho [S]	A0A1D6KKX7	A0A1D6KKX7 [133-155]	NA	A0A1D6KKX7_MAIZE DNA binding protein
B6TEZ2|13020	0.58824	4.14e-05	0.00108532	B6TEZ2	[R].ADGGVASTSNSPR.[S]	1xTMT6plex [N-Term];1xPhospho [S11(99.7)]	B6TEZ2	B6TEZ2 [72-84]	B6TEZ2 1xPhospho [S82(99.7)]	B6TEZ2_MAIZE Uncharacterized protein
B4FYD7|16578	0.588004	5.37e-05	0.00128757	B4FYD7	[K].GQTPSATPLFSFK.[N]	1xTMT6plex [K13];1xTMT6plex [N-Term];1xPhospho [T3(100)]	B4FYD7	B4FYD7 [220-232]	B4FYD7 1xPhospho [T222(100)]	B4FYD7_MAIZE Nuclear pore complex protein NUP50A
A0A1D6QKL9|20105	0.587841	2.68e-06	0.000231691	A0A1D6QKL9	[R].VAAAAAPTPGESPRAPEPPPAPAPAASK.[K]	1xTMT6plex [K28];1xTMT6plex [N-Term];1xPhospho [S12(98.9)]	A0A1D6QKL9	A0A1D6QKL9 [191-218]	A0A1D6QKL9 1xPhospho [S202(100)]	A0A1D6QKL9_MAIZE SWIB complex BAF60b domain-containing protein
A0A1D6LN85|8322	0.58745	7e-06	0.00038134	A0A1D6LN85	[K].EKSLVIAEK.[G]	2xTMT6plex [K2; K9];1xTMT6plex [N-Term];1xPhospho [S3(100)]	A0A1D6LN85	A0A1D6LN85 [135-143]	A0A1D6LN85 1xPhospho [S137(100)]	A0A1D6LN85_MAIZE p53 and DNA damage-regulated protein 1
A0A1D6J8M9; A0A1D6J8N0|23014	0.586208	5.07e-06	0.000322798	A0A1D6J8M9	[R].YPSLGSGGGFR.[D]	1xTMT6plex [N-Term];1xPhospho [S3(100)]	A0A1D6J8M9; A0A1D6J8N0	A0A1D6J8M9 [212-222]; A0A1D6J8N0 [56-66]	A0A1D6J8M9 1xPhospho [S214(100)]; A0A1D6J8N0 1xPhospho [S58(100)]	A0A1D6J8M9_MAIZE Eukaryotic translation initiation factor 4B
A0A1D6F6R9|10607	0.58617	5.4e-06	0.000333927	A0A1D6F6R9	[R].KSAAVAAGFSFR.[L]	1xTMT6plex [K1];1xTMT6plex [N-Term];1xPhospho [S10(100)]	A0A1D6F6R9	A0A1D6F6R9 [224-235]	A0A1D6F6R9 1xPhospho [S233(100)]	A0A1D6F6R9_MAIZE Lymphoid organ expressed yellow head virus receptor protein
C0P3W9|23107	0.586092	6.09e-05	0.00138683	C0P3W9	[R].SAPSTPKR.[S]	1xTMT6plex [K7];1xTMT6plex [N-Term];1xPhospho [S/T]	C0P3W9	C0P3W9 [47-54]	NA	C0P3W9_MAIZE Phosphoenolpyruvate carboxykinase (ATP)
A0A1D6H882; A0A1D6H898; A0A1D6H883|21632	0.586084	0.000127901	0.00226036	A0A1D6H882	[K].VPSSTCHVDSFNR.[T]	1xCarbamidomethyl [C6];1xTMT6plex [N-Term];1xPhospho [S10(100)]	A0A1D6H882; A0A1D6H898; A0A1D6H883	A0A1D6H882 [294-306]; A0A1D6H898 [300-312]; A0A1D6H883 [249-261]	A0A1D6H882 1xPhospho [S303(100)]; A0A1D6H898 1xPhospho [S309(100)]; A0A1D6H883 1xPhospho [S258(100)]	A0A1D6H882_MAIZE Polyadenylate-binding protein-interacting protein 3
A0A1D6GT30|22217	0.585191	5.15e-06	0.000324172	A0A1D6GT30	[K].VSASPTKPQHQK.[K]	2xTMT6plex [K7; K12];1xTMT6plex [N-Term];1xPhospho [S4(100)]	A0A1D6GT30	A0A1D6GT30 [901-912]	A0A1D6GT30 1xPhospho [S904(100)]	A0A1D6GT30_MAIZE Putative WEB family protein chloroplastic
A0A1D6FBG5|20033	0.584303	0.00115672	0.00958368	A0A1D6FBG5	[K].LSSSPHGIPTGSSPVGSVPK.[S]	1xTMT6plex [K20];1xTMT6plex [N-Term];2xPhospho [T10(100); S]	A0A1D6FBG5	A0A1D6FBG5 [157-176]	A0A1D6FBG5 2xPhospho [T166(100); S]	A0A1D6FBG5_MAIZE La-related protein 1A
C0PBT1|20413	0.584073	1.92e-05	0.000672004	C0PBT1	[R].WLSKLPVTSR.[I]	1xTMT6plex [K4];1xTMT6plex [N-Term];1xPhospho [S3(100)]	C0PBT1	C0PBT1 [51-60]	C0PBT1 1xPhospho [S53(100)]	C0PBT1_MAIZE Nucleoporin-related
B4G189|18085	0.583405	1.31e-05	0.00054144	B4G189	[K].SCNDTPQTPEGK.[N]	1xCarbamidomethyl [C2];1xTMT6plex [K12];1xTMT6plex [N-Term];1xPhospho [T8(100)]	B4G189	B4G189 [312-323]	B4G189 1xPhospho [T319(100)]	B4G189_MAIZE Protein WVD2-like 3
A0A1D6KKX7|16684	0.58333	1.88e-05	0.000669654	A0A1D6KKX7	[R].SQSDIPFGFAQLSPPLPPPAPVK.[R]	1xTMT6plex [K23];1xTMT6plex [N-Term];2xPhospho [S13(100); S]	A0A1D6KKX7	A0A1D6KKX7 [133-155]	A0A1D6KKX7 2xPhospho [S145(100); S]	A0A1D6KKX7_MAIZE DNA binding protein
K7TJA7|17931	0.58259	5.36e-07	0.000107415	K7TJA7	[R].ASTSESGANIAISKEEFESLSR.[K]	1xTMT6plex [K14];1xTMT6plex [N-Term];1xPhospho [S2(100)]	K7TJA7	K7TJA7 [474-495]	K7TJA7 1xPhospho [S475(100)]	K7TJA7_MAIZE Putative DUF827 domain containing family protein
B7ZYB1|21780	0.582488	0.000125608	0.00224955	B7ZYB1	[R].NGGSSTDSPDRGSIGTK.[E]	1xTMT6plex [K17];1xTMT6plex [N-Term];1xPhospho [S8(100)]	B7ZYB1	B7ZYB1 [506-522]	B7ZYB1 1xPhospho [S513(100)]	B7ZYB1_MAIZE Proline-rich family protein
A0A1D6KS02|16982	0.582436	5.88e-05	0.00136426	A0A1D6KS02	[R].EYPSGSPMFTSNAPSAAYER.[Y]	1xTMT6plex [N-Term];1xPhospho [S6(100)]	A0A1D6KS02	A0A1D6KS02 [697-716]	A0A1D6KS02 1xPhospho [S702(100)]	A0A1D6KS02_MAIZE Nucleic acid binding protein
B4FSS3|20846	0.582169	6.35e-06	0.00035547	B4FSS3	[R].FQQQPSGR.[Q]	1xTMT6plex [N-Term];1xPhospho [S6(100)]	B4FSS3	B4FSS3 [27-34]	B4FSS3 1xPhospho [S32(100)]	B4FSS3_MAIZE SPFH/Band 7/PHB domain-containing membrane-associated protein family
A0A1D6N8L6|2934	0.582123	3.34e-05	0.000959395	A0A1D6N8L6	[R].TPSSLPLSTPPPIAAIPSPK.[L]	1xTMT6plex [K20];1xTMT6plex [N-Term];1xPhospho [S18(100)]	A0A1D6N8L6	A0A1D6N8L6 [1824-1843]	A0A1D6N8L6 1xPhospho [S1841(100)]	A0A1D6N8L6_MAIZE Protein MOR1
A0A1D6P8A0|16438	0.581797	4.36e-05	0.00112065	A0A1D6P8A0	[R].ADGQNTGNFLTDRPSTK.[V]	1xTMT6plex [K17];1xTMT6plex [N-Term];1xPhospho [S/T]	A0A1D6P8A0	A0A1D6P8A0 [109-125]	NA	A0A1D6P8A0_MAIZE Protein SPIRAL1
A0A1D6EHU0|17402	0.58156	8.59e-06	0.000428806	A0A1D6EHU0	[R].SGSMDGATSPFEGESAPTSVLPDYAK.[K]	1xOxidation [M4];1xTMT6plex [K26];1xTMT6plex [N-Term];1xPhospho [S/T/Y]	A0A1D6EHU0	A0A1D6EHU0 [130-155]	NA	A0A1D6EHU0_MAIZE Transcription factor VIP1
A0A1D6E9M2; A0A1D6J7M1|13853	0.581539	0.000689391	0.00680301	A0A1D6E9M2	[R].SLHPLQGSFADRK.[A]	1xTMT6plex [K13];1xTMT6plex [N-Term];1xPhospho [S8(100)]	A0A1D6E9M2; A0A1D6J7M1	A0A1D6E9M2 [399-411]; A0A1D6J7M1 [125-137]	A0A1D6E9M2 1xPhospho [S406(100)]; A0A1D6J7M1 1xPhospho [S132(100)]	A0A1D6E9M2_MAIZE Uncharacterized protein
A0A1D6P8A0|9338	0.581392	3.43e-05	0.000971724	A0A1D6P8A0	[K].VHAAPGGGSSLGYLFGGN.[-]	1xTMT6plex [N-Term];1xPhospho [S10(99.5)]	A0A1D6P8A0	A0A1D6P8A0 [126-143]	A0A1D6P8A0 1xPhospho [S135(99.5)]	A0A1D6P8A0_MAIZE Protein SPIRAL1
A5HEH4|8931	0.580735	2.86e-06	0.000238736	A5HEH4	[K].EGSTSLSVDVR.[G]	1xTMT6plex [N-Term];1xPhospho [S5(99.5)]	A5HEH4	A5HEH4 [193-203]	A5HEH4 1xPhospho [S197(99.5)]	GIF1_MAIZE GRF-interacting factor 1
B6T5U0|9980	0.580732	6.69e-06	0.000367881	B6T5U0	[R].LLSSGGK.[V]	1xTMT6plex [K7];1xTMT6plex [N-Term];1xPhospho [S3(100)]	B6T5U0	B6T5U0 [14-20]	B6T5U0 1xPhospho [S16(100)]	B6T5U0_MAIZE F1F0-ATPase inhibitor protein
A0A1D6F7Z4|2517	0.580534	0.000924772	0.00828361	A0A1D6F7Z4	[R].DSSPLHHSMDR.[N]	1xOxidation [M9];1xTMT6plex [N-Term];1xPhospho [S8(99.3)]	A0A1D6F7Z4	A0A1D6F7Z4 [323-333]	A0A1D6F7Z4 1xPhospho [S330(99.3)]	A0A1D6F7Z4_MAIZE Auxilin-related protein 1
A0A1D6HHN9|7482	0.579965	5.36e-07	0.000107415	A0A1D6HHN9	[K].LSIDDELVSSPK.[E]	1xTMT6plex [K12];1xTMT6plex [N-Term];1xPhospho [S10(100)]	A0A1D6HHN9	A0A1D6HHN9 [428-439]	A0A1D6HHN9 1xPhospho [S437(100)]	A0A1D6HHN9_MAIZE Phosphoribulokinase / Uridine kinase family
A0A1D6ELC6; A0A1D6HVV0|19942	0.57986	9.81e-06	0.000461705	A0A1D6ELC6	[K].YDSGEIGLTK.[Y]	1xTMT6plex [K10];1xTMT6plex [N-Term];1xPhospho [S3(100)]	A0A1D6ELC6; A0A1D6HVV0	A0A1D6ELC6 [129-138]; A0A1D6HVV0 [127-136]	A0A1D6ELC6 1xPhospho [S131(100)]; A0A1D6HVV0 1xPhospho [S129(100)]	A0A1D6ELC6_MAIZE Cellulose synthase
C0HET0|2512	0.578543	5.28e-05	0.00127449	C0HET0	[R].SSLLSNSSLVLK.[H]	1xTMT6plex [K12];1xTMT6plex [N-Term];1xPhospho [S]	C0HET0	C0HET0 [411-422]	NA	C0HET0_MAIZE Microtubule-associated protein 70-1
C0P3W9|22362	0.578109	0.000670076	0.00666002	C0P3W9	[K].GDPAAKGEAAAQGAPSTPR.[A]	1xTMT6plex [K6];1xTMT6plex [N-Term];1xPhospho [T17(99.4)]	C0P3W9	C0P3W9 [104-122]	C0P3W9 1xPhospho [T120(99.6)]	C0P3W9_MAIZE Phosphoenolpyruvate carboxykinase (ATP)
A0A1D6KKX7|17211	0.578047	6.52e-07	0.000111943	A0A1D6KKX7	[R].SLSIDSFMGK.[L]	1xOxidation [M8];1xTMT6plex [K10];1xTMT6plex [N-Term];1xPhospho [S3(100)]	A0A1D6KKX7	A0A1D6KKX7 [243-252]	A0A1D6KKX7 1xPhospho [S245(100)]	A0A1D6KKX7_MAIZE DNA binding protein
A0A1D6L0C8|6031	0.577898	4.32e-06	0.000287272	A0A1D6L0C8	[K].WGSPSGTPDWGINGEELGK.[L]	1xTMT6plex [K19];1xTMT6plex [N-Term];1xPhospho [S/T]	A0A1D6L0C8	A0A1D6L0C8 [636-654]	NA	A0A1D6L0C8_MAIZE Zinc finger CCCH domain-containing protein 30
A0A1D6NUV9|8516	0.577819	0.000526886	0.00570709	A0A1D6NUV9	[R].VGQPSHGGGGASTASPR.[A]	1xTMT6plex [N-Term];1xPhospho [T13(99.1)]	A0A1D6NUV9	A0A1D6NUV9 [35-51]	A0A1D6NUV9 1xPhospho [T47(99.1)]	A0A1D6NUV9_MAIZE Ubiquitin-associated/translation elongation factor EF1B protein
A0A1D6E8D6|20852	0.576499	7.23e-07	0.000114952	A0A1D6E8D6	[R].DPSTASTPPAEVAR.[N]	1xTMT6plex [N-Term];1xPhospho [T7(100)]	A0A1D6E8D6	A0A1D6E8D6 [268-281]	A0A1D6E8D6 1xPhospho [T274(100)]	A0A1D6E8D6_MAIZE Eukaryotic translation initiation factor 4B2
C0P4E8|9860	0.576275	1.59e-05	0.000605106	C0P4E8	[R].RPSQHRPSGGGSGDLASSAK.[L]	1xTMT6plex [K20];1xTMT6plex [N-Term];2xPhospho [S8(100); S12(100)]	C0P4E8	C0P4E8 [14-33]	C0P4E8 2xPhospho [S21(100); S25(100)]	C0P4E8_MAIZE Nodulin-related protein 1
C4JAN7|1624	0.575471	5.9e-05	0.00136502	C4JAN7	[K].SDATETPRHHDDDECDVPPSAR.[Q]	1xCarbamidomethyl [C15];1xTMT6plex [N-Term];1xPhospho [T/S]	C4JAN7	C4JAN7 [249-270]	NA	C4JAN7_MAIZE Octicosapeptide/Phox/Bem1p family protein
A0A1D6DZ24|18346	0.575456	0.000391435	0.00468065	A0A1D6DZ24	[R].QTSISSK.[W]	1xTMT6plex [K7];1xTMT6plex [N-Term];1xPhospho [S3(99.7)]	A0A1D6DZ24	A0A1D6DZ24 [166-172]	A0A1D6DZ24 1xPhospho [S168(99.7)]	A0A1D6DZ24_MAIZE Remorin family protein
B4FGM4|20598	0.573859	1.08e-05	0.000484213	B4FGM4	[K].AASSGTSLNTK.[R]	1xTMT6plex [K11];1xTMT6plex [N-Term];1xPhospho [S7(99.7)]	B4FGM4	B4FGM4 [55-65]	B4FGM4 1xPhospho [S61(99.8)]	B4FGM4_MAIZE Endothelial differentiation-related factor 1
A0A1D6DZ24|19150	0.573609	0.000138801	0.00239177	A0A1D6DZ24	[K].AQPGALSPTK.[L]	1xTMT6plex [K10];1xTMT6plex [N-Term];1xPhospho [S7(99.7)]	A0A1D6DZ24	A0A1D6DZ24 [10-19]	A0A1D6DZ24 1xPhospho [S16(100)]	A0A1D6DZ24_MAIZE Remorin family protein
A0A060CYZ5|16970	0.573538	5.59e-05	0.00131805	A0A060CYZ5	[R].SESVLGGYR.[R]	1xTMT6plex [N-Term];1xPhospho [S3(100)]	A0A060CYZ5	A0A060CYZ5 [215-223]	A0A060CYZ5 1xPhospho [S217(100)]	A0A060CYZ5_MAIZE BSD domain-containing protein (Fragment)
K7UBL0|22797	0.573068	9.23e-05	0.00180884	K7UBL0	[R].STHYPLVARPPSPSLTAQR.[L]	1xTMT6plex [N-Term];1xPhospho [S12(98.9)]	K7UBL0	K7UBL0 [410-428]	K7UBL0 1xPhospho [S421(100)]	K7UBL0_MAIZE Plant UBX domain-containing protein 8
A0A1D6EY17|19862	0.572321	3.85e-05	0.00104013	A0A1D6EY17	[R].TVSSDIETAAAVGTGGASNLIR.[Q]	1xTMT6plex [N-Term];1xPhospho [S3(100)]	A0A1D6EY17	A0A1D6EY17 [116-137]	A0A1D6EY17 1xPhospho [S118(99.6)]	A0A1D6EY17_MAIZE Transcription factor bHLH130
O22632; B6SJI8|16411	0.570897	5.48e-06	0.000335122	O22632	[R].VESYAAKPSTKK.[W]	3xTMT6plex [K7; K11; K12];1xTMT6plex [N-Term];1xPhospho [T10(99.4)]	O22632; B6SJI8	O22632 [57-68]; B6SJI8 [57-68]	O22632 1xPhospho [T66(100)]; B6SJI8 1xPhospho [T66(100)]	O22632_MAIZE Nitrate-induced NOI protein
A0A1D6GKL8|9271	0.570664	0.00017373	0.00276366	A0A1D6GKL8	[R].DGGYGGGGGYGGR.[R]	1xTMT6plex [N-Term];1xPhospho [Y10(100)]	A0A1D6GKL8	A0A1D6GKL8 [112-124]	A0A1D6GKL8 1xPhospho [Y121(100)]	A0A1D6GKL8_MAIZE Glycine-rich RNA-binding, abscisic acid-inducible protein
A0A1D6NB39|7993	0.570655	8.6e-05	0.00173201	A0A1D6NB39	[R].TSLVGSDDSSFKR.[S]	1xTMT6plex [K12];1xTMT6plex [N-Term];1xPhospho [S/T]	A0A1D6NB39	A0A1D6NB39 [474-486]	NA	A0A1D6NB39_MAIZE Uncharacterized protein
A5HEH4|11686	0.570464	1.75e-06	0.000184311	A5HEH4	[R].GGTSSGAQSGDGEYLK.[V]	1xTMT6plex [K16];1xTMT6plex [N-Term];1xPhospho [S/T/Y]	A5HEH4	A5HEH4 [204-219]	NA	GIF1_MAIZE GRF-interacting factor 1
O49975|22461	0.570301	6.22e-06	0.000352462	O49975	[K].FLTASGTFK.[D]	1xTMT6plex [K9];1xTMT6plex [N-Term];1xPhospho [T7(100)]	O49975	O49975 [24-32]	O49975 1xPhospho [T30(100)]	O49975_MAIZE MEK homolog1
A0A1D6G5A3|9908	0.570014	8.27e-05	0.00169092	A0A1D6G5A3	[R].SSSFDHHEHLDR.[S]	1xTMT6plex [N-Term];1xPhospho [S]	A0A1D6G5A3	A0A1D6G5A3 [1066-1077]	NA	A0A1D6G5A3_MAIZE GYF domain-containing protein
C0P7S7|21331	0.569479	3.57e-07	9.35e-05	C0P7S7	[K].EGPPTPVVK.[T]	1xTMT6plex [K9];1xTMT6plex [N-Term];1xPhospho [T5(100)]	C0P7S7	C0P7S7 [251-259]	C0P7S7 1xPhospho [T255(100)]	C0P7S7_MAIZE Nuclear transport factor 2 (NTF2) family protein with RNA binding (RRM-RBD-RNP motifs) domain
A0A1D6K3R1; B4FZ32|5726	0.56891	6.43e-05	0.00143159	A0A1D6K3R1	[R].ATLVVQKSR.[T]	1xTMT6plex [K7];1xTMT6plex [N-Term];1xPhospho [S8(100)]	A0A1D6K3R1; B4FZ32	A0A1D6K3R1 [542-550]; B4FZ32 [540-548]	A0A1D6K3R1 1xPhospho [S549(100)]; B4FZ32 1xPhospho [S547(100)]	A0A1D6K3R1_MAIZE Alpha/beta-Hydrolases superfamily protein
A0A1D6GK17|12589	0.566693	1.03e-05	0.000476986	A0A1D6GK17	[K].SLNPSNLDDLFSAELVSSPR.[Y]	1xTMT6plex [N-Term];1xPhospho [S]	A0A1D6GK17	A0A1D6GK17 [492-511]	NA	A0A1D6GK17_MAIZE Zinc finger CCCH domain-containing protein 30
B6U9F2|17262	0.565272	0.00122042	0.00991712	B6U9F2	[RK].KHIDATLGSGNLR.[ED]	1xTMT6plex [K1];1xTMT6plex [N-Term];1xPhospho [T6(100)]	B6U9F2	B6U9F2 [30-42]	B6U9F2 1xPhospho [T35(100)]	B6U9F2_MAIZE MOB kinase activator-like 1B
A0A1D6J8M9; A0A1D6J8N0|22773	0.564328	1.38e-06	0.000160491	A0A1D6J8M9	[R].ERGSFGASR.[N]	1xTMT6plex [N-Term];1xPhospho [S4(100)]	A0A1D6J8M9; A0A1D6J8N0	A0A1D6J8M9 [562-570]; A0A1D6J8N0 [336-344]	A0A1D6J8M9 1xPhospho [S565(100)]; A0A1D6J8N0 1xPhospho [S339(100)]	A0A1D6J8M9_MAIZE Eukaryotic translation initiation factor 4B
C0HET0|2681	0.564324	5.55e-05	0.00131727	C0HET0	[R].SSLLSNSSLVLK.[H]	1xTMT6plex [K12];1xTMT6plex [N-Term];1xPhospho [S8(99.6)]	C0HET0	C0HET0 [411-422]	C0HET0 1xPhospho [S418(99.6)]	C0HET0_MAIZE Microtubule-associated protein 70-1
A0A096TMV3|19994	0.564256	5.75e-06	0.00034081	A0A096TMV3	[K].LPGGVTPTPGKK.[Q]	2xTMT6plex [K11; K12];1xTMT6plex [N-Term];1xPhospho [T6(100)]	A0A096TMV3	A0A096TMV3 [288-299]	A0A096TMV3 1xPhospho [T293(100)]	A0A096TMV3_MAIZE Splicing factor 3B subunit 1
A0A1D6ESX0|11499	0.564194	1.14e-05	0.00049713	A0A1D6ESX0	[K].NIAFPSLVAHSAPLAPNPASLTPK.[V]	1xTMT6plex [K24];1xTMT6plex [N-Term];1xPhospho [S11(100)]	A0A1D6ESX0	A0A1D6ESX0 [508-531]	A0A1D6ESX0 1xPhospho [S518(100)]	A0A1D6ESX0_MAIZE Hydroxyproline-rich glycoprotein family protein
Q0MWY1|20752	0.563679	7.01e-07	0.000114841	Q0MWY1	[R].TGATPRPSNYEDDASKPK.[Y]	2xTMT6plex [K16; K18];1xTMT6plex [N-Term];2xPhospho [T4(100); S8(99.2)]	Q0MWY1	Q0MWY1 [281-298]	Q0MWY1 2xPhospho [T284(100); S288(99.4)]	Q0MWY1_MAIZE Auxin efflux carrier component
C0P4E8|19645	0.563413	0.00110234	0.00928506	C0P4E8	[R].RRPSQHRPSGGGSGDLASSAK.[L]	1xTMT6plex [K21];1xTMT6plex [N-Term];1xPhospho [S]	C0P4E8	C0P4E8 [13-33]	NA	C0P4E8_MAIZE Nodulin-related protein 1
A0A1D6N4D8|22731	0.562357	0.000111159	0.00207988	A0A1D6N4D8	[R].AYGGSGEIR.[V]	1xTMT6plex [N-Term];1xPhospho [S5(100)]	A0A1D6N4D8	A0A1D6N4D8 [82-90]	A0A1D6N4D8 1xPhospho [S86(100)]	A0A1D6N4D8_MAIZE BHLH-transcription factor 132
B4F9U2; A0A1D6FVD8|20801	0.56185	1.07e-05	0.000483762	B4F9U2	[K].ESNIDRGSVK.[NS]	1xTMT6plex [K10];1xTMT6plex [N-Term];1xPhospho [S8(100)]	B4F9U2; A0A1D6FVD8	B4F9U2 [277-286]; A0A1D6FVD8 [286-295]	B4F9U2 1xPhospho [S284(100)]; A0A1D6FVD8 1xPhospho [S293(100)]	B4F9U2_MAIZE IQ-domain 3
C4J477|14028	0.561237	2.41e-06	0.000222007	C4J477	[R].TSSSSSSSSDDEEEEVIDENGEIVK.[R]	1xTMT6plex [K25];1xTMT6plex [N-Term];1xPhospho [S/T]	C4J477	C4J477 [87-111]	NA	C4J477_MAIZE Dehydrin3
A0A1D6JE74; A0A1D6DZK4|23088	0.56082	2.66e-06	0.000231691	A0A1D6JE74	[R].QITLSEIK.[Y]	1xTMT6plex [K8];1xTMT6plex [N-Term];1xPhospho [T3(100)]	A0A1D6JE74; A0A1D6DZK4	A0A1D6JE74 [1124-1131]; A0A1D6DZK4 [1583-1590]	A0A1D6JE74 1xPhospho [T1126(100)]; A0A1D6DZK4 1xPhospho [T1585(100)]	A0A1D6JE74_MAIZE Uncharacterized protein
A0A1D6NE16|8721	0.559329	1.56e-05	0.000600423	A0A1D6NE16	[R].VDSSKVCNSTAEVPK.[E]	1xCarbamidomethyl [C7];2xTMT6plex [K5; K15];1xTMT6plex [N-Term];1xPhospho [S3(99.5)]	A0A1D6NE16	A0A1D6NE16 [356-370]	A0A1D6NE16 1xPhospho [S358(99.5)]	A0A1D6NE16_MAIZE Protein IQ-DOMAIN 31
B4FE66|12600	0.558298	3.69e-06	0.00027071	B4FE66	[R].DILSTPDSK.[Q]	1xTMT6plex [K9];1xTMT6plex [N-Term];1xPhospho [T5(99.7)]	B4FE66	B4FE66 [281-289]	B4FE66 1xPhospho [T285(99.8)]	B4FE66_MAIZE Zinc finger C-x8-C-x5-C-x3-H type family protein
K7U3X9|22089	0.558023	8.96e-06	0.000438032	K7U3X9	[R].SQSDIPFGLAQLSPPLPPPAPVK.[R]	1xTMT6plex [K23];1xTMT6plex [N-Term];1xPhospho [S]	K7U3X9	K7U3X9 [137-159]	NA	K7U3X9_MAIZE Putative bZIP transcription factor superfamily protein
A0A1D6NVF6|15113	0.557369	2.49e-05	0.000776604	A0A1D6NVF6	[K].ETFDTSDLNASLPAAAAALSAEDR.[A]	1xTMT6plex [N-Term];1xPhospho [S20(100)]	A0A1D6NVF6	A0A1D6NVF6 [6-29]	A0A1D6NVF6 1xPhospho [S25(100)]	A0A1D6NVF6_MAIZE Nucleosome assembly protein 1
A0A1D6P8A0|14202	0.55695	4.03e-06	0.000282768	A0A1D6P8A0	[R].ADGQNTGNFLTDRPSTK.[V]	1xTMT6plex [K17];1xTMT6plex [N-Term];1xPhospho [T16(99.7)]	A0A1D6P8A0	A0A1D6P8A0 [109-125]	A0A1D6P8A0 1xPhospho [T124(99.7)]	A0A1D6P8A0_MAIZE Protein SPIRAL1
Q0MWY1|20171	0.556839	4.28e-05	0.00110667	Q0MWY1	[R].SSNFGAADAFGIR.[T]	1xTMT6plex [N-Term];1xPhospho [S2(99.5)]	Q0MWY1	Q0MWY1 [268-280]	Q0MWY1 1xPhospho [S269(100)]	Q0MWY1_MAIZE Auxin efflux carrier component
A0A1D6L0C8; A0A1D6GK17|15484	0.556545	2.51e-06	0.000227417	A0A1D6L0C8	[K].AAILNQFQQQQQALLSPINTGVYSPK.[GA]	1xTMT6plex [K26];1xTMT6plex [N-Term];1xPhospho [S24(100)]	A0A1D6L0C8; A0A1D6GK17	A0A1D6L0C8 [527-552]; A0A1D6GK17 [527-552]	A0A1D6L0C8 1xPhospho [S550(100)]; A0A1D6GK17 1xPhospho [S550(100)]	A0A1D6L0C8_MAIZE Zinc finger CCCH domain-containing protein 30
A0A1D6E8D6|21773	0.55583	2.02e-05	0.000689259	A0A1D6E8D6	[R].ERGSFGGSR.[N]	1xTMT6plex [N-Term];1xPhospho [S4(100)]	A0A1D6E8D6	A0A1D6E8D6 [542-550]	A0A1D6E8D6 1xPhospho [S545(100)]	A0A1D6E8D6_MAIZE Eukaryotic translation initiation factor 4B2
A0A1D6M7W7; A0A1D6FSZ8|22127	0.555695	6.19e-05	0.00139999	A0A1D6M7W7	[R].SQSPAVDK.[A]	1xTMT6plex [K8];1xTMT6plex [N-Term];1xPhospho [S3(100)]	A0A1D6M7W7; A0A1D6FSZ8	A0A1D6M7W7 [684-691]; A0A1D6FSZ8 [499-506]	A0A1D6M7W7 1xPhospho [S686(100)]; A0A1D6FSZ8 1xPhospho [S501(100)]	A0A1D6M7W7_MAIZE TRAF-like superfamily protein
K7U3X9|16308	0.55536	3.35e-06	0.000261412	K7U3X9	[R].SLSMDSFMGK.[L]	1xTMT6plex [K10];1xTMT6plex [N-Term];1xPhospho [S3(100)]	K7U3X9	K7U3X9 [243-252]	K7U3X9 1xPhospho [S245(100)]	K7U3X9_MAIZE Putative bZIP transcription factor superfamily protein
A0A1D6MX80|20487	0.553668	9.72e-07	0.000134167	A0A1D6MX80	[R].LLSGGFEGGQR.[A]	1xTMT6plex [N-Term];1xPhospho [S3(100)]	A0A1D6MX80	A0A1D6MX80 [64-74]	A0A1D6MX80 1xPhospho [S66(100)]	A0A1D6MX80_MAIZE PAS domain-containing protein tyrosine kinase family protein
B4FWJ9|16879	0.552864	8.27e-07	0.00012303	B4FWJ9	[R].SGSMDGDTSPFEGESAPPSVLPDYAK.[K]	1xTMT6plex [K26];1xTMT6plex [N-Term];1xPhospho [S/T/Y]	B4FWJ9	B4FWJ9 [137-162]	NA	B4FWJ9_MAIZE BZIP transcription factor
K7U3X9|12227	0.55224	1.52e-05	0.000591328	K7U3X9	[R].SQSDIPFGLAQLSPPLPPPAPVK.[R]	1xTMT6plex [K23];1xTMT6plex [N-Term];1xPhospho [S3(99.8)]	K7U3X9	K7U3X9 [137-159]	K7U3X9 1xPhospho [S139(99.8)]	K7U3X9_MAIZE Putative bZIP transcription factor superfamily protein
B4FR07|18930	0.552073	2.62e-07	7.93e-05	B4FR07	[K].WFNLNLNRSDK.[K]	1xTMT6plex [K11];1xTMT6plex [N-Term];1xPhospho [S9(100)]	B4FR07	B4FR07 [395-405]	B4FR07 1xPhospho [S403(100)]	B4FR07_MAIZE Chaperone protein dnaJ 15
A0A1D6N2E5|22158	0.551162	1.86e-07	6.87e-05	A0A1D6N2E5	[R].SSSAGRPAVASRPTTTVVPPIK.[T]	1xTMT6plex [K22];1xTMT6plex [N-Term];1xPhospho [S3(99.4)]	A0A1D6N2E5	A0A1D6N2E5 [137-158]	A0A1D6N2E5 1xPhospho [S139(100)]	A0A1D6N2E5_MAIZE Retrovirus-related Pol polyprotein LINE-1
B4FAB6|20346	0.550035	3.53e-05	0.000984536	B4FAB6	[R].APSSPSPSASSR.[A]	1xTMT6plex [N-Term];1xPhospho [S4(100)]	B4FAB6	B4FAB6 [29-40]	B4FAB6 1xPhospho [S32(100)]	B4FAB6_MAIZE Tetratricopeptide repeat (TPR)-like superfamily protein
A0A1D6E8D6|22819	0.549619	1.17e-06	0.000146817	A0A1D6E8D6	[R].GSFGGSR.[N]	1xTMT6plex [N-Term];1xPhospho [S2(100)]	A0A1D6E8D6	A0A1D6E8D6 [544-550]	A0A1D6E8D6 1xPhospho [S545(100)]	A0A1D6E8D6_MAIZE Eukaryotic translation initiation factor 4B2
C4J477|12915	0.548016	2.74e-07	8.1e-05	C4J477	[R].TSSSSSSSSDDEEEEVIDENGEIVKR.[K]	1xTMT6plex [K25];1xTMT6plex [N-Term];1xPhospho [S3(99.1)]	C4J477	C4J477 [87-112]	C4J477 1xPhospho [S89(99.1)]	C4J477_MAIZE Dehydrin3
K7ULI1|20298	0.547425	9.27e-06	0.000448038	K7ULI1	[K].VKENDGDSQVDLESNR.[G]	1xTMT6plex [K2];1xTMT6plex [N-Term];1xPhospho [S8(100)]	K7ULI1	K7ULI1 [699-714]	K7ULI1 1xPhospho [S706(100)]	K7ULI1_MAIZE Putative WEB family protein chloroplastic
A0A1D6F2M9|13031	0.546968	2.22e-07	7.65e-05	A0A1D6F2M9	[R].NLVIRPIEQWSSR.[R]	1xTMT6plex [N-Term];1xPhospho [S]	A0A1D6F2M9	A0A1D6F2M9 [580-592]	NA	A0A1D6F2M9_MAIZE Nuclear pore complex protein NUP98A
C0PD82|15999	0.546412	0.00112745	0.0094263	C0PD82	[R].TGAGSLSESEVTR.[A]	1xTMT6plex [N-Term];1xPhospho [S7(100)]	C0PD82	C0PD82 [397-409]	C0PD82 1xPhospho [S403(100)]	C0PD82_MAIZE Copper ion transmembrane transporters
K7U3X9|15715	0.545425	3.73e-06	0.00027071	K7U3X9	[R].SQSDIPFGLAQLSPPLPPPAPVKR.[E]	1xTMT6plex [K23];1xTMT6plex [N-Term];1xPhospho [S]	K7U3X9	K7U3X9 [137-160]	NA	K7U3X9_MAIZE Putative bZIP transcription factor superfamily protein
B4FTY3; B4FAP0|22780	0.54458	1.95e-06	0.000192481	B4FTY3	[R].SASFIASPR.[W]	1xTMT6plex [N-Term];1xPhospho [S7(100)]	B4FTY3; B4FAP0	B4FTY3 [211-219]; B4FAP0 [211-219]	B4FTY3 1xPhospho [S217(100)]; B4FAP0 1xPhospho [S217(100)]	B4FTY3_MAIZE Zinc finger CCCH domain-containing protein 33
A0A1D6P8A0|22792	0.543497	7.3e-06	0.000391339	A0A1D6P8A0	[R].ADGQNTGNFLTDRPSTK.[V]	1xTMT6plex [K17];1xTMT6plex [N-Term];1xPhospho [S15(99.5)]	A0A1D6P8A0	A0A1D6P8A0 [109-125]	A0A1D6P8A0 1xPhospho [S123(100)]	A0A1D6P8A0_MAIZE Protein SPIRAL1
A0A1D6MB54|23176	0.542977	4.51e-05	0.00114898	A0A1D6MB54	[R].KVTSSTVETSK.[V]	2xTMT6plex [K1; K11];1xTMT6plex [N-Term];1xPhospho [S4(99.4)]	A0A1D6MB54	A0A1D6MB54 [342-352]	A0A1D6MB54 1xPhospho [S345(100)]	A0A1D6MB54_MAIZE Calmodulin binding protein isoform 1
A0A1D6JML2; A0A1D6PJD2|22542	0.542934	7.81e-07	0.00011981	A0A1D6JML2	[R].ESYSDHGGSESVFGDK.[F]	1xTMT6plex [K16];1xTMT6plex [N-Term];1xPhospho [S4(99.7)]	A0A1D6JML2; A0A1D6PJD2	A0A1D6JML2 [861-876]; A0A1D6PJD2 [102-117]	A0A1D6JML2 1xPhospho [S864(100)]; A0A1D6PJD2 1xPhospho [S105(100)]	A0A1D6JML2_MAIZE Calcium-binding EF hand family protein
A0A1D6LER3; C4JBS8|18841	0.540852	1.13e-05	0.000495541	A0A1D6LER3	[K].YTSDVNIVSNASCTTNCLAPLAK.[V]	2xCarbamidomethyl [C13; C17];1xTMT6plex [K23];1xTMT6plex [N-Term];1xPhospho [T/S/Y]	A0A1D6LER3; C4JBS8	A0A1D6LER3 [142-164]; C4JBS8 [142-164]	NA	A0A1D6LER3_MAIZE Glyceraldehyde-3-phosphate dehydrogenase
K7VJK4|6453	0.540096	6.85e-07	0.000114841	K7VJK4	[K].TGPELDQTHVSTAVK.[G]	1xTMT6plex [K15];1xTMT6plex [N-Term];1xPhospho [S11(99.7)]	K7VJK4	K7VJK4 [647-661]	K7VJK4 1xPhospho [S657(99.7)]	K7VJK4_MAIZE Putative receptor-like protein kinase family protein
Q9SLP6|21472	0.539484	8.42e-06	0.000423318	Q9SLP6	[R].LIYTNDAGEIVK.[G]	1xTMT6plex [K12];1xTMT6plex [N-Term];1xPhospho [T4(100)]	Q9SLP6	Q9SLP6 [159-170]	Q9SLP6 1xPhospho [T162(100)]	Q9SLP6_MAIZE Ferredoxin--NADP reductase, chloroplastic
A0A1D6KIQ5|20255	0.539247	3.55e-06	0.000267207	A0A1D6KIQ5	[R].LGGQLSFSSR.[Q]	1xTMT6plex [N-Term];1xPhospho [S9(100)]	A0A1D6KIQ5	A0A1D6KIQ5 [184-193]	A0A1D6KIQ5 1xPhospho [S192(100)]	A0A1D6KIQ5_MAIZE Transcription factor bHLH130
C0HEL3|22948	0.538503	5.86e-06	0.000345047	C0HEL3	[K].LGNLLFSPGR.[L]	1xTMT6plex [N-Term];1xPhospho [S7(100)]	C0HEL3	C0HEL3 [188-197]	C0HEL3 1xPhospho [S194(100)]	C0HEL3_MAIZE Putative ADP-ribosylation factor GTPase-activating protein AGD14
A0A1D6LZA1|15090	0.538028	1.4e-05	0.000566666	A0A1D6LZA1	[K].QLQQQQRPTSASASSR.[Q]	1xTMT6plex [N-Term];1xPhospho [T/S]	A0A1D6LZA1	A0A1D6LZA1 [681-696]	NA	A0A1D6LZA1_MAIZE Kinesin-like protein
A0A1D6IYK4|5510	0.537147	0.000904091	0.00815717	A0A1D6IYK4	[R].LSWPSIK.[R]	1xTMT6plex [K7];1xTMT6plex [N-Term];1xPhospho [S5(100)]	A0A1D6IYK4	A0A1D6IYK4 [172-178]	A0A1D6IYK4 1xPhospho [S176(100)]	A0A1D6IYK4_MAIZE AUGMIN subunit 2
C0P3W9|22561	0.536687	1.32e-06	0.000154485	C0P3W9	[R].SAPTTPIKGGAHSPFAVAISEEER.[H]	1xTMT6plex [K8];1xTMT6plex [N-Term];1xPhospho [T5(99.5)]	C0P3W9	C0P3W9 [55-78]	C0P3W9 1xPhospho [T59(100)]	C0P3W9_MAIZE Phosphoenolpyruvate carboxykinase (ATP)
K7TJA7|22077	0.53622	4.59e-06	0.000300016	K7TJA7	[R].ASTSESGANIAISK.[E]	1xTMT6plex [K14];1xTMT6plex [N-Term];1xPhospho [S2(100)]	K7TJA7	K7TJA7 [474-487]	K7TJA7 1xPhospho [S475(100)]	K7TJA7_MAIZE Putative DUF827 domain containing family protein
O22632; B6SJI8|23259	0.535927	1.21e-07	6.4e-05	O22632	[R].VESYAAKPSTK.[K]	2xTMT6plex [K7; K11];1xTMT6plex [N-Term];1xPhospho [S3(100)]	O22632; B6SJI8	O22632 [57-67]; B6SJI8 [57-67]	O22632 1xPhospho [S59(100)]; B6SJI8 1xPhospho [S59(100)]	O22632_MAIZE Nitrate-induced NOI protein
A0A1D6GY71|15025	0.535714	4.28e-07	0.000100085	A0A1D6GY71	[R].GLTSKFEPK.[K]	2xTMT6plex [K5; K9];1xTMT6plex [N-Term];1xPhospho [T3(100)]	A0A1D6GY71	A0A1D6GY71 [28-36]	A0A1D6GY71 1xPhospho [T30(100)]	A0A1D6GY71_MAIZE Glycosyltransferase
A0A1D6EHU0|2094	0.535557	0.000651424	0.00654884	A0A1D6EHU0	[R].SGSMDGATSPFEGESAPTSVLPDYAK.[K]	1xTMT6plex [K26];1xTMT6plex [N-Term];1xPhospho [S1(99.5)]	A0A1D6EHU0	A0A1D6EHU0 [130-155]	A0A1D6EHU0 1xPhospho [S130(99.5)]	A0A1D6EHU0_MAIZE Transcription factor VIP1
B4FUV7|16614	0.53492	1.9e-06	0.000190148	B4FUV7	[R].RGVSWIK.[G]	1xTMT6plex [K7];1xTMT6plex [N-Term];1xPhospho [S4(100)]	B4FUV7	B4FUV7 [184-190]	B4FUV7 1xPhospho [S187(100)]	B4FUV7_MAIZE Uncharacterized protein
A0A1D6E8D6|20176	0.53488	0.000332899	0.00427266	A0A1D6E8D6	[K].RDPSTASTPPAEVAR.[N]	1xTMT6plex [N-Term];1xPhospho [S/T]	A0A1D6E8D6	A0A1D6E8D6 [267-281]	NA	A0A1D6E8D6_MAIZE Eukaryotic translation initiation factor 4B2
A0A1D6F6R9|7799	0.534425	0.000567171	0.0060124	A0A1D6F6R9	[R].HKPANSATAASADGSVSCESPRSTANSSK.[V]	1xCarbamidomethyl [C18];2xTMT6plex [K2; K29];1xTMT6plex [N-Term];2xPhospho [S23(99.6); S/T]	A0A1D6F6R9	A0A1D6F6R9 [319-347]	A0A1D6F6R9 2xPhospho [S341(99.6); S/T]	A0A1D6F6R9_MAIZE Lymphoid organ expressed yellow head virus receptor protein
A0A1D6EHU0|22801	0.533802	0.000145287	0.00245584	A0A1D6EHU0	[R].AQSETFIR.[L]	1xTMT6plex [N-Term];1xPhospho [S3(100)]	A0A1D6EHU0	A0A1D6EHU0 [29-36]	A0A1D6EHU0 1xPhospho [S31(100)]	A0A1D6EHU0_MAIZE Transcription factor VIP1
C4J1T9|8872	0.533798	1.92e-05	0.000672004	C4J1T9	[R].SSTSESGAIITISKEEFVSLSR.[K]	1xTMT6plex [K14];1xTMT6plex [N-Term];1xPhospho [S2(99.5)]	C4J1T9	C4J1T9 [474-495]	C4J1T9 1xPhospho [S475(99.7)]	C4J1T9_MAIZE WEB family protein
B4F9U2|20879	0.533482	5.25e-06	0.000326056	B4F9U2	[R].NGTDKESNIDRGSVK.[N]	2xTMT6plex [K5; K15];1xTMT6plex [N-Term];1xPhospho [S13(100)]	B4F9U2	B4F9U2 [272-286]	B4F9U2 1xPhospho [S284(100)]	B4F9U2_MAIZE IQ-domain 3
K7U3X9|11566	0.532494	2.13e-06	0.0002052	K7U3X9	[R].SQSDIPFGLAQLSPPLPPPAPVKR.[E]	1xTMT6plex [K23];1xTMT6plex [N-Term];1xPhospho [S3(99.6)]	K7U3X9	K7U3X9 [137-160]	K7U3X9 1xPhospho [S139(99.6)]	K7U3X9_MAIZE Putative bZIP transcription factor superfamily protein
B4F9U2; A0A1D6FVD8|19864	0.531737	7.05e-06	0.000382587	B4F9U2	[R].ALAYAFSHQWK.[S]	1xTMT6plex [K11];1xTMT6plex [N-Term];1xPhospho [S7(100)]	B4F9U2; A0A1D6FVD8	B4F9U2 [226-236]; A0A1D6FVD8 [235-245]	B4F9U2 1xPhospho [S232(100)]; A0A1D6FVD8 1xPhospho [S241(100)]	B4F9U2_MAIZE IQ-domain 3
A0A1D6MX80|4983	0.5309	6.73e-06	0.000368257	A0A1D6MX80	[R].GAKEEPTSSGTNTPR.[G]	1xTMT6plex [K3];1xTMT6plex [N-Term];2xPhospho [S/T]	A0A1D6MX80	A0A1D6MX80 [316-330]	NA	A0A1D6MX80_MAIZE PAS domain-containing protein tyrosine kinase family protein
A0A1D6LGF9|10737	0.530397	5.64e-06	0.000336762	A0A1D6LGF9	[R].GQSPAPAPAPAEPDVSWVNSLVK.[D]	1xTMT6plex [K23];1xTMT6plex [N-Term];1xPhospho [S3(100)]	A0A1D6LGF9	A0A1D6LGF9 [559-581]	A0A1D6LGF9 1xPhospho [S561(100)]	A0A1D6LGF9_MAIZE Zinc finger CCCH domain-containing protein 29
K7W1A6|14958	0.529488	0.00038528	0.00466808	K7W1A6	[R].SSSSSSFTNHQLPDK.[Q]	1xTMT6plex [K15];1xTMT6plex [N-Term];1xPhospho [S3(98.5)]	K7W1A6	K7W1A6 [1004-1018]	K7W1A6 1xPhospho [S1006(98.5)]	K7W1A6_MAIZE Putative DUF869 domain containing family protein
A0A1D6JSV9|20344	0.528715	6.13e-06	0.000350841	A0A1D6JSV9	[R].APEISESPRK.[S]	1xTMT6plex [K10];1xTMT6plex [N-Term];1xPhospho [S7(100)]	A0A1D6JSV9	A0A1D6JSV9 [609-618]	A0A1D6JSV9 1xPhospho [S615(100)]	A0A1D6JSV9_MAIZE Uncharacterized protein
C0P3W9|23346	0.527288	9.79e-05	0.00188904	C0P3W9	[R].SAPSTPKR.[S]	1xTMT6plex [K7];1xTMT6plex [N-Term];1xPhospho [T5(99.5)]	C0P3W9	C0P3W9 [47-54]	C0P3W9 1xPhospho [T51(99.8)]	C0P3W9_MAIZE Phosphoenolpyruvate carboxykinase (ATP)
C0P3S0|18738	0.527287	3.39e-06	0.000261412	C0P3S0	[K].GSRPSTPTSR.[T]	1xTMT6plex [N-Term];1xPhospho [S/T]	C0P3S0	C0P3S0 [212-221]	NA	C0P3S0_MAIZE Uncharacterized protein
A0A1D6LHK3|13794	0.525871	3.16e-07	8.93e-05	A0A1D6LHK3	[R].ILSSMSR.[R]	1xTMT6plex [N-Term];1xPhospho [S4(99.6)]	A0A1D6LHK3	A0A1D6LHK3 [30-36]	A0A1D6LHK3 1xPhospho [S33(99.6)]	A0A1D6LHK3_MAIZE Inorganic diphosphatase
A0A1D6NE16|20865	0.52546	1.88e-07	6.87e-05	A0A1D6NE16	[R].KSSFPNK.[S]	2xTMT6plex [K1; K7];1xTMT6plex [N-Term];1xPhospho [S3(100)]	A0A1D6NE16	A0A1D6NE16 [498-504]	A0A1D6NE16 1xPhospho [S500(100)]	A0A1D6NE16_MAIZE Protein IQ-DOMAIN 31
A0A1D6KR80|17057	0.524695	8.15e-07	0.00012303	A0A1D6KR80	[R].VPTMTDDKIK.[Q]	1xOxidation [M4];2xTMT6plex [K8; K10];1xTMT6plex [N-Term];1xPhospho [T3(100)]	A0A1D6KR80	A0A1D6KR80 [10-19]	A0A1D6KR80 1xPhospho [T12(100)]	A0A1D6KR80_MAIZE Copper transport protein family
A0A1D6N2E5|13659	0.524519	4.86e-05	0.00120686	A0A1D6N2E5	[R].SGSSTGSSSPGGVSPSHHR.[S]	1xTMT6plex [N-Term];2xPhospho [S1(100); S14(100)]	A0A1D6N2E5	A0A1D6N2E5 [16-34]	A0A1D6N2E5 2xPhospho [S16(100); S29(100)]	A0A1D6N2E5_MAIZE Retrovirus-related Pol polyprotein LINE-1
B4FRR8|4621	0.522654	2.02e-05	0.00068829	B4FRR8	[R].GSPLPAAALIQK.[E]	1xTMT6plex [K12];1xTMT6plex [N-Term];1xPhospho [S2(100)]	B4FRR8	B4FRR8 [183-194]	B4FRR8 1xPhospho [S184(100)]	B4FRR8_MAIZE 6b-interacting protein 1
B6TIB2|15027	0.522138	0.000768984	0.00729302	B6TIB2	[K].KKPLPSASPADQK.[K]	3xTMT6plex [K1; K2; K13];1xTMT6plex [N-Term];1xPhospho [S8(99.6)]	B6TIB2	B6TIB2 [269-281]	B6TIB2 1xPhospho [S276(99.6)]	B6TIB2_MAIZE Calmodulin binding protein
B7ZYB1; B6SY29|15005	0.521526	2.79e-06	0.000237562	B7ZYB1	[R].FEPLPEPFSPL.[-]	1xTMT6plex [N-Term];1xPhospho [S9(100)]	B7ZYB1; B6SY29	B7ZYB1 [568-578]; B6SY29 [567-577]	B7ZYB1 1xPhospho [S576(100)]; B6SY29 1xPhospho [S575(100)]	B7ZYB1_MAIZE Proline-rich family protein
A0A1D6EXV3; A0A1D6IEV2|23004	0.520614	5.66e-08	4.69e-05	A0A1D6EXV3	[R].TSSAPPNLDEQKR.[NK]	1xTMT6plex [K12];1xTMT6plex [N-Term];1xPhospho [S3(100)]	A0A1D6EXV3; A0A1D6IEV2	A0A1D6EXV3 [179-191]; A0A1D6IEV2 [181-193]	A0A1D6EXV3 1xPhospho [S181(100)]; A0A1D6IEV2 1xPhospho [S183(100)]	A0A1D6EXV3_MAIZE Eukaryotic translation initiation factor 4G
A0A1D6EY17; A0A1D6IF18|16935	0.518995	3.71e-07	9.35e-05	A0A1D6EY17	[R].LKGQLSFSSR.[Q]	1xTMT6plex [K2];1xTMT6plex [N-Term];1xPhospho [S]	A0A1D6EY17; A0A1D6IF18	A0A1D6EY17 [176-185]; A0A1D6IF18 [184-193]	NA	A0A1D6EY17_MAIZE Transcription factor bHLH130
B4FI96|21203	0.518407	7.95e-06	0.000413322	B4FI96	[R].RTPTPTPTR.[T]	1xTMT6plex [N-Term];2xPhospho [T2(100); T4(99.4)]	B4FI96	B4FI96 [50-58]	B4FI96 2xPhospho [T51(100); T53(100)]	B4FI96_MAIZE XS domain containing protein expressed
A0A1D6QKX8|15614	0.518281	4.46e-06	0.000294892	A0A1D6QKX8	[R].STANSGK.[V]	1xTMT6plex [K7];1xTMT6plex [N-Term];1xPhospho [S1(100)]	A0A1D6QKX8	A0A1D6QKX8 [319-325]	A0A1D6QKX8 1xPhospho [S319(100)]	A0A1D6QKX8_MAIZE Protein WVD2-like 4
A0A1D6E1I1|20490	0.51763	5.79e-07	0.000107898	A0A1D6E1I1	[K].IKELSSQLTNAK.[YD]	2xTMT6plex [K2; K12];1xTMT6plex [N-Term];1xPhospho [T9(100)]	A0A1D6E1I1	A0A1D6E1I1 [636-647]	A0A1D6E1I1 1xPhospho [T644(100)]	A0A1D6E1I1_MAIZE Putative WEB family protein chloroplastic
A0A1D6LIR7|21806	0.517151	3.88e-07	9.46e-05	A0A1D6LIR7	[K].DQNPSFKDLIK.[S]	2xTMT6plex [K7; K11];1xTMT6plex [N-Term];1xPhospho [S5(100)]	A0A1D6LIR7	A0A1D6LIR7 [455-465]	A0A1D6LIR7 1xPhospho [S459(100)]	A0A1D6LIR7_MAIZE Uncharacterized protein
A0A1D6K5R7|18758	0.51603	0.000101005	0.00193357	A0A1D6K5R7	[R].SSSIASVCSVSSLHADADAAPLPLLR.[T]	1xCarbamidomethyl [C8];1xTMT6plex [N-Term];1xPhospho [S3(99.7)]	A0A1D6K5R7	A0A1D6K5R7 [55-80]	A0A1D6K5R7 1xPhospho [S57(99.7)]	A0A1D6K5R7_MAIZE Ninja-family protein AFP3
B4FBN1|20629	0.515275	6.01e-05	0.00137481	B4FBN1	[R].LEQIPEKSAGGVLLPK.[S]	2xTMT6plex [K7; K16];1xTMT6plex [N-Term];1xPhospho [S8(100)]	B4FBN1	B4FBN1 [58-73]	B4FBN1 1xPhospho [S65(100)]	B4FBN1_MAIZE Chloroplast chaperonin 10
K7U3X9|19931	0.513011	1.57e-07	6.48e-05	K7U3X9	[K].LNFAAGDESPKLPLPSPR.[A]	1xTMT6plex [K11];1xTMT6plex [N-Term];2xPhospho [S9(100); S16(100)]	K7U3X9	K7U3X9 [253-270]	K7U3X9 2xPhospho [S261(100); S268(100)]	K7U3X9_MAIZE Putative bZIP transcription factor superfamily protein
C4J9I2|22073	0.510269	6.84e-05	0.00149045	C4J9I2	[R].ATPTGLADLSGVPGGAGLR.[S]	1xTMT6plex [N-Term];1xPhospho [T2(100)]	C4J9I2	C4J9I2 [294-312]	C4J9I2 1xPhospho [T295(100)]	C4J9I2_MAIZE Uncharacterized protein
A0A1D6EYQ8|21282	0.506292	9.44e-06	0.000454456	A0A1D6EYQ8	[R].GQSFGQR.[I]	1xTMT6plex [N-Term];1xPhospho [S3(100)]	A0A1D6EYQ8	A0A1D6EYQ8 [1435-1441]	A0A1D6EYQ8 1xPhospho [S1437(100)]	A0A1D6EYQ8_MAIZE HOPM interactor 7
A0A1D6KR80|12055	0.506282	1.26e-05	0.00053028	A0A1D6KR80	[R].VPTMTDDK.[I]	1xTMT6plex [K8];1xTMT6plex [N-Term];1xPhospho [T3(100)]	A0A1D6KR80	A0A1D6KR80 [10-17]	A0A1D6KR80 1xPhospho [T12(100)]	A0A1D6KR80_MAIZE Copper transport protein family
A0A1D6K5R7; B6TNQ7|22705	0.505451	2.92e-05	0.000869777	A0A1D6K5R7	[R].TLGSLTTR.[T]	1xTMT6plex [N-Term];1xPhospho [S4(100)]	A0A1D6K5R7; B6TNQ7	A0A1D6K5R7 [201-208]; B6TNQ7 [198-205]	A0A1D6K5R7 1xPhospho [S204(100)]; B6TNQ7 1xPhospho [S201(100)]	A0A1D6K5R7_MAIZE Ninja-family protein AFP3
C4J1T9|18743	0.505161	6.23e-07	0.00010894	C4J1T9	[R].SSTSESGAIITISK.[E]	1xTMT6plex [K14];1xTMT6plex [N-Term];1xPhospho [S/T]	C4J1T9	C4J1T9 [474-487]	NA	C4J1T9_MAIZE WEB family protein
A0A1D6LBZ9|3464	0.504389	1.58e-06	0.000177134	A0A1D6LBZ9	[K].VVAPTPEQITAIK.[A]	1xTMT6plex [K13];1xTMT6plex [N-Term];1xPhospho [T5(100)]	A0A1D6LBZ9	A0A1D6LBZ9 [198-210]	A0A1D6LBZ9 1xPhospho [T202(100)]	A0A1D6LBZ9_MAIZE Inactive protein FRIGIDA
K7ULI1|8044	0.504375	3.6e-06	0.000269612	K7ULI1	[K].VKENDGDSQVDLESNRGDAGVDSNGLLPTK.[Q]	2xTMT6plex [K2; K30];1xTMT6plex [N-Term];1xPhospho [S8(100)]	K7ULI1	K7ULI1 [699-728]	K7ULI1 1xPhospho [S706(100)]	K7ULI1_MAIZE Putative WEB family protein chloroplastic
O22632; B6SJI8|22916	0.503405	5.04e-07	0.000107415	O22632	[R].TERVESYAAKPSTK.[K]	2xTMT6plex [K10; K14];1xTMT6plex [N-Term];1xPhospho [S6(100)]	O22632; B6SJI8	O22632 [54-67]; B6SJI8 [54-67]	O22632 1xPhospho [S59(100)]; B6SJI8 1xPhospho [S59(100)]	O22632_MAIZE Nitrate-induced NOI protein
C0P3S0|15128	0.502895	2.38e-05	0.000752838	C0P3S0	[K].GSRPSTPTSR.[T]	1xTMT6plex [N-Term];1xPhospho [T6(99.5)]	C0P3S0	C0P3S0 [212-221]	C0P3S0 1xPhospho [T217(99.6)]	C0P3S0_MAIZE Uncharacterized protein
B7ZYN1|19312	0.500496	2.47e-07	7.85e-05	B7ZYN1	[R].ALRPTSSSSSK.[S]	1xTMT6plex [K11];1xTMT6plex [N-Term];1xPhospho [T5(97)]	B7ZYN1	B7ZYN1 [347-357]	B7ZYN1 1xPhospho [T351(97)]	B7ZYN1_MAIZE Uncharacterized protein
A0A1D6N9H5|22840	0.500105	1.98e-05	0.00068543	A0A1D6N9H5	[R].EPDEPRHSGSGSGFR.[S]	1xTMT6plex [N-Term];1xPhospho [S8(99.4)]	A0A1D6N9H5	A0A1D6N9H5 [167-181]	A0A1D6N9H5 1xPhospho [S174(100)]	A0A1D6N9H5_MAIZE Metacaspase-6
A0A1D6NE16|18514	0.499935	1.36e-07	6.4e-05	A0A1D6NE16	[K].ADNNRYSTGEDR.[T]	1xTMT6plex [N-Term];1xPhospho [S7(100)]	A0A1D6NE16	A0A1D6NE16 [31-42]	A0A1D6NE16 1xPhospho [S37(100)]	A0A1D6NE16_MAIZE Protein IQ-DOMAIN 31
A0A1D6JVI5|22395	0.499238	1.2e-06	0.000147159	A0A1D6JVI5	[R].SKGSLGSLDVVAVK.[N]	2xTMT6plex [K2; K14];1xTMT6plex [N-Term];1xPhospho [S4(100)]	A0A1D6JVI5	A0A1D6JVI5 [145-158]	A0A1D6JVI5 1xPhospho [S148(100)]	A0A1D6JVI5_MAIZE BZIP transcription factor 16
C4JAN7|10147	0.496672	9.88e-08	6.29e-05	C4JAN7	[R].AKSDATETPRHHDDDECDVPPSAR.[Q]	1xCarbamidomethyl [C17];1xTMT6plex [K2];1xTMT6plex [N-Term];2xPhospho [S3(100); T/S]	C4JAN7	C4JAN7 [247-270]	C4JAN7 2xPhospho [S249(100); T/S]	C4JAN7_MAIZE Octicosapeptide/Phox/Bem1p family protein
A0A1D6EXV3; A0A1D6IEV2|22336	0.496001	3.76e-07	9.35e-05	A0A1D6EXV3	[R].TSSAPPNLDEQKR.[NK]	1xTMT6plex [K12];1xTMT6plex [N-Term];1xPhospho [S/T]	A0A1D6EXV3; A0A1D6IEV2	A0A1D6EXV3 [179-191]; A0A1D6IEV2 [181-193]	NA	A0A1D6EXV3_MAIZE Eukaryotic translation initiation factor 4G
B6TRK0|13916	0.49454	2.72e-05	0.000825807	B6TRK0	[K].LIDSVGSIFR.[G]	1xTMT6plex [N-Term];1xPhospho [S7(100)]	B6TRK0	B6TRK0 [8-17]	B6TRK0 1xPhospho [S14(100)]	B6TRK0_MAIZE Mitochondrial fission 1 protein
K7VAN4|22033	0.494407	1.12e-06	0.000145633	K7VAN4	[R].ANPGPPSSYGSGGYGPQGGGSFSESYGYTGSPSHR.[G]	1xTMT6plex [N-Term];1xPhospho [S31(99.7)]	K7VAN4	K7VAN4 [433-467]	K7VAN4 1xPhospho [S463(99.7)]	K7VAN4_MAIZE Putative DUF1421 domain family protein
A0A1D6NI30|21965	0.493917	4.01e-07	9.57e-05	A0A1D6NI30	[R].TESPAAGHSIGQGPLDLEK.[H]	1xTMT6plex [K19];1xTMT6plex [N-Term];1xPhospho [S3(99.7)]	A0A1D6NI30	A0A1D6NI30 [627-645]	A0A1D6NI30 1xPhospho [S629(100)]	A0A1D6NI30_MAIZE RING-type domain-containing protein
A0A1D6IE73|21487	0.493238	6.03e-07	0.000108446	A0A1D6IE73	[R].LTSVPSPR.[V]	1xTMT6plex [N-Term];1xPhospho [S6(100)]	A0A1D6IE73	A0A1D6IE73 [524-531]	A0A1D6IE73 1xPhospho [S529(100)]	A0A1D6IE73_MAIZE Eukaryotic translation initiation factor-related
B6TQW3|1654	0.493158	5.51e-06	0.000335301	B6TQW3	[K].FAESAEDILQK.[L]	1xTMT6plex [K11];1xTMT6plex [N-Term];1xPhospho [S4(100)]	B6TQW3	B6TQW3 [113-123]	B6TQW3 1xPhospho [S116(100)]	B6TQW3_MAIZE Ubiquitin-like superfamily protein
A0A1D6QEL9|675	0.493032	0.000166662	0.0026752	A0A1D6QEL9	[R].TQAATDPAASQGGGGGSGQQQHGGGR.[G]	1xTMT6plex [N-Term];1xPhospho [S17(100)]	A0A1D6QEL9	A0A1D6QEL9 [352-377]	A0A1D6QEL9 1xPhospho [S368(100)]	A0A1D6QEL9_MAIZE Transcription factor TCP14
A0A1D6MJP2; A0A1D6FF82|20952	0.492233	2.81e-07	8.1e-05	A0A1D6MJP2	[K].LNTGNVFAALESLK.[K]	1xTMT6plex [K14];1xTMT6plex [N-Term];1xPhospho [S12(100)]	A0A1D6MJP2; A0A1D6FF82	A0A1D6MJP2 [16-29]; A0A1D6FF82 [17-30]	A0A1D6MJP2 1xPhospho [S27(100)]; A0A1D6FF82 1xPhospho [S28(100)]	A0A1D6MJP2_MAIZE Uncharacterized protein
A0A1D6KKX7|17724	0.492066	9.41e-08	6.29e-05	A0A1D6KKX7	[R].SQSDIPFGFAQLSPPLPPPAPVKR.[E]	1xTMT6plex [K23];1xTMT6plex [N-Term];1xPhospho [S3(99.5)]	A0A1D6KKX7	A0A1D6KKX7 [133-156]	A0A1D6KKX7 1xPhospho [S135(100)]	A0A1D6KKX7_MAIZE DNA binding protein
A0A1D6KKX7|16413	0.491805	2.26e-08	3.12e-05	A0A1D6KKX7	[R].SQSDIPFGFAQLSPPLPPPAPVKR.[E]	1xTMT6plex [K23];1xTMT6plex [N-Term];1xPhospho [S]	A0A1D6KKX7	A0A1D6KKX7 [133-156]	NA	A0A1D6KKX7_MAIZE DNA binding protein
A0A1D6NUV9|12788	0.490105	3.65e-06	0.00027071	A0A1D6NUV9	[R].VGQPSHGGGGASTASPR.[A]	1xTMT6plex [N-Term];1xPhospho [S15(100)]	A0A1D6NUV9	A0A1D6NUV9 [35-51]	A0A1D6NUV9 1xPhospho [S49(100)]	A0A1D6NUV9_MAIZE Ubiquitin-associated/translation elongation factor EF1B protein
B7ZY66|22475	0.486558	8.09e-08	6.29e-05	B7ZY66	[K].SASSPFTGDR.[M]	1xTMT6plex [N-Term];1xPhospho [S4(100)]	B7ZY66	B7ZY66 [571-580]	B7ZY66 1xPhospho [S574(99.5)]	B7ZY66_MAIZE Indeterminate domain p10
B4FR40|10662	0.485577	0.000516861	0.00565271	B4FR40	[R].AVSLALR.[A]	1xTMT6plex [N-Term];1xPhospho [S3(100)]	B4FR40	B4FR40 [40-46]	B4FR40 1xPhospho [S42(100)]	B4FR40_MAIZE 30S ribosomal protein S9 chloroplastic
A0A1X7YIT5|20642	0.483809	8.32e-07	0.00012303	A0A1X7YIT5	[K].FADCDSSKEK.[D]	1xCarbamidomethyl [C4];2xTMT6plex [K8; K10];1xTMT6plex [N-Term];1xPhospho [S6(99.6)]	A0A1X7YIT5	A0A1X7YIT5 [684-693]	A0A1X7YIT5 1xPhospho [S689(99.7)]	A0A1X7YIT5_MAIZE Uncharacterized protein
A0A1D6N7P7|12350	0.482266	2.17e-07	7.65e-05	A0A1D6N7P7	[K].LNNSTDQGVETPKKDDEK.[K]	3xTMT6plex [K13; K14; K18];1xTMT6plex [N-Term];1xPhospho [T11(100)]	A0A1D6N7P7	A0A1D6N7P7 [762-779]	A0A1D6N7P7 1xPhospho [T772(100)]	A0A1D6N7P7_MAIZE Ypt/Rab-GAP domain of gyp1p superfamily protein
B6T3V2; A0A1D6KF14|23417	0.481986	4.37e-07	0.000100085	B6T3V2	[R].AYFDSADWALGK.[Q]	1xTMT6plex [K12];1xTMT6plex [N-Term];1xPhospho [S5(100)]	B6T3V2; A0A1D6KF14	B6T3V2 [60-71]; A0A1D6KF14 [46-57]	B6T3V2 1xPhospho [S64(100)]; A0A1D6KF14 1xPhospho [S50(100)]	B6T3V2_MAIZE Negatively light-regulated protein
A0A1D6FGL7|15118	0.481583	5.45e-06	0.000335122	A0A1D6FGL7	[R].SKTFNLR.[R]	1xTMT6plex [K2];1xTMT6plex [N-Term];1xPhospho [T3(99.5)]	A0A1D6FGL7	A0A1D6FGL7 [1315-1321]	A0A1D6FGL7 1xPhospho [T1317(99.5)]	A0A1D6FGL7_MAIZE Protein SCAR
A0A1D6FGL7|16629	0.477472	1.04e-06	0.000141549	A0A1D6FGL7	[R].SKTFNLR.[R]	1xTMT6plex [K2];1xTMT6plex [N-Term];1xPhospho [S/T]	A0A1D6FGL7	A0A1D6FGL7 [1315-1321]	NA	A0A1D6FGL7_MAIZE Protein SCAR
A0A1D6H388|15248	0.475722	9.08e-07	0.000132437	A0A1D6H388	[K].LPPLFSLTPSSSGK.[G]	1xTMT6plex [K14];1xTMT6plex [N-Term];1xPhospho [S/T]	A0A1D6H388	A0A1D6H388 [334-347]	NA	A0A1D6H388_MAIZE AUGMIN subunit 6
A0A1D6H5B6|1910	0.475282	0.000217002	0.00322106	A0A1D6H5B6	[K].TLTLSTLPSLRR.[S]	1xTMT6plex [N-Term];1xPhospho [S5(99.7)]	A0A1D6H5B6	A0A1D6H5B6 [23-34]	A0A1D6H5B6 1xPhospho [S27(99.7)]	A0A1D6H5B6_MAIZE 50S ribosomal protein L21 chloroplastic
A0A1D6GT30; A0A1D6K9I1|22677	0.474532	5.38e-07	0.000107415	A0A1D6GT30	[K].KFGSLLK.[K]	2xTMT6plex [K1; K7];1xTMT6plex [N-Term];1xPhospho [S4(100)]	A0A1D6GT30; A0A1D6K9I1	A0A1D6GT30 [920-926]; A0A1D6K9I1 [919-925]	A0A1D6GT30 1xPhospho [S923(100)]; A0A1D6K9I1 1xPhospho [S922(100)]	A0A1D6GT30_MAIZE Putative WEB family protein chloroplastic
K7UZ29|18671	0.473031	4.19e-06	0.000284918	K7UZ29	[K].MKGSFRK.[S]	2xTMT6plex [K2; K7];1xTMT6plex [N-Term];1xPhospho [S4(100)]	K7UZ29	K7UZ29 [96-102]	K7UZ29 1xPhospho [S99(100)]	K7UZ29_MAIZE DUF3511 domain protein
B6TH05|16574	0.472735	1.47e-07	6.4e-05	B6TH05	[K].NQASPESPGNNQNR.[G]	1xTMT6plex [N-Term];1xPhospho [S7(100)]	B6TH05	B6TH05 [181-194]	B6TH05 1xPhospho [S187(100)]	B6TH05_MAIZE DeSI-like protein
A0A1D6N2E5|16131	0.471945	2.33e-05	0.000741905	A0A1D6N2E5	[R].SGSSTGSSSPGGVSPSHHR.[S]	1xTMT6plex [N-Term];2xPhospho [S9(100); S14(100)]	A0A1D6N2E5	A0A1D6N2E5 [16-34]	A0A1D6N2E5 2xPhospho [S24(100); S29(100)]	A0A1D6N2E5_MAIZE Retrovirus-related Pol polyprotein LINE-1
A0A1D6H388|6982	0.471655	1.65e-06	0.000181066	A0A1D6H388	[K].LPPLFSLTPSSSGK.[G]	1xTMT6plex [K14];1xTMT6plex [N-Term];1xPhospho [S12(99.7)]	A0A1D6H388	A0A1D6H388 [334-347]	A0A1D6H388 1xPhospho [S345(99.7)]	A0A1D6H388_MAIZE AUGMIN subunit 6
B4FWJ9|18600	0.469569	6.11e-07	0.000108446	B4FWJ9	[R].SGSMDGDTSPFEGESAPPSVLPDYAK.[K]	1xTMT6plex [K26];1xTMT6plex [N-Term];1xPhospho [S3(99.5)]	B4FWJ9	B4FWJ9 [137-162]	B4FWJ9 1xPhospho [S139(99.7)]	B4FWJ9_MAIZE BZIP transcription factor
A0A1D6FVD8|16787	0.466246	5.49e-07	0.000107415	A0A1D6FVD8	[K].SMSLNLGEGEITK.[A]	1xTMT6plex [K13];1xTMT6plex [N-Term];1xPhospho [S3(100)]	A0A1D6FVD8	A0A1D6FVD8 [296-308]	A0A1D6FVD8 1xPhospho [S298(100)]	A0A1D6FVD8_MAIZE IQ-domain 3
C0PCK9|1525	0.463991	4.94e-06	0.000319744	C0PCK9	[R].ASANIPITQIPAISKEIK.[E]	2xTMT6plex [K15; K18];1xTMT6plex [N-Term];1xPhospho [S14(100)]	C0PCK9	C0PCK9 [71-88]	C0PCK9 1xPhospho [S84(100)]	C0PCK9_MAIZE Putative receptor-like protein kinase
A0A1D6GT30; A0A1D6K9I1|22287	0.463129	1.91e-06	0.000190148	A0A1D6GT30	[R].SSVGTPSTPR.[S]	1xTMT6plex [N-Term];1xPhospho [T8(100)]	A0A1D6GT30; A0A1D6K9I1	A0A1D6GT30 [65-74]; A0A1D6K9I1 [47-56]	A0A1D6GT30 1xPhospho [T72(99.6)]; A0A1D6K9I1 1xPhospho [T54(99.6)]	A0A1D6GT30_MAIZE Putative WEB family protein chloroplastic
C0P6K9|5682	0.461645	4.8e-05	0.0012011	C0P6K9	[R].SQSHSPNNAGSEDHETHK.[Q]	1xTMT6plex [K18];1xTMT6plex [N-Term];1xPhospho [S3(99.7)]	C0P6K9	C0P6K9 [55-72]	C0P6K9 1xPhospho [S57(100)]	C0P6K9_MAIZE GRAS transcription factor
A0A1D6EXV3; A0A1D6IEV2|11941	0.460938	0.000550174	0.005883	A0A1D6EXV3	[R].SSSFGGHR.[G]	1xTMT6plex [N-Term];1xPhospho [S2(99.7)]	A0A1D6EXV3; A0A1D6IEV2	A0A1D6EXV3 [18-25]; A0A1D6IEV2 [18-25]	A0A1D6EXV3 1xPhospho [S19(99.7)]; A0A1D6IEV2 1xPhospho [S19(99.7)]	A0A1D6EXV3_MAIZE Eukaryotic translation initiation factor 4G
A0A1Q1BKB5|21422	0.460623	1.85e-05	0.000666193	A0A1Q1BKB5	[K].NLSAHPSRK.[Y]	1xTMT6plex [K9];1xTMT6plex [N-Term];1xPhospho [S7(100)]	A0A1Q1BKB5	A0A1Q1BKB5 [492-500]	A0A1Q1BKB5 1xPhospho [S498(100)]	A0A1Q1BKB5_MAIZE La-related protein 1A
A0A1D6L0C8|13587	0.459415	2.67e-06	0.000231691	A0A1D6L0C8	[R].ASALGSPLSSSWSK.[W]	1xTMT6plex [K14];1xTMT6plex [N-Term];1xPhospho [S6(100)]	A0A1D6L0C8	A0A1D6L0C8 [622-635]	A0A1D6L0C8 1xPhospho [S627(100)]	A0A1D6L0C8_MAIZE Zinc finger CCCH domain-containing protein 30
C0P3W9; K7VNE0|23388	0.45875	2.77e-05	0.000837505	C0P3W9	[R].SAPTTPIK.[GD]	1xTMT6plex [K8];1xTMT6plex [N-Term];1xPhospho [T5(100)]	C0P3W9; K7VNE0	C0P3W9 [55-62]; K7VNE0 [47-54]	C0P3W9 1xPhospho [T59(100)]; K7VNE0 1xPhospho [T51(100)]	C0P3W9_MAIZE Phosphoenolpyruvate carboxykinase (ATP)
A0A1D6MFE3|18983	0.457826	5.62e-07	0.000107415	A0A1D6MFE3	[K].GSDAGNGSGSLSR.[L]	1xTMT6plex [N-Term];1xPhospho [S10(100)]	A0A1D6MFE3	A0A1D6MFE3 [621-633]	A0A1D6MFE3 1xPhospho [S630(100)]	A0A1D6MFE3_MAIZE Ethylene insensitive 2
A0A1D6JVI5|13203	0.457725	2.98e-05	0.000880098	A0A1D6JVI5	[R].VKDNSEQGQGNDAR.[S]	1xTMT6plex [K2];1xTMT6plex [N-Term];1xPhospho [S5(100)]	A0A1D6JVI5	A0A1D6JVI5 [199-212]	A0A1D6JVI5 1xPhospho [S203(100)]	A0A1D6JVI5_MAIZE BZIP transcription factor 16
A0A1D6MJP2; A0A1D6FF82|22569	0.456391	1.54e-06	0.000174458	A0A1D6MJP2	[K].LNTGNVFAALESLKK.[K]	2xTMT6plex [K14; K15];1xTMT6plex [N-Term];1xPhospho [S12(100)]	A0A1D6MJP2; A0A1D6FF82	A0A1D6MJP2 [16-30]; A0A1D6FF82 [17-31]	A0A1D6MJP2 1xPhospho [S27(100)]; A0A1D6FF82 1xPhospho [S28(100)]	A0A1D6MJP2_MAIZE Uncharacterized protein
C0P3W9|23425	0.45588	3.14e-06	0.000251875	C0P3W9	[K].GEAAAQGAPSTPR.[A]	1xTMT6plex [N-Term];1xPhospho [T11(99.5)]	C0P3W9	C0P3W9 [110-122]	C0P3W9 1xPhospho [T120(99.7)]	C0P3W9_MAIZE Phosphoenolpyruvate carboxykinase (ATP)
A0A1D6MJP2; A0A1D6FF82|5699	0.453722	8.65e-06	0.000429894	A0A1D6MJP2	[K].LNTGNVFAALESLKKK.[K]	3xTMT6plex [K14; K15; K16];1xTMT6plex [N-Term];1xPhospho [S12(100)]	A0A1D6MJP2; A0A1D6FF82	A0A1D6MJP2 [16-31]; A0A1D6FF82 [17-32]	A0A1D6MJP2 1xPhospho [S27(100)]; A0A1D6FF82 1xPhospho [S28(100)]	A0A1D6MJP2_MAIZE Uncharacterized protein
A4L9Q6|21669	0.453615	1.88e-08	2.93e-05	A4L9Q6	[K].KEEPETPR.[Y]	1xTMT6plex [K1];1xTMT6plex [N-Term];1xPhospho [T6(100)]	A4L9Q6	A4L9Q6 [20-27]	A4L9Q6 1xPhospho [T25(100)]	A4L9Q6_MAIZE Putative splicing factor
K7VHU4|6037	0.452589	5.56e-07	0.000107415	K7VHU4	[R].SMSELEFEEVK.[G]	1xTMT6plex [K11];1xTMT6plex [N-Term];1xPhospho [S1(100)]	K7VHU4	K7VHU4 [141-151]	K7VHU4 1xPhospho [S141(100)]	K7VHU4_MAIZE DUF1685 family protein
C4JAN7|16943	0.449949	1.01e-07	6.29e-05	C4JAN7	[R].AKSDATETPR.[H]	1xTMT6plex [K2];1xTMT6plex [N-Term];2xPhospho [S3(100); T8(100)]	C4JAN7	C4JAN7 [247-256]	C4JAN7 2xPhospho [S249(99.4); T254(100)]	C4JAN7_MAIZE Octicosapeptide/Phox/Bem1p family protein
A0A1D6IJT4|6640	0.44882	1.24e-07	6.4e-05	A0A1D6IJT4	[K].SLFPLMGSVLSRK.[T]	1xTMT6plex [K13];1xTMT6plex [N-Term];1xPhospho [S11(100)]	A0A1D6IJT4	A0A1D6IJT4 [783-795]	A0A1D6IJT4 1xPhospho [S793(100)]	A0A1D6IJT4_MAIZE Putative paramyosin
K7VJK4|21074	0.448675	1.68e-07	6.74e-05	K7VJK4	[R].VFSQLIK.[A]	1xTMT6plex [K7];1xTMT6plex [N-Term];1xPhospho [S3(100)]	K7VJK4	K7VJK4 [832-838]	K7VJK4 1xPhospho [S834(100)]	K7VJK4_MAIZE Putative receptor-like protein kinase family protein
A0A1D6IE73|21340	0.447876	1.2e-07	6.4e-05	A0A1D6IE73	[R].KPVEPPKPEVATPR.[F]	2xTMT6plex [K1; K7];1xTMT6plex [N-Term];1xPhospho [T12(100)]	A0A1D6IE73	A0A1D6IE73 [484-497]	A0A1D6IE73 1xPhospho [T495(100)]	A0A1D6IE73_MAIZE Eukaryotic translation initiation factor-related
A0A060D8P6|12233	0.446076	0.000221154	0.00325933	A0A060D8P6	[R].EGDEAEGSNKSK.[S]	2xTMT6plex [K10; K12];1xTMT6plex [N-Term];1xPhospho [S8(100)]	A0A060D8P6	A0A060D8P6 [96-107]	A0A060D8P6 1xPhospho [S103(100)]	A0A060D8P6_MAIZE HMG transcription factor (Fragment)
B6T925|16007	0.44582	0.000130182	0.00227479	B6T925	[R].TGSLDKSFEGTPK.[V]	2xTMT6plex [K6; K13];1xTMT6plex [N-Term];1xPhospho [S7(100)]	B6T925	B6T925 [71-83]	B6T925 1xPhospho [S77(100)]	B6T925_MAIZE LIM domain-containing protein WLIM1
A0A1D6LHK3|18592	0.442224	1.31e-08	2.71e-05	A0A1D6LHK3	[R].ILSSMSR.[R]	1xTMT6plex [N-Term];1xPhospho [S]	A0A1D6LHK3	A0A1D6LHK3 [30-36]	NA	A0A1D6LHK3_MAIZE Inorganic diphosphatase
A0A1D6LXR0; K7W8A6|17820	0.44066	3.95e-05	0.00105306	A0A1D6LXR0	[R].VSPNRPASSK.[K]	1xTMT6plex [K10];1xTMT6plex [N-Term];1xPhospho [S]	A0A1D6LXR0; K7W8A6	A0A1D6LXR0 [545-554]; K7W8A6 [498-507]	NA	A0A1D6LXR0_MAIZE 65-kDa microtubule-associated protein 1
[truncated: 37 more rows]
