# Supplementary material for: Integrative Proteome and Phosphoproteome Profiling of Early Cold Response in Maize Seedlings
Source: Int J Mol Sci. 2022 Jun 10;23(12):6493. doi: 10.3390/ijms23126493 (PMC9224472; doi:10.3390/ijms23126493)
Supplement: Supplementary file 1 [file ijms-23-06493-s001.zip › Supplementary Table S4. Cold responsive photosynthesis and spliceosome proteins in maize seedlings.xlsx]

## Sheet: photosynthesis_global
Accession	total_30min_Ratio	total_30min_adjust_p_value	total_2hr_Ratio	total_2hr_adjust_p_value	Description
A0A096QRW1	0.972025	0.764683	0.580057	0.000179847	Chlorophyll a-b binding protein, chloroplastic OS=Zea mays OX=4577 GN=ZEAMMB73_Zm00001d021784 PE=3 SV=1
A0A1D6N672	0.956717	0.73674	0.662502	0.00255923	Photosystem II subunit PsbS1 OS=Zea mays OX=4577 GN=542126 PE=4 SV=1
A0A1D6Q2W3	0.837705	0.104165	0.742947	0.0053896	ATP synthase subunit beta chloroplastic OS=Zea mays OX=4577 GN=ZEAMMB73_Zm00001d050687 PE=4 SV=1
A0A1X7YHF7	0.901844	0.572165	0.621884	0.00779206	Photosystem II D2 protein OS=Zea mays OX=4577 GN=psbD PE=3 SV=1
A0A1X7YHG9	1.0217	0.839208	0.689152	0.00108735	ATP synthase subunit alpha, chloroplastic OS=Zea mays OX=4577 GN=100280996 PE=3 SV=1
A0A3B6UA43	0.847633	0.162695	0.6707	0.00232593	CYTB_NTER domain-containing protein OS=Zea mays OX=4577 PE=3 SV=1
B4FJG1	0.943007	0.685613	0.548883	0.000821471	Chlorophyll a-b binding protein, chloroplastic OS=Zea mays OX=4577 GN=100216729 PE=2 SV=1
B4FL55	0.967927	0.682872	0.612976	0.000152896	Chlorophyll a-b binding protein, chloroplastic OS=Zea mays OX=4577 GN=542320 PE=2 SV=1
B4FQ80	1.07372	0.477686	0.696983	0.00190774	Chlorophyll a-b binding protein, chloroplastic OS=Zea mays OX=4577 GN=100193833 PE=2 SV=1
B4FUA1	1.07502	0.436563	0.650442	0.000638261	Chlorophyll a-b binding protein, chloroplastic OS=Zea mays OX=4577 GN=542530 PE=2 SV=1
B4FXB0	0.956623	0.617998	0.604505	0.000239977	Chlorophyll a-b binding protein, chloroplastic OS=Zea mays OX=4577 GN=100282021 PE=2 SV=1
B4G1K9	0.932926	0.466957	0.730199	0.00278064	PSI-G OS=Zea mays OX=4577 GN=100284847 PE=2 SV=1
B6SR19	0.768892	0.0185761	0.618368	0.000313789	16kDa membrane protein OS=Zea mays OX=4577 GN=100283848 PE=2 SV=1
B6SRI3	0.891809	0.32043	0.59658	0.000757328	PSI-F OS=Zea mays OX=4577 GN=100282027 PE=1 SV=1
B6STG2	0.864277	0.119825	0.734439	0.00241683	PSI subunit V OS=Zea mays OX=4577 GN=100281679 PE=2 SV=1
B6SZ37	1.0169	0.909586	0.674082	0.00276716	Chlorophyll a-b binding protein, chloroplastic OS=Zea mays OX=4577 GN=100281795 PE=2 SV=1
B6SZT9	0.942582	0.433395	0.579986	8.06142e-05	Chlorophyll a-b binding protein, chloroplastic OS=Zea mays OX=4577 GN=103643653 PE=1 SV=1
B6T892	0.966687	0.761706	0.682251	0.00163822	Chlorophyll a-b binding protein, chloroplastic OS=Zea mays OX=4577 GN=100282512 PE=1 SV=1
B6U534	0.883579	0.198671	0.702677	0.00171765	PSI-G OS=Zea mays OX=4577 GN=100285458 PE=1 SV=1
K7TWD9	0.968722	0.731503	0.75676	0.00310018	Chlorophyll a-b binding protein, chloroplastic OS=Zea mays OX=4577 GN=100280410 PE=3 SV=1
K7TXI5	1.06447	0.531216	0.630963	0.000628464	Chlorophyll a-b binding protein, chloroplastic OS=Zea mays OX=4577 GN=542321 PE=3 SV=1
O24561	0.914906	0.348628	0.571886	0.000239977	Chlorophyll a-b binding protein, chloroplastic OS=Zea mays OX=4577 GN=Lhcb4*1 PE=2 SV=1
P00835	1.01366	0.874535	0.764162	0.00165388	ATP synthase epsilon chain, chloroplastic OS=Zea mays OX=4577 GN=atpE PE=3 SV=1
P05641	0.873352	0.352325	0.629046	0.00338042	Photosystem II CP47 reaction center protein OS=Zea mays OX=4577 GN=psbB PE=3 SV=1
P0C1M0	1.12141	0.112766	0.759483	0.00123673	ATP synthase subunit gamma, chloroplastic OS=Zea mays OX=4577 PE=1 SV=1
P12329	0.987129	0.883792	0.603012	0.000115441	Chlorophyll a-b binding protein 1, chloroplastic OS=Zea mays OX=4577 GN=CAB1 PE=1 SV=1
P46617	0.925563	0.303058	0.732025	0.00104731	Cytochrome f OS=Zea mays OX=4577 GN=petA PE=3 SV=1
P48183	0.928761	0.523093	0.685939	0.00290007	Photosystem II protein D1 OS=Zea mays OX=4577 GN=psbA PE=1 SV=1
P48187	0.798309	0.104441	0.502756	0.000391591	Photosystem II CP43 reaction center protein OS=Zea mays OX=4577 GN=psbC PE=1 SV=1
P69388	0.868314	0.102468	0.616252	0.000239977	Cytochrome b559 subunit alpha OS=Zea mays OX=4577 GN=psbE PE=3 SV=2
Q00827	1.0404	0.759246	0.658125	0.00213888	Chlorophyll a-b binding protein 48, chloroplastic OS=Zea mays OX=4577 GN=CAB48 PE=3 SV=1
Q41746	1.01751	0.883011	0.596456	0.000382277	Chlorophyll a-b binding protein, chloroplastic OS=Zea mays OX=4577 GN=Lhcb5-1 PE=2 SV=1

## Sheet: photosystem_sitephospho
Accession	Ratio _2hr	adjust_p_value _30min	Ratio _2hr	adjust_p_value _2hr	Annotated.Sequence	Modifications	Master.Protein.Accessions	Positions.in.Master.Proteins	Modifications.in.Master.Proteins	Description
A0A1X7YHG9	1.40286	0.228734	1.40286	0.001035	[R].LIESPAPGIISR.[R]	1xTMT6plex [N-Term];1xPhospho [S11(100)]	A0A1X7YHG9	A0A1X7YHG9 [129-140]	A0A1X7YHG9 1xPhospho [S139(100)]	A0A1X7YHG9_MAIZE ATP synthase subunit alpha, chloroplastic
A0A1X7YHG9	1.48631	0.968291	1.48631	0.0095593	[R].FSLQEQT.[-]	1xTMT6plex [N-Term];1xPhospho [S2(100)]	A0A1X7YHG9	A0A1X7YHG9 [501-507]	A0A1X7YHG9 1xPhospho [S502(100)]	A0A1X7YHG9_MAIZE ATP synthase subunit alpha, chloroplastic
B4FJG1	1.61632	0.0493923	1.61632	0.00376355	[K].NEAGGIIGTRFESSDVK.[S]	1xTMT6plex [K17];1xTMT6plex [N-Term];1xPhospho [S13(98.8)]	B4FJG1	B4FJG1 [104-120]	B4FJG1 1xPhospho [S116(98.8)]	B4FJG1_MAIZE Chlorophyll a-b binding protein, chloroplastic
B4G143	0.617922	0.0524321	0.617922	0.00263213	[K].TAGKPKPAASGSPWYGADR.[V]	2xTMT6plex [K4; K6];1xTMT6plex [N-Term];1xPhospho [T1(100)]	B4G143	B4G143 [35-53]	B4G143 1xPhospho [T35(100)]	B4G143_MAIZE Chlorophyll a-b binding protein, chloroplastic
B6SQV5	0.674263	0.598795	0.674263	0.000707841	[K].GVYQFVDK.[Y]	1xTMT6plex [K8];1xTMT6plex [N-Term];1xPhospho [Y3(100)]	B6SQV5	B6SQV5 [64-71]	B6SQV5 1xPhospho [Y66(100)]	B6SQV5_MAIZE Photosystem II 10 kDa polypeptide, chloroplastic
O24561	1.53154	0.937053	1.53154	0.00227479	[K].NEAGGIIGTR.[F]	1xTMT6plex [N-Term];1xPhospho [T9(100)]	O24561; B4FJG1	O24561 [104-113]; B4FJG1 [104-113]	O24561 1xPhospho [T112(100)]; B4FJG1 1xPhospho [T112(100)]	O24561_MAIZE Chlorophyll a-b binding protein, chloroplastic
P0C1M0	1.53601	0.115603	1.53601	0.000387038	[K].NLSIAYNR.[Q]	1xTMT6plex [N-Term];1xPhospho [S3(100)]	P0C1M0	P0C1M0 [330-337]	P0C1M0 1xPhospho [S332(100)]	ATPG_MAIZE ATP synthase subunit gamma, chloroplastic
P0C1M0	1.59452	0.252704	1.59452	0.000707841	[R].KNLSIAYNR.[Q]	1xTMT6plex [K1];1xTMT6plex [N-Term];1xPhospho [S4(100)]	P0C1M0	P0C1M0 [329-337]	P0C1M0 1xPhospho [S332(100)]	ATPG_MAIZE ATP synthase subunit gamma, chloroplastic
P12329	1.96445	0.0623069	1.96445	0.000491989	[K].VGSFGEGR.[I]	1xTMT6plex [N-Term];1xPhospho [S3(100)]	P12329	P12329 [20-27]	P12329 1xPhospho [S22(100)]	CB21_MAIZE Chlorophyll a-b binding protein 1, chloroplastic
Q9SLP5	0.708112	0.0250536	0.708112	0.000890082	[R].LVYTNDQGEVVK.[G]	1xTMT6plex [K12];1xTMT6plex [N-Term];1xPhospho [T4(100)]	Q9SLP5	Q9SLP5 [172-183]	Q9SLP5 1xPhospho [T175(100)]	Q9SLP5_MAIZE Ferredoxin--NADP reductase, chloroplastic
Q9SLP6	0.539484	0.158046	0.539484	0.000423318	[R].LIYTNDAGEIVK.[G]	1xTMT6plex [K12];1xTMT6plex [N-Term];1xPhospho [T4(100)]	Q9SLP6	Q9SLP6 [159-170]	Q9SLP6 1xPhospho [T162(100)]	Q9SLP6_MAIZE Ferredoxin--NADP reductase, chloroplastic

## Sheet: spliceosome_global
Accession	total_30min_Ratio	total_30min_adjust_p_value	total_2hr_Ratio	total_2hr_adjust_p_value	Description
A0A096RII5	1.1212	0.128834	1.33767	0.00122953	Splicing factor, arginine/serine-rich 7 OS=Zea mays OX=4577 GN=100283326 PE=3 SV=1
A0A1D6EKY6	1.05711	0.321745	1.31577	0.000503105	THO complex subunit 4B OS=Zea mays OX=4577 GN=ZEAMMB73_Zm00001d005179 PE=4 SV=1
A0A1D6K4S8	1.13309	0.0868711	1.44785	0.000333712	Splicing factor, arginine/serine-rich 2 OS=Zea mays OX=4577 GN=100282036 PE=4 SV=1
B4F7T1	1.03977	0.46443	1.32825	0.00034215	Glycine-rich RNA-binding protein 3 mitochondrial OS=Zea mays OX=4577 GN=100191146 PE=2 SV=1
B4FL42	1.00156	0.989557	0.741797	0.00481055	Splicing factor SF3a60-like protein OS=Zea mays OX=4577 GN=100217051 PE=2 SV=1
B4FR90	1.00323	0.970997	1.3709	0.000865024	Hyaluronan / mRNA binding family OS=Zea mays OX=4577 GN=100282553 PE=2 SV=1
B6SIP0	1.15648	0.109238	1.53013	0.000484394	Ribonucloprotein OS=Zea mays OX=4577 GN=100303837 PE=2 SV=1
B7ZZ42	1.06761	0.472776	1.39369	0.00181721	Heat shock 70 kDa protein 3 OS=Zea mays OX=4577 GN=103650526 PE=2 SV=1
C4J159	1.05946	0.400156	1.41985	0.000423085	Glycine-rich protein2 OS=Zea mays OX=4577 GN=100284207 PE=2 SV=1
K7UTW6	0.964211	0.560678	1.32977	0.000650887	Plasminogen activator inhibitor 1 RNA-binding protein OS=Zea mays OX=4577 GN=ZEAMMB73_Zm00001d009740 PE=4 SV=1
O48554	1.18547	0.015983	1.52922	5.3178e-05	Glycine-rich RNA binding protein OS=Zea mays OX=4577 GN=GRP PE=2 SV=1

## Sheet: spliceosome_sitephospho
Accession	Ratio _30min	adjust_p_value _30min	Ratio _2hr	adjust_p_value _2hr	Annotated.Sequence	Modifications	Master.Protein.Accessions	Positions.in.Master.Proteins	Modifications.in.Master.Proteins	Description
A0A096RII5	0.52158	0.0190919	0.416829	0.0029794	[R].GRPSPSPDAGR.[H]	1xTMT6plex [N-Term];1xPhospho [S4(100)]	A0A096RII5	A0A096RII5 [79-89]	A0A096RII5 1xPhospho [S82(100)]	A0A096RII5_MAIZE Splicing factor, arginine/serine-rich 7
A0A096TMV3	0.934375	0.531145	0.697831	0.00452825	[K].ILEPPASYQPIRTPAR.[K]	1xTMT6plex [N-Term];1xPhospho [T13(100)]	A0A096TMV3	A0A096TMV3 [389-404]	A0A096TMV3 1xPhospho [T401(100)]	A0A096TMV3_MAIZE Splicing factor 3B subunit 1
A0A096TMV3	0.823393	0.0867756	0.696433	0.00463192	[R].WDETPTPGR.[M]	1xTMT6plex [N-Term];2xPhospho [T4(100); T6(100)]	A0A096TMV3	A0A096TMV3 [251-259]	A0A096TMV3 2xPhospho [T254(100); T256(100)]	A0A096TMV3_MAIZE Splicing factor 3B subunit 1
A0A096TMV3	0.781035	0.0063352	0.66719	0.000350229	[K].LPGGVTPTPGK.[K]	1xTMT6plex [K11];1xTMT6plex [N-Term];1xPhospho [T6(100)]	A0A096TMV3	A0A096TMV3 [288-298]	A0A096TMV3 1xPhospho [T293(100)]	A0A096TMV3_MAIZE Splicing factor 3B subunit 1
A0A096TMV3	0.757425	0.019487	0.564256	0.00034081	[K].LPGGVTPTPGKK.[Q]	2xTMT6plex [K11; K12];1xTMT6plex [N-Term];1xPhospho [T6(100)]	A0A096TMV3	A0A096TMV3 [288-299]	A0A096TMV3 1xPhospho [T293(100)]	A0A096TMV3_MAIZE Splicing factor 3B subunit 1
A0A096TMV3	0.733782	0.00564482	0.655006	0.000735	[R].WDATPGR.[V]	1xTMT6plex [N-Term];1xPhospho [T4(100)]	A0A096TMV3	A0A096TMV3 [232-238]	A0A096TMV3 1xPhospho [T235(100)]	A0A096TMV3_MAIZE Splicing factor 3B subunit 1
A0A096TMV3	0.847923	0.0947436	0.639332	0.000755341	[K].LPGGVTPTPGKK.[Q]	2xTMT6plex [K11; K12];1xTMT6plex [N-Term];1xPhospho [T]	A0A096TMV3	A0A096TMV3 [288-299]	NA	A0A096TMV3_MAIZE Splicing factor 3B subunit 1
A0A1D6ECC4	0.763769	0.0154077	0.681511	0.00170219	[R].EASSTGFINK.[D]	1xTMT6plex [K10];1xTMT6plex [N-Term];1xPhospho [S4(100)]	A0A1D6ECC4	A0A1D6ECC4 [339-348]	A0A1D6ECC4 1xPhospho [S342(100)]	A0A1D6ECC4_MAIZE Zinc finger CCCH domain-containing protein 41
A0A1D6EKY6	0.728102	0.0190919	0.640952	0.00239672	[R].ATADSPYGVYSEQIAAIAAAAPLPAK.[A]	1xTMT6plex [K26];1xTMT6plex [N-Term];1xPhospho [S5(100)]	A0A1D6EKY6	A0A1D6EKY6 [10-35]	A0A1D6EKY6 1xPhospho [S14(100)]	A0A1D6EKY6_MAIZE THO complex subunit 4B
A0A1D6EWN6	1.40505	0.00615459	1.20121	0.0559771	[R].SHQLTFSSTTSSNIIDADRSPSNPDR.[N]	1xTMT6plex [N-Term];1xPhospho [S20(100)]	A0A1D6EWN6; A0A1D6EWQ0	A0A1D6EWN6 [337-362]; A0A1D6EWQ0 [334-359]	A0A1D6EWN6 1xPhospho [S356(100)]; A0A1D6EWQ0 1xPhospho [S353(100)]	A0A1D6EWN6_MAIZE Pre-mRNA-splicing factor ATP-dependent RNA helicase DEAH7
A0A1D6EWN6	1.27453	0.0691013	1.49841	0.00552912	[R].LVSPWLDGNTPR.[L]	1xTMT6plex [N-Term];2xPhospho [S3(100); T10(100)]	A0A1D6EWN6; A0A1D6EWQ0	A0A1D6EWN6 [292-303]; A0A1D6EWQ0 [289-300]	A0A1D6EWN6 2xPhospho [S294(100); T301(100)]; A0A1D6EWQ0 2xPhospho [S291(100); T298(100)]	A0A1D6EWN6_MAIZE Pre-mRNA-splicing factor ATP-dependent RNA helicase DEAH7
A0A1D6EWN6	1.4768	0.00438008	1.56332	0.00143668	[R].SASIGYSNSGR.[R]	1xTMT6plex [N-Term];2xPhospho [S1(100); S3(100)]	A0A1D6EWN6; A0A1D6EWQ0	A0A1D6EWN6 [194-204]; A0A1D6EWQ0 [191-201]	A0A1D6EWN6 2xPhospho [S194(100); S196(100)]; A0A1D6EWQ0 2xPhospho [S191(100); S193(100)]	A0A1D6EWN6_MAIZE Pre-mRNA-splicing factor ATP-dependent RNA helicase DEAH7
A0A1D6F8D9	0.936962	0.538244	1.80289	0.000322798	[KR].SRDHGAAPER.[R]	1xTMT6plex [N-Term];1xPhospho [S1(100)]	A0A1D6F8D9	A0A1D6F8D9 [1247-1256]	A0A1D6F8D9 1xPhospho [S1247(100)]	A0A1D6F8D9_MAIZE DEAD-box ATP-dependent RNA helicase 40
A0A1D6FEM3	1.05472	0.720154	1.69374	0.00242363	[R].SGGGGGGYNR.[G]	1xTMT6plex [N-Term];1xPhospho [S1(100)]	A0A1D6FEM3; A0A1D6MKY7	A0A1D6FEM3 [93-102]; A0A1D6MKY7 [138-147]	A0A1D6FEM3 1xPhospho [S93(100)]; A0A1D6MKY7 1xPhospho [S138(100)]	A0A1D6FEM3_MAIZE Transcription initiation factor TFIID subunit 15b
A0A1D6FEM3	1.26095	0.0780846	1.59605	0.00259596	[R].SGGSDRGFDDHR.[G]	1xTMT6plex [N-Term];1xPhospho [S1(99.5)]	A0A1D6FEM3	A0A1D6FEM3 [139-150]	A0A1D6FEM3 1xPhospho [S139(99.5)]	A0A1D6FEM3_MAIZE Transcription initiation factor TFIID subunit 15b
A0A1D6GP94	0.75765	0.0162427	0.700549	0.00310793	[R].QTVAPASPSPLDLIK.[K]	1xTMT6plex [K15];1xTMT6plex [N-Term];1xPhospho [S7(100)]	A0A1D6GP94	A0A1D6GP94 [440-454]	A0A1D6GP94 1xPhospho [S446(100)]	A0A1D6GP94_MAIZE Pre-mRNA-processing protein 40C
A0A1D6GW42	1.38208	0.0194904	2.31796	0.000114952	[R].SSSSSEDGSVK.[S]	1xTMT6plex [K11];1xTMT6plex [N-Term];1xPhospho [S3(100)]	A0A1D6GW42; A0A1D6GW41	A0A1D6GW42 [317-327]; A0A1D6GW41 [317-327]	A0A1D6GW42 1xPhospho [S319(100)]; A0A1D6GW41 1xPhospho [S319(100)]	A0A1D6GW42_MAIZE Uncharacterized protein
A0A1D6GW42	0.602501	0.00591217	0.660588	0.0102669	[K].SPISLFSR.[H]	1xTMT6plex [N-Term];1xPhospho [S7(100)]	A0A1D6GW42; A0A1D6GW41	A0A1D6GW42 [305-312]; A0A1D6GW41 [305-312]	A0A1D6GW42 1xPhospho [S311(100)]; A0A1D6GW41 1xPhospho [S311(100)]	A0A1D6GW42_MAIZE Uncharacterized protein
A0A1D6K4K5	1.50487	0.000935079	1.52885	0.000609424	[R].QALSQTGPETPKESFQPAFK.[R]	2xTMT6plex [K12; K20];1xTMT6plex [N-Term];2xPhospho [S4(100); T10(100)]	A0A1D6K4K5	A0A1D6K4K5 [498-517]	A0A1D6K4K5 2xPhospho [S501(99.6); T507(99.6)]	A0A1D6K4K5_MAIZE SAP domain-containing protein
A0A1D6K4K5	1.20725	0.17075	1.47297	0.00983549	[R].KLEAEEGVASTEPIKR.[Q]	2xTMT6plex [K1; K15];1xTMT6plex [N-Term];1xPhospho [S/T]	A0A1D6K4K5	A0A1D6K4K5 [468-483]	NA	A0A1D6K4K5_MAIZE SAP domain-containing protein
A0A1D6K4K5	1.19946	0.0273025	1.64047	0.000133752	[R].KLEAEEGVASTEPIKR.[Q]	2xTMT6plex [K1; K15];1xTMT6plex [N-Term];1xPhospho [S10(100)]	A0A1D6K4K5	A0A1D6K4K5 [468-483]	A0A1D6K4K5 1xPhospho [S477(100)]	A0A1D6K4K5_MAIZE SAP domain-containing protein
A0A1D6K4K5	0.937477	0.417898	0.679353	0.000672004	[R].QALSQTGPETPKESFQPAFK.[R]	2xTMT6plex [K12; K20];1xTMT6plex [N-Term];1xPhospho [T10(99.6)]	A0A1D6K4K5	A0A1D6K4K5 [498-517]	A0A1D6K4K5 1xPhospho [T507(100)]	A0A1D6K4K5_MAIZE SAP domain-containing protein
A0A1D6K4K5	1.83555	0.000508157	2.05395	0.000188466	[R].QALSQTGPETPKESFQPAFK.[R]	2xTMT6plex [K12; K20];1xTMT6plex [N-Term];2xPhospho [S4(100); S14(100)]	A0A1D6K4K5	A0A1D6K4K5 [498-517]	A0A1D6K4K5 2xPhospho [S501(100); S511(100)]	A0A1D6K4K5_MAIZE SAP domain-containing protein
A0A1D6K566	1.37341	0.0273027	1.5076	0.00539078	[K].ALLPFSFDKPQSSQPPASK.[G]	2xTMT6plex [K9; K19];1xTMT6plex [N-Term];1xPhospho [S]	A0A1D6K566	A0A1D6K566 [160-178]	NA	A0A1D6K566_MAIZE Splicing factor arginine/serine-rich
A0A1D6KE29	0.883848	0.576771	1.9444	0.00670439	[R].LRTSCER.[A]	1xCarbamidomethyl [C5];1xTMT6plex [N-Term];1xPhospho [T3(100)]	A0A1D6KE29	A0A1D6KE29 [269-275]	A0A1D6KE29 1xPhospho [T271(100)]	A0A1D6KE29_MAIZE Heat shock protein 70
A0A1D6KPY6	0.868835	0.175043	1.59363	0.000967718	[R].SETASPDKR.[K]	1xTMT6plex [K8];1xTMT6plex [N-Term];1xPhospho [S5(100)]	A0A1D6KPY6	A0A1D6KPY6 [426-434]	A0A1D6KPY6 1xPhospho [S430(100)]	A0A1D6KPY6_MAIZE Splicing factor PWI domain-containing protein / RNA recognition motif (RRM)-containing protein
A0A1D6LA85	1.28216	0.0409058	2.06915	0.000148924	[R].YGDRESR.[S]	1xTMT6plex [N-Term];1xPhospho [S6(100)]	A0A1D6LA85	A0A1D6LA85 [245-251]	A0A1D6LA85 1xPhospho [S250(100)]	A0A1D6LA85_MAIZE Zinc finger CCCH domain-containing protein 42
A0A1D6LBZ9	0.842372	0.0521027	0.694288	0.00101559	[K].TFTPGLPDAQDITMEPQGPK.[V]	1xTMT6plex [K20];1xTMT6plex [N-Term];1xPhospho [T3(100)]	A0A1D6LBZ9	A0A1D6LBZ9 [178-197]	A0A1D6LBZ9 1xPhospho [T180(100)]	A0A1D6LBZ9_MAIZE Inactive protein FRIGIDA
A0A1D6LBZ9	0.688473	0.00534897	0.504389	0.000177134	[K].VVAPTPEQITAIK.[A]	1xTMT6plex [K13];1xTMT6plex [N-Term];1xPhospho [T5(100)]	A0A1D6LBZ9	A0A1D6LBZ9 [198-210]	A0A1D6LBZ9 1xPhospho [T202(100)]	A0A1D6LBZ9_MAIZE Inactive protein FRIGIDA
A0A1D6LH52	1.50782	0.000549993	1.51132	0.000441569	[R].SRSPQDQVMSPPPKDNGDR.[N]	1xOxidation [M9];1xTMT6plex [K14];1xTMT6plex [N-Term];3xPhospho [S1(100); S3(100); S10(100)]	A0A1D6LH52	A0A1D6LH52 [272-290]	A0A1D6LH52 3xPhospho [S272(100); S274(100); S281(100)]	A0A1D6LH52_MAIZE Serine/arginine-rich splicing factor RS2Z32
A0A1D6LZH0	1.55277	0.00339004	1.48388	0.00404679	[R].ASTRDSSPVRR.[T]	1xTMT6plex [N-Term];2xPhospho [S/T]	A0A1D6LZH0; K7W6Q4	A0A1D6LZH0 [129-139]; K7W6Q4 [36-46]	A0A1D6LZH0 2xPhospho [T131(98.8); S]; K7W6Q4 2xPhospho [T38(98.8); S]	A0A1D6LZH0_MAIZE Pre-mRNA-splicing factor 38
A0A1D6N2M1	1.50536	0.000665264	1.71466	0.000146817	[K].LMLPPPQISDHELEEIAK.[M]	1xTMT6plex [K18];1xTMT6plex [N-Term];1xPhospho [S9(100)]	A0A1D6N2M1	A0A1D6N2M1 [295-312]	A0A1D6N2M1 1xPhospho [S303(100)]	A0A1D6N2M1_MAIZE CDC5 protein
A0A1D6N2M1	1.31898	0.010518	1.59304	0.000483762	[K].LMLPPPQISDHELEEIAK.[M]	1xOxidation [M2];1xTMT6plex [K18];1xTMT6plex [N-Term];1xPhospho [S9(100)]	A0A1D6N2M1	A0A1D6N2M1 [295-312]	A0A1D6N2M1 1xPhospho [S303(100)]	A0A1D6N2M1_MAIZE CDC5 protein
A0A1D6NMP6	1.42307	0.00849484	1.93048	0.000243033	[R].DGLASSGKSESGRGSR.[G]	1xTMT6plex [K8];1xTMT6plex [N-Term];2xPhospho [S15(98.2); S]	A0A1D6NMP6	A0A1D6NMP6 [562-577]	A0A1D6NMP6 2xPhospho [S576(99.3); S]	A0A1D6NMP6_MAIZE DEAD-box ATP-dependent RNA helicase 14
A0A1D6NMP6	1.61014	0.171437	2.66359	0.00991712	[R].NHGASHSKSRSPVASR.[R]	1xTMT6plex [K8];1xTMT6plex [N-Term];3xPhospho [S9(100); S11(100); S15(100)]	A0A1D6NMP6	A0A1D6NMP6 [644-659]	A0A1D6NMP6 3xPhospho [S652(100); S654(100); S658(100)]	A0A1D6NMP6_MAIZE DEAD-box ATP-dependent RNA helicase 14
A0A1D6NMP6	1.43728	0.004416	1.48965	0.00182032	[R].YSSRDGLASSGK.[S]	1xTMT6plex [K12];1xTMT6plex [N-Term];1xPhospho [S3(99.5)]	A0A1D6NMP6	A0A1D6NMP6 [558-569]	A0A1D6NMP6 1xPhospho [S560(100)]	A0A1D6NMP6_MAIZE DEAD-box ATP-dependent RNA helicase 14
A0A1D6NMP6	1.3298	0.00857143	1.42925	0.00177302	[R].GGSRSELDSR.[Y]	1xTMT6plex [N-Term];1xPhospho [S3(100)]	A0A1D6NMP6	A0A1D6NMP6 [548-557]	A0A1D6NMP6 1xPhospho [S550(100)]	A0A1D6NMP6_MAIZE DEAD-box ATP-dependent RNA helicase 14
A0A1D6NMP6	2.03591	3.39808e-05	2.76491	2.0341e-05	[R].DGLASSGKSESGR.[G]	1xTMT6plex [K8];1xTMT6plex [N-Term];1xPhospho [S9(99.3)]	A0A1D6NMP6	A0A1D6NMP6 [562-574]	A0A1D6NMP6 1xPhospho [S570(100)]	A0A1D6NMP6_MAIZE DEAD-box ATP-dependent RNA helicase 14
A0A1D6NMP6	1.35866	0.0108758	1.43656	0.00312236	[R].YSSRDGLASSGK.[S]	1xTMT6plex [K12];1xTMT6plex [N-Term];1xPhospho [S/Y]	A0A1D6NMP6	A0A1D6NMP6 [558-569]	NA	A0A1D6NMP6_MAIZE DEAD-box ATP-dependent RNA helicase 14
A0A1D6NMP6	1.26135	0.0333446	1.54285	0.0010576	[R].YDPGETDGRSR.[R]	1xTMT6plex [N-Term];1xPhospho [S10(100)]	A0A1D6NMP6	A0A1D6NMP6 [588-598]	A0A1D6NMP6 1xPhospho [S597(100)]	A0A1D6NMP6_MAIZE DEAD-box ATP-dependent RNA helicase 14
A0A1D6NNI1	0.592968	0.0160556	0.588837	0.00950978	[R].KHAHGSDSDSENR.[H]	1xTMT6plex [K1];1xTMT6plex [N-Term];2xPhospho [S6(100); S8(100)]	A0A1D6NNI1	A0A1D6NNI1 [934-946]	A0A1D6NNI1 2xPhospho [S939(100); S941(100)]	A0A1D6NNI1_MAIZE Pre-mRNA-processing protein 40A
A0A1D6PJM8	2.38843	0.0059801	2.09267	0.00884814	[R].DHDRERYSR.[S]	1xTMT6plex [N-Term];1xPhospho [S8(100)]	A0A1D6PJM8	A0A1D6PJM8 [302-310]	A0A1D6PJM8 1xPhospho [S309(100)]	A0A1D6PJM8_MAIZE RNA-binding (RRM/RBD/RNP motifs) family protein
A0A1D6PN12	0.717631	0.0150833	0.695281	0.00621366	[R].DDYSASPPR.[A]	1xTMT6plex [N-Term];1xPhospho [S6(100)]	A0A1D6PN12	A0A1D6PN12 [198-206]	A0A1D6PN12 1xPhospho [S203(100)]	A0A1D6PN12_MAIZE Serine/arginine-rich SC35-like splicing factor SCL30
A0A1D6PN12	1.02759	0.857012	1.95119	0.00053028	[R].GRSPPPR.[R]	1xTMT6plex [N-Term];1xPhospho [S3(100)]	A0A1D6PN12	A0A1D6PN12 [35-41]	A0A1D6PN12 1xPhospho [S37(100)]	A0A1D6PN12_MAIZE Serine/arginine-rich SC35-like splicing factor SCL30
A0A1D6PN67	0.812884	0.213928	0.610729	0.00807404	[K].SPLSHGQQSPLLKDDDGLHEGKR.[T]	2xTMT6plex [K13; K22];1xTMT6plex [N-Term];1xPhospho [S9(100)]	A0A1D6PN67	A0A1D6PN67 [339-361]	A0A1D6PN67 1xPhospho [S347(100)]	A0A1D6PN67_MAIZE DEAD-box ATP-dependent RNA helicase 40
A0A1D6PN67	1.42982	0.00140023	1.89502	7.65425e-05	[R].EGSGGHEGPGGFGGR.[E]	1xTMT6plex [N-Term];1xPhospho [S3(100)]	A0A1D6PN67	A0A1D6PN67 [1051-1065]	A0A1D6PN67 1xPhospho [S1053(100)]	A0A1D6PN67_MAIZE DEAD-box ATP-dependent RNA helicase 40
A0A1D6PXC3	0.907688	0.422951	0.701695	0.00851295	[K].QTESAQNVAGLSPPSYSAGVQSEGLDDLSHSHK.[F]	1xTMT6plex [K33];1xTMT6plex [N-Term];2xPhospho [S17(98.9); S/Y/T]	A0A1D6PXC3	A0A1D6PXC3 [62-94]	A0A1D6PXC3 2xPhospho [S78(98.9); S/Y/T]	A0A1D6PXC3_MAIZE Nucleic acid binding
A0A1D6Q0L8	1.78057	0.00882802	1.60024	0.0146907	[R].SPSRSPPPK.[S]	1xTMT6plex [K9];1xTMT6plex [N-Term];3xPhospho [S1(100); S3(100); S5(100)]	A0A1D6Q0L8	A0A1D6Q0L8 [61-69]	A0A1D6Q0L8 3xPhospho [S61(100); S63(100); S65(100)]	A0A1D6Q0L8_MAIZE Serine/arginine-rich splicing factor SR45a
A0A1D6QTJ2	1.25924	0.0459115	1.4103	0.0050909	[R].EASPGYDRPPSCSPGTGR.[D]	1xCarbamidomethyl [C12];1xTMT6plex [N-Term];3xPhospho [S3(100); S11(100); T16(98.8)]	A0A1D6QTJ2	A0A1D6QTJ2 [326-343]	A0A1D6QTJ2 3xPhospho [S328(100); S336(100); T341(98.8)]	A0A1D6QTJ2_MAIZE Ribosomal RNA small subunit methyltransferase chloroplastic
A0A1D6QUN4	0.838892	0.0913538	0.672446	0.00187624	[R].LLSPSPTPAPSTPRPASPPPSNAPSSK.[R]	1xTMT6plex [K27];1xTMT6plex [N-Term];1xPhospho [S/T]	A0A1D6QUN4	A0A1D6QUN4 [11-37]	NA	A0A1D6QUN4_MAIZE DGCR14-related
A4L9Q6	0.468608	2.10123e-05	0.453615	2.92534e-05	[K].KEEPETPR.[Y]	1xTMT6plex [K1];1xTMT6plex [N-Term];1xPhospho [T6(100)]	A4L9Q6	A4L9Q6 [20-27]	A4L9Q6 1xPhospho [T25(100)]	A4L9Q6_MAIZE Putative splicing factor
B4F7U2	1.10427	0.673257	2.03911	0.00582545	[R].ASSRSPGSDSKE.[-]	1xTMT6plex [K11];1xTMT6plex [N-Term];2xPhospho [S]	B4F7U2	B4F7U2 [245-256]	B4F7U2 2xPhospho [S249(100); S]	B4F7U2_MAIZE Arginine/serine-rich splicing factor SC32 transcript I
B4F7U2	1.24713	0.348128	1.98756	0.00897647	[R].ASSRSPGSDSKE.[-]	1xTMT6plex [K11];1xTMT6plex [N-Term];2xPhospho [S3(99.4); S5(99.4)]	B4F7U2	B4F7U2 [245-256]	B4F7U2 2xPhospho [S247(99.4); S249(99.4)]	B4F7U2_MAIZE Arginine/serine-rich splicing factor SC32 transcript I
B4F7Z5	0.840379	0.0343338	0.70986	0.000824292	[R].SLSRSPPLPPPPPR.[N]	1xTMT6plex [N-Term];2xPhospho [S5(100); S]	B4F7Z5	B4F7Z5 [163-176]	B4F7Z5 2xPhospho [S167(100); S]	B4F7Z5_MAIZE Arginine/serine-rich splicing factor RSZ28I
B4F8E1	0.874861	0.156299	1.77482	0.000220813	[R].GHSYDDRR.[Y]	1xTMT6plex [N-Term];1xPhospho [S3(100)]	B4F8E1	B4F8E1 [131-138]	B4F8E1 1xPhospho [S133(100)]	B4F8E1_MAIZE Arginine/serine-rich splicing factor SCL25B transcript IV
B4FCS1	1.47318	0.00497867	1.26478	0.0308367	[R].QVEPVPKSR.[D]	1xTMT6plex [K7];1xTMT6plex [N-Term];1xPhospho [S8(100)]	B4FCS1	B4FCS1 [74-82]	B4FCS1 1xPhospho [S81(100)]	B4FCS1_MAIZE Serine/arginine-rich splicing factor RS31A
B4FET2	1.7783	0.00979896	1.69627	0.00941198	[R].SYSPAPK.[R]	1xTMT6plex [K7];1xTMT6plex [N-Term];2xPhospho [S1(100); S3(100)]	B4FET2	B4FET2 [163-169]	B4FET2 2xPhospho [S163(100); S165(100)]	B4FET2_MAIZE Arginine/serine-rich splicing factor SCL25A transcript I
B4FND7	1.7772	0.00588544	1.56423	0.0128818	[R].SYSPASRDDADNVYEKR.[S]	1xTMT6plex [K16];1xTMT6plex [N-Term];2xPhospho [S1(100); S3(99.1)]	B4FND7	B4FND7 [203-219]	B4FND7 2xPhospho [S203(100); S205(100)]	B4FND7_MAIZE Arginine/serine-rich splicing factor SCL30 transcript I
B4FND7	1.96016	0.000777689	1.81729	0.00116298	[R].SYSPASRDDADNVYEKR.[S]	1xTMT6plex [K16];1xTMT6plex [N-Term];3xPhospho [S1(100); S3(100); S6(100)]	B4FND7	B4FND7 [203-219]	B4FND7 3xPhospho [S203(100); S205(100); S208(100)]	B4FND7_MAIZE Arginine/serine-rich splicing factor SCL30 transcript I
B4FND7	1.73703	0.00505106	1.64813	0.00555656	[R].SYSPASRDDADNVYEK.[R]	1xTMT6plex [K16];1xTMT6plex [N-Term];3xPhospho [S1(100); S3(100); S6(100)]	B4FND7	B4FND7 [203-218]	B4FND7 3xPhospho [S203(100); S205(100); S208(100)]	B4FND7_MAIZE Arginine/serine-rich splicing factor SCL30 transcript I
B4FND7	0.729975	0.071864	0.604661	0.00708615	[R].GNDYSASPR.[R]	1xTMT6plex [N-Term];1xPhospho [S7(100)]	B4FND7	B4FND7 [170-178]	B4FND7 1xPhospho [S176(100)]	B4FND7_MAIZE Arginine/serine-rich splicing factor SCL30 transcript I
B4FND7	1.62708	0.00912175	1.38696	0.0326153	[R].DDADNVYEKRSPPADSDGSPLHR.[R]	1xTMT6plex [K9];1xTMT6plex [N-Term];2xPhospho [S11(100); S/Y]	B4FND7	B4FND7 [210-232]	B4FND7 2xPhospho [S220(100); S/Y]	B4FND7_MAIZE Arginine/serine-rich splicing factor SCL30 transcript I
B4FND7	1.07055	0.818392	2.50166	0.00404076	[R].RQEAHRSSPPR.[R]	1xTMT6plex [N-Term];2xPhospho [S7(100); S8(100)]	B4FND7	B4FND7 [179-189]	B4FND7 2xPhospho [S185(100); S186(100)]	B4FND7_MAIZE Arginine/serine-rich splicing factor SCL30 transcript I
B4FND7	1.78163	0.00555814	1.53951	0.0146907	[R].SYSPASRDDADNVYEKR.[S]	1xTMT6plex [K16];1xTMT6plex [N-Term];2xPhospho [S1(100); S6(98.8)]	B4FND7	B4FND7 [203-219]	B4FND7 2xPhospho [S203(100); S208(98.8)]	B4FND7_MAIZE Arginine/serine-rich splicing factor SCL30 transcript I
B4FND7	1.1936	0.335835	1.78984	0.00616658	[R].SPPPPRR.[G]	1xTMT6plex [N-Term];1xPhospho [S1(100)]	B4FND7	B4FND7 [22-28]	B4FND7 1xPhospho [S22(100)]	B4FND7_MAIZE Arginine/serine-rich splicing factor SCL30 transcript I
B4FR90	1.36949	0.00449019	1.52027	0.000678494	[R].GPAAAAPSIEDQAQFPSLGGK.[-]	1xTMT6plex [K21];1xTMT6plex [N-Term];1xPhospho [S8(100)]	B4FR90; B6T8U0	B4FR90 [358-378]; B6T8U0 [358-378]	B4FR90 1xPhospho [S365(100)]; B6T8U0 1xPhospho [S365(100)]	B4FR90_MAIZE Hyaluronan / mRNA binding family
B4FR90	0.679972	0.00532752	0.776613	0.0240524	[K].SVSINEFLKPAEGER.[Y]	1xTMT6plex [K9];1xTMT6plex [N-Term];1xPhospho [S3(100)]	B4FR90; B6T8U0	B4FR90 [316-330]; B6T8U0 [316-330]	B4FR90 1xPhospho [S318(100)]; B6T8U0 1xPhospho [S318(100)]	B4FR90_MAIZE Hyaluronan / mRNA binding family
B4FWC4	1.4345	0.00344648	1.43451	0.00236293	[K].NLVQSNATSGGAASGGAR.[K]	1xTMT6plex [N-Term];1xPhospho [S9(100)]	B4FWC4; A0A1D6GQ71	B4FWC4 [248-265]; A0A1D6GQ71 [247-264]	B4FWC4 1xPhospho [S256(100)]; A0A1D6GQ71 1xPhospho [S255(100)]	B4FWC4_MAIZE Splicing factor CC1-like
B6SLI2	1.3483	0.129778	1.72557	0.00995192	[R].GFREDPNSSAPR.[D]	1xTMT6plex [N-Term];1xPhospho [S]	B6SLI2	B6SLI2 [55-66]	NA	B6SLI2_MAIZE RNA-binding protein 8A
C0P576	1.56131	0.00388837	2.04859	0.000243033	[R].HEPASSEPKPR.[G]	1xTMT6plex [K9];1xTMT6plex [N-Term];1xPhospho [S5(100)]	C0P576	C0P576 [26-36]	C0P576 1xPhospho [S30(100)]	C0P576_MAIZE UBP1-associated protein 2A
C0P576	1.47516	0.00218457	1.74329	0.000263781	[R].HEPASSEPKPR.[G]	1xTMT6plex [K9];1xTMT6plex [N-Term];1xPhospho [S6(100)]	C0P576	C0P576 [26-36]	C0P576 1xPhospho [S31(100)]	C0P576_MAIZE UBP1-associated protein 2A
C0P7J2	1.37824	0.00344276	1.48889	0.000741905	[R].VASIDRK.[S]	1xTMT6plex [K7];1xTMT6plex [N-Term];1xPhospho [S3(100)]	C0P7J2	C0P7J2 [215-221]	C0P7J2 1xPhospho [S217(100)]	C0P7J2_MAIZE FHA domain-containing protein DDL
C0PEI6	0.606949	0.00326985	0.751292	0.0282868	[K].AATADFGGKSFVR.[R]	1xTMT6plex [K9];1xTMT6plex [N-Term];1xPhospho [S10(100)]	C0PEI6	C0PEI6 [14-26]	C0PEI6 1xPhospho [S23(100)]	C0PEI6_MAIZE Pre-mRNA-splicing factor 18
C0PER5	0.581879	0.000512365	0.594989	0.00052753	[R].STSDKNETPTASNEDSSR.[H]	1xTMT6plex [K5];1xTMT6plex [N-Term];1xPhospho [T8(99.6)]	C0PER5	C0PER5 [51-68]	C0PER5 1xPhospho [T58(100)]	C0PER5_MAIZE RNA-binding KH domain-containing protein
C4IY94	1.97666	0.0108758	1.93601	0.00814973	[R].SVSPAKEK.[E]	2xTMT6plex [K6; K8];1xTMT6plex [N-Term];2xPhospho [S1(100); S3(100)]	C4IY94	C4IY94 [118-125]	C4IY94 2xPhospho [S118(100); S120(100)]	C4IY94_MAIZE Serine/arginine-rich splicing factor RS2Z32
C4IY94	1.44542	0.0386115	1.68982	0.00512532	[R].RGSPRGSQSPLN.[-]	1xTMT6plex [N-Term];2xPhospho [S3(100); S]	C4IY94	C4IY94 [211-222]	C4IY94 2xPhospho [S213(100); S]	C4IY94_MAIZE Serine/arginine-rich splicing factor RS2Z32
K7U3L1	1.96878	0.0165626	2.1212	0.0064221	[R].SRSRSPQQYPTDGK.[R]	1xTMT6plex [K14];1xTMT6plex [N-Term];3xPhospho [S1(100); S3(100); S5(100)]	K7U3L1	K7U3L1 [70-83]	K7U3L1 3xPhospho [S70(100); S72(100); S74(100)]	K7U3L1_MAIZE Zinc finger CCCH domain-containing protein 28
K7U6Y4	1.21404	0.0487651	1.54972	0.000669654	[R].DFSEPTGEDK.[M]	1xTMT6plex [K10];1xTMT6plex [N-Term];1xPhospho [S3(100)]	K7U6Y4	K7U6Y4 [347-356]	K7U6Y4 1xPhospho [S349(100)]	K7U6Y4_MAIZE Microfibrillar-associated protein-related
K7U9C9	0.566208	7.52386e-05	0.750427	0.00246723	[R].NDSSSFGK.[G]	1xTMT6plex [K8];1xTMT6plex [N-Term];1xPhospho [S3(100)]	K7U9C9	K7U9C9 [568-575]	K7U9C9 1xPhospho [S570(100)]	K7U9C9_MAIZE Putative DEAD-box ATP-dependent RNA helicase family protein
K7V5J0	1.49577	0.00352944	1.69651	0.000587999	[K].KTEDAKSEHYER.[K]	2xTMT6plex [K1; K6];1xTMT6plex [N-Term];1xPhospho [S7(100)]	K7V5J0	K7V5J0 [368-379]	K7V5J0 1xPhospho [S374(100)]	K7V5J0_MAIZE Cwf21
K7V5J0	1.53474	0.0015917	1.77065	0.000282768	[K].TEDAKSEHYER.[K]	1xTMT6plex [K5];1xTMT6plex [N-Term];1xPhospho [S6(100)]	K7V5J0	K7V5J0 [369-379]	K7V5J0 1xPhospho [S374(100)]	K7V5J0_MAIZE Cwf21
K7V5J0	2.28754	0.000851392	2.31939	0.000626763	[R].HDSESDTDSGYGKK.[K]	2xTMT6plex [K13; K14];1xTMT6plex [N-Term];3xPhospho [S3(100); S5(100); S9(100)]	K7V5J0	K7V5J0 [389-402]; [424-437]	K7V5J0 3xPhospho [S391(100); S393(100); S397(100)]; 3xPhospho [S426(100); S428(100); S432(100)]	K7V5J0_MAIZE Cwf21
K7V5J0	1.50796	0.000889636	1.64663	0.000271605	[K].KTEDAKSEHYER.[K]	2xTMT6plex [K1; K6];1xTMT6plex [N-Term];1xPhospho [T/S/Y]	K7V5J0	K7V5J0 [368-379]	NA	K7V5J0_MAIZE Cwf21
K7V5J0	1.76696	0.0078068	1.66726	0.00843966	[R].YDSESDTDSGYGK.[K]	1xTMT6plex [K13];1xTMT6plex [N-Term];2xPhospho [S3(100); S5(100)]	K7V5J0	K7V5J0 [459-471]	K7V5J0 2xPhospho [S461(100); S463(100)]	K7V5J0_MAIZE Cwf21
K7V5J0	1.47815	0.0163358	1.4832	0.00983549	[R].HDSDSDGYSR.[G]	1xTMT6plex [N-Term];2xPhospho [S3(100); S5(100)]	K7V5J0	K7V5J0 [583-592]	K7V5J0 2xPhospho [S585(100); S587(100)]	K7V5J0_MAIZE Cwf21
K7V5J0	1.34629	0.0287272	1.42367	0.00850435	[R].KAAEAEAAAVAAAEEAGSVSGAGRPPLPGR.[G]	1xTMT6plex [K1];1xTMT6plex [N-Term];1xPhospho [S]	K7V5J0	K7V5J0 [104-133]	NA	K7V5J0_MAIZE Cwf21
K7VPB1	1.5015	0.000343552	1.5039	0.000284918	[R].HITEEPR.[D]	1xTMT6plex [N-Term];1xPhospho [T3(100)]	K7VPB1	K7VPB1 [288-294]	K7VPB1 1xPhospho [T290(100)]	K7VPB1_MAIZE Pre-mRNA-splicing factor of RES complex protein
K7VPB1	1.03882	0.698335	1.88018	0.000133752	[R].RQDTPSPK.[D]	1xTMT6plex [K8];1xTMT6plex [N-Term];2xPhospho [T4(100); S6(100)]	K7VPB1	K7VPB1 [250-257]	K7VPB1 2xPhospho [T253(100); S255(100)]	K7VPB1_MAIZE Pre-mRNA-splicing factor of RES complex protein
Q64HB7	1.63798	0.00316111	1.57177	0.00339648	[R].RDKSASR.[S]	1xTMT6plex [K3];1xTMT6plex [N-Term];2xPhospho [S4(100); S6(100)]	Q64HB7	Q64HB7 [252-258]	Q64HB7 2xPhospho [S255(100); S257(100)]	Q64HB7_MAIZE ASF/SF2-like pre-mRNA splicing factor SRP31
