# Supplementary material for: Integrative Proteome and Phosphoproteome Profiling of Early Cold Response in Maize Seedlings
Source: Int J Mol Sci. 2022 Jun 10;23(12):6493. doi: 10.3390/ijms23126493 (PMC9224472; doi:10.3390/ijms23126493)
Supplement: Supplementary file 1 [file ijms-23-06493-s001.zip › Supplementary Table S5. Maize kinases and transcription factors responsive to cold at phosphopeptide abundance or site-specific phosphorylation levels.xlsx]

## Sheet: kinase_sitephos
Accession	Ratio _30min	adjust_p_value _30min	Accession_1.x	Ratio _2hr	adjust_p_value _2hr	Annotated.Sequence	Modifications	Master.Protein.Accessions	Positions.in.Master.Proteins	Modifications.in.Master.Proteins	maize_description
A0A1D6F0U9|3077	1.34993	0.03175	A0A1D6F0U9	2.07085	0.00027071	[R].NQTCKSETGDTER.[M]	1xCarbamidomethyl [C4];1xTMT6plex [K5];1xTMT6plex [N-Term];1xPhospho [T/S]	A0A1D6F0U9	A0A1D6F0U9 [496-508]	NA	A0A1D6F0U9_MAIZE Mitogen-activated protein kinase
A0A1D6G325|22641	0.636389	0.000657554	A0A1D6G325	0.658854	0.000795086	[R].ATDASPGAFR.[R]	1xTMT6plex [N-Term];1xPhospho [S5(100)]	A0A1D6G325	A0A1D6G325 [275-284]	A0A1D6G325 1xPhospho [S279(100)]	A0A1D6G325_MAIZE Putative casein kinase family protein
A0A1D6GJU6; A0A1D6L184|19780	0.776976	0.00882802	A0A1D6GJU6	0.629611	0.00027071	[R].ISGSVEGEVDELCR.[S]	1xCarbamidomethyl [C13];1xTMT6plex [N-Term];1xPhospho [S4(100)]	A0A1D6GJU6; A0A1D6L184	A0A1D6GJU6 [112-125]; A0A1D6L184 [71-84]	A0A1D6GJU6 1xPhospho [S115(100)]; A0A1D6L184 1xPhospho [S74(100)]	A0A1D6GJU6_MAIZE Mitogen-activated protein kinase kinase kinase 1
A0A1D6GJU6|508	0.753134	0.0176691	A0A1D6GJU6	0.627544	0.00094299	[R].FVPAPIPATVAAPEESPK.[A]	1xTMT6plex [K18];1xTMT6plex [N-Term];1xPhospho [S16(100)]	A0A1D6GJU6	A0A1D6GJU6 [185-202]	A0A1D6GJU6 1xPhospho [S200(100)]	A0A1D6GJU6_MAIZE Mitogen-activated protein kinase kinase kinase 1
A0A1D6ICZ3|12164	0.641577	0.000903971	A0A1D6ICZ3	0.630104	0.000586992	[R].YTPSATNSSAVPPVAVPPKPTADTILGK.[Q]	2xTMT6plex [K19; K28];1xTMT6plex [N-Term];1xPhospho [T6(100)]	A0A1D6ICZ3	A0A1D6ICZ3 [47-74]	A0A1D6ICZ3 1xPhospho [T52(100)]	A0A1D6ICZ3_MAIZE Calcium dependent protein kinase8
A0A1D6MYW4|16986	0.675642	0.00263522	A0A1D6MYW4	0.684318	0.00222189	[R].NSLHVNLGELLKPTET.[-]	1xTMT6plex [K12];1xTMT6plex [N-Term];1xPhospho [S2(100)]	A0A1D6MYW4	A0A1D6MYW4 [252-267]	A0A1D6MYW4 1xPhospho [S253(100)]	A0A1D6MYW4_MAIZE CPK21
A0A1D6P094|5182	1.68219	0.00291779	A0A1D6P094	1.02535	0.84753	[K].FEHCKSGDCNGESLER.[S]	2xCarbamidomethyl [C4; C9];1xTMT6plex [K5];1xTMT6plex [N-Term];1xPhospho [S6(100)]	A0A1D6P094	A0A1D6P094 [431-446]	A0A1D6P094 1xPhospho [S436(100)]	A0A1D6P094_MAIZE Protein kinase superfamily protein
B4FBJ3|19174	0.773718	0.00827723	B4FBJ3	0.639521	0.000324172	[R].SLELLSLGSGK.[R]	1xTMT6plex [K11];1xTMT6plex [N-Term];1xPhospho [S9(100)]	B4FBJ3	B4FBJ3 [456-466]	B4FBJ3 1xPhospho [S464(100)]	B4FBJ3_MAIZE Casein kinase I
O49975|22132	0.612229	0.000201184	O49975	0.670453	0.00050031	[K].FLTASGTFKDGELR.[L]	1xTMT6plex [K9];1xTMT6plex [N-Term];1xPhospho [T7(99.5)]	O49975	O49975 [24-37]	O49975 1xPhospho [T30(100)]	O49975_MAIZE MEK homolog1
O49975|22461	0.505178	0.000142214	O49975	0.570301	0.000352462	[K].FLTASGTFK.[D]	1xTMT6plex [K9];1xTMT6plex [N-Term];1xPhospho [T7(100)]	O49975	O49975 [24-32]	O49975 1xPhospho [T30(100)]	O49975_MAIZE MEK homolog1

## Sheet: transcriptionfactor_sitephos
Accession	Ratio _30min	adjust_p_value _30min	Ratio _2hr	adjust_p_value _2hr	Annotated.Sequence	Modifications	Master.Protein.Accessions	Positions.in.Master.Proteins	Modifications.in.Master.Proteins	maize_description
A0A1D6EHU0	0.776925	0.0440649	0.704782	0.00690229	[R].SGSMDGATSPFEGESAPTSVLPDYAK.[K]	1xTMT6plex [K26];1xTMT6plex [N-Term];1xPhospho [T/S/Y]	A0A1D6EHU0	A0A1D6EHU0 [130-155]	NA	A0A1D6EHU0_MAIZE Transcription factor VIP1
A0A1D6EHU0	0.635075	0.00139825	0.58156	0.000428806	[R].SGSMDGATSPFEGESAPTSVLPDYAK.[K]	1xOxidation [M4];1xTMT6plex [K26];1xTMT6plex [N-Term];1xPhospho [S/T/Y]	A0A1D6EHU0	A0A1D6EHU0 [130-155]	NA	A0A1D6EHU0_MAIZE Transcription factor VIP1
A0A1D6EHU0	0.673874	0.0652786	0.535557	0.00654884	[R].SGSMDGATSPFEGESAPTSVLPDYAK.[K]	1xTMT6plex [K26];1xTMT6plex [N-Term];1xPhospho [S1(99.5)]	A0A1D6EHU0	A0A1D6EHU0 [130-155]	A0A1D6EHU0 1xPhospho [S130(99.5)]	A0A1D6EHU0_MAIZE Transcription factor VIP1
A0A1D6EHU0	0.3383	0.000160677	0.533802	0.00245584	[R].AQSETFIR.[L]	1xTMT6plex [N-Term];1xPhospho [S3(100)]	A0A1D6EHU0	A0A1D6EHU0 [29-36]	A0A1D6EHU0 1xPhospho [S31(100)]	A0A1D6EHU0_MAIZE Transcription factor VIP1
A0A1D6EK20	0.709121	0.00362447	0.738861	0.00466808	[R].FPSFSSGVSAQEVSK.[L]	1xTMT6plex [K15];1xTMT6plex [N-Term];1xPhospho [S3(100)]	A0A1D6EK20	A0A1D6EK20 [928-942]	A0A1D6EK20 1xPhospho [S930(100)]	A0A1D6EK20_MAIZE RNA binding (RRM/RBD/RNP motifs) family protein
A0A1D6EK20	0.580491	0.000245021	0.71781	0.0026752	[R].LPSPFSSR.[F]	1xTMT6plex [N-Term];1xPhospho [S3(100)]	A0A1D6EK20	A0A1D6EK20 [947-954]	A0A1D6EK20 1xPhospho [S949(100)]	A0A1D6EK20_MAIZE RNA binding (RRM/RBD/RNP motifs) family protein
A0A1D6ELA3	1.3635	0.00743402	1.47216	0.00156954	[K].SGNTSAEGEPSQAAVVR.[Y]	1xTMT6plex [N-Term];1xPhospho [T/S]	A0A1D6ELA3	A0A1D6ELA3 [176-192]	NA	A0A1D6ELA3_MAIZE G-box-binding factor 1
A0A1D6ELA3	1.1537	0.183045	1.40391	0.00576923	[R].KSGNTSAEGEPSQAAVVR.[Y]	1xTMT6plex [K1];1xTMT6plex [N-Term];1xPhospho [S6(98.6)]	A0A1D6ELA3	A0A1D6ELA3 [175-192]	A0A1D6ELA3 1xPhospho [S180(100)]	A0A1D6ELA3_MAIZE G-box-binding factor 1
A0A1D6H3I5	1.26593	0.0542286	1.42589	0.00631365	[R].ALAQSSTAQASAR.[R]	1xTMT6plex [N-Term];1xPhospho [S6(98.9)]	A0A1D6H3I5	A0A1D6H3I5 [78-90]	A0A1D6H3I5 1xPhospho [S83(99)]	A0A1D6H3I5_MAIZE Transcription factor HY5
A0A1D6IJ69	1.56129	0.000688141	1.46433	0.00126517	[K].GGAYGYGGGSSSSPSGLGR.[-]	1xTMT6plex [N-Term];1xPhospho [S12(99.1)]	A0A1D6IJ69	A0A1D6IJ69 [194-212]	A0A1D6IJ69 1xPhospho [S205(99.1)]	A0A1D6IJ69_MAIZE Nuclear transcription factor Y subunit B-3
A0A1D6IK52	0.809273	0.0515791	0.699308	0.00330807	[K].KFDSFSR.[W]	1xTMT6plex [K1];1xTMT6plex [N-Term];1xPhospho [S4(100)]	A0A1D6IK52	A0A1D6IK52 [169-175]	A0A1D6IK52 1xPhospho [S172(100)]	A0A1D6IK52_MAIZE Calmodulin-binding transcription activator 2
A0A1D6JVI5	0.932377	0.698018	0.457725	0.000880098	[R].VKDNSEQGQGNDAR.[S]	1xTMT6plex [K2];1xTMT6plex [N-Term];1xPhospho [S5(100)]	A0A1D6JVI5	A0A1D6JVI5 [199-212]	A0A1D6JVI5 1xPhospho [S203(100)]	A0A1D6JVI5_MAIZE BZIP transcription factor 16
A0A1D6JVI5	0.948604	0.64143	0.414288	6.87463e-05	[R].SKGSLGSLDVVAVK.[N]	2xTMT6plex [K2; K14];1xTMT6plex [N-Term];2xPhospho [S4(100); S7(100)]	A0A1D6JVI5	A0A1D6JVI5 [145-158]	A0A1D6JVI5 2xPhospho [S148(100); S151(100)]	A0A1D6JVI5_MAIZE BZIP transcription factor 16
A0A1D6JVI5	1.02902	0.804553	0.499238	0.000147159	[R].SKGSLGSLDVVAVK.[N]	2xTMT6plex [K2; K14];1xTMT6plex [N-Term];1xPhospho [S4(100)]	A0A1D6JVI5	A0A1D6JVI5 [145-158]	A0A1D6JVI5 1xPhospho [S148(100)]	A0A1D6JVI5_MAIZE BZIP transcription factor 16
A0A1D6JVI5	1.06297	0.541562	0.376218	3.26233e-05	[R].DIVLSDPTIQDGR.[E]	1xTMT6plex [N-Term];1xPhospho [S5(100)]	A0A1D6JVI5	A0A1D6JVI5 [286-298]	A0A1D6JVI5 1xPhospho [S290(100)]	A0A1D6JVI5_MAIZE BZIP transcription factor 16
A0A1D6JVI5	1.1806	0.352203	0.427916	0.000755341	[R].SKGSLGSLDVVAVK.[N]	2xTMT6plex [K2; K14];1xTMT6plex [N-Term];1xPhospho [S]	A0A1D6JVI5	A0A1D6JVI5 [145-158]	NA	A0A1D6JVI5_MAIZE BZIP transcription factor 16
A0A1D6JVI5	0.955724	0.824584	0.424991	0.000798243	[K].GSLGSLDVVAVK.[N]	1xTMT6plex [K12];1xTMT6plex [N-Term];1xPhospho [S2(100)]	A0A1D6JVI5	A0A1D6JVI5 [147-158]	A0A1D6JVI5 1xPhospho [S148(100)]	A0A1D6JVI5_MAIZE BZIP transcription factor 16
A0A1D6JVI5	1.05774	0.657885	0.408187	0.000100085	[K].VIAAPTSAPSSNSRDIVLSDPTIQDGR.[E]	1xTMT6plex [N-Term];1xPhospho [S/T]	A0A1D6JVI5	A0A1D6JVI5 [272-298]	NA	A0A1D6JVI5_MAIZE BZIP transcription factor 16
A0A1D6K5M3	1.57446	0.00492468	1.51913	0.00490881	[R].AAASAGASGSQQQQQQGELPR.[G]	1xTMT6plex [N-Term];1xPhospho [S4(100)]	A0A1D6K5M3	A0A1D6K5M3 [118-138]	A0A1D6K5M3 1xPhospho [S121(100)]	A0A1D6K5M3_MAIZE Nuclear transcription factor Y subunit B-2
A0A1D6K5M3	1.71654	0.00554389	1.69155	0.00432529	[R].GGFGQQGGGGGSSSSSGLGR.[Q]	1xTMT6plex [N-Term];1xPhospho [S12(99.6)]	A0A1D6K5M3	A0A1D6K5M3 [199-218]	A0A1D6K5M3 1xPhospho [S210(99.6)]	A0A1D6K5M3_MAIZE Nuclear transcription factor Y subunit B-2
A0A1D6K5M3	1.46742	0.00352313	1.36294	0.00691776	[R].GGFGQQGGGGGSSSSSGLGR.[Q]	1xTMT6plex [N-Term];1xPhospho [S14(99.4)]	A0A1D6K5M3	A0A1D6K5M3 [199-218]	A0A1D6K5M3 1xPhospho [S212(100)]	A0A1D6K5M3_MAIZE Nuclear transcription factor Y subunit B-2
A0A1D6K5M3	1.63495	0.0179728	1.73621	0.00662996	[R].GGFGQQGGGGGSSSSSGLGR.[Q]	1xTMT6plex [N-Term];2xPhospho [S13(100); S]	A0A1D6K5M3	A0A1D6K5M3 [199-218]	A0A1D6K5M3 2xPhospho [S211(100); S]	A0A1D6K5M3_MAIZE Nuclear transcription factor Y subunit B-2
A0A1D6K5M3	1.52961	0.0206642	1.60696	0.00794185	[R].GGFGQQGGGGGSSSSSGLGR.[Q]	1xTMT6plex [N-Term];2xPhospho [S12(99.4); S15(99.4)]	A0A1D6K5M3	A0A1D6K5M3 [199-218]	A0A1D6K5M3 2xPhospho [S210(99.4); S213(99.4)]	A0A1D6K5M3_MAIZE Nuclear transcription factor Y subunit B-2
A0A1D6MZQ6	0.941153	0.585745	0.687827	0.00388152	[R].SGSMDGATSPFEGESALSSGLPDYAK.[K]	1xTMT6plex [K26];1xTMT6plex [N-Term];1xPhospho [S/T/Y]	A0A1D6MZQ6	A0A1D6MZQ6 [116-141]	NA	A0A1D6MZQ6_MAIZE Transcription factor PosF21
A0A1D6MZQ6	1.39274	0.0113932	1.44554	0.00448154	[R].SGSMDGATSPFEGESALSSGLPDYAK.[K]	1xTMT6plex [K26];1xTMT6plex [N-Term];1xPhospho [S9(99.5)]	A0A1D6MZQ6	A0A1D6MZQ6 [116-141]	A0A1D6MZQ6 1xPhospho [S124(99.5)]	A0A1D6MZQ6_MAIZE Transcription factor PosF21
A0A1D6PUS5	1.65306	0.00316208	1.2422	0.0757535	[K].SCSENPDGTSGDDGLEEDPNQRPNKK.[K]	1xCarbamidomethyl [C2];2xTMT6plex [K25; K26];1xTMT6plex [N-Term];1xPhospho [S10(98.9)]	A0A1D6PUS5	A0A1D6PUS5 [80-105]	A0A1D6PUS5 1xPhospho [S89(100)]	A0A1D6PUS5_MAIZE Homeobox-leucine zipper protein MERISTEM L1
B4F937	1.5091	0.00346244	1.32973	0.0137779	[R].TVSSIEDYSAEGSSDVNDQNVNETSR.[K]	1xTMT6plex [N-Term];1xPhospho [S13(99.6)]	B4F937	B4F937 [135-160]	B4F937 1xPhospho [S147(100)]	B4F937_MAIZE G-box binding factor
B4FWJ9	0.815699	0.0206615	0.707576	0.000959395	[R].SGSMDGDTSPFEGESAPPSVLPDYAK.[K]	1xOxidation [M4];1xTMT6plex [K26];1xTMT6plex [N-Term];1xPhospho [S/T/Y]	B4FWJ9	B4FWJ9 [137-162]	NA	B4FWJ9_MAIZE BZIP transcription factor
B4FWJ9	0.637717	0.000552988	0.552864	0.00012303	[R].SGSMDGDTSPFEGESAPPSVLPDYAK.[K]	1xTMT6plex [K26];1xTMT6plex [N-Term];1xPhospho [S/T/Y]	B4FWJ9	B4FWJ9 [137-162]	NA	B4FWJ9_MAIZE BZIP transcription factor
B4FWJ9	0.530895	0.000266648	0.469569	0.000108446	[R].SGSMDGDTSPFEGESAPPSVLPDYAK.[K]	1xTMT6plex [K26];1xTMT6plex [N-Term];1xPhospho [S3(99.5)]	B4FWJ9	B4FWJ9 [137-162]	B4FWJ9 1xPhospho [S139(99.7)]	B4FWJ9_MAIZE BZIP transcription factor
B4FWJ9	0.596192	8.52545e-05	0.66307	0.00027071	[R].AHSETFIR.[L]	1xTMT6plex [N-Term];1xPhospho [S3(100)]	B4FWJ9	B4FWJ9 [29-36]	B4FWJ9 1xPhospho [S31(100)]	B4FWJ9_MAIZE BZIP transcription factor
C4J4L1	0.690425	0.00754748	0.693149	0.00515983	[R].QPTLGEMTLEDFLVK.[A]	1xTMT6plex [K15];1xTMT6plex [N-Term];1xPhospho [T3(100)]	C4J4L1	C4J4L1 [132-146]	C4J4L1 1xPhospho [T134(100)]	C4J4L1_MAIZE ABSCISIC ACID-INSENSITIVE 5-like protein 2
K7TX82	0.776615	0.017261	0.65895	0.000887627	[R].SGSMDGDTSPFEGESALSSGLPDYAK.[K]	1xTMT6plex [K26];1xTMT6plex [N-Term];1xPhospho [S3(99.6)]	K7TX82	K7TX82 [190-215]	K7TX82 1xPhospho [S192(99.6)]	K7TX82_MAIZE Transcription factor VIP1
K7TX82	0.72216	0.00514817	0.61105	0.000413935	[R].SGSMDGDTSPFEGESALSSGLPDYAK.[K]	1xTMT6plex [K26];1xTMT6plex [N-Term];1xPhospho [S/T/Y]	K7TX82	K7TX82 [190-215]	NA	K7TX82_MAIZE Transcription factor VIP1
K7VAC7	1.06928	0.691351	1.92714	0.00158524	[R].RGPGSSSAGGDSQ.[-]	1xTMT6plex [N-Term];1xPhospho [S7(99.6)]	K7VAC7	K7VAC7 [126-138]	K7VAC7 1xPhospho [S132(99.6)]	K7VAC7_MAIZE Putative bZIP transcription factor superfamily protein
K7VQH0	1.12124	0.343648	1.49839	0.00466808	[R].SSSSAPNNLR.[E]	1xTMT6plex [N-Term];1xPhospho [S3(100)]	K7VQH0	K7VQH0 [28-37]	K7VQH0 1xPhospho [S30(100)]	K7VQH0_MAIZE Putative bZIP transcription factor superfamily protein

## Sheet: transcriptionfactor_phospeptide
Accession_1	phos_30min_Ratio	phos_30min_adjust_p_value	phos_2hr_Ratio	phos_2hr_adjust_p_value	Annotated Sequence	Modifications	Master Protein Accessions	Positions in Master Proteins	Modifications in Master Proteins	maize_description
A0A1D6EHU0	0.821922	0.0107333	0.791985	0.00268394	[R].SGSMDGATSPFEGESAPTSVLPDYAK.[K]	1xTMT6plex [K26];1xTMT6plex [N-Term];1xPhospho [T/S/Y]	A0A1D6EHU0	A0A1D6EHU0 [130-155]	NA	A0A1D6EHU0_MAIZE Transcription factor VIP1
A0A1D6EHU0	0.824261	0.0391413	1.07563	0.335834	[R].RAQSETFIR.[L]	1xTMT6plex [N-Term];1xPhospho [S4(100)]	A0A1D6EHU0	A0A1D6EHU0 [28-36]	A0A1D6EHU0 1xPhospho [S31(100)]	A0A1D6EHU0_MAIZE Transcription factor VIP1
A0A1D6EHU0	0.671856	0.00102575	0.653517	0.000459758	[R].SGSMDGATSPFEGESAPTSVLPDYAK.[K]	1xOxidation [M4];1xTMT6plex [K26];1xTMT6plex [N-Term];1xPhospho [S/T/Y]	A0A1D6EHU0	A0A1D6EHU0 [130-155]	NA	A0A1D6EHU0_MAIZE Transcription factor VIP1
A0A1D6EHU0	0.712903	0.0221455	0.601822	0.00191613	[R].SGSMDGATSPFEGESAPTSVLPDYAK.[K]	1xTMT6plex [K26];1xTMT6plex [N-Term];1xPhospho [S1(99.5)]	A0A1D6EHU0	A0A1D6EHU0 [130-155]	A0A1D6EHU0 1xPhospho [S130(99.5)]	A0A1D6EHU0_MAIZE Transcription factor VIP1
A0A1D6EHU0	0.357893	5.05492e-05	0.59985	0.00131312	[R].AQSETFIR.[L]	1xTMT6plex [N-Term];1xPhospho [S3(100)]	A0A1D6EHU0	A0A1D6EHU0 [29-36]	A0A1D6EHU0 1xPhospho [S31(100)]	A0A1D6EHU0_MAIZE Transcription factor VIP1
A0A1D6EHU0	0.873317	0.315131	0.866211	0.226023	[R].SGSMDGATSPFEGESAPTSVLPDYAK.[K]	1xOxidation [M4];1xTMT6plex [K26];1xTMT6plex [N-Term];2xPhospho [S3(99.1); T8(99.1)]	A0A1D6EHU0	A0A1D6EHU0 [130-155]	A0A1D6EHU0 2xPhospho [S132(99.1); T137(99.1)]	A0A1D6EHU0_MAIZE Transcription factor VIP1
A0A1D6EHU0	0.744995	0.0171416	0.800664	0.0325626	[R].SGSMDGATSPFEGESAPTSVLPDYAK.[K]	1xOxidation [M4];1xTMT6plex [K26];1xTMT6plex [N-Term];1xPhospho [S3(99.1)]	A0A1D6EHU0	A0A1D6EHU0 [130-155]	A0A1D6EHU0 1xPhospho [S132(99.1)]	A0A1D6EHU0_MAIZE Transcription factor VIP1
A0A1D6EK20	0.979412	0.766453	0.963383	0.514329	[R].LSPPNSSSGR.[S]	1xTMT6plex [N-Term];1xPhospho [S2(100)]	A0A1D6EK20; A0A1D6NP46	A0A1D6EK20 [298-307]; A0A1D6NP46 [550-559]	A0A1D6EK20 1xPhospho [S299(100)]; A0A1D6NP46 1xPhospho [S551(100)]	A0A1D6EK20_MAIZE RNA binding (RRM/RBD/RNP motifs) family protein
A0A1D6EK20	1.06628	0.358722	1.0735	0.247999	[K].LDVSTSDGDHSDTNITPK.[S]	1xTMT6plex [K18];1xTMT6plex [N-Term];1xPhospho [S11(100)]	A0A1D6EK20	A0A1D6EK20 [482-499]	A0A1D6EK20 1xPhospho [S492(100)]	A0A1D6EK20_MAIZE RNA binding (RRM/RBD/RNP motifs) family protein
A0A1D6EK20	0.70379	0.00174235	0.789546	0.00767711	[R].FPSFSSGVSAQEVSK.[L]	1xTMT6plex [K15];1xTMT6plex [N-Term];1xPhospho [S3(100)]	A0A1D6EK20	A0A1D6EK20 [928-942]	A0A1D6EK20 1xPhospho [S930(100)]	A0A1D6EK20_MAIZE RNA binding (RRM/RBD/RNP motifs) family protein
A0A1D6EK20	0.998757	0.989795	1.02753	0.671533	[R].DRSHLNLNELLLPSENK.[D]	1xTMT6plex [K17];1xTMT6plex [N-Term];1xPhospho [S3(100)]	A0A1D6EK20	A0A1D6EK20 [575-591]	A0A1D6EK20 1xPhospho [S577(100)]	A0A1D6EK20_MAIZE RNA binding (RRM/RBD/RNP motifs) family protein
A0A1D6EK20	0.576127	0.000124766	0.767051	0.00369229	[R].LPSPFSSR.[F]	1xTMT6plex [N-Term];1xPhospho [S3(100)]	A0A1D6EK20	A0A1D6EK20 [947-954]	A0A1D6EK20 1xPhospho [S949(100)]	A0A1D6EK20_MAIZE RNA binding (RRM/RBD/RNP motifs) family protein
A0A1D6ELA3	1.10139	0.514236	1.38955	0.0233238	[K].SGNTSAEGEPSQAAVVR.[Y]	1xTMT6plex [N-Term];1xPhospho [T4(99)]	A0A1D6ELA3	A0A1D6ELA3 [176-192]	A0A1D6ELA3 1xPhospho [T179(99)]	A0A1D6ELA3_MAIZE G-box-binding factor 1
A0A1D6ELA3	1.30503	0.0333819	1.6862	0.000796714	[K].SGNTSAEGEPSQAAVVR.[Y]	1xTMT6plex [N-Term];1xPhospho [T/S]	A0A1D6ELA3	A0A1D6ELA3 [176-192]	NA	A0A1D6ELA3_MAIZE G-box-binding factor 1
A0A1D6ELA3	1.10422	0.229981	1.60803	0.000255635	[R].KSGNTSAEGEPSQAAVVR.[Y]	1xTMT6plex [K1];1xTMT6plex [N-Term];1xPhospho [S6(98.6)]	A0A1D6ELA3	A0A1D6ELA3 [175-192]	A0A1D6ELA3 1xPhospho [S180(100)]	A0A1D6ELA3_MAIZE G-box-binding factor 1
A0A1D6ELA3	0.912562	0.480029	1.19651	0.118808	[K].SGNTSAEGEPSQAAVVR.[Y]	1xTMT6plex [N-Term];1xPhospho [S5(100)]	A0A1D6ELA3	A0A1D6ELA3 [176-192]	A0A1D6ELA3 1xPhospho [S180(100)]	A0A1D6ELA3_MAIZE G-box-binding factor 1
A0A1D6ELA3	1.02492	0.744063	1.17988	0.0194416	[R].RDSVTQLDER.[E]	1xTMT6plex [N-Term];1xPhospho [S3(100)]	A0A1D6ELA3	A0A1D6ELA3 [258-267]	A0A1D6ELA3 1xPhospho [S260(100)]	A0A1D6ELA3_MAIZE G-box-binding factor 1
A0A1D6ELA3	0.909832	0.191728	1.09765	0.1465	[R].YATVESPYPAK.[G]	1xTMT6plex [K11];1xTMT6plex [N-Term];1xPhospho [S6(100)]	A0A1D6ELA3	A0A1D6ELA3 [193-203]	A0A1D6ELA3 1xPhospho [S198(100)]	A0A1D6ELA3_MAIZE G-box-binding factor 1
A0A1D6FSK0	0.709421	0.00140296	0.861695	0.0412238	[R].QGSILMPPQLSK.[K]	1xTMT6plex [K12];1xTMT6plex [N-Term];1xPhospho [S3(100)]	A0A1D6FSK0	A0A1D6FSK0 [82-93]	A0A1D6FSK0 1xPhospho [S84(100)]	A0A1D6FSK0_MAIZE ABSCISIC ACID-INSENSITIVE 5-like protein 2
A0A1D6FSK0	0.817104	0.144795	0.921521	0.500274	[R].QGSILMPPQLSK.[K]	1xOxidation [M6];1xTMT6plex [K12];1xTMT6plex [N-Term];1xPhospho [S3(100)]	A0A1D6FSK0	A0A1D6FSK0 [82-93]	A0A1D6FSK0 1xPhospho [S84(100)]	A0A1D6FSK0_MAIZE ABSCISIC ACID-INSENSITIVE 5-like protein 2
A0A1D6FSK0	0.897688	0.09458	1.00085	0.988522	[K].SVFPDGVDSDGAVTGKPDR.[T]	1xTMT6plex [K16];1xTMT6plex [N-Term];1xPhospho [S9(100)]	A0A1D6FSK0	A0A1D6FSK0 [57-75]	A0A1D6FSK0 1xPhospho [S65(100)]	A0A1D6FSK0_MAIZE ABSCISIC ACID-INSENSITIVE 5-like protein 2
A0A1D6H3I5	1.2287	0.111991	1.1925	0.121776	[R].VPELGLELPGASTSGR.[E]	1xTMT6plex [N-Term];1xPhospho [S12(99.6)]	A0A1D6H3I5	A0A1D6H3I5 [51-66]	A0A1D6H3I5 1xPhospho [S62(99.6)]	A0A1D6H3I5_MAIZE Transcription factor HY5
A0A1D6H3I5	0.849264	0.0707559	0.931932	0.351968	[R].VPELGLELPGASTSGR.[E]	1xTMT6plex [N-Term];1xPhospho [S14(99.5)]	A0A1D6H3I5	A0A1D6H3I5 [51-66]	A0A1D6H3I5 1xPhospho [S64(99.5)]	A0A1D6H3I5_MAIZE Transcription factor HY5
A0A1D6H3I5	1.25629	0.0277419	1.57749	0.000568347	[R].ALAQSSTAQASAR.[R]	1xTMT6plex [N-Term];1xPhospho [S6(98.9)]	A0A1D6H3I5	A0A1D6H3I5 [78-90]	A0A1D6H3I5 1xPhospho [S83(99)]	A0A1D6H3I5_MAIZE Transcription factor HY5
A0A1D6H3I5	1.06623	0.549654	1.32199	0.0111908	[R].VPELGLELPGASTSGR.[E]	1xTMT6plex [N-Term];1xPhospho [T/S]	A0A1D6H3I5	A0A1D6H3I5 [51-66]	NA	A0A1D6H3I5_MAIZE Transcription factor HY5
A0A1D6H3I5	1.19596	0.369722	1.64471	0.0154562	[R].RVPELGLELPGASTSGR.[E]	1xTMT6plex [N-Term];1xPhospho [S/T]	A0A1D6H3I5	A0A1D6H3I5 [50-66]	NA	A0A1D6H3I5_MAIZE Transcription factor HY5
A0A1D6H3I5	1.02077	0.795211	1.10183	0.133467	[R].ALAQSSTAQASAR.[R]	1xTMT6plex [N-Term];1xPhospho [S5(98.8)]	A0A1D6H3I5	A0A1D6H3I5 [78-90]	A0A1D6H3I5 1xPhospho [S82(99.2)]	A0A1D6H3I5_MAIZE Transcription factor HY5
A0A1D6HV39	1.24401	0.116122	1.45949	0.00947235	[R].ETVNNQQQAVAPPSPTVQR.[G]	1xTMT6plex [N-Term];1xPhospho [S14(100)]	A0A1D6HV39	A0A1D6HV39 [112-130]	A0A1D6HV39 1xPhospho [S125(100)]	A0A1D6HV39_MAIZE Nuclear transcription factor Y subunit B-6
A0A1D6IK52	0.750173	0.00639623	0.620448	0.00028835	[K].KFDSFSR.[W]	1xTMT6plex [K1];1xTMT6plex [N-Term];1xPhospho [S4(100)]	A0A1D6IK52	A0A1D6IK52 [169-175]	A0A1D6IK52 1xPhospho [S172(100)]	A0A1D6IK52_MAIZE Calmodulin-binding transcription activator 2
A0A1D6IK52	0.925956	0.506457	1.01124	0.921287	[R].SMNQYPEAR.[D]	1xTMT6plex [N-Term];1xPhospho [S1(100)]	A0A1D6IK52	A0A1D6IK52 [755-763]	A0A1D6IK52 1xPhospho [S755(100)]	A0A1D6IK52_MAIZE Calmodulin-binding transcription activator 2
A0A1D6J041	0.882462	0.200941	0.744119	0.00624156	[R].EKLPQSFSPPQAEGSK.[E]	2xTMT6plex [K2; K16];1xTMT6plex [N-Term];1xPhospho [S8(100)]	A0A1D6J041	A0A1D6J041 [560-575]	A0A1D6J041 1xPhospho [S567(100)]	A0A1D6J041_MAIZE Circadian clock associated2
A0A1D6J041	0.68627	0.0109589	0.645011	0.00301683	[R].DAPSPSFSSVNK.[S]	1xTMT6plex [K12];1xTMT6plex [N-Term];1xPhospho [S4(100)]	A0A1D6J041	A0A1D6J041 [112-123]	A0A1D6J041 1xPhospho [S115(100)]	A0A1D6J041_MAIZE Circadian clock associated2
A0A1D6JVI5	0.948552	0.786714	1.31641	0.091881	[R].VKDNSEQGQGNDAR.[S]	1xTMT6plex [K2];1xTMT6plex [N-Term];1xPhospho [S5(100)]	A0A1D6JVI5	A0A1D6JVI5 [199-212]	A0A1D6JVI5 1xPhospho [S203(100)]	A0A1D6JVI5_MAIZE BZIP transcription factor 16
A0A1D6JVI5	0.965061	0.638157	1.19148	0.017642	[R].SKGSLGSLDVVAVK.[N]	2xTMT6plex [K2; K14];1xTMT6plex [N-Term];2xPhospho [S4(100); S7(100)]	A0A1D6JVI5	A0A1D6JVI5 [145-158]	A0A1D6JVI5 2xPhospho [S148(100); S151(100)]	A0A1D6JVI5_MAIZE BZIP transcription factor 16
A0A1D6JVI5	1.04687	0.610851	1.4358	0.00132906	[R].SKGSLGSLDVVAVK.[N]	2xTMT6plex [K2; K14];1xTMT6plex [N-Term];1xPhospho [S4(100)]	A0A1D6JVI5	A0A1D6JVI5 [145-158]	A0A1D6JVI5 1xPhospho [S148(100)]	A0A1D6JVI5_MAIZE BZIP transcription factor 16
A0A1D6JVI5	1.08141	0.23674	1.082	0.177381	[R].DIVLSDPTIQDGR.[E]	1xTMT6plex [N-Term];1xPhospho [S5(100)]	A0A1D6JVI5	A0A1D6JVI5 [286-298]	A0A1D6JVI5 1xPhospho [S290(100)]	A0A1D6JVI5_MAIZE BZIP transcription factor 16
A0A1D6JVI5	1.20108	0.121471	1.23068	0.056086	[R].SKGSLGSLDVVAVK.[N]	2xTMT6plex [K2; K14];1xTMT6plex [N-Term];1xPhospho [S]	A0A1D6JVI5	A0A1D6JVI5 [145-158]	NA	A0A1D6JVI5_MAIZE BZIP transcription factor 16
A0A1D6JVI5	0.972304	0.872057	1.22227	0.141147	[K].GSLGSLDVVAVK.[N]	1xTMT6plex [K12];1xTMT6plex [N-Term];1xPhospho [S2(100)]	A0A1D6JVI5	A0A1D6JVI5 [147-158]	A0A1D6JVI5 1xPhospho [S148(100)]	A0A1D6JVI5_MAIZE BZIP transcription factor 16
A0A1D6JVI5	1.07609	0.312182	1.17394	0.0255289	[K].VIAAPTSAPSSNSRDIVLSDPTIQDGR.[E]	1xTMT6plex [N-Term];1xPhospho [S/T]	A0A1D6JVI5	A0A1D6JVI5 [272-298]	NA	A0A1D6JVI5_MAIZE BZIP transcription factor 16
A0A1D6K5M3	0.996421	0.972317	1.0371	0.619663	[R].GGFGQQGGGGGSSSSSGLGR.[Q]	1xTMT6plex [N-Term];2xPhospho [S15(96.4); S16(96.4)]	A0A1D6K5M3	A0A1D6K5M3 [199-218]	A0A1D6K5M3 2xPhospho [S213(96.4); S214(96.4)]	A0A1D6K5M3_MAIZE Nuclear transcription factor Y subunit B-2
A0A1D6K5M3	1.29302	0.0699278	1.35342	0.0242063	[R].AAASAGASGSQQQQQQGELPR.[G]	1xTMT6plex [N-Term];1xPhospho [S4(100)]	A0A1D6K5M3	A0A1D6K5M3 [118-138]	A0A1D6K5M3 1xPhospho [S121(100)]	A0A1D6K5M3_MAIZE Nuclear transcription factor Y subunit B-2
A0A1D6K5M3	1.11439	0.0707559	1.17436	0.00898889	[R].GGFGQQGGGGGSSSSSGLGR.[Q]	1xTMT6plex [N-Term];1xPhospho [S16(99.4)]	A0A1D6K5M3	A0A1D6K5M3 [199-218]	A0A1D6K5M3 1xPhospho [S214(99.7)]	A0A1D6K5M3_MAIZE Nuclear transcription factor Y subunit B-2
A0A1D6K5M3	1.40971	0.020726	1.50703	0.00527109	[R].GGFGQQGGGGGSSSSSGLGR.[Q]	1xTMT6plex [N-Term];1xPhospho [S12(99.6)]	A0A1D6K5M3	A0A1D6K5M3 [199-218]	A0A1D6K5M3 1xPhospho [S210(99.6)]	A0A1D6K5M3_MAIZE Nuclear transcription factor Y subunit B-2
A0A1D6K5M3	1.20512	0.0215681	1.21427	0.0105383	[R].GGFGQQGGGGGSSSSSGLGR.[Q]	1xTMT6plex [N-Term];1xPhospho [S14(99.4)]	A0A1D6K5M3	A0A1D6K5M3 [199-218]	A0A1D6K5M3 1xPhospho [S212(100)]	A0A1D6K5M3_MAIZE Nuclear transcription factor Y subunit B-2
A0A1D6K5M3	1.01217	0.872725	0.961907	0.507399	[R].GGFGQQGGGGGSSSSSGLGR.[Q]	1xTMT6plex [N-Term];1xPhospho [S]	A0A1D6K5M3	A0A1D6K5M3 [199-218]	NA	A0A1D6K5M3_MAIZE Nuclear transcription factor Y subunit B-2
A0A1D6K5M3	1.04081	0.638237	1.08627	0.247305	[R].GGFGQQGGGGGSSSSSGLGR.[Q]	1xTMT6plex [N-Term];1xPhospho [S15(99.3)]	A0A1D6K5M3	A0A1D6K5M3 [199-218]	A0A1D6K5M3 1xPhospho [S213(99.5)]	A0A1D6K5M3_MAIZE Nuclear transcription factor Y subunit B-2
A0A1D6K5M3	1.3427	0.055481	1.54681	0.00644197	[R].GGFGQQGGGGGSSSSSGLGR.[Q]	1xTMT6plex [N-Term];2xPhospho [S13(100); S]	A0A1D6K5M3	A0A1D6K5M3 [199-218]	A0A1D6K5M3 2xPhospho [S211(100); S]	A0A1D6K5M3_MAIZE Nuclear transcription factor Y subunit B-2
A0A1D6K5M3	1.25619	0.0968143	1.43167	0.010912	[R].GGFGQQGGGGGSSSSSGLGR.[Q]	1xTMT6plex [N-Term];2xPhospho [S12(99.4); S15(99.4)]	A0A1D6K5M3	A0A1D6K5M3 [199-218]	A0A1D6K5M3 2xPhospho [S210(99.4); S213(99.4)]	A0A1D6K5M3_MAIZE Nuclear transcription factor Y subunit B-2
A0A1D6K5M3	1.06931	0.617813	1.22379	0.0868314	[R].GGFGQQGGGGGSSSSSGLGR.[Q]	1xTMT6plex [N-Term];2xPhospho [S14(97.7); S15(97.7)]	A0A1D6K5M3	A0A1D6K5M3 [199-218]	A0A1D6K5M3 2xPhospho [S212(99); S213(99.5)]	A0A1D6K5M3_MAIZE Nuclear transcription factor Y subunit B-2
A0A1D6K5M3	1.10611	0.489473	1.03035	0.827917	[R].AAASAGASGSQQQQQQGELPR.[G]	1xTMT6plex [N-Term];1xPhospho [S]	A0A1D6K5M3	A0A1D6K5M3 [118-138]	NA	A0A1D6K5M3_MAIZE Nuclear transcription factor Y subunit B-2
A0A1D6KCQ4	0.788093	0.0197226	0.513064	7.46578e-05	[K].TQSSNLSDILKDSFKK.[T]	3xTMT6plex [K11; K15; K16];1xTMT6plex [N-Term];1xPhospho [S13(100)]	A0A1D6KCQ4	A0A1D6KCQ4 [338-353]	A0A1D6KCQ4 1xPhospho [S350(100)]	A0A1D6KCQ4_MAIZE Calmodulin-binding transcription activator 2
A0A1D6KCQ4	0.976266	0.789813	0.785241	0.00734055	[K].TQSSNLSDILK.[D]	1xTMT6plex [K11];1xTMT6plex [N-Term];1xPhospho [S7(100)]	A0A1D6KCQ4	A0A1D6KCQ4 [338-348]	A0A1D6KCQ4 1xPhospho [S344(100)]	A0A1D6KCQ4_MAIZE Calmodulin-binding transcription activator 2
A0A1D6KCQ4	0.684014	0.00267999	0.734577	0.00456695	[K].TQSSNLSDILK.[D]	1xTMT6plex [K11];1xTMT6plex [N-Term];1xPhospho [S4(99.7)]	A0A1D6KCQ4	A0A1D6KCQ4 [338-348]	A0A1D6KCQ4 1xPhospho [S341(100)]	A0A1D6KCQ4_MAIZE Calmodulin-binding transcription activator 2
A0A1D6KCQ4	0.89541	0.181487	0.788904	0.00795122	[R].VKSMAQYPEAR.[D]	1xTMT6plex [K2];1xTMT6plex [N-Term];1xPhospho [S3(100)]	A0A1D6KCQ4	A0A1D6KCQ4 [930-940]	A0A1D6KCQ4 1xPhospho [S932(100)]	A0A1D6KCQ4_MAIZE Calmodulin-binding transcription activator 2
A0A1D6KCQ4	0.683048	0.00102623	0.632249	0.000259445	[K].KTDSFTR.[W]	1xTMT6plex [K1];1xTMT6plex [N-Term];1xPhospho [S4(100)]	A0A1D6KCQ4	A0A1D6KCQ4 [353-359]	A0A1D6KCQ4 1xPhospho [S356(100)]	A0A1D6KCQ4_MAIZE Calmodulin-binding transcription activator 2
A0A1D6MK18	1.14526	0.0871209	1.34591	0.00191613	[K].TSTTSSLPSSSER.[S]	1xTMT6plex [N-Term];2xPhospho [S6(99.5); S9(99.5)]	A0A1D6MK18; K7VQH0	A0A1D6MK18 [17-29]; K7VQH0 [15-27]	A0A1D6MK18 2xPhospho [S22(99.5); S25(99.5)]; K7VQH0 2xPhospho [S20(99.5); S23(99.5)]	A0A1D6MK18_MAIZE Transcription factor HY5-like
A0A1D6MK18	1.2059	0.0196606	1.32362	0.00166762	[K].TSTTSSLPSSSER.[S]	1xTMT6plex [N-Term];1xPhospho [S/T]	A0A1D6MK18; K7VQH0	A0A1D6MK18 [17-29]; K7VQH0 [15-27]	NA	A0A1D6MK18_MAIZE Transcription factor HY5-like
A0A1D6MK18	1.04336	0.766252	1.04235	0.733748	[K].TSTTSSLPSSSER.[S]	1xTMT6plex [N-Term];1xPhospho [S9(100)]	A0A1D6MK18; K7VQH0	A0A1D6MK18 [17-29]; K7VQH0 [15-27]	A0A1D6MK18 1xPhospho [S25(100)]; K7VQH0 1xPhospho [S23(100)]	A0A1D6MK18_MAIZE Transcription factor HY5-like
A0A1D6MK18	1.13542	0.0763114	1.34751	0.00108051	[K].TSTTSSLPSSSER.[S]	1xTMT6plex [N-Term];1xPhospho [S11(99.5)]	A0A1D6MK18; K7VQH0	A0A1D6MK18 [17-29]; K7VQH0 [15-27]	A0A1D6MK18 1xPhospho [S27(99.5)]; K7VQH0 1xPhospho [S25(99.5)]	A0A1D6MK18_MAIZE Transcription factor HY5-like
A0A1D6MK18	1.05199	0.621568	1.43144	0.00266347	[R].RVPEMGGASASASSGAGADERPK.[G]	1xTMT6plex [K23];1xTMT6plex [N-Term];1xPhospho [S]	A0A1D6MK18	A0A1D6MK18 [51-73]	NA	A0A1D6MK18_MAIZE Transcription factor HY5-like
A0A1D6MK18	1.03839	0.782065	1.24925	0.0569041	[R].RVPEMGGASASASSGAGADERPK.[G]	1xOxidation [M5];1xTMT6plex [K23];1xTMT6plex [N-Term];1xPhospho [S]	A0A1D6MK18	A0A1D6MK18 [51-73]	NA	A0A1D6MK18_MAIZE Transcription factor HY5-like
A0A1D6MK18	1.18737	0.0863593	1.18116	0.0635831	[K].TSTTSSLPSSSERSSSSAR.[N]	1xTMT6plex [N-Term];2xPhospho [S14(97); S/T]	A0A1D6MK18	A0A1D6MK18 [17-35]	A0A1D6MK18 2xPhospho [S30(97); S/T]	A0A1D6MK18_MAIZE Transcription factor HY5-like
A0A1D6MK18	1.05412	0.469346	1.23255	0.00771481	[R].NNLTEGGAESDEEIRR.[V]	1xTMT6plex [N-Term];1xPhospho [S10(100)]	A0A1D6MK18	A0A1D6MK18 [36-51]	A0A1D6MK18 1xPhospho [S45(100)]	A0A1D6MK18_MAIZE Transcription factor HY5-like
A0A1D6MK18	1.07	0.544315	1.24376	0.037639	[K].TSTTSSLPSSSERSSSSAR.[N]	1xTMT6plex [N-Term];2xPhospho [S14(97.7); S17(99.2)]	A0A1D6MK18	A0A1D6MK18 [17-35]	A0A1D6MK18 2xPhospho [S30(97.7); S33(99.2)]	A0A1D6MK18_MAIZE Transcription factor HY5-like
A0A1D6MK18	1.07609	0.496567	1.26162	0.0268908	[K].TSTTSSLPSSSERSSSSAR.[N]	1xTMT6plex [N-Term];2xPhospho [S16(79.5); S17(79.5)]	A0A1D6MK18	A0A1D6MK18 [17-35]	A0A1D6MK18 2xPhospho [S32(89.3); S33(89.3)]	A0A1D6MK18_MAIZE Transcription factor HY5-like
A0A1D6MK18	1.17167	0.129863	1.46392	0.00243242	[K].TSTTSSLPSSSERSSSSAR.[N]	1xTMT6plex [N-Term];3xPhospho [S14(97.5); S15(96.4); S/T]	A0A1D6MK18	A0A1D6MK18 [17-35]	A0A1D6MK18 3xPhospho [S30(99.7); S/T]	A0A1D6MK18_MAIZE Transcription factor HY5-like
A0A1D6MK18	0.995933	0.974437	1.23526	0.0297981	[R].RVPEMGGASASASSGAGADERPK.[G]	1xTMT6plex [K23];1xTMT6plex [N-Term];1xPhospho [S14(99.5)]	A0A1D6MK18	A0A1D6MK18 [51-73]	A0A1D6MK18 1xPhospho [S64(99.5)]	A0A1D6MK18_MAIZE Transcription factor HY5-like
A0A1D6MK18	1.13764	0.277024	1.32953	0.0182039	[K].TSTTSSLPSSSERSSSSAR.[N]	1xTMT6plex [N-Term];3xPhospho [S14(97.5); S16(99.1); S17(100)]	A0A1D6MK18	A0A1D6MK18 [17-35]	A0A1D6MK18 3xPhospho [S30(97.5); S32(99.1); S33(100)]	A0A1D6MK18_MAIZE Transcription factor HY5-like
A0A1D6MUL4	1.14168	0.066774	1.45661	0.000325262	[K].LQHSGNDIQK.[K]	1xTMT6plex [K10];1xTMT6plex [N-Term];1xPhospho [S4(100)]	A0A1D6MUL4	A0A1D6MUL4 [347-356]	A0A1D6MUL4 1xPhospho [S350(100)]	A0A1D6MUL4_MAIZE BZIP transcription factor 16
A0A1D6MUL4	1.13038	0.67331	1.1277	0.62948	[K].HSGQEQDGDVRSSQNGASR.[S]	1xTMT6plex [N-Term];1xPhospho [S]	A0A1D6MUL4	A0A1D6MUL4 [190-208]	NA	A0A1D6MUL4_MAIZE BZIP transcription factor 16
A0A1D6MUL4	0.73077	0.106109	0.956262	0.80287	[K].HSGQEQDGDVRSSQNGASR.[S]	1xTMT6plex [N-Term];1xPhospho [S18(99.1)]	A0A1D6MUL4	A0A1D6MUL4 [190-208]	A0A1D6MUL4 1xPhospho [S207(99.1)]	A0A1D6MUL4_MAIZE BZIP transcription factor 16
A0A1D6MWG6	0.929887	0.589976	0.923865	0.490963	[K].GGQPSTPPSPNGASSAYQAPSRE.[-]	1xTMT6plex [N-Term];1xPhospho [S/T/Y]	A0A1D6MWG6	A0A1D6MWG6 [267-289]	NA	A0A1D6MWG6_MAIZE Nuclear transcription factor Y subunit
A0A1D6MWG6	0.717063	0.0163653	0.804009	0.0520377	[K].SDDKEENSDSSQK.[E]	2xTMT6plex [K4; K13];1xTMT6plex [N-Term];1xPhospho [S8(99.7)]	A0A1D6MWG6	A0A1D6MWG6 [244-256]	A0A1D6MWG6 1xPhospho [S251(99.7)]	A0A1D6MWG6_MAIZE Nuclear transcription factor Y subunit
A0A1D6MWG6	1.25491	0.137007	1.42947	0.0193197	[K].SDDKEENSDSSQKEIQNGVAPQK.[G]	3xTMT6plex [K4; K13; K23];1xTMT6plex [N-Term];2xPhospho [S8(99.5); S]	A0A1D6MWG6	A0A1D6MWG6 [244-266]	A0A1D6MWG6 2xPhospho [S251(100); S]	A0A1D6MWG6_MAIZE Nuclear transcription factor Y subunit
A0A1D6MWG6	1.25475	0.0242597	1.41426	0.0019551	[K].GGQPSTPPSPNGASSAYQAPSRE.[-]	1xTMT6plex [N-Term];2xPhospho [S5(99.2); S9(100)]	A0A1D6MWG6	A0A1D6MWG6 [267-289]	A0A1D6MWG6 2xPhospho [S271(99.2); S275(100)]	A0A1D6MWG6_MAIZE Nuclear transcription factor Y subunit
A0A1D6MWG6	1.22499	0.228118	1.35705	0.0529846	[K].SDDKEENSDSSQKEIQNGVAPQK.[G]	3xTMT6plex [K4; K13; K23];1xTMT6plex [N-Term];2xPhospho [S10(98.9); S11(98.9)]	A0A1D6MWG6	A0A1D6MWG6 [244-266]	A0A1D6MWG6 2xPhospho [S253(98.9); S254(98.9)]	A0A1D6MWG6_MAIZE Nuclear transcription factor Y subunit
A0A1D6MWG6	1.03389	0.606606	1.17126	0.0142574	[K].GGQPSTPPSPNGASSAYQAPSRE.[-]	1xTMT6plex [N-Term];1xPhospho [S9(98.8)]	A0A1D6MWG6	A0A1D6MWG6 [267-289]	A0A1D6MWG6 1xPhospho [S275(98.8)]	A0A1D6MWG6_MAIZE Nuclear transcription factor Y subunit
A0A1D6MWG6	1.10615	0.28514	1.26378	0.0158469	[K].GGQPSTPPSPNGASSAYQAPSR.[E]	1xTMT6plex [N-Term];1xPhospho [T/S/Y]	A0A1D6MWG6	A0A1D6MWG6 [267-288]	NA	A0A1D6MWG6_MAIZE Nuclear transcription factor Y subunit
A0A1D6MWG6	0.953331	0.592391	1.07095	0.36427	[K].GGQPSTPPSPNGASSAYQAPSR.[E]	1xTMT6plex [N-Term];1xPhospho [S9(100)]	A0A1D6MWG6	A0A1D6MWG6 [267-288]	A0A1D6MWG6 1xPhospho [S275(100)]	A0A1D6MWG6_MAIZE Nuclear transcription factor Y subunit
A0A1D6MZQ6	0.819867	0.0242459	0.794214	0.00737769	[R].SGSMDGATSPFEGESALSSGLPDYAK.[K]	1xOxidation [M4];1xTMT6plex [K26];1xTMT6plex [N-Term];1xPhospho [S/T/Y]	A0A1D6MZQ6	A0A1D6MZQ6 [116-141]	NA	A0A1D6MZQ6_MAIZE Transcription factor PosF21
A0A1D6MZQ6	0.849877	0.101802	0.727528	0.00424851	[R].SGSMDGATSPFEGESALSSGLPDYAK.[K]	1xTMT6plex [K26];1xTMT6plex [N-Term];1xPhospho [S/T/Y]	A0A1D6MZQ6	A0A1D6MZQ6 [116-141]	NA	A0A1D6MZQ6_MAIZE Transcription factor PosF21
A0A1D6MZQ6	0.872009	0.172603	0.954329	0.602855	[R].SGSMDGATSPFEGESALSSGLPDYAK.[K]	1xTMT6plex [K26];1xTMT6plex [N-Term];2xPhospho [T8(100); S/Y]	A0A1D6MZQ6	A0A1D6MZQ6 [116-141]	A0A1D6MZQ6 2xPhospho [T123(100); S/Y]	A0A1D6MZQ6_MAIZE Transcription factor PosF21
A0A1D6MZQ6	1.25767	0.0114555	1.52898	0.000301537	[R].SGSMDGATSPFEGESALSSGLPDYAK.[K]	1xTMT6plex [K26];1xTMT6plex [N-Term];1xPhospho [S9(99.5)]	A0A1D6MZQ6	A0A1D6MZQ6 [116-141]	A0A1D6MZQ6 1xPhospho [S124(99.5)]	A0A1D6MZQ6_MAIZE Transcription factor PosF21
A0A1D6MZQ6	0.912414	0.29547	0.980271	0.810745	[R].SGSMDGATSPFEGESALSSGLPDYAK.[K]	1xOxidation [M4];1xTMT6plex [K26];1xTMT6plex [N-Term];1xPhospho [S3(97)]	A0A1D6MZQ6	A0A1D6MZQ6 [116-141]	A0A1D6MZQ6 1xPhospho [S118(97)]	A0A1D6MZQ6_MAIZE Transcription factor PosF21
A0A1D6MZQ6	0.872679	0.102046	0.820733	0.0170854	[R].SGSMDGATSPFEGESALSSGLPDYAK.[K]	1xOxidation [M4];1xTMT6plex [K26];1xTMT6plex [N-Term];1xPhospho [S1(99.4)]	A0A1D6MZQ6	A0A1D6MZQ6 [116-141]	A0A1D6MZQ6 1xPhospho [S116(99.4)]	A0A1D6MZQ6_MAIZE Transcription factor PosF21
A0A1D6NJY6	0.435009	1.52296e-05	0.533858	3.64903e-05	[K].HLLKSIR.[R]	1xTMT6plex [K4];1xTMT6plex [N-Term];1xPhospho [S5(100)]	A0A1D6NJY6	A0A1D6NJY6 [138-144]	A0A1D6NJY6 1xPhospho [S142(100)]	A0A1D6NJY6_MAIZE HSF transcription factor
A0A1D6NP46	0.904407	0.194169	0.941635	0.373546	[R].FSSFSSGISTQEVSKPPTRPPSPFSSR.[F]	1xTMT6plex [K15];1xTMT6plex [N-Term];1xPhospho [T18(99.6)]	A0A1D6NP46	A0A1D6NP46 [1180-1206]	A0A1D6NP46 1xPhospho [T1197(99.6)]	A0A1D6NP46_MAIZE RNA binding (RRM/RBD/RNP motifs) family protein
A0A1D6NP46	0.815406	0.0101722	0.895796	0.0713257	[R].NNSIGSFDK.[T]	1xTMT6plex [K9];1xTMT6plex [N-Term];1xPhospho [S3(100)]	A0A1D6NP46	A0A1D6NP46 [988-996]	A0A1D6NP46 1xPhospho [S990(100)]	A0A1D6NP46_MAIZE RNA binding (RRM/RBD/RNP motifs) family protein
A0A1D6NP46	1.3686	0.180695	1.96223	0.00781606	[R-].MMSSESDPSLNVEHR.[S]	1xTMT6plex [N-Term];1xPhospho [S6(99.6)]	A0A1D6NP46	A0A1D6NP46 [155-169]	A0A1D6NP46 1xPhospho [S160(99.6)]	A0A1D6NP46_MAIZE RNA binding (RRM/RBD/RNP motifs) family protein
A0A1D6NP46	0.919431	0.381312	1.25054	0.0204884	[R].FSSFSSGISTQEVSKPPTRPPSPFSSR.[F]	1xTMT6plex [K15];1xTMT6plex [N-Term];1xPhospho [T/S]	A0A1D6NP46	A0A1D6NP46 [1180-1206]	NA	A0A1D6NP46_MAIZE RNA binding (RRM/RBD/RNP motifs) family protein
A0A1D6P7T5	1.1513	0.114294	0.867914	0.0771509	[R].VESFHRK.[K]	1xTMT6plex [K7];1xTMT6plex [N-Term];1xPhospho [S3(100)]	A0A1D6P7T5; A0A1D6IK52	A0A1D6P7T5 [658-664]; A0A1D6IK52 [599-605]	A0A1D6P7T5 1xPhospho [S660(100)]; A0A1D6IK52 1xPhospho [S601(100)]	A0A1D6P7T5_MAIZE Calmodulin-binding transcription activator 2
A0A1D6P7T5	0.761799	0.0531666	0.630045	0.00313823	[K].QSSLDLLTIEAPGLK.[K]	1xTMT6plex [K15];1xTMT6plex [N-Term];1xPhospho [S3(99.7)]	A0A1D6P7T5	A0A1D6P7T5 [214-228]	A0A1D6P7T5 1xPhospho [S216(99.7)]	A0A1D6P7T5_MAIZE Calmodulin-binding transcription activator 2
A0A1D6PUS5	1.3438	0.0256602	1.53883	0.00264306	[K].SCSENPDGTSGDDGLEEDPNQRPNKK.[K]	1xCarbamidomethyl [C2];2xTMT6plex [K25; K26];1xTMT6plex [N-Term];1xPhospho [S10(98.9)]	A0A1D6PUS5	A0A1D6PUS5 [80-105]	A0A1D6PUS5 1xPhospho [S89(100)]	A0A1D6PUS5_MAIZE Homeobox-leucine zipper protein MERISTEM L1
A0A1D6QF90	0.645836	0.000621628	0.828136	0.023366	[K].TISINKDESR.[I]	1xTMT6plex [K6];1xTMT6plex [N-Term];1xPhospho [S3(100)]	A0A1D6QF90	A0A1D6QF90 [581-590]	A0A1D6QF90 1xPhospho [S583(100)]	A0A1D6QF90_MAIZE RNA binding (RRM/RBD/RNP motifs) family protein
A0A1D6QF90	0.880061	0.0582884	0.956089	0.420802	[K].STSTSKSPPNIVSSLAISK.[S]	2xTMT6plex [K6; K19];1xTMT6plex [N-Term];1xPhospho [S7(97.3)]	A0A1D6QF90	A0A1D6QF90 [305-323]	A0A1D6QF90 1xPhospho [S311(98.1)]	A0A1D6QF90_MAIZE RNA binding (RRM/RBD/RNP motifs) family protein
A0A1D6QF90	0.904383	0.166817	0.946055	0.381355	[R].LPSPFSSGFSSLDGPNSSSR.[F]	1xTMT6plex [N-Term];1xPhospho [S3(100)]	A0A1D6QF90	A0A1D6QF90 [778-797]	A0A1D6QF90 1xPhospho [S780(100)]	A0A1D6QF90_MAIZE RNA binding (RRM/RBD/RNP motifs) family protein
B4F937	0.972704	0.746575	1.12317	0.105663	[R].TAVSAGSGNSK.[R]	1xTMT6plex [K11];1xTMT6plex [N-Term];1xPhospho [S/T]	B4F937	B4F937 [123-133]	NA	B4F937_MAIZE G-box binding factor
B4F937	1.07393	0.501791	1.08788	0.358573	[K].ASASPSSPR.[A]	1xTMT6plex [N-Term];1xPhospho [S4(98)]	B4F937	B4F937 [324-332]	B4F937 1xPhospho [S327(98)]	B4F937_MAIZE G-box binding factor
B4F937	0.895139	0.137026	1.08743	0.197357	[R].TAVSAGSGNSK.[R]	1xTMT6plex [K11];1xTMT6plex [N-Term];1xPhospho [S7(99.7)]	B4F937	B4F937 [123-133]	B4F937 1xPhospho [S129(99.7)]	B4F937_MAIZE G-box binding factor
B4F937	0.797382	0.0248173	0.925332	0.326207	[K].ASASPSSPR.[A]	1xTMT6plex [N-Term];1xPhospho [S7(98.6)]	B4F937	B4F937 [324-332]	B4F937 1xPhospho [S330(100)]	B4F937_MAIZE G-box binding factor
B4F937	0.953251	0.644431	1.00666	0.946015	[R].TVSSIEDYSAEGSSDVNDQNVNETSR.[K]	1xTMT6plex [N-Term];1xPhospho [S3(99.7)]	B4F937	B4F937 [135-160]	B4F937 1xPhospho [S137(99.7)]	B4F937_MAIZE G-box binding factor
B4F937	1.08713	0.503352	0.893249	0.294783	[R].TVSSIEDYSAEGSSDVNDQNVNETSR.[K]	1xTMT6plex [N-Term];1xPhospho [S/T/Y]	B4F937	B4F937 [135-160]	NA	B4F937_MAIZE G-box binding factor
B4F937	0.989259	0.929423	1.0694	0.450709	[R].AIGTALSPPPGVMVPVHNAVPSDLSVKDER.[E]	1xTMT6plex [K27];1xTMT6plex [N-Term];1xPhospho [S7(100)]	B4F937	B4F937 [216-245]	B4F937 1xPhospho [S222(100)]	B4F937_MAIZE G-box binding factor
B4F937	1.28268	0.0715979	1.32089	0.0309313	[R].TVSSIEDYSAEGSSDVNDQNVNETSR.[K]	1xTMT6plex [N-Term];1xPhospho [S4(99.7)]	B4F937	B4F937 [135-160]	B4F937 1xPhospho [S138(99.7)]	B4F937_MAIZE G-box binding factor
B4F937	1.4305	0.0028368	1.48229	0.00107698	[R].TVSSIEDYSAEGSSDVNDQNVNETSR.[K]	1xTMT6plex [N-Term];1xPhospho [S13(99.6)]	B4F937	B4F937 [135-160]	B4F937 1xPhospho [S147(100)]	B4F937_MAIZE G-box binding factor
B4F937	1.1151	0.302245	1.09313	0.336846	[R].TVSSIEDYSAEGSSDVNDQNVNETSR.[K]	1xTMT6plex [N-Term];1xPhospho [S14(99.6)]	B4F937	B4F937 [135-160]	B4F937 1xPhospho [S148(99.7)]	B4F937_MAIZE G-box binding factor
B4F937	0.945377	0.599403	1.16017	0.110663	[R].TAVSAGSGNSK.[R]	1xTMT6plex [K11];1xTMT6plex [N-Term];1xPhospho [S4(100)]	B4F937	B4F937 [123-133]	B4F937 1xPhospho [S126(100)]	B4F937_MAIZE G-box binding factor
B4FIJ2	1.28886	0.00616	1.42959	0.000627697	[R].QLTQSGDEKSENK.[A]	2xTMT6plex [K9; K13];1xTMT6plex [N-Term];1xPhospho [S5(100)]	B4FIJ2	B4FIJ2 [190-202]	B4FIJ2 1xPhospho [S194(100)]	B4FIJ2_MAIZE Zinc ion binding
B4FWJ9	0.768669	0.00393821	0.737024	0.00113551	[R].SGSMDGDTSPFEGESAPPSVLPDYAK.[K]	1xOxidation [M4];1xTMT6plex [K26];1xTMT6plex [N-Term];1xPhospho [S/T/Y]	B4FWJ9	B4FWJ9 [137-162]	NA	B4FWJ9_MAIZE BZIP transcription factor
B4FWJ9	0.699766	0.00397465	0.851477	0.0707967	[R].SLSLDAAFFDGLSLQGGGGGGGVR.[G]	1xTMT6plex [N-Term];1xPhospho [S3(100)]	B4FWJ9	B4FWJ9 [105-128]	B4FWJ9 1xPhospho [S107(100)]	B4FWJ9_MAIZE BZIP transcription factor
B4FWJ9	0.600949	0.000234279	0.575873	0.000115592	[R].SGSMDGDTSPFEGESAPPSVLPDYAK.[K]	1xTMT6plex [K26];1xTMT6plex [N-Term];1xPhospho [S/T/Y]	B4FWJ9	B4FWJ9 [137-162]	NA	B4FWJ9_MAIZE BZIP transcription factor
B4FWJ9	0.500286	6.18941e-05	0.489111	4.2679e-05	[R].SGSMDGDTSPFEGESAPPSVLPDYAK.[K]	1xTMT6plex [K26];1xTMT6plex [N-Term];1xPhospho [S3(99.5)]	B4FWJ9	B4FWJ9 [137-162]	B4FWJ9 1xPhospho [S139(99.7)]	B4FWJ9_MAIZE BZIP transcription factor
B4FWJ9	0.561818	0.000107109	0.690665	0.000708824	[R].AHSETFIR.[L]	1xTMT6plex [N-Term];1xPhospho [S3(100)]	B4FWJ9	B4FWJ9 [29-36]	B4FWJ9 1xPhospho [S31(100)]	B4FWJ9_MAIZE BZIP transcription factor
B4FWJ9	0.977186	0.86901	1.18447	0.121821	[R].RAHSETFIR.[L]	1xTMT6plex [N-Term];1xPhospho [S4(100)]	B4FWJ9	B4FWJ9 [28-36]	B4FWJ9 1xPhospho [S31(100)]	B4FWJ9_MAIZE BZIP transcription factor
C0PLI2	1.02187	0.756364	1.11068	0.0760954	[R].RSGGGGGPGACYK.[C]	1xCarbamidomethyl [C11];1xTMT6plex [K13];1xTMT6plex [N-Term];1xPhospho [S2(100)]	C0PLI2	C0PLI2 [115-127]	C0PLI2 1xPhospho [S116(100)]	C0PLI2_MAIZE Cold shock protein 2
C0PLI2	0.53011	0.0217392	0.67552	0.0794718	[K].GFGFISPEDGSEDLFVHQSSIK.[S]	1xTMT6plex [K22];1xTMT6plex [N-Term];1xPhospho [S20(99.3)]	C0PLI2	C0PLI2 [19-40]	C0PLI2 1xPhospho [S38(99.6)]	C0PLI2_MAIZE Cold shock protein 2
C0PLI2	1.00391	0.980267	1.10999	0.31267	[R].DCSSGGGGYGGGGGGGGGGCYNCGQAGHMAR.[D]	3xCarbamidomethyl [C2; C20; C23];1xTMT6plex [N-Term];1xPhospho [S3(99.4)]	C0PLI2	C0PLI2 [179-209]	C0PLI2 1xPhospho [S181(99.4)]	C0PLI2_MAIZE Cold shock protein 2
C0PLI2	0.928974	0.634811	1.15477	0.270173	[R].SYGGSWGGGR.[R]	1xTMT6plex [N-Term];1xPhospho [S1(100)]	C0PLI2	C0PLI2 [105-114]	C0PLI2 1xPhospho [S105(100)]	C0PLI2_MAIZE Cold shock protein 2
C0PLI2	0.992182	0.925166	1.10529	0.112794	[R].SLAEGEEVEFSVSEGDDGR.[T]	1xTMT6plex [N-Term];1xPhospho [S13(100)]	C0PLI2	C0PLI2 [46-64]	C0PLI2 1xPhospho [S58(100)]	C0PLI2_MAIZE Cold shock protein 2
C0PLI2	0.948488	0.590133	1.06911	0.421622	[K].GFGFISPEDGSEDLFVHQSSIK.[S]	1xTMT6plex [K22];1xTMT6plex [N-Term];1xPhospho [S19(99.6)]	C0PLI2	C0PLI2 [19-40]	C0PLI2 1xPhospho [S37(99.6)]	C0PLI2_MAIZE Cold shock protein 2
C0PLI2	1.29897	0.209413	1.52445	0.0358418	[R].GGGGGGGGGGGYGSR.[G]	1xTMT6plex [N-Term];1xPhospho [S14(100)]	C0PLI2	C0PLI2 [80-94]	C0PLI2 1xPhospho [S93(100)]	C0PLI2_MAIZE Cold shock protein 2
C0PLI2	0.881028	0.0825988	1.05508	0.384928	[R].SYGGSWGGGR.[R]	1xTMT6plex [N-Term];1xPhospho [S5(100)]	C0PLI2	C0PLI2 [105-114]	C0PLI2 1xPhospho [S109(100)]	C0PLI2_MAIZE Cold shock protein 2
C0PLI2	1.0533	0.426275	1.13515	0.0408369	[R].SGGGGGPGACYK.[C]	1xCarbamidomethyl [C10];1xTMT6plex [K12];1xTMT6plex [N-Term];1xPhospho [S1(100)]	C0PLI2	C0PLI2 [116-127]	C0PLI2 1xPhospho [S116(100)]	C0PLI2_MAIZE Cold shock protein 2
C0PLI2	0.767552	0.204239	0.918703	0.65253	[K].GFGFISPEDGSEDLFVHQSSIK.[S]	1xTMT6plex [K22];1xTMT6plex [N-Term];1xPhospho [S]	C0PLI2	C0PLI2 [19-40]	NA	C0PLI2_MAIZE Cold shock protein 2
C0PLI2	1.14314	0.0746389	1.53714	0.00021158	[R].FGGGGGGGGDRSCYNCGEAGHIAR.[D]	2xCarbamidomethyl [C13; C16];1xTMT6plex [N-Term];1xPhospho [S12(100)]	C0PLI2	C0PLI2 [222-245]	C0PLI2 1xPhospho [S233(100)]	C0PLI2_MAIZE Cold shock protein 2
C0PLI2	1.05585	0.575314	1.30199	0.00887153	[R].SLAEGEEVEFSVSEGDDGR.[T]	1xTMT6plex [N-Term];1xPhospho [S]	C0PLI2	C0PLI2 [46-64]	NA	C0PLI2_MAIZE Cold shock protein 2
C4J4L1	0.86376	0.0271488	0.890355	0.0414841	[R].GSPGDVADK.[L]	1xTMT6plex [K9];1xTMT6plex [N-Term];1xPhospho [S2(100)]	C4J4L1	C4J4L1 [251-259]	C4J4L1 1xPhospho [S252(100)]	C4J4L1_MAIZE ABSCISIC ACID-INSENSITIVE 5-like protein 2
C4J4L1	0.974497	0.727982	1.08861	0.16817	[R].GSPGDVADKLVER.[R]	1xTMT6plex [K9];1xTMT6plex [N-Term];1xPhospho [S2(100)]	C4J4L1	C4J4L1 [251-263]	C4J4L1 1xPhospho [S252(100)]	C4J4L1_MAIZE ABSCISIC ACID-INSENSITIVE 5-like protein 2
C4J4L1	0.804552	0.0256889	0.9086	0.212545	[K].RGSPGDVADK.[L]	1xTMT6plex [K10];1xTMT6plex [N-Term];1xPhospho [S3(100)]	C4J4L1	C4J4L1 [250-259]	C4J4L1 1xPhospho [S252(100)]	C4J4L1_MAIZE ABSCISIC ACID-INSENSITIVE 5-like protein 2
C4J4L1	1.09857	0.397889	1.10823	0.290138	[K].SVFPDDLDPDGGTTSQYEQSSGLLR.[Q]	1xTMT6plex [N-Term];1xPhospho [S15(99.5)]	C4J4L1	C4J4L1 [67-91]	C4J4L1 1xPhospho [S81(99.5)]	C4J4L1_MAIZE ABSCISIC ACID-INSENSITIVE 5-like protein 2
C4J4L1	0.947905	0.746748	1.01248	0.935539	[K].ELENILFSEPLPEPK.[Y]	1xTMT6plex [K15];1xTMT6plex [N-Term];1xPhospho [S8(100)]	C4J4L1	C4J4L1 [308-322]	C4J4L1 1xPhospho [S315(100)]	C4J4L1_MAIZE ABSCISIC ACID-INSENSITIVE 5-like protein 2
C4J4L1	0.617343	0.000684655	0.747521	0.00559156	[R].QPTLGEMTLEDFLVK.[A]	1xTMT6plex [K15];1xTMT6plex [N-Term];1xPhospho [T3(100)]	C4J4L1	C4J4L1 [132-146]	C4J4L1 1xPhospho [T134(100)]	C4J4L1_MAIZE ABSCISIC ACID-INSENSITIVE 5-like protein 2
K7TX82	0.902508	0.242973	0.890346	0.138441	[R].SGSMDGDTSPFEGESALSSGLPDYAK.[K]	1xOxidation [M4];1xTMT6plex [K26];1xTMT6plex [N-Term];1xPhospho [S/T/Y]	K7TX82	K7TX82 [190-215]	NA	K7TX82_MAIZE Transcription factor VIP1
K7TX82	0.74373	0.0138059	0.700106	0.00326215	[R].SGSMDGDTSPFEGESALSSGLPDYAK.[K]	1xTMT6plex [K26];1xTMT6plex [N-Term];1xPhospho [S3(99.6)]	K7TX82	K7TX82 [190-215]	K7TX82 1xPhospho [S192(99.6)]	K7TX82_MAIZE Transcription factor VIP1
K7TX82	0.691581	0.000943033	0.649214	0.000271925	[R].SGSMDGDTSPFEGESALSSGLPDYAK.[K]	1xTMT6plex [K26];1xTMT6plex [N-Term];1xPhospho [S/T/Y]	K7TX82	K7TX82 [190-215]	NA	K7TX82_MAIZE Transcription factor VIP1
K7U156	0.913403	0.269869	0.701323	0.00110617	[R].EKLPQSFSPPQAVDSK.[E]	2xTMT6plex [K2; K16];1xTMT6plex [N-Term];1xPhospho [S8(100)]	K7U156	K7U156 [616-631]	K7U156 1xPhospho [S623(100)]	K7U156_MAIZE Circadian clock associated1
K7U156	1.13083	0.158365	0.944814	0.45501	[R].DAPSASFSSVNK.[S]	1xTMT6plex [K12];1xTMT6plex [N-Term];1xPhospho [S6(100)]	K7U156	K7U156 [167-178]	K7U156 1xPhospho [S172(100)]	K7U156_MAIZE Circadian clock associated1
K7U156	0.834275	0.194705	0.655039	0.00617589	[R].EKLPQSFSPPQAVDSK.[E]	2xTMT6plex [K2; K16];1xTMT6plex [N-Term];1xPhospho [S]	K7U156	K7U156 [616-631]	NA	K7U156_MAIZE Circadian clock associated1
K7VAC7	1.02538	0.825471	1.13225	0.167328	[R].EATAAAAAAGTSSASQAASASR.[R]	1xTMT6plex [N-Term];1xPhospho [S13(100)]	K7VAC7	K7VAC7 [27-48]	K7VAC7 1xPhospho [S39(100)]	K7VAC7_MAIZE Putative bZIP transcription factor superfamily protein
K7VAC7	0.875153	0.531536	1.44857	0.0573098	[R].RGPGSSSAGGDSQ.[-]	1xTMT6plex [N-Term];1xPhospho [S12(100)]	K7VAC7	K7VAC7 [126-138]	K7VAC7 1xPhospho [S137(100)]	K7VAC7_MAIZE Putative bZIP transcription factor superfamily protein
K7VAC7	1.08988	0.258841	1.04885	0.477711	[R].RVPEVGLELLTSPSTSGR.[E]	1xTMT6plex [N-Term];1xPhospho [S12(100)]	K7VAC7	K7VAC7 [9-26]	K7VAC7 1xPhospho [S20(100)]	K7VAC7_MAIZE Putative bZIP transcription factor superfamily protein
K7VAC7	0.934672	0.707863	2.00701	0.00143327	[R].RGPGSSSAGGDSQ.[-]	1xTMT6plex [N-Term];1xPhospho [S7(99.6)]	K7VAC7	K7VAC7 [126-138]	K7VAC7 1xPhospho [S132(99.6)]	K7VAC7_MAIZE Putative bZIP transcription factor superfamily protein
K7VAC7	1.01378	0.964484	1.46296	0.0906215	[R].RGPGSSSAGGDSQ.[-]	1xTMT6plex [N-Term];1xPhospho [S5(100)]	K7VAC7	K7VAC7 [126-138]	K7VAC7 1xPhospho [S130(100)]	K7VAC7_MAIZE Putative bZIP transcription factor superfamily protein
K7VAC7	1.02782	0.815634	1.15176	0.135057	[R].RVPEVGLELLTSPSTSGR.[E]	1xTMT6plex [N-Term];2xPhospho [S12(99.6); T/S]	K7VAC7	K7VAC7 [9-26]	K7VAC7 2xPhospho [S20(99.6); T/S]	K7VAC7_MAIZE Putative bZIP transcription factor superfamily protein
K7VAC7	1.08086	0.650743	0.861752	0.300595	[R].VPEVGLELLTSPSTSGR.[E]	1xTMT6plex [N-Term];1xPhospho [S11(100)]	K7VAC7	K7VAC7 [10-26]	K7VAC7 1xPhospho [S20(100)]	K7VAC7_MAIZE Putative bZIP transcription factor superfamily protein
K7VAC7	1.02256	0.820695	1.3197	0.00522625	[R].VPEVGLELLTSPSTSGR.[E]	1xTMT6plex [N-Term];1xPhospho [S13(99.5)]	K7VAC7	K7VAC7 [10-26]	K7VAC7 1xPhospho [S22(99.5)]	K7VAC7_MAIZE Putative bZIP transcription factor superfamily protein
K7VAC7	1.04983	0.551715	1.2231	0.0143558	[R].RVPEVGLELLTSPSTSGR.[E]	1xTMT6plex [N-Term];2xPhospho [T11(99.4); S16(98.9)]	K7VAC7	K7VAC7 [9-26]	K7VAC7 2xPhospho [T19(99.4); S24(98.9)]	K7VAC7_MAIZE Putative bZIP transcription factor superfamily protein
K7VAC7	1.07149	0.738582	1.10468	0.562637	[R].VPEVGLELLTSPSTSGR.[E]	1xTMT6plex [N-Term];2xPhospho [S15(98.8); T/S]	K7VAC7	K7VAC7 [10-26]	K7VAC7 2xPhospho [S24(98.8); T/S]	K7VAC7_MAIZE Putative bZIP transcription factor superfamily protein
K7VAC7	1.0637	0.494932	1.12657	0.135628	[R].RVPEVGLELLTSPSTSGR.[E]	1xTMT6plex [N-Term];1xPhospho [S14(99.6)]	K7VAC7	K7VAC7 [9-26]	K7VAC7 1xPhospho [S22(99.6)]	K7VAC7_MAIZE Putative bZIP transcription factor superfamily protein
K7VAC7	1.12777	0.398705	1.46381	0.0110348	[R].EATAAAAAAGTSSASQAASASR.[R]	1xTMT6plex [N-Term];1xPhospho [S19(100)]	K7VAC7	K7VAC7 [27-48]	K7VAC7 1xPhospho [S45(100)]	K7VAC7_MAIZE Putative bZIP transcription factor superfamily protein
K7VQH0	1.0257	0.774518	1.27658	0.00655774	[R].SSSSAPNNLR.[E]	1xTMT6plex [N-Term];1xPhospho [S1(100)]	K7VQH0	K7VQH0 [28-37]	K7VQH0 1xPhospho [S28(100)]	K7VQH0_MAIZE Putative bZIP transcription factor superfamily protein
K7VQH0	0.912951	0.371767	1.17876	0.078928	[R].SSSSAPNNLR.[E]	1xTMT6plex [N-Term];1xPhospho [S4(100)]	K7VQH0	K7VQH0 [28-37]	K7VQH0 1xPhospho [S31(100)]	K7VQH0_MAIZE Putative bZIP transcription factor superfamily protein
K7VQH0	1.1055	0.175011	1.15191	0.0434933	[R].RVPELGGASASASASSGAGK.[E]	1xTMT6plex [K20];1xTMT6plex [N-Term];1xPhospho [S15(99.6)]	K7VQH0	K7VQH0 [49-68]	K7VQH0 1xPhospho [S63(99.6)]	K7VQH0_MAIZE Putative bZIP transcription factor superfamily protein
K7VQH0	0.952353	0.588334	1.0391	0.625845	[R].EGGVESDEEIR.[R]	1xTMT6plex [N-Term];1xPhospho [S6(100)]	K7VQH0	K7VQH0 [38-48]	K7VQH0 1xPhospho [S43(100)]	K7VQH0_MAIZE Putative bZIP transcription factor superfamily protein
K7VQH0	1.04263	0.680506	1.48668	0.00142922	[R].SSSSAPNNLR.[E]	1xTMT6plex [N-Term];1xPhospho [S3(100)]	K7VQH0	K7VQH0 [28-37]	K7VQH0 1xPhospho [S30(100)]	K7VQH0_MAIZE Putative bZIP transcription factor superfamily protein
K7VQH0	1.14838	0.0496422	1.31053	0.00144443	[R].RVPELGGASASASASSGAGKEDGAR.[A]	1xTMT6plex [K20];1xTMT6plex [N-Term];1xPhospho [S]	K7VQH0	K7VQH0 [49-73]	NA	K7VQH0_MAIZE Putative bZIP transcription factor superfamily protein
K7VQH0	1.02215	0.817738	1.18422	0.038492	[R].RVPELGGASASASASSGAGK.[E]	1xTMT6plex [K20];1xTMT6plex [N-Term];1xPhospho [S]	K7VQH0	K7VQH0 [49-68]	NA	K7VQH0_MAIZE Putative bZIP transcription factor superfamily protein
K7VQH0	1.08379	0.350564	1.1643	0.0584456	[R].RVPELGGASASASASSGAGK.[E]	1xTMT6plex [K20];1xTMT6plex [N-Term];1xPhospho [S13(100)]	K7VQH0	K7VQH0 [49-68]	K7VQH0 1xPhospho [S61(100)]	K7VQH0_MAIZE Putative bZIP transcription factor superfamily protein
K7VQH0	1.11349	0.446535	1.31422	0.0412076	[R].RVPELGGASASASASSGAGKEDGAR.[A]	1xTMT6plex [K20];1xTMT6plex [N-Term];1xPhospho [S16(99.5)]	K7VQH0	K7VQH0 [49-73]	K7VQH0 1xPhospho [S64(99.5)]	K7VQH0_MAIZE Putative bZIP transcription factor superfamily protein
Q9S7B2	0.63478	0.00956691	0.719057	0.023081	[R].RPPPEPSPDER.[G]	1xTMT6plex [N-Term];1xPhospho [S7(100)]	Q9S7B2	Q9S7B2 [116-126]	Q9S7B2 1xPhospho [S122(100)]	RS2_MAIZE Protein rough sheath 2

## Sheet: kinase_phosphopeptides
Accession	phos_30min_Ratio	phos_30min_adjust_p_value	phos_2hr_Ratio	phos_2hr_adjust_p_value	Annotated Sequence	Modifications	Master Protein Accessions	Positions in Master Proteins	Modifications in Master Proteins	maize_description
A0A1D6F0U9	1.40122	0.00737128	1.92469	0.000152788	[R].NQTCKSETGDTER.[M]	1xCarbamidomethyl [C4];1xTMT6plex [K5];1xTMT6plex [N-Term];1xPhospho [T/S]	A0A1D6F0U9	A0A1D6F0U9 [496-508]	NA	A0A1D6F0U9_MAIZE Mitogen-activated protein kinase
A0A1D6F0U9	1.11829	0.33998	1.09874	0.359103	[R].VAFSDTPTAIFWTDYVATR.[W]	1xTMT6plex [N-Term];1xPhospho [Y15(100)]	A0A1D6F0U9	A0A1D6F0U9 [163-181]	A0A1D6F0U9 1xPhospho [Y177(100)]	A0A1D6F0U9_MAIZE Mitogen-activated protein kinase
A0A1D6F3U8	1.19356	0.139346	1.48977	0.00380992	[K].STVPTWSGPLADSAAGNQK.[R]	1xTMT6plex [K19];1xTMT6plex [N-Term];1xPhospho [T/S]	A0A1D6F3U8	A0A1D6F3U8 [537-555]	NA	A0A1D6F3U8_MAIZE Protein kinase domain-containing protein
A0A1D6G325	0.635482	0.000192461	0.753049	0.00153578	[R].ATDASPGAFR.[R]	1xTMT6plex [N-Term];1xPhospho [S5(100)]	A0A1D6G325	A0A1D6G325 [275-284]	A0A1D6G325 1xPhospho [S279(100)]	A0A1D6G325_MAIZE Putative casein kinase family protein
A0A1D6GH80	1.36935	0.0111738	1.57035	0.00109044	[R].AVAATSEGSSAVASADTDGSDDRGDLGTTNEGSPR.[Q]	1xTMT6plex [N-Term];1xPhospho [T/S]	A0A1D6GH80	A0A1D6GH80 [269-303]	NA	A0A1D6GH80_MAIZE ATP binding protein
A0A1D6GH80	0.936267	0.408699	0.960575	0.571308	[R].GDLGTTNEGSPR.[Q]	1xTMT6plex [N-Term];1xPhospho [S10(100)]	A0A1D6GH80	A0A1D6GH80 [292-303]	A0A1D6GH80 1xPhospho [S301(100)]	A0A1D6GH80_MAIZE ATP binding protein
A0A1D6GH80	0.932171	0.314177	0.866236	0.0338791	[R].SPGDGVSEK.[Q]	1xTMT6plex [K9];1xTMT6plex [N-Term];1xPhospho [S1(100)]	A0A1D6GH80	A0A1D6GH80 [511-519]	A0A1D6GH80 1xPhospho [S511(100)]	A0A1D6GH80_MAIZE ATP binding protein
A0A1D6GJU6	0.778443	0.00762091	0.650954	0.000293266	[R].ISGSVEGEVDELCR.[S]	1xCarbamidomethyl [C13];1xTMT6plex [N-Term];1xPhospho [S4(100)]	A0A1D6GJU6; A0A1D6L184	A0A1D6GJU6 [112-125]; A0A1D6L184 [71-84]	A0A1D6GJU6 1xPhospho [S115(100)]; A0A1D6L184 1xPhospho [S74(100)]	A0A1D6GJU6_MAIZE Mitogen-activated protein kinase kinase kinase 1
A0A1D6GJU6	0.997743	0.983617	1.04932	0.508297	[R].SPGPGLQPSR.[S]	1xTMT6plex [N-Term];1xPhospho [S1(100)]	A0A1D6GJU6	A0A1D6GJU6 [91-100]	A0A1D6GJU6 1xPhospho [S91(100)]	A0A1D6GJU6_MAIZE Mitogen-activated protein kinase kinase kinase 1
A0A1D6GJU6	0.956299	0.481824	0.934347	0.218824	[R].VVSAPDVQPTR.[F]	1xTMT6plex [N-Term];1xPhospho [S3(100)]	A0A1D6GJU6	A0A1D6GJU6 [174-184]	A0A1D6GJU6 1xPhospho [S176(100)]	A0A1D6GJU6_MAIZE Mitogen-activated protein kinase kinase kinase 1
A0A1D6GJU6	0.754556	0.0070565	0.648817	0.000470196	[R].FVPAPIPATVAAPEESPK.[A]	1xTMT6plex [K18];1xTMT6plex [N-Term];1xPhospho [S16(100)]	A0A1D6GJU6	A0A1D6GJU6 [185-202]	A0A1D6GJU6 1xPhospho [S200(100)]	A0A1D6GJU6_MAIZE Mitogen-activated protein kinase kinase kinase 1
A0A1D6GJU6	0.682606	0.0126151	0.851431	0.163259	[R].KQSSSSGSPSPSSSSGR.[R]	1xTMT6plex [K1];1xTMT6plex [N-Term];1xPhospho [S]	A0A1D6GJU6	A0A1D6GJU6 [7-23]	NA	A0A1D6GJU6_MAIZE Mitogen-activated protein kinase kinase kinase 1
A0A1D6GJU6	0.973472	0.711657	0.920218	0.168596	[K].AAPAVAVAAPVGGLPLPSPR.[R]	1xTMT6plex [N-Term];1xPhospho [S18(100)]	A0A1D6GJU6	A0A1D6GJU6 [203-222]	A0A1D6GJU6 1xPhospho [S220(100)]	A0A1D6GJU6_MAIZE Mitogen-activated protein kinase kinase kinase 1
A0A1D6ICZ3	0.974522	0.781408	0.746009	0.0034665	[R].YTPSATNSSAVPPVAVPPKPTADTILGK.[Q]	2xTMT6plex [K19; K28];1xTMT6plex [N-Term];1xPhospho [S4(99.4)]	A0A1D6ICZ3	A0A1D6ICZ3 [47-74]	A0A1D6ICZ3 1xPhospho [S50(98.9)]	A0A1D6ICZ3_MAIZE Calcium dependent protein kinase8
A0A1D6ICZ3	0.632356	0.000354147	0.560577	8.10011e-05	[R].YTPSATNSSAVPPVAVPPKPTADTILGK.[Q]	2xTMT6plex [K19; K28];1xTMT6plex [N-Term];1xPhospho [T6(100)]	A0A1D6ICZ3	A0A1D6ICZ3 [47-74]	A0A1D6ICZ3 1xPhospho [T52(100)]	A0A1D6ICZ3_MAIZE Calcium dependent protein kinase8
A0A1D6ICZ3	1.30078	0.0293942	1.27399	0.0250775	[R].ATAPDSGR.[G]	1xTMT6plex [N-Term];1xPhospho [S6(100)]	A0A1D6ICZ3	A0A1D6ICZ3 [8-15]	A0A1D6ICZ3 1xPhospho [S13(100)]	A0A1D6ICZ3_MAIZE Calcium dependent protein kinase8
A0A1D6IHF4	0.722543	0.00257631	0.859331	0.0473811	[R].AIHPSLDFDNAYGVNR.[G]	1xTMT6plex [N-Term];1xPhospho [S5(100)]	A0A1D6IHF4	A0A1D6IHF4 [396-411]	A0A1D6IHF4 1xPhospho [S400(100)]	A0A1D6IHF4_MAIZE Serine/threonine-protein kinase WNK2
A0A1D6IHF4	1.09702	0.335694	1.10649	0.230698	[R].TKSVPLNAVDA.[-]	1xTMT6plex [K2];1xTMT6plex [N-Term];1xPhospho [S3(100)]	A0A1D6IHF4	A0A1D6IHF4 [501-511]	A0A1D6IHF4 1xPhospho [S503(100)]	A0A1D6IHF4_MAIZE Serine/threonine-protein kinase WNK2
A0A1D6IHF4	0.688453	0.000524809	0.698711	0.000418732	[K].LQSFHVGK.[N]	1xTMT6plex [K8];1xTMT6plex [N-Term];1xPhospho [S3(100)]	A0A1D6IHF4	A0A1D6IHF4 [419-426]	A0A1D6IHF4 1xPhospho [S421(100)]	A0A1D6IHF4_MAIZE Serine/threonine-protein kinase WNK2
A0A1D6JD08	1.03226	0.685717	0.896194	0.102734	[R].EVPLYSGSDRRPSYRPPR.[L]	1xTMT6plex [N-Term];2xPhospho [S13(100); S/Y]	A0A1D6JD08	A0A1D6JD08 [45-62]	A0A1D6JD08 2xPhospho [S57(100); S/Y]	A0A1D6JD08_MAIZE Putative calcium-dependent protein kinase family protein
A0A1D6JD08	1.34732	0.0357628	0.994105	0.962926	[R].LPVFPSGPGSTGRR.[R]	1xTMT6plex [N-Term];1xPhospho [S10(99.6)]	A0A1D6JD08	A0A1D6JD08 [63-76]	A0A1D6JD08 1xPhospho [S72(99.6)]	A0A1D6JD08_MAIZE Putative calcium-dependent protein kinase family protein
A0A1D6JD08	1.13564	0.0998986	0.921633	0.217812	[R].EVPLYSGSDR.[R]	1xTMT6plex [N-Term];1xPhospho [S8(99.6)]	A0A1D6JD08	A0A1D6JD08 [45-54]	A0A1D6JD08 1xPhospho [S52(99.6)]	A0A1D6JD08_MAIZE Putative calcium-dependent protein kinase family protein
A0A1D6JD08	1.40111	0.0070565	0.769356	0.0133105	[R].LPVFPSGPGSTGR.[R]	1xTMT6plex [N-Term];1xPhospho [S10(100)]	A0A1D6JD08	A0A1D6JD08 [63-75]	A0A1D6JD08 1xPhospho [S72(100)]	A0A1D6JD08_MAIZE Putative calcium-dependent protein kinase family protein
A0A1D6JD08	1.22137	0.0772373	1.08362	0.399791	[R].EVPLYSGSDRRPSYRPPR.[L]	1xTMT6plex [N-Term];2xPhospho [S8(99); S13(100)]	A0A1D6JD08	A0A1D6JD08 [45-62]	A0A1D6JD08 2xPhospho [S52(99); S57(100)]	A0A1D6JD08_MAIZE Putative calcium-dependent protein kinase family protein
A0A1D6K321	0.685812	0.0802781	0.653978	0.0346488	[K].GAVPTWSGPLVDPAAVVNQK.[RG]	1xTMT6plex [K20];1xTMT6plex [N-Term];1xPhospho [T/S]	A0A1D6K321	A0A1D6K321 [419-438]	NA	A0A1D6K321_MAIZE Transposon protein
A0A1D6K321	0.58383	0.00207256	0.614543	0.00215827	[K].GAVPTWSGPLVDPAAVVNQK.[RG]	1xTMT6plex [K20];1xTMT6plex [N-Term];1xPhospho [S7(99.6)]	A0A1D6K321	A0A1D6K321 [419-438]	A0A1D6K321 1xPhospho [S425(99.6)]	A0A1D6K321_MAIZE Transposon protein
A0A1D6KQ74	1.17022	0.571984	1.28213	0.291824	[R].SSMDGAR.[A]	1xTMT6plex [N-Term];1xPhospho [S2(100)]	A0A1D6KQ74	A0A1D6KQ74 [85-91]	A0A1D6KQ74 1xPhospho [S86(100)]	A0A1D6KQ74_MAIZE Blue-light receptor phototropin 2
A0A1D6KQ74	0.7115	0.0341952	0.771713	0.058343	[R].GRDSGVGSTR.[S]	1xTMT6plex [N-Term];1xPhospho [S4(100)]	A0A1D6KQ74	A0A1D6KQ74 [75-84]	A0A1D6KQ74 1xPhospho [S78(100)]	A0A1D6KQ74_MAIZE Blue-light receptor phototropin 2
A0A1D6KQ74	0.961367	0.671583	0.994572	0.949792	[K].EIVELASPSTATATATATTTASAGNR.[Q]	1xTMT6plex [N-Term];1xPhospho [S7(100)]	A0A1D6KQ74	A0A1D6KQ74 [43-68]	A0A1D6KQ74 1xPhospho [S49(100)]	A0A1D6KQ74_MAIZE Blue-light receptor phototropin 2
A0A1D6KQ74	1.0604	0.445639	0.900651	0.126108	[R].RSSLMGFK.[M]	1xTMT6plex [K8];1xTMT6plex [N-Term];1xPhospho [S3(99.7)]	A0A1D6KQ74	A0A1D6KQ74 [318-325]	A0A1D6KQ74 1xPhospho [S320(99.8)]	A0A1D6KQ74_MAIZE Blue-light receptor phototropin 2
A0A1D6KQ74	1.07346	0.351027	0.862338	0.0414399	[R].SEGEQEPVEPAPPVMASPLVAPGTPSGGASLK.[S]	1xTMT6plex [K32];1xTMT6plex [N-Term];2xPhospho [S1(100); T24(100)]	A0A1D6KQ74	A0A1D6KQ74 [267-298]	A0A1D6KQ74 2xPhospho [S267(100); T290(100)]	A0A1D6KQ74_MAIZE Blue-light receptor phototropin 2
A0A1D6KQ74	0.801968	0.0111822	0.786141	0.00425564	[K].SPLWDVK.[K]	1xTMT6plex [K7];1xTMT6plex [N-Term];1xPhospho [S1(100)]	A0A1D6KQ74	A0A1D6KQ74 [299-305]	A0A1D6KQ74 1xPhospho [S299(100)]	A0A1D6KQ74_MAIZE Blue-light receptor phototropin 2
A0A1D6KQ74	0.661493	0.0152813	0.730368	0.0288365	[K].KEDSRLSR.[K]	1xTMT6plex [K1];1xTMT6plex [N-Term];1xPhospho [S7(100)]	A0A1D6KQ74	A0A1D6KQ74 [306-313]	A0A1D6KQ74 1xPhospho [S312(100)]	A0A1D6KQ74_MAIZE Blue-light receptor phototropin 2
A0A1D6KQ74	0.827902	0.0107333	0.582904	3.59557e-05	[R].SVSGAGK.[E]	1xTMT6plex [K7];1xTMT6plex [N-Term];1xPhospho [S3(100)]	A0A1D6KQ74	A0A1D6KQ74 [36-42]	A0A1D6KQ74 1xPhospho [S38(100)]	A0A1D6KQ74_MAIZE Blue-light receptor phototropin 2
A0A1D6KQ74	1.09504	0.275812	0.837744	0.0299343	[R].NRLSENTELQSAK.[L]	1xTMT6plex [K13];1xTMT6plex [N-Term];1xPhospho [S4(100)]	A0A1D6KQ74	A0A1D6KQ74 [527-539]	A0A1D6KQ74 1xPhospho [S530(100)]	A0A1D6KQ74_MAIZE Blue-light receptor phototropin 2
A0A1D6KQ74	0.910792	0.324394	0.693474	0.0019432	[R].KNSWEQEGR.[E]	1xTMT6plex [K1];1xTMT6plex [N-Term];1xPhospho [S3(100)]	A0A1D6KQ74	A0A1D6KQ74 [361-369]	A0A1D6KQ74 1xPhospho [S363(100)]	A0A1D6KQ74_MAIZE Blue-light receptor phototropin 2
A0A1D6KQ74	1.19645	0.169345	0.901714	0.363312	[R].SVSGAGKEIVELASPSTATATATATTTASAGNR.[Q]	1xTMT6plex [K7];1xTMT6plex [N-Term];1xPhospho [S3(100)]	A0A1D6KQ74	A0A1D6KQ74 [36-68]	A0A1D6KQ74 1xPhospho [S38(100)]	A0A1D6KQ74_MAIZE Blue-light receptor phototropin 2
A0A1D6KQ74	1.24563	0.12394	1.10095	0.435431	[K].DALPAEVEAPAPAPAPPESTTEK.[Q]	1xTMT6plex [K23];1xTMT6plex [N-Term];1xPhospho [S/T]	A0A1D6KQ74	A0A1D6KQ74 [336-358]	NA	A0A1D6KQ74_MAIZE Blue-light receptor phototropin 2
A0A1D6KQ74	0.971171	0.839867	0.788582	0.0501852	[K].WMAFPSGSDAGSGFAFPAPR.[S]	1xTMT6plex [N-Term];1xPhospho [S8(100)]	A0A1D6KQ74	A0A1D6KQ74 [16-35]	A0A1D6KQ74 1xPhospho [S23(100)]	A0A1D6KQ74_MAIZE Blue-light receptor phototropin 2
A0A1D6KQ74	0.897842	0.289086	0.962169	0.678405	[R].SEGEQEPVEPAPPVMASPLVAPGTPSGGASLK.[S]	1xTMT6plex [K32];1xTMT6plex [N-Term];1xPhospho [S1(100)]	A0A1D6KQ74	A0A1D6KQ74 [267-298]	A0A1D6KQ74 1xPhospho [S267(100)]	A0A1D6KQ74_MAIZE Blue-light receptor phototropin 2
A0A1D6KQ74	0.708301	0.0594676	0.768255	0.0932469	[R].GRDSGVGSTR.[S]	1xTMT6plex [N-Term];1xPhospho [S8(99.5)]	A0A1D6KQ74	A0A1D6KQ74 [75-84]	A0A1D6KQ74 1xPhospho [S82(99.5)]	A0A1D6KQ74_MAIZE Blue-light receptor phototropin 2
A0A1D6KQ74	1.08184	0.459663	0.8221	0.0491373	[R].SVSGAGKEIVELASPSTATATATATTTASAGNR.[Q]	1xTMT6plex [K7];1xTMT6plex [N-Term];1xPhospho [S/T]	A0A1D6KQ74	A0A1D6KQ74 [36-68]	NA	A0A1D6KQ74_MAIZE Blue-light receptor phototropin 2
A0A1D6KQ74	0.749526	0.0605666	0.733966	0.0296196	[R].GRDSGVGSTR.[S]	1xTMT6plex [N-Term];1xPhospho [S/T]	A0A1D6KQ74	A0A1D6KQ74 [75-84]	NA	A0A1D6KQ74_MAIZE Blue-light receptor phototropin 2
A0A1D6KQ74	1.05226	0.613687	0.894837	0.195233	[R].LSENTELQSAK.[L]	1xTMT6plex [K11];1xTMT6plex [N-Term];1xPhospho [S2(100)]	A0A1D6KQ74	A0A1D6KQ74 [529-539]	A0A1D6KQ74 1xPhospho [S530(100)]	A0A1D6KQ74_MAIZE Blue-light receptor phototropin 2
A0A1D6KQ74	1.00084	0.993516	0.90708	0.155734	[R].SEGEQEPVEPAPPVMASPLVAPGTPSGGASLK.[S]	1xTMT6plex [K32];1xTMT6plex [N-Term];1xPhospho [T24(100)]	A0A1D6KQ74	A0A1D6KQ74 [267-298]	A0A1D6KQ74 1xPhospho [T290(100)]	A0A1D6KQ74_MAIZE Blue-light receptor phototropin 2
A0A1D6L8S7	0.604271	0.00154935	0.584916	0.00069104	[R].QRFSNLSLK.[L]	1xTMT6plex [K9];1xTMT6plex [N-Term];1xPhospho [S4(100)]	A0A1D6L8S7	A0A1D6L8S7 [341-349]	A0A1D6L8S7 1xPhospho [S344(100)]	A0A1D6L8S7_MAIZE Calcium-dependent protein kinase 2
A0A1D6L8S7	0.765141	0.00264121	0.672679	0.00022345	[R].FSNLSLK.[L]	1xTMT6plex [K7];1xTMT6plex [N-Term];1xPhospho [S5(100)]	A0A1D6L8S7	A0A1D6L8S7 [343-349]	A0A1D6L8S7 1xPhospho [S347(100)]	A0A1D6L8S7_MAIZE Calcium-dependent protein kinase 2
A0A1D6L8S7	0.952561	0.602915	0.810097	0.0203889	[R].FTAAQVLEHPWLHDSK.[KN]	1xTMT6plex [K16];1xTMT6plex [N-Term];1xPhospho [S15(100)]	A0A1D6L8S7	A0A1D6L8S7 [134-149]	A0A1D6L8S7 1xPhospho [S148(100)]	A0A1D6L8S7_MAIZE Calcium-dependent protein kinase 2
A0A1D6MUW0	1.01251	0.855351	0.931419	0.180178	[R].TIGVSGLGEGSPK.[S]	1xTMT6plex [K13];1xTMT6plex [N-Term];1xPhospho [S11(100)]	A0A1D6MUW0	A0A1D6MUW0 [592-604]	A0A1D6MUW0 1xPhospho [S602(100)]	A0A1D6MUW0_MAIZE Non-specific serine/threonine protein kinase
A0A1D6MUW0	1.02814	0.770059	0.978706	0.793957	[R].SLHDAPESERGDILSSDVEDNKGHER.[R]	1xTMT6plex [K22];1xTMT6plex [N-Term];1xPhospho [S]	A0A1D6MUW0	A0A1D6MUW0 [158-183]	NA	A0A1D6MUW0_MAIZE Non-specific serine/threonine protein kinase
A0A1D6MUW0	1.00061	0.995434	0.992274	0.919116	[R].SPAHNYASTSTGAFTDER.[T]	1xTMT6plex [N-Term];1xPhospho [S1(100)]	A0A1D6MUW0	A0A1D6MUW0 [574-591]	A0A1D6MUW0 1xPhospho [S574(100)]	A0A1D6MUW0_MAIZE Non-specific serine/threonine protein kinase
A0A1D6MUW0	0.97342	0.746748	1.12035	0.104559	[R].SPDDAQPDASPK.[R]	1xTMT6plex [K12];1xTMT6plex [N-Term];1xPhospho [S10(100)]	A0A1D6MUW0	A0A1D6MUW0 [23-34]	A0A1D6MUW0 1xPhospho [S32(100)]	A0A1D6MUW0_MAIZE Non-specific serine/threonine protein kinase
A0A1D6MUW0	0.903565	0.421942	0.960914	0.731739	[R].GDILSSDVEDNKGHER.[R]	1xTMT6plex [K12];1xTMT6plex [N-Term];2xPhospho [S5(100); S6(100)]	A0A1D6MUW0	A0A1D6MUW0 [168-183]	A0A1D6MUW0 2xPhospho [S172(100); S173(100)]	A0A1D6MUW0_MAIZE Non-specific serine/threonine protein kinase
A0A1D6MUW0	0.86378	0.0378339	0.854084	0.0173461	[R].GDILSSDVEDNKGHER.[R]	1xTMT6plex [K12];1xTMT6plex [N-Term];1xPhospho [S6(99.6)]	A0A1D6MUW0	A0A1D6MUW0 [168-183]	A0A1D6MUW0 1xPhospho [S173(99.7)]	A0A1D6MUW0_MAIZE Non-specific serine/threonine protein kinase
A0A1D6MUW0	0.85931	0.117002	0.928558	0.372549	[R].GDILSSDVEDNKGHER.[R]	1xTMT6plex [K12];1xTMT6plex [N-Term];1xPhospho [S]	A0A1D6MUW0	A0A1D6MUW0 [168-183]	NA	A0A1D6MUW0_MAIZE Non-specific serine/threonine protein kinase
A0A1D6MUW0	1.08186	0.481824	1.0767	0.446268	[R].TIGVSGLGEGSPKSER.[S]	1xTMT6plex [K13];1xTMT6plex [N-Term];2xPhospho [S11(100); S14(100)]	A0A1D6MUW0	A0A1D6MUW0 [592-607]	A0A1D6MUW0 2xPhospho [S602(100); S605(100)]	A0A1D6MUW0_MAIZE Non-specific serine/threonine protein kinase
A0A1D6MUW0	1.01786	0.859537	1.40899	0.00188514	[K].GDYTNGSR.[A]	1xTMT6plex [N-Term];1xPhospho [S7(100)]	A0A1D6MUW0	A0A1D6MUW0 [246-253]	A0A1D6MUW0 1xPhospho [S252(100)]	A0A1D6MUW0_MAIZE Non-specific serine/threonine protein kinase
A0A1D6MUW0	1.13594	0.24572	1.138	0.182102	[R].SPDDAQPDASPKR.[R]	1xTMT6plex [K12];1xTMT6plex [N-Term];2xPhospho [S1(100); S10(100)]	A0A1D6MUW0	A0A1D6MUW0 [23-35]	A0A1D6MUW0 2xPhospho [S23(100); S32(100)]	A0A1D6MUW0_MAIZE Non-specific serine/threonine protein kinase
A0A1D6MUW0	0.922993	0.366136	0.96219	0.630353	[R].DKIDSLEAAPR.[H]	1xTMT6plex [K2];1xTMT6plex [N-Term];1xPhospho [S5(100)]	A0A1D6MUW0	A0A1D6MUW0 [317-327]	A0A1D6MUW0 1xPhospho [S321(100)]	A0A1D6MUW0_MAIZE Non-specific serine/threonine protein kinase
A0A1D6MUW0	1.05989	0.576816	1.09216	0.317989	[K].TGFNVGRSPAHNYASTSTGAFTDER.[T]	1xTMT6plex [N-Term];1xPhospho [S8(100)]	A0A1D6MUW0	A0A1D6MUW0 [567-591]	A0A1D6MUW0 1xPhospho [S574(100)]	A0A1D6MUW0_MAIZE Non-specific serine/threonine protein kinase
A0A1D6MYW4	0.682437	0.000810855	0.630536	0.000206205	[R].NSLHVNLGELLKPTET.[-]	1xTMT6plex [K12];1xTMT6plex [N-Term];1xPhospho [S2(100)]	A0A1D6MYW4	A0A1D6MYW4 [252-267]	A0A1D6MYW4 1xPhospho [S253(100)]	A0A1D6MYW4_MAIZE CPK21
A0A1D6NEC2	1.25341	0.020726	1.12051	0.13801	[R].SSPVHSAEQKR.[S]	1xTMT6plex [K10];1xTMT6plex [N-Term];2xPhospho [S2(100); S6(100)]	A0A1D6NEC2; A0A1D6G325	A0A1D6NEC2 [321-331]; A0A1D6G325 [292-302]	A0A1D6NEC2 2xPhospho [S322(100); S326(100)]; A0A1D6G325 2xPhospho [S293(100); S297(100)]	A0A1D6NEC2_MAIZE Casein kinase 1-like protein 2
A0A1D6NEC2	1.10112	0.372995	1.13068	0.198351	[R].SSPVHSAEQK.[R]	1xTMT6plex [K10];1xTMT6plex [N-Term];2xPhospho [S2(99.7); S6(100)]	A0A1D6NEC2; A0A1D6G325	A0A1D6NEC2 [321-330]; A0A1D6G325 [292-301]	A0A1D6NEC2 2xPhospho [S322(99.7); S326(100)]; A0A1D6G325 2xPhospho [S293(99.7); S297(100)]	A0A1D6NEC2_MAIZE Casein kinase 1-like protein 2
A0A1D6NEC2	0.91995	0.373339	0.83062	0.0391188	[R].SSPVHSAEQK.[R]	1xTMT6plex [K10];1xTMT6plex [N-Term];1xPhospho [S2(99.8)]	A0A1D6NEC2; A0A1D6G325	A0A1D6NEC2 [321-330]; A0A1D6G325 [292-301]	A0A1D6NEC2 1xPhospho [S322(100)]; A0A1D6G325 1xPhospho [S293(100)]	A0A1D6NEC2_MAIZE Casein kinase 1-like protein 2
A0A1D6NEC2	0.993386	0.967603	0.95384	0.693521	[R].APLPITSVGTLSK.[Q]	1xTMT6plex [K13];1xTMT6plex [N-Term];1xPhospho [S12(100)]	A0A1D6NEC2; A0A1D6G325	A0A1D6NEC2 [238-250]; A0A1D6G325 [209-221]	A0A1D6NEC2 1xPhospho [S249(100)]; A0A1D6G325 1xPhospho [S220(100)]	A0A1D6NEC2_MAIZE Casein kinase 1-like protein 2
A0A1D6NEC2	0.96506	0.749934	1.07323	0.43623	[R].SSPVHSAEQK.[R]	1xTMT6plex [K10];1xTMT6plex [N-Term];2xPhospho [S1(99.5); S6(100)]	A0A1D6NEC2; A0A1D6G325	A0A1D6NEC2 [321-330]; A0A1D6G325 [292-301]	A0A1D6NEC2 2xPhospho [S321(99.5); S326(100)]; A0A1D6G325 2xPhospho [S292(99.5); S297(100)]	A0A1D6NEC2_MAIZE Casein kinase 1-like protein 2
A0A1D6NEC2	1.04996	0.554995	1.09126	0.216956	[R].SSPVHSAEQK.[R]	1xTMT6plex [K10];1xTMT6plex [N-Term];1xPhospho [S6(100)]	A0A1D6NEC2; A0A1D6G325	A0A1D6NEC2 [321-330]; A0A1D6G325 [292-301]	A0A1D6NEC2 1xPhospho [S326(100)]; A0A1D6G325 1xPhospho [S297(100)]	A0A1D6NEC2_MAIZE Casein kinase 1-like protein 2
A0A1D6NEC2	0.736605	0.00811704	0.68259	0.00160397	[R].TTDASPGVFR.[R]	1xTMT6plex [N-Term];1xPhospho [S5(100)]	A0A1D6NEC2	A0A1D6NEC2 [304-313]	A0A1D6NEC2 1xPhospho [S308(100)]	A0A1D6NEC2_MAIZE Casein kinase 1-like protein 2
A0A1D6NEC2	1.15364	0.175011	1.16218	0.111695	[R].TTDASPGVFR.[R]	1xTMT6plex [N-Term];1xPhospho [T1(100)]	A0A1D6NEC2	A0A1D6NEC2 [304-313]	A0A1D6NEC2 1xPhospho [T304(100)]	A0A1D6NEC2_MAIZE Casein kinase 1-like protein 2
A0A1D6Q3W8	1.16572	0.054256	1.53012	0.000271925	[R].ISKTPNNSLSNDGFR.[G]	1xTMT6plex [K3];1xTMT6plex [N-Term];2xPhospho [T4(100); S8(100)]	A0A1D6Q3W8	A0A1D6Q3W8 [90-104]	A0A1D6Q3W8 2xPhospho [T93(100); S97(100)]	A0A1D6Q3W8_MAIZE Protein kinase superfamily protein
A0A1D6QLJ2	0.866006	0.0956845	0.672502	0.000671621	[R].NSLHLNLGELLNPSKT.[-]	1xTMT6plex [K15];1xTMT6plex [N-Term];1xPhospho [S2(100)]	A0A1D6QLJ2	A0A1D6QLJ2 [245-260]	A0A1D6QLJ2 1xPhospho [S246(100)]	A0A1D6QLJ2_MAIZE Putative calcium-dependent protein kinase family protein
A0A1D6QLJ2	0.684633	0.0028368	0.618934	0.000513297	[R].NSLHLNLGELLNPSK.[T]	1xTMT6plex [K15];1xTMT6plex [N-Term];1xPhospho [S2(100)]	A0A1D6QLJ2	A0A1D6QLJ2 [245-259]	A0A1D6QLJ2 1xPhospho [S246(100)]	A0A1D6QLJ2_MAIZE Putative calcium-dependent protein kinase family protein
A0A1D6QLJ2	1.06902	0.576303	1.10612	0.318746	[R].NSLHLNLGELLNPSKT.[-]	1xTMT6plex [K15];1xTMT6plex [N-Term];2xPhospho [S2(100); S14(99.6)]	A0A1D6QLJ2	A0A1D6QLJ2 [245-260]	A0A1D6QLJ2 2xPhospho [S246(100); S258(99.6)]	A0A1D6QLJ2_MAIZE Putative calcium-dependent protein kinase family protein
B4FAW6	0.667056	0.0360754	0.615799	0.0101533	[K].SSVLHSQPK.[S]	1xTMT6plex [K9];1xTMT6plex [N-Term];1xPhospho [S6(100)]	B4FAW6	B4FAW6 [173-181]	B4FAW6 1xPhospho [S178(100)]	B4FAW6_MAIZE Serine/threonine-protein kinase SRK2E
B4FAW6	0.591808	0.0010662	0.547913	0.000335145	[K].STVGTPAYIAPEVLLK.[K]	1xTMT6plex [K16];1xTMT6plex [N-Term];1xPhospho [S1(99.8)]	B4FAW6	B4FAW6 [182-197]	B4FAW6 1xPhospho [S182(100)]	B4FAW6_MAIZE Serine/threonine-protein kinase SRK2E
B4FI84	0.710063	0.0035569	0.758209	0.006031	[R].VESSTDDNDHSVSGSGTVVLRSPR.[A]	1xTMT6plex [N-Term];1xPhospho [S/T]	B4FI84	B4FI84 [241-264]	NA	B4FI84_MAIZE Protein kinase superfamily protein
B4FI84	0.985793	0.85686	1.20839	0.0104176	[R].TKDTAPSLSQGTVR.[K]	1xTMT6plex [K2];1xTMT6plex [N-Term];1xPhospho [T12(99.7)]	B4FI84	B4FI84 [152-165]	B4FI84 1xPhospho [T163(99.7)]	B4FI84_MAIZE Protein kinase superfamily protein
B4FI84	0.843477	0.060869	0.914542	0.236054	[R].VESSTDDNDHSVSGSGTVVLRSPR.[A]	1xTMT6plex [N-Term];1xPhospho [S22(98.9)]	B4FI84	B4FI84 [241-264]	B4FI84 1xPhospho [S262(98.9)]	B4FI84_MAIZE Protein kinase superfamily protein
B4FI84	0.523002	0.00016286	0.478046	6.70312e-05	[R].SDMPQSPKAPIR.[T]	1xTMT6plex [K8];1xTMT6plex [N-Term];1xPhospho [S6(100)]	B4FI84	B4FI84 [199-210]	B4FI84 1xPhospho [S204(100)]	B4FI84_MAIZE Protein kinase superfamily protein
B4FI84	0.827905	0.0629507	0.915964	0.297478	[R].SSGTGSEESLSLRDTQSGR.[G]	1xTMT6plex [N-Term];1xPhospho [T15(100)]	B4FI84	B4FI84 [220-238]	B4FI84 1xPhospho [T234(100)]	B4FI84_MAIZE Protein kinase superfamily protein
B4FI84	0.782257	0.0779292	0.943581	0.630838	[R].SSGVNSQEVQSEDVDTQK.[G]	1xTMT6plex [K18];1xTMT6plex [N-Term];1xPhospho [S/T]	B4FI84	B4FI84 [365-382]	NA	B4FI84_MAIZE Protein kinase superfamily protein
B4FI84	0.8929	0.30589	1.0658	0.516209	[R].VESSTDDNDHSVSGSGTVVLR.[S]	1xTMT6plex [N-Term];1xPhospho [S/T]	B4FI84	B4FI84 [241-261]	NA	B4FI84_MAIZE Protein kinase superfamily protein
B4FI84	1.02432	0.740948	1.03705	0.546117	[R].VESSTDDNDHSVSGSGTVVLR.[S]	1xTMT6plex [N-Term];1xPhospho [T17(99.6)]	B4FI84	B4FI84 [241-261]	B4FI84 1xPhospho [T257(99.6)]	B4FI84_MAIZE Protein kinase superfamily protein
B4FI84	1.015	0.870445	1.06923	0.339398	[R].WQNQVSQDLNSV.[-]	1xTMT6plex [N-Term];1xPhospho [S11(100)]	B4FI84	B4FI84 [513-524]	B4FI84 1xPhospho [S523(100)]	B4FI84_MAIZE Protein kinase superfamily protein
B4FLT3	0.954154	0.726749	1.20085	0.106692	[R].TGSGSGHYGEHTK.[H]	1xTMT6plex [K13];1xTMT6plex [N-Term];1xPhospho [T/S/Y]	B4FLT3	B4FLT3 [343-355]	NA	B4FLT3_MAIZE Casein kinase 1-like protein 6
B4FLT3	0.599114	0.0020937	0.741289	0.0170387	[R].TPSFPKPGR.[I]	1xTMT6plex [K6];1xTMT6plex [N-Term];1xPhospho [S3(100)]	B4FLT3	B4FLT3 [435-443]	B4FLT3 1xPhospho [S437(100)]	B4FLT3_MAIZE Casein kinase 1-like protein 6
C0PE74	0.614323	0.000358364	0.671812	0.000693819	[K].LQSFHIGK.[N]	1xTMT6plex [K8];1xTMT6plex [N-Term];1xPhospho [S3(100)]	C0PE74	C0PE74 [612-619]	C0PE74 1xPhospho [S614(100)]	C0PE74_MAIZE MAP kinase kinase kinase27
C0PE74	1.12064	0.168092	1.20365	0.0234784	[R].VPTGDRSPGK.[V]	1xTMT6plex [K10];1xTMT6plex [N-Term];1xPhospho [S7(100)]	C0PE74	C0PE74 [625-634]	C0PE74 1xPhospho [S631(100)]	C0PE74_MAIZE MAP kinase kinase kinase27
K7VEQ6	0.768378	0.0986142	0.749704	0.0490412	[K].LAFSTVGTPDYIAPEVLLK.[K]	1xTMT6plex [K19];1xTMT6plex [N-Term];1xPhospho [S4(99.5)]	K7VEQ6	K7VEQ6 [322-340]	K7VEQ6 1xPhospho [S325(99.5)]	K7VEQ6_MAIZE Putative AGC protein kinase family protein
K7VEQ6	0.695361	0.0024328	0.68504	0.00123053	[K].LAFSTVGTPDYIAPEVLLK.[K]	1xTMT6plex [K19];1xTMT6plex [N-Term];1xPhospho [T5(99.7)]	K7VEQ6	K7VEQ6 [322-340]	K7VEQ6 1xPhospho [T326(99.7)]	K7VEQ6_MAIZE Putative AGC protein kinase family protein
K7VEQ6	0.961342	0.65661	1.14069	0.0878946	[R].TGSAGDPMAP.[-]	1xOxidation [M8];1xTMT6plex [N-Term];1xPhospho [S3(99.5)]	K7VEQ6	K7VEQ6 [539-548]	K7VEQ6 1xPhospho [S541(99.5)]	K7VEQ6_MAIZE Putative AGC protein kinase family protein
O49975	0.610212	0.000174262	0.543698	4.7012e-05	[K].FLTASGTFKDGELR.[L]	1xTMT6plex [K9];1xTMT6plex [N-Term];1xPhospho [T7(99.5)]	O49975	O49975 [24-37]	O49975 1xPhospho [T30(100)]	O49975_MAIZE MEK homolog1
O49975	0.503514	0.000102451	0.462481	4.27353e-05	[K].FLTASGTFK.[D]	1xTMT6plex [K9];1xTMT6plex [N-Term];1xPhospho [T7(100)]	O49975	O49975 [24-32]	O49975 1xPhospho [T30(100)]	O49975_MAIZE MEK homolog1
O49975	0.860964	0.485051	0.536344	0.00722259	[K].LTVPAQETPVDKFLTASGTFKDGELR.[L]	2xTMT6plex [K12; K21];1xTMT6plex [N-Term];1xPhospho [T19(99.5)]	O49975	O49975 [12-37]	O49975 1xPhospho [T30(99.5)]	O49975_MAIZE MEK homolog1
