# Supplementary material for: Integrative Proteome and Phosphoproteome Profiling of Early Cold Response in Maize Seedlings
Source: Int J Mol Sci. 2022 Jun 10;23(12):6493. doi: 10.3390/ijms23126493 (PMC9224472; doi:10.3390/ijms23126493)
Supplement: Supplementary file 1 [file ijms-23-06493-s001.zip › Supplementary Table S6. Ubiquitination sites identified in proteome profiling in maize seedlings.xlsx]

## Sheet: ModificationSites
Checked	Confidence	Modification Name	Target Amino Acid	Position in Peptide	Site Probability	Peptide Sequence	# Modified PSMs	# Uncertain Modified PSMs	# Unmodified PSMs	Protein Accession	Protein Description	Position	Master	Motif
FALSE	High	KGG	K	8	100	FGEAVWFK	1	0	34	B4FUA1	Chlorophyll a-b binding protein, chloroplastic OS=Zea mays OX=4577 GN=542530 PE=2 SV=1	132	Master Protein	GEAVWFkAGSQIF
FALSE	High	KGG	K	29	100	GPLENLADHLADPVNNNAWAYATNFVPGK	1	0	43	B4FUA1	Chlorophyll a-b binding protein, chloroplastic OS=Zea mays OX=4577 GN=542530 PE=2 SV=1	265	Master Protein	TNFVPGk
FALSE	High	KGG	K	8	100	VACETCTK	1	0	14	A0A1D6FHW2	S-adenosylmethionine synthase OS=Zea mays OX=4577 GN=100282324 PE=3 SV=1	84	Master Protein	ACETCTkTNMVMV
FALSE	High	KGG	K	18	100	ATGEEYDELIEEFMSAVKQFYGEK	1	0	0	A0A1X7YHV0	Malic enzyme OS=Zea mays OX=4577 PE=3 SV=1	315	Master Protein	EFMSAVkQFYGEK
FALSE	High	KGG	K	8	100	LVEAEALK	1	0	8	B4FAD9	UTP--glucose-1-phosphate uridylyltransferase OS=Zea mays OX=4577 GN=100191846 PE=2 SV=1	318	Master Protein	VEAEALkMEIIPN
FALSE	High	KGG	K	12	100	IVTEDFLPLPSK	1	0	10	B4FAD9	UTP--glucose-1-phosphate uridylyltransferase OS=Zea mays OX=4577 GN=100191846 PE=2 SV=1	183	Master Protein	FLPLPSkGKSGKD
FALSE	High	KGG	K	18	100	VQLLEIAQVPDEHVNEFK	1	0	14	B4FAD9	UTP--glucose-1-phosphate uridylyltransferase OS=Zea mays OX=4577 GN=100191846 PE=2 SV=1	288	Master Protein	EHVNEFkSIEKFK
FALSE	High	KGG	K	10	100	ATPGGTGGVK	1	0	3	A0A1D6K833	Branched-chain-amino-acid aminotransferase OS=Zea mays OX=4577 GN=100191754 PE=3 SV=1	263	Master Protein	GGTGGVkTIGNYA
FALSE	High	KGG	K	27	100	WNYDGSSTGQAPGEDSEVILYPQAIFK	1	0	27	A0A1D6JTN4	Glutamine synthetase OS=Zea mays OX=4577 GN=ZEAMMB73_Zm00001d028260 PE=3 SV=1	79	Master Protein	YPQAIFkDPFRKG
FALSE	High	KGG	K	31	100	LSSVPSGGGAIDMGAPAAVAGGGAAPAEEAK	1	0	19	O24415	60S acidic ribosomal protein P2B OS=Zea mays OX=4577 GN=RPP2B PE=1 SV=1	92	Master Protein	APAEEAkKEEKVE
FALSE	High	KGG	K	1	100	KAAAAPPR	1	0	2	A0A1D6HEP1	Hsp70-Hsp90 organizing protein 3 OS=Zea mays OX=4577 GN=ZEAMMB73_Zm00001d017401 PE=4 SV=1	202	Master Protein	GLEDAKkAAAAPP
FALSE	High	KGG	K	7	100	DAGHELK	1	0	24	A0A1D6QSE1	Hydroxymethylbilane synthase OS=Zea mays OX=4577 GN=ZEAMMB73_Zm00001d053807 PE=3 SV=1	376	Master Protein	DAGHELkAKAGPG
FALSE	High	KGG	K	10	100	GLLSSPDGSK	1	0	7	A0A1D6QSE1	Hydroxymethylbilane synthase OS=Zea mays OX=4577 GN=ZEAMMB73_Zm00001d053807 PE=3 SV=1	317	Master Protein	SSPDGSkGILDFR
FALSE	High	KGG	K	9	100	TTGDMILDKPLADIGGK	4	0	10	A0A1D6QSE1	Hydroxymethylbilane synthase OS=Zea mays OX=4577 GN=ZEAMMB73_Zm00001d053807 PE=3 SV=1	97	Master Protein	GDMILDkPLADIG
FALSE	High	KGG	K	4	100	FFEKNSELVDK	1	0	0	A0A1D6KIR5	ABC transporter C family member 10 OS=Zea mays OX=4577 GN=103642016 PE=4 SV=1	298	Master Protein	EDRFFEkNSELVD
FALSE	High	KGG	K	32	99.5	EVGGDALIIDPSVMITPNVETEFDGEKPEPAKV	2	0	20	A0A1D6HG23	TPR_REGION domain-containing protein OS=Zea mays OX=4577 GN=100275367 PE=4 SV=1	219	Master Protein	EKPEPAkV
FALSE	High	KGG	K	8	100	EAFSLFDKDGDGTITTK	1	0	0	A0A1D6EIL5	Calmodulin OS=Zea mays OX=4577 GN=100285141 PE=4 SV=1	25	Master Protein	AFSLFDkDGDGTI
FALSE	High	KGG	K	22	100	ACGVTRPVIACSVTSNEGSQLK	1	0	7	B6ST17	Ribonucloprotein OS=Zea mays OX=4577 GN=103633413 PE=2 SV=1	112	Master Protein	NEGSQLkQQIQGL
FALSE	High	KGG	K	7	100	NTTIPTK	2	0	11	A0A1D6GMN4	Heat shock 70 kDa protein OS=Zea mays OX=4577 GN=100285374 PE=3 SV=1	466	Master Protein	NTTIPTkKSQVFS
FALSE	High	KGG	K	9	100	ILHILALLKFELIQK	1	0	0	A0A1D6GID1	DEAD-box ATP-dependent RNA helicase 16 OS=Zea mays OX=4577 GN=100273968 PE=4 SV=1	138	Master Protein	HILALLkFELIQK
FALSE	High	KGG	K	3	100	SGKPITK	2	0	0	A0A1D6GCT5	Pentatricopeptide repeat-containing protein OS=Zea mays OX=4577 GN=100382009 PE=4 SV=1	549	Master Protein	KDGRSGkPITKEE
FALSE	High	KGG	K	28	100	AAEEVIFGEPEVTTGAAGDLQQITGLAK	2	0	21	A0A1D6P5R0	Filamentation temperature-sensitive H 2A isoform 1 OS=Zea mays OX=4577 GN=ZEAMMB73_Zm00001d046971 PE=3 SV=1	345	Master Protein	QITGLAkQMVVTF
FALSE	High	KGG	K	7	100	DCDTVQK	1	0	5	B4G039	UDP-arabinopyranose mutase OS=Zea mays OX=4577 GN=100274298 PE=2 SV=1	314	Master Protein	DCDTVQkCYIYLS
FALSE	High	KGG	K	13	100	EEITIDDMLIVEKTDDDDGEEK	1	0	0	B4FJ38	Mitochondrial glycoprotein family protein OS=Zea mays OX=4577 GN=ZEAMMB73_Zm00001d008610 PE=2 SV=1	204	Master Protein	DMLIVEkTDDDDG
FALSE	High	KGG	K	22	100	EEITIDDMLIVEKTDDDDGEEK	1	0	0	B4FJ38	Mitochondrial glycoprotein family protein OS=Zea mays OX=4577 GN=ZEAMMB73_Zm00001d008610 PE=2 SV=1	213	Master Protein	DDDGEEkFPYEGP
FALSE	High	KGG	K	2	100	DKPDADIVVLPVGSVVTADYRPNR	2	0	27	Q42420	Protease inhibitor OS=Zea mays OX=4577 GN=pis7 PE=2 SV=1	36	Master Protein	KVILKDkPDADIV
FALSE	High	KGG	K	15	100	TSWPEVVGLSVEDAK	2	0	39	Q42420	Protease inhibitor OS=Zea mays OX=4577 GN=pis7 PE=2 SV=1	29	Master Protein	LSVEDAkKVILKD
FALSE	High	KGG	K	8	100	DEYQHWIK	2	0	10	A0A1D6K1B9	Hydroxyproline-rich glycoprotein family protein OS=Zea mays OX=4577 GN=ZEAMMB73_Zm00001d028998 PE=4 SV=1	231	Master Protein	EYQHWIkDMRHSN
FALSE	High	KGG	K	6	100	FSTQVKDEEGNPAFALVNK	1	0	6	A0A1D6K1B9	Hydroxyproline-rich glycoprotein family protein OS=Zea mays OX=4577 GN=ZEAMMB73_Zm00001d028998 PE=4 SV=1	66	Master Protein	RFSTQVkDEEGNP
FALSE	High	KGG	K	10	100	HSLGQSHPVK	4	0	10	A0A1D6K1B9	Hydroxyproline-rich glycoprotein family protein OS=Zea mays OX=4577 GN=ZEAMMB73_Zm00001d028998 PE=4 SV=1	96	Master Protein	GQSHPVkLVPFNP
FALSE	High	KGG	K	23	100	LVPFNPEYQDESVLWTESGDVGK	2	0	16	A0A1D6K1B9	Hydroxyproline-rich glycoprotein family protein OS=Zea mays OX=4577 GN=ZEAMMB73_Zm00001d028998 PE=4 SV=1	119	Master Protein	ESGDVGkGFRCIR
FALSE	High	KGG	K	5	100	ATTCKTCGGQGQVVSSTR	1	0	0	A0A1D6J0T0	Chaperone protein dnaJ A6 chloroplastic OS=Zea mays OX=4577 GN=ZEAMMB73_Zm00001d024635 PE=3 SV=1	288	Master Protein	TKATTCkTCGGQG
FALSE	High	KGG	K	13	100	LEGCNTCDGSGAKPGTK	2	0	7	A0A1D6J0T0	Chaperone protein dnaJ A6 chloroplastic OS=Zea mays OX=4577 GN=ZEAMMB73_Zm00001d024635 PE=3 SV=1	279	Master Protein	CDGSGAkPGTKAT
FALSE	High	KGG	K	8	100	SYHPDVNKDPGAEQK	1	0	9	A0A1D6J0T0	Chaperone protein dnaJ A6 chloroplastic OS=Zea mays OX=4577 GN=ZEAMMB73_Zm00001d024635 PE=3 SV=1	162	Master Protein	YHPDVNkDPGAEQ
FALSE	High	KGG	K	10	100	EGNDLYMEMK	4	0	181	A0A1D6Q2W3	ATP synthase subunit beta chloroplastic OS=Zea mays OX=4577 GN=ZEAMMB73_Zm00001d050687 PE=4 SV=1	35	Master Protein	DLYMEMkESGVIN
FALSE	High	KGG	K	8	100	ESGVINEK	2	0	142	A0A1D6Q2W3	ATP synthase subunit beta chloroplastic OS=Zea mays OX=4577 GN=ZEAMMB73_Zm00001d050687 PE=4 SV=1	43	Master Protein	SGVINEkNIEESK
FALSE	High	KGG	K	8	100	GHSLESIK	3	0	17	B8A064	Phosphoribulokinase OS=Zea mays OX=4577 GN=100279820 PE=2 SV=1	236	Master Protein	HSLESIkASIEAR
FALSE	High	KGG	K	10	100	KLTCSYPGIK	1	0	10	B8A064	Phosphoribulokinase OS=Zea mays OX=4577 GN=100279820 PE=2 SV=1	320	Master Protein	CSYPGIkFAYGPD
FALSE	High	KGG	K	17	100	LDELIYVESHLSNLSTK	1	0	8	B8A064	Phosphoribulokinase OS=Zea mays OX=4577 GN=100279820 PE=2 SV=1	361	Master Protein	LSNLSTkFYGEVT
FALSE	High	KGG	K	22	100	QYADAVIEVLPTQLIPDDDEGK	1	0	19	B8A064	Phosphoribulokinase OS=Zea mays OX=4577 GN=100279820 PE=2 SV=1	276	Master Protein	PDDDEGkVLRVKL
FALSE	High	KGG	K	7	100	AFDLASKPEGVGTPTK	1	0	5	A0A1D6L9Y9	NAD-dependent epimerase/dehydratase OS=Zea mays OX=4577 GN=ZEAMMB73_Zm00001d034665 PE=4 SV=1	235	Master Protein	AFDLASkPEGVGT
FALSE	High	KGG	K	6	100	ELIVGKDDEILK	1	0	24	A0A1D6LHS8	NAD(P)-binding Rossmann-fold superfamily protein OS=Zea mays OX=4577 GN=ZEAMMB73_Zm00001d035672 PE=4 SV=1	61	Master Protein	RELIVGkDDEILK
FALSE	High	KGG	K	10	100	VNLEADILGK	1	0	7	B6TDF2	Riboflavin synthase alpha chain OS=Zea mays OX=4577 GN=100282978 PE=2 SV=1	280	Master Protein	EADILGkYVEKLL
FALSE	High	KGG	K	4	100	SDYKDEFVTK	1	0	19	A0A1D6J5X9	Dihydrolipoyllysine-residue succinyltransferase OS=Zea mays OX=4577 GN=ZEAMMB73_Zm00001d025258 PE=3 SV=1	181	Master Protein	KLRSDYkDEFVTK
FALSE	High	KGG	K	7	100	NPNYQGK	1	0	6	A0A1D6EN37	Calreticulin OS=Zea mays OX=4577 GN=103647314 PE=3 SV=1	295	Master Protein	NPNYQGkWKAPMI
FALSE	High	KGG	K	18	100	SGTLFDNIIITDDPALAK	1	0	11	A0A1D6EN37	Calreticulin OS=Zea mays OX=4577 GN=103647314 PE=3 SV=1	347	Master Protein	DDPALAkTFAEET
FALSE	High	KGG	K	9	100	TFAEETWGK	1	0	5	A0A1D6EN37	Calreticulin OS=Zea mays OX=4577 GN=103647314 PE=3 SV=1	356	Master Protein	AEETWGkHKEAEK
FALSE	High	KGG	K	11	100	ELVSYTSNAEK	1	0	10	A0A1D6MEM8	Nucleoside diphosphate kinase OS=Zea mays OX=4577 GN=ZEAMMB73_Zm00001d039221 PE=3 SV=1	231	Master Protein	YTSNAEkWVYGVN
FALSE	High	KGG	K	13	100	NIIHGSDGPETAKDEIALWFEPK	2	0	11	A0A1D6MEM8	Nucleoside diphosphate kinase OS=Zea mays OX=4577 GN=ZEAMMB73_Zm00001d039221 PE=3 SV=1	210	Master Protein	DGPETAkDEIALW
FALSE	High	KGG	K	11	100	HTLLAVADSLKHK	1	0	0	A0A1D6NBS2	Auxin response factor OS=Zea mays OX=4577 GN=100383168 PE=3 SV=1	81	Master Protein	AVADSLkHKSVFH
FALSE	High	KGG	K	9	100	AALQAGVEK	2	0	11	A0A1X7YIM9	Uncharacterized protein OS=Zea mays OX=4577 PE=3 SV=1	52	Master Protein	LQAGVEkLANAVG
FALSE	High	KGG	K	22	100	APLFIIAEDITGEALATLVVNK	2	0	31	A0A1X7YIM9	Uncharacterized protein OS=Zea mays OX=4577 PE=3 SV=1	295	Master Protein	ATLVVNkLRGILN
FALSE	High	KGG	K	23	100	AVASISAGNDEFIGSMIAEAIDK	1	0	13	A0A1X7YIM9	Uncharacterized protein OS=Zea mays OX=4577 PE=3 SV=1	197	Master Protein	IAEAIDkVGPDGV
FALSE	High	KGG	K	7	100	DIAFDQK	1	0	9	A0A1X7YIM9	Uncharacterized protein OS=Zea mays OX=4577 PE=3 SV=1	41	Master Protein	DIAFDQkSRAALQ
FALSE	High	KGG	K	13	100	GYISPQFVTNLEK	1	0	8	A0A1X7YIM9	Uncharacterized protein OS=Zea mays OX=4577 PE=3 SV=1	239	Master Protein	FVTNLEkSIVEFE
FALSE	High	KGG	K	1	100	KVTIHQTTTTLIADAASKDEIQAR	1	0	2	A0A1X7YIM9	Uncharacterized protein OS=Zea mays OX=4577 PE=3 SV=1	351	Master Protein	QLGTARkVTIHQT
FALSE	High	KGG	K	8	100	LGADIIQK	1	0	6	A0A1X7YIM9	Uncharacterized protein OS=Zea mays OX=4577 PE=3 SV=1	476	Master Protein	GADIIQkALVAPA
FALSE	High	KGG	K	12	100	TVQGLIQELENK	1	0	11	A0A1X7YIM9	Uncharacterized protein OS=Zea mays OX=4577 PE=3 SV=1	163	Master Protein	IQELENkSRPVKG
FALSE	High	KGG	K	14	100	KVAESSGDSGANVK	1	0	16	B4FMV3	V-type proton ATPase subunit G OS=Zea mays OX=4577 GN=100282544 PE=2 SV=1	73	Master Protein	DSGANVkRLEEET
FALSE	High	KGG	K	11	100	DAYVGDEAQSK	2	0	9	A0A1D6EDC9	Actin-7 OS=Zea mays OX=4577 GN=ZEAMMB73_Zm00001d004087 PE=3 SV=1	18	Master Protein	GDEAQSkRGILTL
FALSE	High	KGG	K	18	100	VAPEEHPVLLTEAPLNPK	3	0	18	A0A1D6EDC9	Actin-7 OS=Zea mays OX=4577 GN=ZEAMMB73_Zm00001d004087 PE=3 SV=1	70	Master Protein	EAPLNPkAKREKM
FALSE	High	KGG	K	16	100	YPIEHGIASNWDDMEK	1	0	0	A0A1D6EDC9	Actin-7 OS=Zea mays OX=4577 GN=ZEAMMB73_Zm00001d004087 PE=3 SV=1	41	Master Protein	NWDDMEkIWHHTF
FALSE	High	KGG	K	11	100	SQAEAAGGGDKEAVR	1	0	9	A0A1D6LKG8	Magnesium protoporphyrin IX methyltransferase chloroplastic OS=Zea mays OX=4577 GN=ZEAMMB73_Zm00001d036046 PE=4 SV=1	94	Master Protein	AAGGGDkEAVRAY
FALSE	High	KGG	K	9	100	TFACSETVK	2	0	6	B8A306	Phosphoglycerate mutase (2,3-diphosphoglycerate-independent) OS=Zea mays OX=4577 GN=542578 PE=2 SV=1	361	Master Protein	ACSETVkFGHVTF
FALSE	High	KGG	K	9	100	NAESNAEVK	1	0	5	A0A096S3H7	60S ribosomal protein L17-2 OS=Zea mays OX=4577 GN=ZEAMMB73_Zm00001d033767 PE=3 SV=1	106	Master Protein	ESNAEVkGLDVDT
FALSE	High	KGG	K	7	100	AKQPDPKPEVR	1	0	9	C0PE12	Protein plastid transcriptionally active 16 chloroplastic OS=Zea mays OX=4577 GN=100383193 PE=2 SV=1	475	Master Protein	AKQPDPkPEVRAL
FALSE	High	KGG	K	13	100	DSSAADDATGPNK	1	0	25	C0PE12	Protein plastid transcriptionally active 16 chloroplastic OS=Zea mays OX=4577 GN=100383193 PE=2 SV=1	48	Master Protein	DATGPNkRPNLFA
FALSE	High	KGG	K	10	100	EGVSPSDTGK	1	0	11	C0PE12	Protein plastid transcriptionally active 16 chloroplastic OS=Zea mays OX=4577 GN=100383193 PE=2 SV=1	290	Master Protein	SPSDTGkVSRSQI
FALSE	High	KGG	K	16	100	LNAVEAGFGDPDAIAK	1	0	14	C0PE12	Protein plastid transcriptionally active 16 chloroplastic OS=Zea mays OX=4577 GN=100383193 PE=2 SV=1	155	Master Protein	DPDAIAkSIGPAA
FALSE	High	KGG	K	9	100	TEYLEAAAK	1	0	10	C0PE12	Protein plastid transcriptionally active 16 chloroplastic OS=Zea mays OX=4577 GN=100383193 PE=2 SV=1	350	Master Protein	YLEAAAkAQAEEE
FALSE	High	KGG	K	4	100	EAAKAIEK	1	0	0	B6SGF1	40S ribosomal protein S12 OS=Zea mays OX=4577 GN=103635636 PE=2 SV=1	49	Master Protein	GLREAAkAIEKHA
FALSE	High	KGG	K	1	100	KDEPHECPVCSQYFVLK	2	0	8	K7V763	Cytochrome c oxidase subunit 5b-2 mitochondrial OS=Zea mays OX=4577 GN=100277708 PE=4 SV=1	130	Master Protein	VWFWLKkDEPHEC
FALSE	High	KGG	K	21	100	IVGCPGGEGEDEHDVVWFWLK	1	0	16	K7V763	Cytochrome c oxidase subunit 5b-2 mitochondrial OS=Zea mays OX=4577 GN=100277708 PE=4 SV=1	129	Master Protein	VVWFWLkKDEPHE
FALSE	High	KGG	K	2	100	AKFEELCSDLLDR	0	0	0	K7UCZ5	Heat shock 70 kDa protein 6 chloroplastic OS=Zea mays OX=4577 GN=ZEAMMB73_Zm00001d023802 PE=3 SV=1	364	Master Protein	ATLSRAkFEELCS
FALSE	High	KGG	K	12	100	DAISGGSTQSMK	1	0	5	K7UCZ5	Heat shock 70 kDa protein 6 chloroplastic OS=Zea mays OX=4577 GN=ZEAMMB73_Zm00001d023802 PE=3 SV=1	645	Master Protein	GSTQSMkDAMAAL
FALSE	High	KGG	K	8	100	GVPQIEVK	1	0	11	K7UCZ5	Heat shock 70 kDa protein 6 chloroplastic OS=Zea mays OX=4577 GN=ZEAMMB73_Zm00001d023802 PE=3 SV=1	535	Master Protein	VPQIEVkFDIDAN
FALSE	High	KGG	K	8	100	KLVDDASK	2	0	20	K7UCZ5	Heat shock 70 kDa protein 6 chloroplastic OS=Zea mays OX=4577 GN=ZEAMMB73_Zm00001d023802 PE=3 SV=1	194	Master Protein	LVDDASkFLNEKI
FALSE	High	KGG	K	1	100	KQDITITGASTLPK	4	0	42	K7UCZ5	Heat shock 70 kDa protein 6 chloroplastic OS=Zea mays OX=4577 GN=ZEAMMB73_Zm00001d023802 PE=3 SV=1	556	Master Protein	DKGTGKkQDITIT
FALSE	High	KGG	K	16	100	IINEPTAASLAYGFEK	2	0	19	K7UCZ5	Heat shock 70 kDa protein 6 chloroplastic OS=Zea mays OX=4577 GN=ZEAMMB73_Zm00001d023802 PE=3 SV=1	248	Master Protein	LAYGFEkKNNETI
FALSE	High	KGG	K	7	100	LVGQIAK	1	0	11	K7UCZ5	Heat shock 70 kDa protein 6 chloroplastic OS=Zea mays OX=4577 GN=ZEAMMB73_Zm00001d023802 PE=3 SV=1	120	Master Protein	LVGQIAkRQAVVN
FALSE	High	KGG	K	12	100	NQADSVVYQTEK	1	0	76	K7UCZ5	Heat shock 70 kDa protein 6 chloroplastic OS=Zea mays OX=4577 GN=ZEAMMB73_Zm00001d023802 PE=3 SV=1	608	Master Protein	VVYQTEkQLKELG
FALSE	High	KGG	K	8	100	NTTLPTSK	1	0	9	K7UCZ5	Heat shock 70 kDa protein 6 chloroplastic OS=Zea mays OX=4577 GN=ZEAMMB73_Zm00001d023802 PE=3 SV=1	482	Master Protein	TTLPTSkSEVFST
FALSE	High	KGG	K	14	100	QAVVNPENTFFSVK	1	0	15	K7UCZ5	Heat shock 70 kDa protein 6 chloroplastic OS=Zea mays OX=4577 GN=ZEAMMB73_Zm00001d023802 PE=3 SV=1	135	Master Protein	NTFFSVkRFIGRK
FALSE	High	KGG	K	10	100	TTPSVVAYTK	1	0	10	K7UCZ5	Heat shock 70 kDa protein 6 chloroplastic OS=Zea mays OX=4577 GN=ZEAMMB73_Zm00001d023802 PE=3 SV=1	109	Master Protein	SVVAYTkTGERLV
FALSE	High	KGG	K	20	100	VVGIDLGTTNSAVAAMEGGKPTVVTNAEGAR	3	0	11	K7UCZ5	Heat shock 70 kDa protein 6 chloroplastic OS=Zea mays OX=4577 GN=ZEAMMB73_Zm00001d023802 PE=3 SV=1	88	Master Protein	AAMEGGkPTVVTN
FALSE	High	KGG	K	1	100	KLSVENVK	1	0	0	A0A1D6LYY6	E3 ubiquitin-protein ligase UPL6 OS=Zea mays OX=4577 GN=ZEAMMB73_Zm00001d037557 PE=4 SV=1	569	Master Protein	NPSGLKkLSVENV
FALSE	High	KGG	K	1	100	KLSVETTANQDPLVTK	1	0	8	B4F925	Superoxide dismutase OS=Zea mays OX=4577 GN=542764 PE=2 SV=1	170	Master Protein	LDKEAKkLSVETT
FALSE	High	KGG	K	3	100	NLKPISEGGGEPPHGK	2	0	10	B4F925	Superoxide dismutase OS=Zea mays OX=4577 GN=542764 PE=2 SV=1	115	Master Protein	IFWKNLkPISEGG
FALSE	High	KGG	K	10	100	LSNWESTGIK	2	0	6	B4FRC8	FAD/NAD(P)-binding oxidoreductase OS=Zea mays OX=4577 GN=100282665 PE=2 SV=1	227	Master Protein	WESTGIkIIPVLS
FALSE	High	KGG	K	9	100	ESVIGAVPK	3	0	28	K7TXW7	Thioredoxin M-type, chloroplastic OS=Zea mays OX=4577 GN=103640889 PE=4 SV=1	159	Master Protein	VIGAVPkSTLTTL
FALSE	High	KGG	K	1	100	KESVIGAVPK	2	0	7	K7TXW7	Thioredoxin M-type, chloroplastic OS=Zea mays OX=4577 GN=103640889 PE=4 SV=1	150	Master Protein	FKGGEKkESVIGA
FALSE	High	KGG	K	12	100	NAVDEVLVADEK	1	0	13	K7TXW7	Thioredoxin M-type, chloroplastic OS=Zea mays OX=4577 GN=103640889 PE=4 SV=1	73	Master Protein	VLVADEkNWDGMV
FALSE	High	KGG	K	9	100	SIPTVLIFK	1	0	35	K7TXW7	Thioredoxin M-type, chloroplastic OS=Zea mays OX=4577 GN=103640889 PE=4 SV=1	145	Master Protein	PTVLIFkGGEKKE
FALSE	High	KGG	K	13	100	VLAAASSMLDTGK	1	0	0	A0A1D6I6P1	Putative LRR receptor-like serine/threonine-protein kinase OS=Zea mays OX=4577 GN=103632917 PE=3 SV=1	976	Master Protein	SMLDTGkQPRIAG
FALSE	High	KGG	K	18	100	APDFEAEAVFDQEFINVK	7	0	120	C4J9M7	Thioredoxin-dependent peroxiredoxin OS=Zea mays OX=4577 GN=ZEAMMB73_Zm00001d050666 PE=2 SV=1	90	Master Protein	QEFINVkLSDYIG
FALSE	High	KGG	K	7	100	GLFIIDK	1	0	29	C4J9M7	Thioredoxin-dependent peroxiredoxin OS=Zea mays OX=4577 GN=ZEAMMB73_Zm00001d050666 PE=2 SV=1	196	Master Protein	GLFIIDkEGVIQH
FALSE	High	KGG	K	1	100	KSGGLGDLK	1	0	6	C4J9M7	Thioredoxin-dependent peroxiredoxin OS=Zea mays OX=4577 GN=ZEAMMB73_Zm00001d050666 PE=2 SV=1	154	Master Protein	WVQTDRkSGGLGD
FALSE	High	KGG	K	7	100	LSDYIGK	1	0	15	C4J9M7	Thioredoxin-dependent peroxiredoxin OS=Zea mays OX=4577 GN=ZEAMMB73_Zm00001d050666 PE=2 SV=1	97	Master Protein	LSDYIGkKYVILF
FALSE	High	KGG	K	8	100	SGGLGDLK	1	0	20	C4J9M7	Thioredoxin-dependent peroxiredoxin OS=Zea mays OX=4577 GN=ZEAMMB73_Zm00001d050666 PE=2 SV=1	162	Master Protein	GGLGDLkYPLVSD
FALSE	High	KGG	K	21	100	TLQALQYVQENPDEVCPAGWKPGER	1	0	29	C4J9M7	Thioredoxin-dependent peroxiredoxin OS=Zea mays OX=4577 GN=ZEAMMB73_Zm00001d050666 PE=2 SV=1	240	Master Protein	VCPAGWkPGERSM
FALSE	High	KGG	K	8	99.6	DLSADLQKVTDEYMK	1	0	0	B4FLS7	Ribosome-recycling factor, chloroplastic OS=Zea mays OX=4577 GN=100217177 PE=2 SV=1	243	Master Protein	LSADLQkVTDEYM
FALSE	High	KGG	K	8	100	KLSEDNVK	1	0	24	B4FLS7	Ribosome-recycling factor, chloroplastic OS=Zea mays OX=4577 GN=100217177 PE=2 SV=1	235	Master Protein	LSEDNVkDLSADL
FALSE	High	KGG	K	8	100	SLIEDQAK	1	0	13	B4FLS7	Ribosome-recycling factor, chloroplastic OS=Zea mays OX=4577 GN=100217177 PE=2 SV=1	91	Master Protein	LIEDQAkEKMEKA
FALSE	High	KGG	K	9	100	DPVAAAAQK	4	0	0	A0A1D6QV60	Embryo defective 14 OS=Zea mays OX=4577 GN=100381773 PE=4 SV=1	298	Master Protein	VAAAAQkYKPIQS
FALSE	High	KGG	K	11	100	QEYQAQHPGNK	1	0	9	A0A1D6Q6U5	High mobility group protein3 OS=Zea mays OX=4577 GN=542455 PE=4 SV=1	60	Master Protein	AQHPGNkSVAAVS
FALSE	High	KGG	K	11	100	DAYVGDEAQSK	2	0	9	A0A1D6FW13	Actin-7 OS=Zea mays OX=4577 GN=103635981 PE=3 SV=1	140	Master Protein	GDEAQSkRGILTL
FALSE	High	KGG	K	18	100	VAPEEHPVLLTEAPLNPK	3	0	18	A0A1D6FW13	Actin-7 OS=Zea mays OX=4577 GN=103635981 PE=3 SV=1	192	Master Protein	EAPLNPkANREKM
FALSE	High	KGG	K	7	100	SCYDEGKR	2	0	15	A0A1D6MS18	UDP-glucuronate decarboxylase OS=Zea mays OX=4577 GN=ZEAMMB73_Zm00001d040667 PE=3 SV=1	254	Master Protein	SCYDEGkRTAETL
FALSE	High	KGG	K	7	100	EIAQDFK	2	0	19	B6TTP0	Histone H3 OS=Zea mays OX=4577 GN=100502113 PE=2 SV=1	80	Master Protein	EIAQDFkTDLRFQ
FALSE	High	KGG	K	32	100	FQSSAVAALQEASEAYLVGLFEDTNLCAIHAKR	1	0	0	B6TTP0	Histone H3 OS=Zea mays OX=4577 GN=100502113 PE=2 SV=1	116	Master Protein	LCAIHAkRVTIMP
FALSE	High	KGG	K	9	100	SAPATGGVK	1	0	8	B6TTP0	Histone H3 OS=Zea mays OX=4577 GN=100502113 PE=2 SV=1	37	Master Protein	PATGGVkKPHRFR
FALSE	High	KGG	K	6	100	LAEEGKLDPVVGR	1	0	5	A0A1D6EC46	Double Clp-N motif-containing P-loop nucleoside triphosphate hydrolase superfamily protein OS=Zea mays OX=4577 GN=ZEAMMB73_Zm00001d003894 PE=3 SV=1	269	Master Protein	KLAEEGkLDPVVG
FALSE	High	KGG	K	9	100	SSGSGFQSK	2	0	2	A0A1D6GUH3	Xyloglucan endotransglucosylase/hydrolase OS=Zea mays OX=4577 GN=ZEAMMB73_Zm00001d014614 PE=3 SV=1	158	Master Protein	GSGFQSkAQYLYG
FALSE	High	KGG	K	16	100	AAAVGANSQAAQSMLK	1	0	4	B4FDY6	Proteasome subunit alpha type OS=Zea mays OX=4577 GN=100193140 PE=2 SV=1	176	Master Protein	AAQSMLkQDYKDG
FALSE	High	KGG	K	1	100	KIIDAIHSGELLTANYQK	1	0	5	C0P3W9	Phosphoenolpyruvate carboxykinase (ATP) OS=Zea mays OX=4577 GN=541622 PE=2 SV=1	578	Master Protein	RLPYTRkIIDAIH
FALSE	High	KGG	K	3	100	VVKDEVTAQDLWWGK	1	0	7	C0P3W9	Phosphoenolpyruvate carboxykinase (ATP) OS=Zea mays OX=4577 GN=541622 PE=2 SV=1	194	Master Protein	RDKRVVkDEVTAQ
FALSE	High	KGG	K	10	100	EVAGFAPYEK	2	0	7	B6SGX0	60S ribosomal protein L36 OS=Zea mays OX=4577 GN=100283331 PE=2 SV=1	58	Master Protein	GFAPYEkRITELL
FALSE	High	KGG	K	12	100	GLCGGINSTSVK	1	0	3	K7WFV1	ATP synthase subunit gamma OS=Zea mays OX=4577 GN=100274172 PE=3 SV=1	133	Master Protein	INSTSVkVSRALH
FALSE	High	KGG	K	4	100	GNVKPEDVFQTVSK	6	0	6	B6SQL3	Copper transport protein CCH OS=Zea mays OX=4577 GN=ZEAMMB73_Zm00001d016691 PE=2 SV=1	51	Master Protein	TVKGNVkPEDVFQ
FALSE	High	KGG	K	9	100	AEPEPSQPK	1	0	3	A0A1D6H6Z1	Acetyltransferase component of pyruvate dehydrogenase complex OS=Zea mays OX=4577 GN=541781 PE=3 SV=1	303	Master Protein	PEPSQPkAEEKKP
FALSE	High	KGG	K	1	100	KPTQAPEAK	1	0	3	A0A1D6H6Z1	Acetyltransferase component of pyruvate dehydrogenase complex OS=Zea mays OX=4577 GN=541781 PE=3 SV=1	308	Master Protein	PKAEEKkPTQAPE
FALSE	High	KGG	K	11	100	AASSGTSLNTK	3	0	3	B4FI06	MBF1 transcription factor OS=Zea mays OX=4577 GN=100273208 PE=2 SV=1	65	Master Protein	GTSLNTkRLDDDT
FALSE	High	KGG	K	13	100	LTQAQLAQMINEKPQVIQEYESGK	1	0	9	B4FI06	MBF1 transcription factor OS=Zea mays OX=4577 GN=100273208 PE=2 SV=1	108	Master Protein	AQMINEkPQVIQE
FALSE	High	KGG	K	19	100	ALTPAQAQPQAQPEPAADKPQA	1	0	9	B6SIB6	BolA-like protein OS=Zea mays OX=4577 GN=100282070 PE=2 SV=1	92	Master Protein	PEPAADkPQA
FALSE	High	KGG	K	2	100	GKIETELTK	1	0	5	K7TL05	General regulatory factor2 OS=Zea mays OX=4577 GN=100279512 PE=3 SV=1	94	Master Protein	IKDYRGkIETELT
FALSE	High	KGG	K	10	100	NLQYYEISAK	1	0	5	K7V044	GTP-binding nuclear protein OS=Zea mays OX=4577 GN=100382806 PE=3 SV=1	155	Master Protein	YYEISAkSNYNFE
FALSE	High	KGG	K	17	100	IEDLSSQLQTQAAEQFK	1	0	12	K7VIA7	Nascent polypeptide-associated complex alpha subunit-like protein OS=Zea mays OX=4577 GN=ZEAMMB73_Zm00001d047477 PE=4 SV=1	135	Master Protein	QAAEQFkAPDLSQ
FALSE	High	KGG	K	10	100	YVDTVTPQYKPK	1	0	7	B4FS99	ATP synthase subunit d, mitochondrial OS=Zea mays OX=4577 GN=ZEAMMB73_Zm00001d031825 PE=2 SV=1	102	Master Protein	TVTPQYkPKFDAV
FALSE	High	KGG	K	1	100	KKDEIER	1	0	2	B4FB66	40S ribosomal protein S5-2 OS=Zea mays OX=4577 GN=100193240 PE=2 SV=1	187	Master Protein	NSYAIKkKDEIER
FALSE	High	KGG	K	11	100	DAYVGDEAQSK	2	0	9	A0A1D6EHT1	Actin-7 OS=Zea mays OX=4577 GN=100304239 PE=3 SV=1	63	Master Protein	GDEAQSkRGILTL
FALSE	High	KGG	K	18	100	VAPEEHPVLLTEAPLNPK	3	0	18	A0A1D6EHT1	Actin-7 OS=Zea mays OX=4577 GN=100304239 PE=3 SV=1	115	Master Protein	EAPLNPkANREKM
FALSE	High	KGG	K	27	100	WNYDGSSTGQAPGEDSEVILYPQAIFK	1	0	27	B4G1P1	Glutamine synthetase OS=Zea mays OX=4577 GN=gln1-3 PE=2 SV=1	79	Master Protein	YPQAIFkDPFRRG
FALSE	High	KGG	K	11	100	DAYVGDEAQSK	2	0	9	B6TQ08	Actin-1 OS=Zea mays OX=4577 GN=103625937 PE=1 SV=1	63	Master Protein	GDEAQSkRGILTL
FALSE	High	KGG	K	18	100	VAPEEHPVLLTEAPLNPK	3	0	18	B6TQ08	Actin-1 OS=Zea mays OX=4577 GN=103625937 PE=1 SV=1	115	Master Protein	EAPLNPkANREKM
FALSE	High	KGG	K	12	100	GLCGGINSTSVK	1	0	3	A0A1D6JT14	ATP synthase subunit gamma mitochondrial OS=Zea mays OX=4577 GN=ZEAMMB73_Zm00001d028207 PE=3 SV=1	178	Master Protein	INSTSVkVSRALH
FALSE	High	KGG	K	12	100	ELVEEIAESLTK	1	0	11	B6T5R1	Ran-binding protein 1 OS=Zea mays OX=4577 GN=100282282 PE=2 SV=1	170	Master Protein	IAESLTkNEGKEG
FALSE	High	KGG	K	27	100	LSEASPVPIPQEPTQPLLVDEDALPPK	1	0	19	B4FH10	Bifunctional monothiol glutaredoxin-S16 chloroplastic OS=Zea mays OX=4577 GN=100193989 PE=2 SV=1	81	Master Protein	EDALPPkAGVYGV
FALSE	High	KGG	K	26	100	LGACVDVLGNEVHVGDANVQCCPLVK	1	0	12	A0A1D6JFP2	Bifunctional inhibitor/lipid-transfer protein/seed storage 2S albumin superfamily protein OS=Zea mays OX=4577 GN=ZEAMMB73_Zm00001d026436 PE=4 SV=1	157	Master Protein	QCCPLVkGIAGLS
FALSE	High	KGG	K	5	100	ATTCKTCGGQGQVVSSTR	1	0	0	A0A1D6PWA4	Chaperone protein dnaJ A6 chloroplastic OS=Zea mays OX=4577 GN=100382361 PE=3 SV=1	296	Master Protein	TKATTCkTCGGQG
FALSE	High	KGG	K	13	100	LEGCNTCDGSGAKPGTK	2	0	7	A0A1D6PWA4	Chaperone protein dnaJ A6 chloroplastic OS=Zea mays OX=4577 GN=100382361 PE=3 SV=1	287	Master Protein	CDGSGAkPGTKAT
FALSE	High	KGG	K	8	100	SYHPDVNKDPGAEQK	1	0	9	A0A1D6PWA4	Chaperone protein dnaJ A6 chloroplastic OS=Zea mays OX=4577 GN=100382361 PE=3 SV=1	170	Master Protein	YHPDVNkDPGAEQ
FALSE	High	KGG	K	3	100	EDKPQPPPEGR	2	0	16	B6TM55	L-ascorbate peroxidase OS=Zea mays OX=4577 GN=103639279 PE=2 SV=1	122	Master Protein	HPGREDkPQPPPE
FALSE	High	KGG	K	10	100	EGLLQLPSDK	2	0	24	B6TM55	L-ascorbate peroxidase OS=Zea mays OX=4577 GN=103639279 PE=2 SV=1	209	Master Protein	LQLPSDkALLSDP
FALSE	High	KGG	K	7	100	ELLSGDKEGLLQLPSDK	2	0	16	B6TM55	L-ascorbate peroxidase OS=Zea mays OX=4577 GN=103639279 PE=2 SV=1	199	Master Protein	ELLSGDkEGLLQL
FALSE	High	KGG	K	20	100	SGFEGAWTTNPLVFDNSYFK	1	0	16	B6TM55	L-ascorbate peroxidase OS=Zea mays OX=4577 GN=103639279 PE=2 SV=1	192	Master Protein	FDNSYFkELLSGD
FALSE	High	Acetyl	M	1		MELDLIK	1	0	0	A0A1D6IMC5	Protein CHROMATIN REMODELING 5 OS=Zea mays OX=4577 GN=103633530 PE=4 SV=1	1	Master Protein	mELDLIK
FALSE	High	KGG	K	1	100	KGGDMSYVGFTEDGAQWLVDNTDIK	2	0	5	C4JAI3	Cyclase family protein OS=Zea mays OX=4577 GN=100502334 PE=2 SV=1	184	Master Protein	RKLMWRkGGDMSY
FALSE	High	KGG	K	2	100	AKLDNLK	1	0	0	A0A1D6FF11	ATP-dependent DNA helicase OS=Zea mays OX=4577 GN=ZEAMMB73_Zm00001d008728 PE=3 SV=1	87	Master Protein	VRVFKAkLDNLKH
FALSE	High	KGG	K	15	100	EYIDTFDGYTFLYPK	1	0	13	B6SS34	PsbP domain-containing protein 1 chloroplastic OS=Zea mays OX=4577 GN=100280179 PE=2 SV=1	172	Master Protein	YTFLYPkNWIQVR
FALSE	High	KGG	K	14	100	DATVGSNADASSGK	1	0	22	B4FV03	Glutathione transferase11 OS=Zea mays OX=4577 GN=541829 PE=2 SV=1	156	Master Protein	ADASSGkRGVAGS
FALSE	High	KGG	K	15	100	TLQRPPSTSTDASAK	1	0	9	B4FV03	Glutathione transferase11 OS=Zea mays OX=4577 GN=541829 PE=2 SV=1	274	Master Protein	STDASAkNGQLGQ
FALSE	High	KGG	K	3	100	ALKEPERDR	1	0	9	B4FRM7	60S ribosomal protein L12 OS=Zea mays OX=4577 GN=100284082 PE=2 SV=1	87	Master Protein	LVIKALkEPERDR
FALSE	High	KGG	K	16	100	EILGTCVSVGCTVDGKDPK	1	0	10	B4FRM7	60S ribosomal protein L12 OS=Zea mays OX=4577 GN=100284082 PE=2 SV=1	147	Master Protein	GCTVDGkDPKDLQ
FALSE	High	KGG	K	13	100	VSVVPSAAALVIK	1	0	27	B4FRM7	60S ribosomal protein L12 OS=Zea mays OX=4577 GN=100284082 PE=2 SV=1	84	Master Protein	AAALVIkALKEPE
FALSE	High	KGG	K	11	100	DAYVGDEAQSK	2	0	9	B4FRH8	Actin-7 OS=Zea mays OX=4577 GN=100283878 PE=2 SV=1	63	Master Protein	GDEAQSkRGILTL
FALSE	High	KGG	K	18	100	VAPEEHPVLLTEAPLNPK	3	0	18	B4FRH8	Actin-7 OS=Zea mays OX=4577 GN=100283878 PE=2 SV=1	115	Master Protein	EAPLNPkANREKM
FALSE	High	KGG	K	9	100	DYIEGTAYK	1	0	8	Q38JE7	Temperature-induced lipocalin-1 OS=Zea mays OX=4577 GN=TIL-1 PE=2 SV=1	85	Master Protein	IEGTAYkADPGSD
FALSE	High	KGG	K	3	100	MSKDEADVSGDLSGLTDKELGVLADWEIK	1	0	13	B4FPD1	Membrane steroid-binding protein 1 OS=Zea mays OX=4577 GN=100280580 PE=2 SV=1	63	Master Protein	ALGKMSkDEADVS
FALSE	High	KGG	K	7	100	EHILLAK	1	0	7	C0P699	Elongation factor Tu OS=Zea mays OX=4577 GN=100283194 PE=2 SV=1	181	Master Protein	EHILLAkQVGVPK
FALSE	High	KGG	K	22	100	ELLSNYEYDGDDVPIVAGSALK	1	0	21	C0P699	Elongation factor Tu OS=Zea mays OX=4577 GN=100283194 PE=2 SV=1	234	Master Protein	VAGSALkALEALM
FALSE	High	KGG	K	1	100	KYDEIDAAPEER	1	0	17	C0P699	Elongation factor Tu OS=Zea mays OX=4577 GN=100283194 PE=2 SV=1	103	Master Protein	GGSAPKkYDEIDA
FALSE	High	KGG	K	12	100	NCTVTGVEMFQK	1	0	12	C0P699	Elongation factor Tu OS=Zea mays OX=4577 GN=100283194 PE=2 SV=1	331	Master Protein	GVEMFQkTMDDAM
FALSE	High	KGG	K	2	100	TKPHVNIGTIGHVDHGK	3	0	16	C0P699	Elongation factor Tu OS=Zea mays OX=4577 GN=100283194 PE=2 SV=1	67	Master Protein	GKFERTkPHVNIG
FALSE	High	KGG	K	15	100	TTDVTGSVTTIMNDKDEEAK	2	0	48	C0P699	Elongation factor Tu OS=Zea mays OX=4577 GN=100283194 PE=2 SV=1	416	Master Protein	TTIMNDkDEEAKM
FALSE	High	KGG	K	20	100	TTLTAALTMVLASVGGSAPK	4	0	34	C0P699	Elongation factor Tu OS=Zea mays OX=4577 GN=100283194 PE=2 SV=1	102	Master Protein	VGGSAPkKYDEID
FALSE	High	KGG	K	9	100	GFSGQQANK	1	0	3	Q05566	50S ribosomal protein L32, chloroplastic OS=Zea mays OX=4577 GN=rpl32 PE=3 SV=3	59	Master Protein	SGQQANk
FALSE	High	KGG	K	12	100	ANDQVPDPDVIK	1	0	16	Q19VG6	Major latex protein 22 OS=Zea mays OX=4577 GN=ZEAMMB73_Zm00001d003379 PE=2 SV=1	137	Master Protein	PDPDVIkETATKT
FALSE	High	KGG	K	2	100	EKLETADDENKVVSYSVVDGELADFYK	2	0	36	Q19VG6	Major latex protein 22 OS=Zea mays OX=4577 GN=ZEAMMB73_Zm00001d003379 PE=2 SV=1	71	Master Protein	LTFAKEkLETADD
FALSE	High	KGG	K	16	100	VVSYSVVDGELADFYK	2	0	63	Q19VG6	Major latex protein 22 OS=Zea mays OX=4577 GN=ZEAMMB73_Zm00001d003379 PE=2 SV=1	96	Master Protein	ELADFYkNFKITL
FALSE	High	KGG	K	8	100	LVEAEALK	1	0	8	B6T4R3	UTP--glucose-1-phosphate uridylyltransferase OS=Zea mays OX=4577 GN=100191463 PE=2 SV=1	318	Master Protein	VEAEALkMEIIPN
FALSE	High	KGG	K	12	100	IVTEDFLPLPSK	1	0	10	B6T4R3	UTP--glucose-1-phosphate uridylyltransferase OS=Zea mays OX=4577 GN=100191463 PE=2 SV=1	183	Master Protein	FLPLPSkGKSGKD
FALSE	High	KGG	K	18	100	VQLLEIAQVPDEHVNEFK	1	0	14	B6T4R3	UTP--glucose-1-phosphate uridylyltransferase OS=Zea mays OX=4577 GN=100191463 PE=2 SV=1	288	Master Protein	EHVNEFkSIEKFK
FALSE	High	KGG	K	9	100	TAAAGAPSK	1	0	3	B4FJT7	Nuclear transport factor 2 (NTF2) family protein with RNA binding (RRM-RBD-RNP motifs) domain OS=Zea mays OX=4577 GN=100216804 PE=2 SV=1	480	Master Protein	AAGAPSk
FALSE	High	KGG	K	15	100	GVNPWIEVDGGVGPK	1	0	18	C0PPC8	Ribulose-phosphate 3-epimerase OS=Zea mays OX=4577 GN=ZEAMMB73_Zm00001d048324 PE=2 SV=1	231	Master Protein	DGGVGPkNAYKVI
FALSE	High	KGG	K	3	100	ANKELNDK	4	0	2	O65107	Photosystem I reaction center subunit N, chloroplastic (Fragment) OS=Zea mays OX=4577 GN=PSAN PE=2 SV=1	41	Master Protein	EKSKANkELNDKK
FALSE	High	KGG	K	23	100	AYTVEFGSCQFPYNFTGCQDLAK	2	0	77	O65107	Photosystem I reaction center subunit N, chloroplastic (Fragment) OS=Zea mays OX=4577 GN=PSAN PE=2 SV=1	81	Master Protein	GCQDLAkQKKVPF
FALSE	High	KGG	K	16	100	KVPFLSDDLEIECEGK	0	0	0	O65107	Photosystem I reaction center subunit N, chloroplastic (Fragment) OS=Zea mays OX=4577 GN=PSAN PE=2 SV=1	99	Master Protein	EIECEGkEKFKCG
FALSE	High	KGG	K	18	100	KVPFISDDLEIECEGKEK	1	0	15	O65107	Photosystem I reaction center subunit N, chloroplastic (Fragment) OS=Zea mays OX=4577 GN=PSAN PE=2 SV=1	101	Master Protein	ECEGKEkFKCGSN
FALSE	High	KGG	K	3	100	DHKPDQTDER	1	0	11	B4FVS8	Protein-serine/threonine phosphatase OS=Zea mays OX=4577 GN=100192535 PE=2 SV=1	159	Master Protein	AVSKDHkPDQTDE
FALSE	High	KGG	K	2	100	AKANSLAQLGK	1	0	0	B4FR47	Fructose-bisphosphate aldolase OS=Zea mays OX=4577 GN=100272845 PE=2 SV=1	364	Master Protein	ALLLRAkANSLAQ
FALSE	High	KGG	K	9	100	ANSLAQLGK	1	0	22	B4FR47	Fructose-bisphosphate aldolase OS=Zea mays OX=4577 GN=100272845 PE=2 SV=1	373	Master Protein	SLAQLGkYTGDGE
FALSE	High	KGG	K	14	100	GILAMDESNATCGK	2	0	65	B4FR47	Fructose-bisphosphate aldolase OS=Zea mays OX=4577 GN=100272845 PE=2 SV=1	77	Master Protein	SNATCGkRLDSIG
FALSE	High	KGG	K	7	100	TFEVAQK	4	0	20	B4FR47	Fructose-bisphosphate aldolase OS=Zea mays OX=4577 GN=100272845 PE=2 SV=1	241	Master Protein	TFEVAQkVWAETF
FALSE	High	KGG	K	3	100	VDKGLVPLAGSNNESWCQGLDGLASR	1	0	3	B4FR47	Fructose-bisphosphate aldolase OS=Zea mays OX=4577 GN=100272845 PE=2 SV=1	145	Master Protein	PGIKVDkGLVPLA
FALSE	High	KGG	K	11	100	YTGDGEAAAAK	1	0	51	B4FR47	Fructose-bisphosphate aldolase OS=Zea mays OX=4577 GN=100272845 PE=2 SV=1	384	Master Protein	GEAAAAkEGMFVK
FALSE	High	KGG	K	12	100	EIAEAYLGSTIK	1	0	6	K7VW90	Putative mediator of RNA polymerase II transcription subunit 37c OS=Zea mays OX=4577 GN=103635762 PE=3 SV=1	143	Master Protein	YLGSTIkNAVVTV
FALSE	High	KGG	K	16	100	IINEPTAAAIAYGLDKK	1	0	5	K7VW90	Putative mediator of RNA polymerase II transcription subunit 37c OS=Zea mays OX=4577 GN=103635762 PE=3 SV=1	190	Master Protein	IAYGLDkKATSSG
FALSE	High	KGG	K	3	100	LSKEEIEK	3	0	14	K7VW90	Putative mediator of RNA polymerase II transcription subunit 37c OS=Zea mays OX=4577 GN=103635762 PE=3 SV=1	517	Master Protein	DKGRLSkEEIEKM
FALSE	High	KGG	K	7	100	ITITNDK	1	0	3	K7VW90	Putative mediator of RNA polymerase II transcription subunit 37c OS=Zea mays OX=4577 GN=103635762 PE=3 SV=1	512	Master Protein	ITITNDkGRLSKE
FALSE	High	KGG	K	7	100	NTTIPTK	2	0	11	K7VW90	Putative mediator of RNA polymerase II transcription subunit 37c OS=Zea mays OX=4577 GN=103635762 PE=3 SV=1	428	Master Protein	NTTIPTkKEQVFS
FALSE	High	KGG	K	27	100	EGQAVEKPIYNHVTGLLDPPELIAPPK	2	0	21	B4FQ59	Phosphoribulokinase OS=Zea mays OX=4577 GN=100282845 PE=2 SV=1	174	Master Protein	ELIAPPkIFVIEG
FALSE	High	KGG	K	8	100	GHSLESIK	3	0	17	B4FQ59	Phosphoribulokinase OS=Zea mays OX=4577 GN=100282845 PE=2 SV=1	226	Master Protein	HSLESIkASIEAR
FALSE	High	KGG	K	10	100	KLTCSYPGIK	1	0	10	B4FQ59	Phosphoribulokinase OS=Zea mays OX=4577 GN=100282845 PE=2 SV=1	310	Master Protein	CSYPGIkFSYGPD
FALSE	High	KGG	K	12	100	KPDFDAFIDPQK	1	0	26	B4FQ59	Phosphoribulokinase OS=Zea mays OX=4577 GN=100282845 PE=2 SV=1	244	Master Protein	AFIDPQkQYADAV
FALSE	High	KGG	K	17	100	LDELIYVESHLSNLSTK	1	0	8	B4FQ59	Phosphoribulokinase OS=Zea mays OX=4577 GN=100282845 PE=2 SV=1	351	Master Protein	LSNLSTkFYGEVT
FALSE	High	KGG	K	22	100	QYADAVIEVLPTQLIPDDNEGK	1	0	27	B4FQ59	Phosphoribulokinase OS=Zea mays OX=4577 GN=100282845 PE=2 SV=1	266	Master Protein	PDDNEGkVLRVKL
FALSE	High	KGG	K	8	100	DNIQGITKPAIR	2	0	14	Q41811	Histone H4.3 OS=Zea mays OX=4577 GN=H4 PE=1 SV=3	32	Master Protein	NIQGITkPAIRRL
FALSE	High	KGG	K	1	100	KSPCGEGTNTWDR	1	0	16	B4FDT0	40S ribosomal protein S20 OS=Zea mays OX=4577 GN=100194044 PE=2 SV=1	76	Master Protein	LHITTRkSPCGEG
FALSE	High	KGG	K	12	100	VIDLVSTPDVVK	1	0	10	B4FDT0	40S ribosomal protein S20 OS=Zea mays OX=4577 GN=100194044 PE=2 SV=1	108	Master Protein	STPDVVkQITSIT
FALSE	High	KGG	K	20	100	EAPAFVEQATEQQILVTGIK	1	0	16	P19023	ATP synthase subunit beta, mitochondrial OS=Zea mays OX=4577 GN=ATPB PE=2 SV=1	210	Master Protein	ILVTGIkVVDLLA
FALSE	High	KGG	K	11	100	IGLFGGAGVGK	1	0	50	P19023	ATP synthase subunit beta, mitochondrial OS=Zea mays OX=4577 GN=ATPB PE=2 SV=1	234	Master Protein	GGAGVGkTVLIME
FALSE	High	KGG	K	12	100	IINVIGEPIDEK	1	0	24	P19023	ATP synthase subunit beta, mitochondrial OS=Zea mays OX=4577 GN=ATPB PE=2 SV=1	177	Master Protein	GEPIDEkGDIKTN
FALSE	High	KGG	K	19	100	NLQDIIAILGMDELSEDDKLTVAR	1	0	8	P19023	ATP synthase subunit beta, mitochondrial OS=Zea mays OX=4577 GN=ATPB PE=2 SV=1	475	Master Protein	ELSEDDkLTVARA
FALSE	High	KGG	K	21	100	YDDLPEQSFYMVGGIEEVIAK	2	0	23	P19023	ATP synthase subunit beta, mitochondrial OS=Zea mays OX=4577 GN=ATPB PE=2 SV=1	543	Master Protein	IEEVIAkAEKIAK
FALSE	High	KGG	K	27	100	WNYDGSSTGQAPGEDSEVILYPQAIFK	1	0	27	P38562	Glutamine synthetase root isozyme 4 OS=Zea mays OX=4577 GN=GLN5 PE=2 SV=1	79	Master Protein	YPQAIFkDPFRRG
FALSE	High	Acetyl	M	1		MDPKPDASAPAAVPAEHAAYPR	3	0	0	B7ZY29	GLABRA2 expression modulator OS=Zea mays OX=4577 GN=100279424 PE=2 SV=1	1	Master Protein	mDPKPDA
FALSE	High	KGG	K	1	100	KPEDFAK	3	0	22	B4FL55	Chlorophyll a-b binding protein, chloroplastic OS=Zea mays OX=4577 GN=542320 PE=2 SV=1	106	Master Protein	PFGLGKkPEDFAK
FALSE	High	KGG	K	23	100	LHPGGPFDPLGLASDPDQAAILK	1	0	28	B4FL55	Chlorophyll a-b binding protein, chloroplastic OS=Zea mays OX=4577 GN=542320 PE=2 SV=1	225	Master Protein	DQAAILkVKEIKN
FALSE	High	KGG	K	24	100	SEVPEYLTGEVPGDYGYDPFGLGK	5	0	33	B4FL55	Chlorophyll a-b binding protein, chloroplastic OS=Zea mays OX=4577 GN=542320 PE=2 SV=1	105	Master Protein	DPFGLGkKPEDFA
FALSE	High	KGG	K	8	100	HAVSEGTK	1	0	5	P30755	Histone H2B.1 OS=Zea mays OX=4577 PE=2 SV=3	143	Master Protein	AVSEGTkAVTKFT
FALSE	High	KGG	K	1	100	KPAEEEPATEK	1	0	21	P30755	Histone H2B.1 OS=Zea mays OX=4577 PE=2 SV=3	13	Master Protein	KKPAAKkPAEEEP
FALSE	High	KGG	K	1	100	KPTITSR	1	0	13	P30755	Histone H2B.1 OS=Zea mays OX=4577 PE=2 SV=3	113	Master Protein	LARYNKkPTITSR
FALSE	High	KGG	K	1	100	KSVETYK	2	0	7	P30755	Histone H2B.1 OS=Zea mays OX=4577 PE=2 SV=3	59	Master Protein	GKKKAKkSVETYK
FALSE	High	KGG	K	9	100	LVLPGELAK	1	0	16	P30755	Histone H2B.1 OS=Zea mays OX=4577 PE=2 SV=3	135	Master Protein	LPGELAkHAVSEG
FALSE	High	KGG	K	11	100	QVHPDIGISSK	2	0	15	P30755	Histone H2B.1 OS=Zea mays OX=4577 PE=2 SV=3	84	Master Protein	DIGISSkAMSIMN
FALSE	High	KGG	K	12	100	DSGGGAGSVGGK	1	0	10	A0A1D6HSW7	Uncharacterized protein OS=Zea mays OX=4577 GN=103631975 PE=4 SV=1	40	Master Protein	AGSVGGkSKEGKK
FALSE	High	KGG	K	3	100	NTKPITK	1	0	0	A0A1D6NVF6	Nucleosome assembly protein 1 OS=Zea mays OX=4577 GN=542113 PE=3 SV=1	241	Master Protein	KGSKNTkPITKTE
FALSE	High	KGG	K	8	100	HAVSEGTK	1	0	5	B6T1G5	Histone H2B OS=Zea mays OX=4577 GN=100501306 PE=2 SV=1	141	Master Protein	AVSEGTkAVTKFT
FALSE	High	KGG	K	1	100	KPTITSR	1	0	13	B6T1G5	Histone H2B OS=Zea mays OX=4577 GN=100501306 PE=2 SV=1	111	Master Protein	LARYNKkPTITSR
FALSE	High	KGG	K	1	100	KSVETYK	2	0	7	B6T1G5	Histone H2B OS=Zea mays OX=4577 GN=100501306 PE=2 SV=1	57	Master Protein	GKKKAKkSVETYK
FALSE	High	KGG	K	9	100	LVLPGELAK	1	0	16	B6T1G5	Histone H2B OS=Zea mays OX=4577 GN=100501306 PE=2 SV=1	133	Master Protein	LPGELAkHAVSEG
FALSE	High	KGG	K	11	100	QVHPDIGISSK	2	0	15	B6T1G5	Histone H2B OS=Zea mays OX=4577 GN=100501306 PE=2 SV=1	82	Master Protein	DIGISSkAMSIMN
FALSE	High	KGG	K	10	100	APDLSQMIPKPETSGLGLEDNEEEEVDETGVEAK	1	0	30	A0A1D6PYC0	Nascent polypeptide-associated complex subunit alpha-like protein 3 OS=Zea mays OX=4577 GN=100217069 PE=4 SV=1	145	Master Protein	LSQMIPkPETSGL
FALSE	High	KGG	K	17	100	IEDLSSQLQTQAAEQFK	1	0	12	A0A1D6PYC0	Nascent polypeptide-associated complex subunit alpha-like protein 3 OS=Zea mays OX=4577 GN=100217069 PE=4 SV=1	135	Master Protein	QAAEQFkAPDLSQ
FALSE	High	KGG	K	11	100	FPEEDADATSK	1	0	15	B6U581	Ribosome-like protein OS=Zea mays OX=4577 GN=100285469 PE=2 SV=1	124	Master Protein	DADATSkARDEDN
FALSE	High	KGG	K	8	100	VGVGEVIK	1	0	7	B6SZG7	Peptidylprolyl isomerase OS=Zea mays OX=4577 GN=100281841 PE=2 SV=1	147	Master Protein	GVGEVIkGWDQGI
FALSE	High	KGG	K	8	100	VHAALWVKEIEK	2	0	0	A0A1D6P7M5	Mucin-related OS=Zea mays OX=4577 GN=ZEAMMB73_Zm00001d047184 PE=4 SV=1	155	Master Protein	HAALWVkEIEKME
FALSE	High	KGG	K	7	100	VTAAESKPR	2	0	8	B6U471	Ribonucleoprotein A OS=Zea mays OX=4577 GN=100285364 PE=2 SV=1	263	Master Protein	VTAAESkPRRQF
FALSE	High	Acetyl	M	1		MEGQFQVGKEEVIQAWYMDDSEEDQR	1	0	0	B6SKN3	1,2-dihydroxy-3-keto-5-methylthiopentene dioxygenase OS=Zea mays OX=4577 GN=100216585 PE=2 SV=1	1	Master Protein	mEGQFQV
FALSE	High	KGG	K	16	100	IINEPTAAAIAYGLDKK	1	0	5	O24581	Luminal-binding protein 3 OS=Zea mays OX=4577 GN=BIPE3 PE=2 SV=1	217	Master Protein	IAYGLDkKGGEKN
FALSE	High	KGG	K	11	100	FLADGSGAYTK	1	0	11	B4FN24	Glutaredoxin-dependent peroxiredoxin OS=Zea mays OX=4577 GN=100283392 PE=2 SV=1	110	Master Protein	GSGAYTkALDLEL
FALSE	High	KGG	K	17	100	GVDEILLISVNDPFVMK	1	0	5	B4FN24	Glutaredoxin-dependent peroxiredoxin OS=Zea mays OX=4577 GN=100283392 PE=2 SV=1	86	Master Protein	NDPFVMkAWAKTY
FALSE	High	KGG	K	1	100	KVSVYPYEKEPENPNSYR	1	0	2	K7W1Y2	50S ribosomal protein L27 chloroplastic OS=Zea mays OX=4577 GN=100283825 PE=3 SV=1	132	Master Protein	YGPDKKkVSVYPY
FALSE	High	KGG	K	8	100	VSVYPYEKEPENPNSYR	2	0	14	K7W1Y2	50S ribosomal protein L27 chloroplastic OS=Zea mays OX=4577 GN=100283825 PE=3 SV=1	140	Master Protein	SVYPYEkEPENPN
FALSE	High	KGG	K	7	100	SCYDEGKR	2	0	15	A0A1D6M1Y6	UDP-glucuronate decarboxylase OS=Zea mays OX=4577 GN=103630226 PE=3 SV=1	270	Master Protein	SCYDEGkRTAETL
FALSE	High	Acetyl	M	1		MAPAVAAAASAAMRQALRDR	1	0	0	A0A1D6LUJ1	G-protein coupled receptor 1 OS=Zea mays OX=4577 GN=100280504 PE=4 SV=1	1	Master Protein	mAPAVAA
FALSE	High	KGG	K	2	100	AKFEELCSDLLDR	0	0	0	A0A1D6MUF1	Heat shock 70 kDa protein 6 chloroplastic OS=Zea mays OX=4577 GN=ZEAMMB73_Zm00001d041119 PE=3 SV=1	316	Master Protein	ATLSRAkFEELCS
FALSE	High	KGG	K	12	100	EAISGGSTQSMK	2	0	9	A0A1D6MUF1	Heat shock 70 kDa protein 6 chloroplastic OS=Zea mays OX=4577 GN=ZEAMMB73_Zm00001d041119 PE=3 SV=1	597	Master Protein	GSTQSMkDAMSAL
FALSE	High	KGG	K	8	100	GVPQIEVK	1	0	11	A0A1D6MUF1	Heat shock 70 kDa protein 6 chloroplastic OS=Zea mays OX=4577 GN=ZEAMMB73_Zm00001d041119 PE=3 SV=1	487	Master Protein	VPQIEVkFDIDAN
FALSE	High	KGG	K	8	100	KLVDDASK	2	0	20	A0A1D6MUF1	Heat shock 70 kDa protein 6 chloroplastic OS=Zea mays OX=4577 GN=ZEAMMB73_Zm00001d041119 PE=3 SV=1	146	Master Protein	LVDDASkFLNEKI
FALSE	High	KGG	K	1	100	KQDITITGASTLPK	4	0	42	A0A1D6MUF1	Heat shock 70 kDa protein 6 chloroplastic OS=Zea mays OX=4577 GN=ZEAMMB73_Zm00001d041119 PE=3 SV=1	508	Master Protein	DKGTGKkQDITIT
FALSE	High	KGG	K	16	100	IINEPTAASLAYGFEK	2	0	19	A0A1D6MUF1	Heat shock 70 kDa protein 6 chloroplastic OS=Zea mays OX=4577 GN=ZEAMMB73_Zm00001d041119 PE=3 SV=1	200	Master Protein	LAYGFEkKNNETI
FALSE	High	KGG	K	7	100	LVGQIAK	1	0	11	A0A1D6MUF1	Heat shock 70 kDa protein 6 chloroplastic OS=Zea mays OX=4577 GN=ZEAMMB73_Zm00001d041119 PE=3 SV=1	72	Master Protein	LVGQIAkRQAVVN
FALSE	High	KGG	K	12	100	NQADSVVYQTEK	1	0	76	A0A1D6MUF1	Heat shock 70 kDa protein 6 chloroplastic OS=Zea mays OX=4577 GN=ZEAMMB73_Zm00001d041119 PE=3 SV=1	560	Master Protein	VVYQTEkQLKELG
FALSE	High	KGG	K	8	100	NTTLPTSK	1	0	9	A0A1D6MUF1	Heat shock 70 kDa protein 6 chloroplastic OS=Zea mays OX=4577 GN=ZEAMMB73_Zm00001d041119 PE=3 SV=1	434	Master Protein	TTLPTSkSEVFST
FALSE	High	KGG	K	14	100	QAVVNPENTFFSVK	1	0	15	A0A1D6MUF1	Heat shock 70 kDa protein 6 chloroplastic OS=Zea mays OX=4577 GN=ZEAMMB73_Zm00001d041119 PE=3 SV=1	87	Master Protein	NTFFSVkRFIGRK
FALSE	High	KGG	K	10	100	TTPSVVAYTK	1	0	10	A0A1D6MUF1	Heat shock 70 kDa protein 6 chloroplastic OS=Zea mays OX=4577 GN=ZEAMMB73_Zm00001d041119 PE=3 SV=1	61	Master Protein	SVVAYTkTGERLV
FALSE	High	KGG	K	20	100	VVGIDLGTTNSAVAAMEGGKPTVVTNAEGAR	3	0	11	A0A1D6MUF1	Heat shock 70 kDa protein 6 chloroplastic OS=Zea mays OX=4577 GN=ZEAMMB73_Zm00001d041119 PE=3 SV=1	40	Master Protein	AAMEGGkPTVVTN
FALSE	High	KGG	K	7	100	FLDELAK	1	0	16	A0A1D6MEZ6	Plasma membrane-associated cation-binding protein 1 OS=Zea mays OX=4577 GN=100191938 PE=4 SV=1	148	Master Protein	FLDELAkIDFPGA
FALSE	High	KGG	K	1	100	KEEAEPAAATEAAPAPAETPSEAAVVEEK	2	0	24	A0A1D6MEZ6	Plasma membrane-associated cation-binding protein 1 OS=Zea mays OX=4577 GN=100191938 PE=4 SV=1	208	Master Protein	VAVEEKkEEAEPA
FALSE	High	KGG	K	1	100	KTELEPK	3	0	13	A0A1D6MEZ6	Plasma membrane-associated cation-binding protein 1 OS=Zea mays OX=4577 GN=100191938 PE=4 SV=1	101	Master Protein	KEIEDKkTELEPK
FALSE	High	KGG	K	7	100	NSAAVTK	1	0	2	A0A1D6MEZ6	Plasma membrane-associated cation-binding protein 1 OS=Zea mays OX=4577 GN=100191938 PE=4 SV=1	141	Master Protein	NSAAVTkFLDELA
FALSE	High	KGG	K	7	100	VAPFIPK	1	0	21	A0A1D6MEZ6	Plasma membrane-associated cation-binding protein 1 OS=Zea mays OX=4577 GN=100191938 PE=4 SV=1	186	Master Protein	VAPFIPkEEPKEE
FALSE	High	KGG	K	13	100	VVEAYEASPPEVK	1	0	152	A0A1D6MEZ6	Plasma membrane-associated cation-binding protein 1 OS=Zea mays OX=4577 GN=100191938 PE=4 SV=1	120	Master Protein	ASPPEVkALFKDK
FALSE	High	KGG	K	8	100	VVSEAVAK	1	0	14	A0A1D6MEZ6	Plasma membrane-associated cation-binding protein 1 OS=Zea mays OX=4577 GN=100191938 PE=4 SV=1	163	Master Protein	VSEAVAkSGTSPL
FALSE	High	KGG	K	16	100	QQFAQVGMTPEEVVSK	1	0	5	A0A1D6EA40	Protein TIC 40 chloroplastic OS=Zea mays OX=4577 GN=ZEAMMB73_Zm00001d003613 PE=4 SV=1	379	Master Protein	PEEVVSkIMANPD
FALSE	High	KGG	K	12	100	DAPAGEKPEPVK	1	0	68	B6SII7	40S ribosomal protein S15 OS=Zea mays OX=4577 GN=100281004 PE=2 SV=1	85	Master Protein	EKPEPVkTHLRNM
FALSE	High	KGG	K	1	100	KDAPAGEKPEPVK	3	0	13	B6SII7	40S ribosomal protein S15 OS=Zea mays OX=4577 GN=100281004 PE=2 SV=1	73	Master Protein	KLRKAKkDAPAGE
FALSE	High	KGG	K	9	100	VSAGPGPEK	1	0	6	K7UWX4	GrpE protein homolog OS=Zea mays OX=4577 GN=ZEAMMB73_Zm00001d051062 PE=3 SV=1	296	Master Protein	AGPGPEkFGDDDP
FALSE	High	KGG	K	2	100	LKEDILR	1	0	0	A0A1D6KWA7	Uncharacterized protein OS=Zea mays OX=4577 GN=103643638 PE=4 SV=1	492	Master Protein	RMEARLkEDILRE
FALSE	High	KGG	K	12	99.8	KISEEEYVTAIKEEINK	1	0	4	C0P5Y3	5-methyltetrahydropteroyltriglutamate--homocysteine S-methyltransferase OS=Zea mays OX=4577 GN=541942 PE=2 SV=1	469	Master Protein	EYVTAIkEEINKV
FALSE	High	KGG	K	16	100	ISEEEYVTAIKEEINK	1	0	9	C0P5Y3	5-methyltetrahydropteroyltriglutamate--homocysteine S-methyltransferase OS=Zea mays OX=4577 GN=541942 PE=2 SV=1	474	Master Protein	IKEEINkVVKLQE
FALSE	High	KGG	K	2	100	AKANSLAQLGK	1	0	0	B4FTI5	Fructose-bisphosphate aldolase OS=Zea mays OX=4577 GN=100273196 PE=2 SV=1	358	Master Protein	ALLLRAkANSLAQ
FALSE	High	KGG	K	8	100	ALQNTCLKTWGGQPDK	2	0	1	B4FTI5	Fructose-bisphosphate aldolase OS=Zea mays OX=4577 GN=100273196 PE=2 SV=1	337	Master Protein	LQNTCLkTWGGQP
FALSE	High	KGG	K	9	100	ANSLAQLGK	3	0	22	B4FTI5	Fructose-bisphosphate aldolase OS=Zea mays OX=4577 GN=100273196 PE=2 SV=1	367	Master Protein	SLAQLGkYTSDGE
FALSE	High	KGG	K	12	100	ATPEQVAAYTLK	3	0	27	B4FTI5	Fructose-bisphosphate aldolase OS=Zea mays OX=4577 GN=100273196 PE=2 SV=1	282	Master Protein	VAAYTLkLLHRRI
FALSE	High	KGG	K	14	100	GILAMDESNATCGK	2	0	65	B4FTI5	Fructose-bisphosphate aldolase OS=Zea mays OX=4577 GN=100273196 PE=2 SV=1	71	Master Protein	SNATCGkRLASIG
FALSE	High	KGG	K	1	100	KIVDILAEQGIVPGIK	2	0	41	B4FTI5	Fructose-bisphosphate aldolase OS=Zea mays OX=4577 GN=100273196 PE=2 SV=1	121	Master Protein	SAVDGRkIVDILA
FALSE	High	KGG	K	15	100	IVDILAEQGIVPGIK	7	0	69	B4FTI5	Fructose-bisphosphate aldolase OS=Zea mays OX=4577 GN=100273196 PE=2 SV=1	136	Master Protein	GIVPGIkVDKGLV
FALSE	High	KGG	K	3	100	TAKTIASPGR	1	0	0	B4FTI5	Fructose-bisphosphate aldolase OS=Zea mays OX=4577 GN=100273196 PE=2 SV=1	50	Master Protein	ELVKTAkTIASPG
FALSE	High	KGG	K	7	100	TFEVAQK	4	0	20	B4FTI5	Fructose-bisphosphate aldolase OS=Zea mays OX=4577 GN=100273196 PE=2 SV=1	235	Master Protein	TFEVAQkVWAETF
FALSE	High	KGG	K	15	100	TVVSIPNGPSELAVK	2	0	28	B4FTI5	Fructose-bisphosphate aldolase OS=Zea mays OX=4577 GN=100273196 PE=2 SV=1	192	Master Protein	PSELAVkEAAWGL
FALSE	High	KGG	K	8	100	TWGGQPDK	6	0	29	B4FTI5	Fructose-bisphosphate aldolase OS=Zea mays OX=4577 GN=100273196 PE=2 SV=1	345	Master Protein	WGGQPDkVKAAQD
FALSE	High	KGG	K	3	100	VDKGLVPLAGSNNESWCQGLDGLASR	1	0	3	B4FTI5	Fructose-bisphosphate aldolase OS=Zea mays OX=4577 GN=100273196 PE=2 SV=1	139	Master Protein	PGIKVDkGLVPLA
FALSE	High	KGG	K	11	100	YTSDGEAAEAK	7	0	45	B4FTI5	Fructose-bisphosphate aldolase OS=Zea mays OX=4577 GN=100273196 PE=2 SV=1	378	Master Protein	GEAAEAkEGMFVK
FALSE	High	KGG	K	15	100	AVASSASAAPAAAAK	1	0	8	K7VFF7	Glutaredoxin-dependent peroxiredoxin OS=Zea mays OX=4577 GN=ZEAMMB73_Zm00001d046682 PE=3 SV=1	68	Master Protein	APAAAAkTIAVGD
FALSE	High	KGG	K	19	100	LPDATLSYFDTSSPDGELK	1	0	40	K7VFF7	Glutaredoxin-dependent peroxiredoxin OS=Zea mays OX=4577 GN=ZEAMMB73_Zm00001d046682 PE=3 SV=1	94	Master Protein	SPDGELkTVTVRD
FALSE	High	KGG	K	11	100	YALLAEDGVVK	1	0	21	K7VFF7	Glutaredoxin-dependent peroxiredoxin OS=Zea mays OX=4577 GN=ZEAMMB73_Zm00001d046682 PE=3 SV=1	211	Master Protein	AEDGVVkVINLEE
FALSE	High	KGG	K	8	100	DADGGSYKR	2	0	6	B6TQX4	Auxin-repressed 12.5 kDa protein OS=Zea mays OX=4577 GN=100272715 PE=2 SV=1	43	Master Protein	ADGGSYkRAQSMP
FALSE	High	KGG	K	8	100	ESMQEEVKQTK	6	0	0	A0A1D6Q297	Hydroxyproline-rich glycoprotein family protein OS=Zea mays OX=4577 GN=ZEAMMB73_Zm00001d050580 PE=4 SV=1	310	Master Protein	SMQEEVkQTKGNV
FALSE	High	KGG	K	13	100	NVEAPVAATVEDKEDVANMDNTPPVVEPPSKPK	1	0	0	K7VJS8	Protein SGT1 homolog A OS=Zea mays OX=4577 GN=103636097 PE=3 SV=1	141	Master Protein	AATVEDkEDVANM
FALSE	High	KGG	K	2	100	GKADPPIYTIR	2	0	5	B4FR80	Post-illumination chlorophyll fluorescence increase OS=Zea mays OX=4577 GN=100272863 PE=2 SV=1	139	Master Protein	TLQERGkADPPIY
FALSE	High	KGG	K	8	100	DEYQHWIK	2	0	10	A0A1D6INR0	Stress responsive protein OS=Zea mays OX=4577 GN=ZEAMMB73_Zm00001d022516 PE=4 SV=1	150	Master Protein	EYQHWIkDMRWST
FALSE	High	KGG	K	7	100	DEAEDAKK	1	0	145	A0A1D6G0W4	Polynucleotidyl transferase ribonuclease H-like superfamily protein OS=Zea mays OX=4577 GN=ZEAMMB73_Zm00001d011513 PE=3 SV=1	170	Master Protein	DEAEDAkKQLEEV
FALSE	High	KGG	K	8	100	DLIEGLPK	3	0	38	A0A1D6G0W4	Polynucleotidyl transferase ribonuclease H-like superfamily protein OS=Zea mays OX=4577 GN=ZEAMMB73_Zm00001d011513 PE=3 SV=1	155	Master Protein	LIEGLPkKLKEAV
FALSE	High	KGG	K	3	100	EAKDLIEGLPK	1	0	1	A0A1D6G0W4	Polynucleotidyl transferase ribonuclease H-like superfamily protein OS=Zea mays OX=4577 GN=ZEAMMB73_Zm00001d011513 PE=3 SV=1	147	Master Protein	LALKEAkDLIEGL
FALSE	High	KGG	K	5	100	EAVSKDEAEDAK	6	0	159	A0A1D6G0W4	Polynucleotidyl transferase ribonuclease H-like superfamily protein OS=Zea mays OX=4577 GN=ZEAMMB73_Zm00001d011513 PE=3 SV=1	163	Master Protein	LKEAVSkDEAEDA
FALSE	High	KGG	K	13	100	EAVSKDEAEDAKK	3	0	133	A0A1D6G0W4	Polynucleotidyl transferase ribonuclease H-like superfamily protein OS=Zea mays OX=4577 GN=ZEAMMB73_Zm00001d011513 PE=3 SV=1	171	Master Protein	EAEDAKkQLEEVG
FALSE	High	KGG	K	33	100	LGVTAAAFAPAAVVAAPGAGGGAAAEEEAPVEK	3	0	36	A0A1D6G0W4	Polynucleotidyl transferase ribonuclease H-like superfamily protein OS=Zea mays OX=4577 GN=ZEAMMB73_Zm00001d011513 PE=3 SV=1	113	Master Protein	EEAPVEkTEFDVV
FALSE	High	KGG	K	6	100	LAEEGKLDPVVGR	1	0	5	K7TSX2	Double Clp-N motif-containing P-loop nucleoside triphosphate hydrolase superfamily protein OS=Zea mays OX=4577 GN=103641592 PE=3 SV=1	269	Master Protein	KLAEEGkLDPVVG
FALSE	High	KGG	K	18	100	ATGEEYDELIEEFMSAVKQFYGEK	1	0	0	P16243	NADP-dependent malic enzyme, chloroplastic OS=Zea mays OX=4577 GN=MOD1 PE=1 SV=1	315	Master Protein	EFMSAVkQFYGEK
FALSE	High	KGG	K	1	100	KPWAHEHEPLK	1	0	10	P16243	NADP-dependent malic enzyme, chloroplastic OS=Zea mays OX=4577 GN=MOD1 PE=1 SV=1	436	Master Protein	SLQPFKkPWAHEH
FALSE	High	KGG	K	3	100	EDKPQPPPEGR	2	0	16	A0A1D6JYW7	L-ascorbate peroxidase OS=Zea mays OX=4577 GN=100285887 PE=3 SV=1	122	Master Protein	HPGREDkPQPPPE
FALSE	High	KGG	K	10	100	EGLLQLPSDK	2	0	24	A0A1D6JYW7	L-ascorbate peroxidase OS=Zea mays OX=4577 GN=100285887 PE=3 SV=1	225	Master Protein	LQLPSDkALLSDP
FALSE	High	KGG	K	7	100	ELLSGDKEGLLQLPSDK	2	0	16	A0A1D6JYW7	L-ascorbate peroxidase OS=Zea mays OX=4577 GN=100285887 PE=3 SV=1	215	Master Protein	ELLSGDkEGLLQL
FALSE	High	KGG	K	20	100	SGFEGAWTTNPLVFDNSYFK	1	0	16	A0A1D6JYW7	L-ascorbate peroxidase OS=Zea mays OX=4577 GN=100285887 PE=3 SV=1	208	Master Protein	FDNSYFkELLSGD
FALSE	High	KGG	K	7	100	KAEYAEK	1	0	1	B4G1B0	Remorin OS=Zea mays OX=4577 GN=100304007 PE=2 SV=1	146	Master Protein	KAEYAEkMKNKVA
FALSE	High	KGG	K	9	100	KIEEQLEKK	1	0	1	B4G1B0	Remorin OS=Zea mays OX=4577 GN=100304007 PE=2 SV=1	139	Master Protein	EEQLEKkKAEYAE
FALSE	High	KGG	K	1	100	KVEVEVTKEPEAAAK	2	0	16	B4G1B0	Remorin OS=Zea mays OX=4577 GN=100304007 PE=2 SV=1	8	Master Protein	AEEEAKkVEVEVT
FALSE	High	KGG	K	9	100	GEPFPSDPK	1	0	82	Q42368	Pyruvate, phosphate dikinase 2 OS=Zea mays OX=4577 GN=PPDK2 PE=1 SV=2	211	Master Protein	PFPSDPkRQLELA
FALSE	High	KGG	K	7	100	GVGELVK	4	0	10	Q42368	Pyruvate, phosphate dikinase 2 OS=Zea mays OX=4577 GN=PPDK2 PE=1 SV=2	825	Master Protein	GVGELVkLATERG
FALSE	High	KGG	K	1	100	KLYGEFLVNAQGEDVVAGIR	1	0	34	Q42368	Pyruvate, phosphate dikinase 2 OS=Zea mays OX=4577 GN=PPDK2 PE=1 SV=2	277	Master Protein	PNTGEKkLYGEFL
FALSE	High	KGG	K	13	100	ASSSGASTATTAK	1	0	9	B4FZM9	Ubiquitin receptor RAD23 OS=Zea mays OX=4577 GN=100274222 PE=2 SV=1	91	Master Protein	STATTAkAPATLA
FALSE	High	KGG	K	11	100	AVAVLAGTDVK	1	0	5	P11428	Superoxide dismutase [Cu-Zn] 2 OS=Zea mays OX=4577 GN=SODCC.1 PE=2 SV=2	14	Master Protein	LAGTDVkGTIFFS
FALSE	High	KGG	K	7	100	GGHELSKSTGNAGGR	1	0	0	P11428	Superoxide dismutase [Cu-Zn] 2 OS=Zea mays OX=4577 GN=SODCC.1 PE=2 SV=2	133	Master Protein	GGHELSkSTGNAG
FALSE	High	KGG	K	7	100	KAEYAEK	1	0	1	A0A1D6JAY4	Remorin OS=Zea mays OX=4577 GN=100280835 PE=3 SV=1	147	Master Protein	KAEYAEkMKNKVA
FALSE	High	KGG	K	9	100	KIEEQLEKK	1	0	1	A0A1D6JAY4	Remorin OS=Zea mays OX=4577 GN=100280835 PE=3 SV=1	140	Master Protein	EEQLEKkKAEYAE
FALSE	High	KGG	K	12	100	DAVLDGGIPFNK	1	0	7	Q6VWG3	Flavone 3'-O-methyltransferase 1 OS=Zea mays OX=4577 GN=comt PE=2 SV=1	157	Master Protein	GGIPFNkAYGMTA
FALSE	High	KGG	K	2	100	DKLGNDITVEEWLNTHGPNDR	5	0	27	B4FSD8	Plastoquinol--plastocyanin reductase OS=Zea mays OX=4577 GN=100273026 PE=2 SV=1	106	Master Protein	GTYAKDkLGNDIT
FALSE	High	KGG	K	12	100	GDPTYLVVEQDK	1	0	144	B4FSD8	Plastoquinol--plastocyanin reductase OS=Zea mays OX=4577 GN=100273026 PE=2 SV=1	144	Master Protein	LVVEQDkTLATYG
FALSE	High	KGG	K	18	100	GPAPLSLALVHADVDDGK	1	0	40	B4FSD8	Plastoquinol--plastocyanin reductase OS=Zea mays OX=4577 GN=100273026 PE=2 SV=1	206	Master Protein	ADVDDGkVLFVPW
FALSE	High	KGG	K	7	100	TLAQGLK	1	0	13	B4FSD8	Plastoquinol--plastocyanin reductase OS=Zea mays OX=4577 GN=100273026 PE=2 SV=1	132	Master Protein	TLAQGLkGDPTYL
FALSE	High	KGG	K	26	100	TLATYGINAVCTHLGCVVPWNGAENK	1	0	19	B4FSD8	Plastoquinol--plastocyanin reductase OS=Zea mays OX=4577 GN=100273026 PE=2 SV=1	170	Master Protein	WNGAENkFICPCH
FALSE	High	KGG	K	8	100	AIGSGAAK	1	0	3	B4FIA6	Histone H2A OS=Zea mays OX=4577 GN=100194327 PE=2 SV=1	14	Master Protein	IGSGAAkKATSRS
FALSE	High	KGG	K	14	100	DDPDFTWEVVKPLK	1	0	19	A0A1D6FUX8	S-adenosylmethionine synthase OS=Zea mays OX=4577 GN=100191838 PE=3 SV=1	465	Master Protein	EVVKPLkSEKPSA
FALSE	High	KGG	K	5	100	EHVIKPVIPEQYLDEK	1	0	17	A0A1D6FUX8	S-adenosylmethionine synthase OS=Zea mays OX=4577 GN=100191838 PE=3 SV=1	294	Master Protein	LKEHVIkPVIPEQ
FALSE	High	KGG	K	17	100	NIGFVSNDVGLDADHCK	1	0	11	A0A1D6FUX8	S-adenosylmethionine synthase OS=Zea mays OX=4577 GN=100191838 PE=3 SV=1	169	Master Protein	LDADHCkVLVNIE
FALSE	High	KGG	K	8	100	VACETCTK	1	0	14	A0A1D6FUX8	S-adenosylmethionine synthase OS=Zea mays OX=4577 GN=100191838 PE=3 SV=1	125	Master Protein	ACETCTkTNMVMV
FALSE	High	KGG	K	13	100	ATAGEAVTEEAPK	1	0	14	A0A1D6GF65	Photosystem I subunit d1 OS=Zea mays OX=4577 GN=ZEAMMB73_Zm00001d013039 PE=3 SV=1	94	Master Protein	VTEEAPkGFVAPQ
FALSE	High	KGG	K	7	100	DGVYPEK	2	0	248	A0A1D6GF65	Photosystem I subunit d1 OS=Zea mays OX=4577 GN=ZEAMMB73_Zm00001d013039 PE=3 SV=1	203	Master Protein	DGVYPEkVNPGRE
FALSE	High	KGG	K	7	100	EGPNLLK	7	0	38	A0A1D6GF65	Photosystem I subunit d1 OS=Zea mays OX=4577 GN=ZEAMMB73_Zm00001d013039 PE=3 SV=1	157	Master Protein	EGPNLLkLARKEQ
FALSE	High	KGG	K	1	100	KEQCLALGTR	17	0	46	A0A1D6GF65	Photosystem I subunit d1 OS=Zea mays OX=4577 GN=ZEAMMB73_Zm00001d013039 PE=3 SV=1	161	Master Protein	LLKLARkEQCLAL
FALSE	High	KGG	K	8	100	NVNPIDVK	7	0	46	A0A1D6GF65	Photosystem I subunit d1 OS=Zea mays OX=4577 GN=ZEAMMB73_Zm00001d013039 PE=3 SV=1	228	Master Protein	VNPIDVkFTGKST
FALSE	High	KGG	K	13	100	VFPNGEVQYLHPK	3	0	24	A0A1D6GF65	Photosystem I subunit d1 OS=Zea mays OX=4577 GN=ZEAMMB73_Zm00001d013039 PE=3 SV=1	196	Master Protein	VQYLHPkDGVYPE
FALSE	High	KGG	K	7	100	AGTYDEK	1	0	14	B4FRJ1	Malate dehydrogenase OS=Zea mays OX=4577 GN=100272900 PE=2 SV=1	166	Master Protein	AGTYDEkKLFGVT
FALSE	High	KGG	K	12	100	DDLFNINAGIVK	2	0	11	B4FRJ1	Malate dehydrogenase OS=Zea mays OX=4577 GN=100272900 PE=2 SV=1	124	Master Protein	INAGIVkNLSTAI
FALSE	High	KGG	K	19	100	VAILGAAGGIGQPLSLLMK	1	0	19	B4FRJ1	Malate dehydrogenase OS=Zea mays OX=4577 GN=100272900 PE=2 SV=1	47	Master Protein	PLSLLMkLNPLVS
FALSE	High	KGG	K	11	100	DAYVGDEAQSK	2	0	9	B6SI11	Actin-2 OS=Zea mays OX=4577 GN=100280540 PE=2 SV=1	63	Master Protein	GDEAQSkRGILTL
FALSE	High	KGG	K	18	100	VAPEEHPVLLTEAPLNPK	3	0	18	B6SI11	Actin-2 OS=Zea mays OX=4577 GN=100280540 PE=2 SV=1	115	Master Protein	EAPLNPkANREKM
FALSE	High	KGG	K	6	100	AQEEVKR	2	0	5	A0A1D6H4H8	26S protease regulatory subunit 6B-like protein OS=Zea mays OX=4577 GN=100284233 PE=3 SV=1	67	Master Protein	RAQEEVkRIQSVP
FALSE	High	KGG	K	14	100	AGDGVFHFVVEIPK	2	0	63	B4FRR1	Inorganic diphosphatase OS=Zea mays OX=4577 GN=100272927 PE=2 SV=1	101	Master Protein	FVVEIPkESSAKM
FALSE	High	KGG	K	8	100	ANVGDVLK	2	0	32	B4FRR1	Inorganic diphosphatase OS=Zea mays OX=4577 GN=100272927 PE=2 SV=1	182	Master Protein	NVGDVLkVKPLAA
FALSE	High	KGG	K	12	100	ASLVNDVDDVEK	1	0	30	B4FRR1	Inorganic diphosphatase OS=Zea mays OX=4577 GN=100272927 PE=2 SV=1	222	Master Protein	DVDDVEkHFPGTL
FALSE	High	KGG	K	3	100	DYKIPDGKPANK	1	0	15	B4FRR1	Inorganic diphosphatase OS=Zea mays OX=4577 GN=100272927 PE=2 SV=1	239	Master Protein	DWFRDYkIPDGKP
FALSE	High	KGG	K	4	100	EQGKPETLDYR	2	1	218	B4FRR1	Inorganic diphosphatase OS=Zea mays OX=4577 GN=100272927 PE=2 SV=1	60	Master Protein	QPKEQGkPETLDY
FALSE	High	KGG	K	5	100	IPDGKPANK	2	0	36	B4FRR1	Inorganic diphosphatase OS=Zea mays OX=4577 GN=100272927 PE=2 SV=1	244	Master Protein	YKIPDGkPANKFG
FALSE	High	KGG	K	13	100	MEVATDEAFTPIKQDTK	1	0	28	B4FRR1	Inorganic diphosphatase OS=Zea mays OX=4577 GN=100272927 PE=2 SV=1	119	Master Protein	EAFTPIkQDTKKG
FALSE	High	KGG	K	7	100	TADLQPKEQGKPETLDYR	3	1	0	B4FRR1	Inorganic diphosphatase OS=Zea mays OX=4577 GN=100272927 PE=2 SV=1	56	Master Protein	TADLQPkEQGKPE
FALSE	High	KGG	K	18	100	VKPLAALAMIDEGELDWK	2	0	31	B4FRR1	Inorganic diphosphatase OS=Zea mays OX=4577 GN=100272927 PE=2 SV=1	200	Master Protein	EGELDWkIVAISL
FALSE	High	KGG	K	11	100	VIQETNESWEK	1	0	79	B4FRR1	Inorganic diphosphatase OS=Zea mays OX=4577 GN=100272927 PE=2 SV=1	274	Master Protein	TNESWEkLVKRNI
FALSE	High	KGG	K	4	100	IQDKEGIPPDQQR	3	0	54	K7UFL7	Putative ubiquitin family protein OS=Zea mays OX=4577 GN=100282068 PE=4 SV=1	33	Master Protein	KAKIQDkEGIPPD
FALSE	High	KGG	K	4	100	IQDKEGIPPDQQR	3	0	54	K7UFL7	Putative ubiquitin family protein OS=Zea mays OX=4577 GN=100282068 PE=4 SV=1	109	Master Protein	KAKIQDkEGIPPD
FALSE	High	KGG	K	4	100	IQDKEGIPPDQQR	3	0	54	K7UFL7	Putative ubiquitin family protein OS=Zea mays OX=4577 GN=100282068 PE=4 SV=1	185	Master Protein	KAKIQDkEGIPPD
FALSE	High	KGG	K	9	100	TLADYNIQK	3	0	29	K7UFL7	Putative ubiquitin family protein OS=Zea mays OX=4577 GN=100282068 PE=4 SV=1	63	Master Protein	ADYNIQkESTLHL
FALSE	High	KGG	K	9	100	TLADYNIQK	3	0	29	K7UFL7	Putative ubiquitin family protein OS=Zea mays OX=4577 GN=100282068 PE=4 SV=1	139	Master Protein	ADYNIQkESTLHL
FALSE	High	KGG	K	9	100	TLADYNIQK	3	0	29	K7UFL7	Putative ubiquitin family protein OS=Zea mays OX=4577 GN=100282068 PE=4 SV=1	215	Master Protein	ADYNIQkE
FALSE	High	KGG	K	5	100	TLTGKTITLEVESSDTIDNVK	2	0	2	K7UFL7	Putative ubiquitin family protein OS=Zea mays OX=4577 GN=100282068 PE=4 SV=1	11	Master Protein	VKTLTGkTITLEV
FALSE	High	KGG	K	5	100	TLTGKTITLEVESSDTIDNVK	2	0	2	K7UFL7	Putative ubiquitin family protein OS=Zea mays OX=4577 GN=100282068 PE=4 SV=1	87	Master Protein	VKTLTGkTITLEV
FALSE	High	KGG	K	5	100	TLTGKTITLEVESSDTIDNVK	2	0	2	K7UFL7	Putative ubiquitin family protein OS=Zea mays OX=4577 GN=100282068 PE=4 SV=1	163	Master Protein	VKTLTGkTITLEV
FALSE	High	KGG	K	16	100	TITLEVESSDTIDNVKAK	4	0	0	K7UFL7	Putative ubiquitin family protein OS=Zea mays OX=4577 GN=100282068 PE=4 SV=1	27	Master Protein	DTIDNVkAKIQDK
FALSE	High	KGG	K	16	100	TITLEVESSDTIDNVKAK	4	0	0	K7UFL7	Putative ubiquitin family protein OS=Zea mays OX=4577 GN=100282068 PE=4 SV=1	103	Master Protein	DTIDNVkAKIQDK
FALSE	High	KGG	K	16	100	TITLEVESSDTIDNVKAK	4	0	0	K7UFL7	Putative ubiquitin family protein OS=Zea mays OX=4577 GN=100282068 PE=4 SV=1	179	Master Protein	DTIDNVkAKIQDK
FALSE	High	KGG	K	10	100	VNLEADILGK	1	0	7	K7TJR8	Lumazine-binding family protein OS=Zea mays OX=4577 GN=ZEAMMB73_Zm00001d023836 PE=4 SV=1	281	Master Protein	EADILGkYVEKLL
FALSE	High	KGG	K	9	100	TPQPGSSVK	1	0	3	K7TWH1	Peptidylprolyl isomerase OS=Zea mays OX=4577 GN=103640683 PE=3 SV=1	90	Master Protein	QPGSSVkFSVEVP
FALSE	High	KGG	K	1	100	KDTCPECDGAGFIR	1	0	12	B6TQK0	AT5g02160-like protein OS=Zea mays OX=4577 GN=100277183 PE=2 SV=1	87	Master Protein	PILFSRkDTCPEC
FALSE	High	KGG	K	11	100	AQIIAEAEEFKK	1	0	8	A0A1D6DT47	Clathrin light chain OS=Zea mays OX=4577 GN=ZEAMMB73_Zm00001d001814 PE=3 SV=1	134	Master Protein	AEAEEFkKAFFEK
FALSE	High	KGG	K	11	100	DGAAAPANDAK	1	0	6	A0A1D6DT47	Clathrin light chain OS=Zea mays OX=4577 GN=ZEAMMB73_Zm00001d001814 PE=3 SV=1	273	Master Protein	APANDAkQPAESQ
FALSE	High	KGG	K	7	100	ALCTGEK	3	0	21	A0A1D6FAW5	Peptidyl-prolyl cis-trans isomerase OS=Zea mays OX=4577 GN=ZEAMMB73_Zm00001d008209 PE=3 SV=1	117	Master Protein	ALCTGEkGYGYKG
FALSE	High	KGG	K	6	100	AEGIAKNAPPEFQK	2	0	0	B6T3B2	Oxygen evolving complex 33kDa subunit OS=Zea mays OX=4577 GN=ZEAMMB73_Zm00001d036535 PE=2 SV=1	149	Master Protein	KAEGIAkNAPPEF
FALSE	High	KGG	K	3	100	DVKIQGVWYAQLE	1	0	0	B6T3B2	Oxygen evolving complex 33kDa subunit OS=Zea mays OX=4577 GN=ZEAMMB73_Zm00001d036535 PE=2 SV=1	319	Master Protein	KAPKDVkIQGVWY
FALSE	High	KGG	K	4	100	ENIKNAASSTGNITLSVTK	1	0	0	B6T3B2	Oxygen evolving complex 33kDa subunit OS=Zea mays OX=4577 GN=ZEAMMB73_Zm00001d036535 PE=2 SV=1	273	Master Protein	LQKENIkNAASST
FALSE	High	KGG	K	4	100	FEEKDGIDYAAVTVQLPGGER	7	0	26	B6T3B2	Oxygen evolving complex 33kDa subunit OS=Zea mays OX=4577 GN=ZEAMMB73_Zm00001d036535 PE=2 SV=1	188	Master Protein	TLKFEEkDGIDYA
FALSE	High	KGG	K	8	100	GSSFLDPK	3	0	31	B6T3B2	Oxygen evolving complex 33kDa subunit OS=Zea mays OX=4577 GN=ZEAMMB73_Zm00001d036535 PE=2 SV=1	242	Master Protein	SSFLDPkGRGGST
FALSE	High	KGG	K	21	100	GTGTANQCPTIDGGVESFPFK	11	0	81	B6T3B2	Oxygen evolving complex 33kDa subunit OS=Zea mays OX=4577 GN=ZEAMMB73_Zm00001d036535 PE=2 SV=1	124	Master Protein	VESFPFkAGKYQM
FALSE	High	KGG	K	12	100	KLCLEPTSFTVK	2	0	49	B6T3B2	Oxygen evolving complex 33kDa subunit OS=Zea mays OX=4577 GN=ZEAMMB73_Zm00001d036535 PE=2 SV=1	143	Master Protein	PTSFTVkAEGIAK
FALSE	High	KGG	K	9	100	LTYDEIQSK	8	0	70	B6T3B2	Oxygen evolving complex 33kDa subunit OS=Zea mays OX=4577 GN=ZEAMMB73_Zm00001d036535 PE=2 SV=1	97	Master Protein	YDEIQSkTYMEVK
FALSE	High	KGG	K	21	100	LTYTLDEIEGPLEVGSDGTLK	25	0	231	B6T3B2	Oxygen evolving complex 33kDa subunit OS=Zea mays OX=4577 GN=ZEAMMB73_Zm00001d036535 PE=2 SV=1	184	Master Protein	GSDGTLkFEEKDG
FALSE	High	KGG	K	15	100	NAASSTGNITLSVTK	3	0	83	B6T3B2	Oxygen evolving complex 33kDa subunit OS=Zea mays OX=4577 GN=ZEAMMB73_Zm00001d036535 PE=2 SV=1	288	Master Protein	ITLSVTkSNPETG
FALSE	High	KGG	K	8	100	NAPPEFQK	2	0	60	B6T3B2	Oxygen evolving complex 33kDa subunit OS=Zea mays OX=4577 GN=ZEAMMB73_Zm00001d036535 PE=2 SV=1	157	Master Protein	APPEFQkTKLMTR
FALSE	High	KGG	K	7	100	QLVATGKPESFGGPFLVPSYR	2	0	60	B6T3B2	Oxygen evolving complex 33kDa subunit OS=Zea mays OX=4577 GN=ZEAMMB73_Zm00001d036535 PE=2 SV=1	220	Master Protein	QLVATGkPESFGG
FALSE	High	KGG	K	25	100	SNPETGEVIGVFESVQPSDTDLGAK	3	0	440	B6T3B2	Oxygen evolving complex 33kDa subunit OS=Zea mays OX=4577 GN=ZEAMMB73_Zm00001d036535 PE=2 SV=1	313	Master Protein	DTDLGAkAPKDVK
FALSE	High	KGG	K	6	100	TYMEVKGTGTANQCPTIDGGVESFPFK	1	0	0	B6T3B2	Oxygen evolving complex 33kDa subunit OS=Zea mays OX=4577 GN=ZEAMMB73_Zm00001d036535 PE=2 SV=1	103	Master Protein	KTYMEVkGTGTAN
FALSE	High	KGG	K	18	100	DSVIGAVPESTLVTCIEK	1	0	12	B4FRH1	Thioredoxin M1 chloroplastic OS=Zea mays OX=4577 GN=100272895 PE=2 SV=1	178	Master Protein	LVTCIEkFVER
FALSE	High	KGG	K	7	100	NTTIPTK	2	0	11	C4JBB8	Heat shock 70 kDa protein 9 mitochondrial OS=Zea mays OX=4577 GN=ZEAMMB73_Zm00001d006036 PE=2 SV=1	466	Master Protein	NTTIPTkKSQVFS
FALSE	High	KGG	K	15	99.5	LVSLSEQELVDCDTKAIGCAGGYMSWAFEFVMK	1	5	0	A0A1D6ESI5	Cysteine proteinases superfamily protein OS=Zea mays OX=4577 GN=ZEAMMB73_Zm00001d006050 PE=3 SV=1	209	Master Protein	LVDCDTkAIGCAG
FALSE	High	KGG	K	24	100	GYQFGMVAVFDSVEELDAVEGDGKVEEAK	2	0	40	C0HHH9	Stress-response A/B barrel domain-containing protein UP3 OS=Zea mays OX=4577 GN=100276755 PE=2 SV=1	225	Master Protein	AVEGDGkVEEAKA
FALSE	High	KGG	K	12	100	VAAATQAAGDAK	1	0	12	C0HHH9	Stress-response A/B barrel domain-containing protein UP3 OS=Zea mays OX=4577 GN=100276755 PE=2 SV=1	188	Master Protein	QAAGDAkVSFGEN
FALSE	High	KGG	K	2	100	VKEGVEVAQLVEK	1	0	7	C0HHH9	Stress-response A/B barrel domain-containing protein UP3 OS=Zea mays OX=4577 GN=100276755 PE=2 SV=1	165	Master Protein	LTLAKVkEGVEVA
FALSE	High	KGG	K	7	100	GVEGATK	1	0	4	B4FL17	Translationally-controlled tumor protein OS=Zea mays OX=4577 GN=103626513 PE=2 SV=1	118	Master Protein	GVEGATkFLLSKL
FALSE	High	KGG	K	9	100	LQEQPPFDKK	1	0	12	B4FL17	Translationally-controlled tumor protein OS=Zea mays OX=4577 GN=103626513 PE=2 SV=1	83	Master Protein	EQPPFDkKSFVSY
FALSE	High	KGG	K	16	99.6	NLTAVLEPEKADEFKK	1	0	14	B4FL17	Translationally-controlled tumor protein OS=Zea mays OX=4577 GN=103626513 PE=2 SV=1	111	Master Protein	KADEFKkGVEGAT
FALSE	High	KGG	K	14	100	EVELEDPVENIGAK	1	0	13	A0A1D6LJS9	Chaperonin 60 subunit beta 2 chloroplastic OS=Zea mays OX=4577 GN=ZEAMMB73_Zm00001d035937 PE=3 SV=1	106	Master Protein	VENIGAkLVRQAA
FALSE	High	KGG	K	1	100	KGVVTLEEGR	3	0	6	A0A1D6LJS9	Chaperonin 60 subunit beta 2 chloroplastic OS=Zea mays OX=4577 GN=ZEAMMB73_Zm00001d035937 PE=3 SV=1	205	Master Protein	MSKVGRkGVVTLE
FALSE	High	KGG	K	8	100	SVLGTAAK	1	0	4	A0A1D6LJS9	Chaperonin 60 subunit beta 2 chloroplastic OS=Zea mays OX=4577 GN=ZEAMMB73_Zm00001d035937 PE=3 SV=1	355	Master Protein	VLGTAAkVVLTKE
FALSE	High	KGG	K	25	100	TNDLAGDGTTTSVVLAQGLIAEGVK	1	0	32	A0A1D6LJS9	Chaperonin 60 subunit beta 2 chloroplastic OS=Zea mays OX=4577 GN=ZEAMMB73_Zm00001d035937 PE=3 SV=1	139	Master Protein	LIAEGVkVVAAGA
FALSE	High	KGG	K	14	100	VDAIKDTLENDEQK	2	0	31	A0A1D6LJS9	Chaperonin 60 subunit beta 2 chloroplastic OS=Zea mays OX=4577 GN=ZEAMMB73_Zm00001d035937 PE=3 SV=1	472	Master Protein	LENDEQkVGAEIV
FALSE	High	KGG	K	6	100	AAGMDKDSFTVVHLDLASLDSVR	1	0	12	B4FSE2	NADPH-protochlorophyllide oxidoreductase OS=Zea mays OX=4577 GN=100283531 PE=2 SV=1	132	Master Protein	KAAGMDkDSFTVV
FALSE	High	KGG	K	7	100	ALAETGK	1	0	8	B4FSE2	NADPH-protochlorophyllide oxidoreductase OS=Zea mays OX=4577 GN=100283531 PE=2 SV=1	108	Master Protein	ALAETGkWHVIMA
FALSE	High	KGG	K	10	100	GYVSEEEAGKR	1	0	17	B4FSE2	NADPH-protochlorophyllide oxidoreductase OS=Zea mays OX=4577 GN=100283531 PE=2 SV=1	341	Master Protein	SEEEAGkRLSQVV
FALSE	High	KGG	K	1	100	KLWEISEK	2	0	6	B4FSE2	NADPH-protochlorophyllide oxidoreductase OS=Zea mays OX=4577 GN=100283531 PE=2 SV=1	384	Master Protein	DADKAKkLWEISE
FALSE	High	KGG	K	8	100	FGEAVWFK	1	0	34	P12329	Chlorophyll a-b binding protein 1, chloroplastic OS=Zea mays OX=4577 GN=CAB1 PE=1 SV=1	129	Master Protein	GEAVWFkAGSQIF
FALSE	High	KGG	K	9	100	DGGSDYLGK	1	0	40	K7V794	Phosphopyruvate hydratase OS=Zea mays OX=4577 GN=ZEAMMB73_Zm00001d045431 PE=3 SV=1	62	Master Protein	GSDYLGkGVLKAV
FALSE	High	KGG	K	7	100	EGLELLK	2	0	14	K7V794	Phosphopyruvate hydratase OS=Zea mays OX=4577 GN=ZEAMMB73_Zm00001d045431 PE=3 SV=1	234	Master Protein	EGLELLkAAIEKA
FALSE	High	KGG	K	1	100	KIPLYQHIANLAGNK	1	0	8	K7V794	Phosphopyruvate hydratase OS=Zea mays OX=4577 GN=ZEAMMB73_Zm00001d045431 PE=3 SV=1	133	Master Protein	AGAMVKkIPLYQH
FALSE	High	KGG	K	16	100	GNILSATVSHIPGTSK	1	0	6	B6TDF7	Plastid-specific 30S ribosomal protein 2 OS=Zea mays OX=4577 GN=100282980 PE=2 SV=1	207	Master Protein	HIPGTSkSKGYGF
FALSE	High	KGG	K	1	100	KLYVGNIPR	1	0	6	B6TDF7	Plastid-specific 30S ribosomal protein 2 OS=Zea mays OX=4577 GN=100282980 PE=2 SV=1	70	Master Protein	EAVAARkLYVGNI
FALSE	High	KGG	K	8	100	EAFSLFDKDGDGCITTK	1	0	32	C4JBJ3	Calmodulin-7 OS=Zea mays OX=4577 GN=100502442 PE=2 SV=1	22	Master Protein	AFSLFDkDGDGCI
FALSE	High	KGG	K	10	100	FQGPSAIAGK	1	0	5	A0A1D6PYB8	Nuclear transport factor1 OS=Zea mays OX=4577 GN=103653216 PE=4 SV=1	125	Master Protein	PSAIAGkLGSLPF
FALSE	High	KGG	K	6	100	TSTGEKPVR	3	0	15	A0A1D6GPH0	Malate dehydrogenase OS=Zea mays OX=4577 GN=ZEAMMB73_Zm00001d014030 PE=3 SV=1	208	Master Protein	KTSTGEkPVRELV
FALSE	High	KGG	K	7	100	DAGHELK	1	0	24	A0A1D6H1H5	Hydroxymethylbilane synthase OS=Zea mays OX=4577 GN=ZEAMMB73_Zm00001d015366 PE=3 SV=1	409	Master Protein	DAGHELkAKAGPG
FALSE	High	KGG	K	10	100	GLLSSPDGSK	1	0	7	A0A1D6H1H5	Hydroxymethylbilane synthase OS=Zea mays OX=4577 GN=ZEAMMB73_Zm00001d015366 PE=3 SV=1	382	Master Protein	SSPDGSkVFETAR
FALSE	High	KGG	K	9	100	TTGDMILDKPLADIGGK	4	0	10	A0A1D6H1H5	Hydroxymethylbilane synthase OS=Zea mays OX=4577 GN=ZEAMMB73_Zm00001d015366 PE=3 SV=1	162	Master Protein	GDMILDkPLADIG
FALSE	High	KGG	K	13	100	ASSSGASTATAAK	1	0	4	B6TB61	Ubiquitin receptor RAD23 OS=Zea mays OX=4577 GN=100282762 PE=2 SV=1	91	Master Protein	STATAAkAPATPA
FALSE	High	KGG	K	7	100	EVSSYLK	1	0	7	B6SKA7	Elongation factor 1-alpha OS=Zea mays OX=4577 GN=103630200 PE=2 SV=1	179	Master Protein	EVSSYLkKVGYNP
FALSE	High	KGG	K	5	100	MIPTKPMVVETFSAYPPLGR	1	0	11	B6SKA7	Elongation factor 1-alpha OS=Zea mays OX=4577 GN=103630200 PE=2 SV=1	396	Master Protein	VKMIPTkPMVVET
FALSE	High	KGG	K	7	100	VETGVIKPGMVVTFGPTGLTTEVK	2	0	22	B6SKA7	Elongation factor 1-alpha OS=Zea mays OX=4577 GN=103630200 PE=2 SV=1	261	Master Protein	VETGVIkPGMVVT
FALSE	High	KGG	K	8	100	GYVASNSK	2	0	17	B6TWN7	Elongation factor 1-alpha OS=Zea mays OX=4577 GN=100284707 PE=2 SV=1	318	Master Protein	YVASNSkDDPAKE
FALSE	High	KGG	K	7	100	DGGSVPKK	3	0	0	A0A1D6H2D4	Protein RRC1 OS=Zea mays OX=4577 GN=100304259 PE=4 SV=1	76	Master Protein	DGGSVPkKGSRYV
FALSE	High	KGG	K	8	100	DGGSVPKK	3	0	0	A0A1D6H2D4	Protein RRC1 OS=Zea mays OX=4577 GN=100304259 PE=4 SV=1	77	Master Protein	GGSVPKkGSRYVP
FALSE	High	KGG	K	7	100	STIGLDK	6	0	5	B4FRJ4	Photosystem II 11 kD protein OS=Zea mays OX=4577 GN=100281235 PE=2 SV=1	86	Master Protein	STIGLDkSDPSVA
FALSE	High	KGG	K	7	100	EFETELKK	1	0	5	Q9XFJ8	Sec-independent protein translocase protein TATA, chloroplastic OS=Zea mays OX=4577 GN=TATA PE=1 SV=2	135	Master Protein	EFETELkKEPGEG
FALSE	High	KGG	K	9	100	AAQPAATTK	1	0	10	B4FR90	Hyaluronan / mRNA binding family OS=Zea mays OX=4577 GN=100282553 PE=2 SV=1	53	Master Protein	QPAATTkFPTKPA
FALSE	High	KGG	K	8	100	ENDEVFIK	1	0	9	B4FR90	Hyaluronan / mRNA binding family OS=Zea mays OX=4577 GN=100282553 PE=2 SV=1	295	Master Protein	NDEVFIkLGSDKD
FALSE	High	KGG	K	14	100	QGEQNDAPAADENKDNK	1	0	11	B4FR90	Hyaluronan / mRNA binding family OS=Zea mays OX=4577 GN=100282553 PE=2 SV=1	226	Master Protein	PAADENkDNKDAT
FALSE	High	KGG	K	8	100	SAVAPAGK	3	0	7	B4FR90	Hyaluronan / mRNA binding family OS=Zea mays OX=4577 GN=100282553 PE=2 SV=1	44	Master Protein	AVAPAGkAAQPAA
FALSE	High	KGG	K	9	100	SVSINEFLKPAEGER	1	0	10	B4FR90	Hyaluronan / mRNA binding family OS=Zea mays OX=4577 GN=100282553 PE=2 SV=1	324	Master Protein	SINEFLkPAEGER
FALSE	High	KGG	K	12	100	NLSDTVTDDELKEMFGK	1	0	9	A0A1D6I0G1	Polyadenylate-binding protein OS=Zea mays OX=4577 GN=100381531 PE=3 SV=1	230	Master Protein	VTDDELkEMFGKY
FALSE	High	KGG	K	12	100	ATGAYSHSQGIK	1	0	6	A0A1D6GRB4	Alanine aminotransferase5 OS=Zea mays OX=4577 GN=100216685 PE=4 SV=1	119	Master Protein	SHSQGIkGLRDAI
FALSE	High	KGG	K	4	100	EVIKDTK	3	0	7	C0PFW3	Malate dehydrogenase (NADP(+)) OS=Zea mays OX=4577 GN=ZEAMMB73_Zm00001d031899 PE=2 SV=1	295	Master Protein	PVKEVIkDTKWLE
FALSE	High	KGG	K	16	100	LASGEVFGQDQPIALK	1	0	10	C0PFW3	Malate dehydrogenase (NADP(+)) OS=Zea mays OX=4577 GN=ZEAMMB73_Zm00001d031899 PE=2 SV=1	124	Master Protein	DQPIALkLLGSER
FALSE	High	KGG	K	8	100	NAPNIPAK	1	0	6	C0PFW3	Malate dehydrogenase (NADP(+)) OS=Zea mays OX=4577 GN=ZEAMMB73_Zm00001d031899 PE=2 SV=1	235	Master Protein	APNIPAkNFHALT
FALSE	High	KGG	K	9	100	SEAELLAEK	1	0	31	C0PFW3	Malate dehydrogenase (NADP(+)) OS=Zea mays OX=4577 GN=ZEAMMB73_Zm00001d031899 PE=2 SV=1	406	Master Protein	AELLAEkKCVAHL
FALSE	High	KGG	K	12	100	WLEEEFTLTVQK	1	0	28	C0PFW3	Malate dehydrogenase (NADP(+)) OS=Zea mays OX=4577 GN=ZEAMMB73_Zm00001d031899 PE=2 SV=1	310	Master Protein	FTLTVQkRGGVLI
FALSE	High	KGG	K	7	100	ALCTGEK	3	0	21	P21569	Peptidyl-prolyl cis-trans isomerase OS=Zea mays OX=4577 GN=CYP PE=2 SV=1	44	Master Protein	ALCTGEkGVGKSG
FALSE	High	KGG	K	13	100	GNGTGGESIYGEK	1	0	111	P21569	Peptidyl-prolyl cis-trans isomerase OS=Zea mays OX=4577 GN=CYP PE=2 SV=1	89	Master Protein	ESIYGEkFPDEKF
FALSE	High	KGG	K	8	100	SGKPLHYK	1	0	19	P21569	Peptidyl-prolyl cis-trans isomerase OS=Zea mays OX=4577 GN=CYP PE=2 SV=1	56	Master Protein	GKPLHYkGSTFHR
FALSE	High	KGG	K	3	100	VVKVADCGQLS	1	0	0	P21569	Peptidyl-prolyl cis-trans isomerase OS=Zea mays OX=4577 GN=CYP PE=2 SV=1	164	Master Protein	STSKVVkVADCGQ
FALSE	High	KGG	K	10	100	GNNLQDPNNKK	1	0	7	B6T2N1	SWIB/MDM2 domain superfamily protein OS=Zea mays OX=4577 GN=100275998 PE=2 SV=1	109	Master Protein	LQDPNNkKIIICD
FALSE	High	KGG	K	9	100	NCVPVSTGK	1	0	5	A0A1D6MM98	Bowman-Birk type wound-induced proteinase inhibitor WIP1 OS=Zea mays OX=4577 GN=ZEAMMB73_Zm00001d040027 PE=4 SV=1	69	Master Protein	VPVSTGkGATKYR
FALSE	High	KGG	K	1	100	KPEDFAK	3	0	22	Q41746	Chlorophyll a-b binding protein, chloroplastic OS=Zea mays OX=4577 GN=Lhcb5-1 PE=2 SV=1	106	Master Protein	PFGLGKkPEDFAK
FALSE	High	KGG	K	23	100	LHPGGPFDPLGLASDPDQAAILK	1	0	24	Q41746	Chlorophyll a-b binding protein, chloroplastic OS=Zea mays OX=4577 GN=Lhcb5-1 PE=2 SV=1	225	Master Protein	DQAAILkVKEIKN
FALSE	High	KGG	K	24	100	SEVPEYLTGEVPGDYGYDPFGLGK	5	0	33	Q41746	Chlorophyll a-b binding protein, chloroplastic OS=Zea mays OX=4577 GN=Lhcb5-1 PE=2 SV=1	105	Master Protein	DPFGLGkKPEDFA
FALSE	High	KGG	K	16	100	IINEPTAAAIAYGLDKK	1	0	5	B6SZ69	Heat shock cognate 70 kDa protein 2 OS=Zea mays OX=4577 GN=100281806 PE=2 SV=1	191	Master Protein	IAYGLDkKSSSDG
FALSE	High	KGG	K	3	100	LSKEEIEK	3	0	14	B6SZ69	Heat shock cognate 70 kDa protein 2 OS=Zea mays OX=4577 GN=100281806 PE=2 SV=1	518	Master Protein	DKGRLSkEEIEKM
FALSE	High	KGG	K	7	100	ITITNDK	1	0	3	B6SZ69	Heat shock cognate 70 kDa protein 2 OS=Zea mays OX=4577 GN=100281806 PE=2 SV=1	513	Master Protein	ITITNDkGRLSKE
FALSE	High	KGG	K	7	100	NTTIPTK	2	0	11	B6SZ69	Heat shock cognate 70 kDa protein 2 OS=Zea mays OX=4577 GN=100281806 PE=2 SV=1	429	Master Protein	NTTIPTkKEQVFS
FALSE	High	KGG	K	1	100	KLQADELATVR	1	0	0	A0A1D6FKP2	Protease Do-like 1 chloroplastic OS=Zea mays OX=4577 GN=ZEAMMB73_Zm00001d009613 PE=3 SV=1	104	Master Protein	VVSTPRkLQADEL
FALSE	High	KGG	K	12	100	AGSTLQEPSLSK	2	0	10	A0A1D6ISX4	Elongation factor P OS=Zea mays OX=4577 GN=ZEAMMB73_Zm00001d023340 PE=3 SV=1	189	Master Protein	QEPSLSkETKQFT
FALSE	High	KGG	K	9	100	LNEADVGDK	1	0	13	A0A1D6ISX4	Elongation factor P OS=Zea mays OX=4577 GN=ZEAMMB73_Zm00001d023340 PE=3 SV=1	223	Master Protein	EADVGDkQKWLKE
FALSE	High	KGG	K	10	100	NYVTGNTVEK	2	0	8	A0A1D6ISX4	Elongation factor P OS=Zea mays OX=4577 GN=ZEAMMB73_Zm00001d023340 PE=3 SV=1	174	Master Protein	TGNTVEkTFRAGS
FALSE	High	KGG	K	21	100	FEGDKPYVTDNSNYIVDLYFK	1	0	24	A0A1D6HTG4	Ribose-5-phosphate isomerase OS=Zea mays OX=4577 GN=ZEAMMB73_Zm00001d018936 PE=3 SV=1	360	Master Protein	IVDLYFkTPIKDA
FALSE	High	KGG	K	6	100	LQELFKEEGVEAK	1	0	11	A0A1D6HTG4	Ribose-5-phosphate isomerase OS=Zea mays OX=4577 GN=ZEAMMB73_Zm00001d018936 PE=3 SV=1	330	Master Protein	RLQELFkEEGVEA
FALSE	High	KGG	K	2	100	AKFEELCSDLLDR	0	0	26	A0A1D6GK64	Heat shock 70 kDa protein 6 chloroplastic OS=Zea mays OX=4577 GN=103625973 PE=3 SV=1	342	Master Protein	TTLTRAkFEELCS
FALSE	High	KGG	K	12	100	DAVAGGSTQTMK	6	0	24	A0A1D6GK64	Heat shock 70 kDa protein 6 chloroplastic OS=Zea mays OX=4577 GN=103625973 PE=3 SV=1	623	Master Protein	GSTQTMkDAISAL
FALSE	High	KGG	K	5	100	ELGDKVPGDVK	4	0	21	A0A1D6GK64	Heat shock 70 kDa protein 6 chloroplastic OS=Zea mays OX=4577 GN=103625973 PE=3 SV=1	594	Master Protein	LKELGDkVPGDVK
FALSE	High	KGG	K	8	100	GVPQIEVK	1	0	11	A0A1D6GK64	Heat shock 70 kDa protein 6 chloroplastic OS=Zea mays OX=4577 GN=103625973 PE=3 SV=1	513	Master Protein	VPQIEVkFDIDAN
FALSE	High	KGG	K	8	100	KLVDDASK	2	0	20	A0A1D6GK64	Heat shock 70 kDa protein 6 chloroplastic OS=Zea mays OX=4577 GN=103625973 PE=3 SV=1	172	Master Protein	LVDDASkFLNDKV
FALSE	High	KGG	K	1	100	KQDITITGASTLPK	4	0	42	A0A1D6GK64	Heat shock 70 kDa protein 6 chloroplastic OS=Zea mays OX=4577 GN=103625973 PE=3 SV=1	534	Master Protein	DKGTGKkQDITIT
FALSE	High	KGG	K	16	100	IINEPTAASLAYGFEK	2	0	19	A0A1D6GK64	Heat shock 70 kDa protein 6 chloroplastic OS=Zea mays OX=4577 GN=103625973 PE=3 SV=1	226	Master Protein	LAYGFEkKNNETI
FALSE	High	KGG	K	7	100	LVGQIAK	1	0	11	A0A1D6GK64	Heat shock 70 kDa protein 6 chloroplastic OS=Zea mays OX=4577 GN=103625973 PE=3 SV=1	98	Master Protein	LVGQIAkRQAVVN
FALSE	High	KGG	K	12	100	NQAESVIYQTEK	1	0	39	A0A1D6GK64	Heat shock 70 kDa protein 6 chloroplastic OS=Zea mays OX=4577 GN=103625973 PE=3 SV=1	586	Master Protein	VIYQTEkQLKELG
FALSE	High	KGG	K	8	100	NTTLPTSK	1	0	9	A0A1D6GK64	Heat shock 70 kDa protein 6 chloroplastic OS=Zea mays OX=4577 GN=103625973 PE=3 SV=1	460	Master Protein	TTLPTSkSEVFST
FALSE	High	KGG	K	14	100	QAVVNPENTFFSVK	1	0	15	A0A1D6GK64	Heat shock 70 kDa protein 6 chloroplastic OS=Zea mays OX=4577 GN=103625973 PE=3 SV=1	113	Master Protein	NTFFSVkRFIGRK
FALSE	High	KGG	K	10	100	TTPSVVAYTK	1	0	10	A0A1D6GK64	Heat shock 70 kDa protein 6 chloroplastic OS=Zea mays OX=4577 GN=103625973 PE=3 SV=1	87	Master Protein	SVVAYTkSGDRLV
FALSE	High	KGG	K	20	100	VVGIDLGTTNSAVAAMEGGKPTIVTNAEGAR	1	0	17	A0A1D6GK64	Heat shock 70 kDa protein 6 chloroplastic OS=Zea mays OX=4577 GN=103625973 PE=3 SV=1	66	Master Protein	AAMEGGkPTIVTN
FALSE	High	KGG	K	22	100	LETSRPENSGLSSALDLLTEAK	1	0	30	B4FS17	Thylakoid lumenal 29 kDa protein chloroplastic OS=Zea mays OX=4577 GN=100283114 PE=2 SV=1	167	Master Protein	DLLTEAkKEIDSF
FALSE	High	KGG	K	9	100	SFLDAAIAK	1	0	3	B4FS17	Thylakoid lumenal 29 kDa protein chloroplastic OS=Zea mays OX=4577 GN=100283114 PE=2 SV=1	204	Master Protein	LDAAIAkCGGNEE
FALSE	High	KGG	K	13	100	TDYEVDLITTLTK	2	0	17	B4FS17	Thylakoid lumenal 29 kDa protein chloroplastic OS=Zea mays OX=4577 GN=100283114 PE=2 SV=1	324	Master Protein	LITTLTkLSSLGQ
FALSE	High	KGG	K	3	100	DHKPDQTDER	1	0	11	B4FW31	Protein-serine/threonine phosphatase OS=Zea mays OX=4577 GN=Orphan136 PE=2 SV=1	154	Master Protein	AVSRDHkPDQTDE
FALSE	High	KGG	K	11	100	RIEQQSDEQTK	1	0	22	K7TH00	Polyamine oxidase1 OS=Zea mays OX=4577 GN=ZEAMMB73_Zm00001d024281 PE=4 SV=1	394	Master Protein	QSDEQTkAEIMQV
FALSE	High	KGG	K	7	100	EVSSYLK	1	0	7	K7VU19	Elongation factor 1-alpha OS=Zea mays OX=4577 GN=103635497 PE=3 SV=1	179	Master Protein	EVSSYLkKVGYNP
FALSE	High	KGG	K	8	100	GYVASNSK	2	0	17	K7VU19	Elongation factor 1-alpha OS=Zea mays OX=4577 GN=103635497 PE=3 SV=1	318	Master Protein	YVASNSkDDPAKE
FALSE	High	KGG	K	7	100	VETGVIKPGMVVTFGPTGLTTEVK	2	0	22	K7VU19	Elongation factor 1-alpha OS=Zea mays OX=4577 GN=103635497 PE=3 SV=1	261	Master Protein	VETGVIkPGMVVT
FALSE	High	KGG	K	1	100	KVHQVADPR	2	0	6	A0A096QB26	Thiol disulfide interchange protein txlA OS=Zea mays OX=4577 GN=ZEAMMB73_Zm00001d013184 PE=4 SV=1	248	Master Protein	SSAESRkVHQVAD
FALSE	High	KGG	K	3	100	ALKEPERDR	1	0	9	B4FN19	60S ribosomal protein L12-3 OS=Zea mays OX=4577 GN=100216970 PE=2 SV=1	87	Master Protein	LVIKALkEPERDR
FALSE	High	KGG	K	16	100	EILGTCVSVGCTVDGKDPK	1	0	10	B4FN19	60S ribosomal protein L12-3 OS=Zea mays OX=4577 GN=100216970 PE=2 SV=1	147	Master Protein	GCTVDGkDPKDLQ
FALSE	High	KGG	K	13	100	VSVVPSAAALVIK	1	0	27	B4FN19	60S ribosomal protein L12-3 OS=Zea mays OX=4577 GN=100216970 PE=2 SV=1	84	Master Protein	AAALVIkALKEPE
FALSE	High	KGG	K	8	100	QATCNCLK	1	0	5	B8A3E0	Non-specific lipid-transfer protein OS=Zea mays OX=4577 GN=100281973 PE=2 SV=1	89	Master Protein	ATCNCLkSMTGRL
FALSE	High	KGG	K	10	100	ETNANDPLEK	1	0	58	B6U3H3	CP12-1 OS=Zea mays OX=4577 GN=100281649 PE=2 SV=1	124	Master Protein	ANDPLEkYCKDNP
FALSE	High	KGG	K	13	100	SSGPATPPEISDK	2	0	104	B6U3H3	CP12-1 OS=Zea mays OX=4577 GN=100281649 PE=2 SV=1	70	Master Protein	PPEISDkVSESIK
FALSE	High	KGG	K	1	100	KIIDAIHSGELLTANYQK	1	0	5	A0A1D6JWH6	Phosphoenolpyruvate carboxykinase (ATP) OS=Zea mays OX=4577 GN=541622 PE=3 SV=1	582	Master Protein	RLPYTRkIIDAIH
FALSE	High	KGG	K	3	100	VVKDEVTAQDLWWGK	1	0	7	A0A1D6JWH6	Phosphoenolpyruvate carboxykinase (ATP) OS=Zea mays OX=4577 GN=541622 PE=3 SV=1	186	Master Protein	RDKRVVkDEVTAQ
FALSE	High	KGG	K	6	100	VSEDDKLVEYDALLVDR	3	0	7	Q9SAZ6	Phosphoenolpyruvate carboxylase OS=Zea mays OX=4577 GN=Ppc1C PE=2 SV=1	25	Master Protein	KVSEDDkLVEYDA
FALSE	High	KGG	K	7	100	ALCTGEK	3	0	21	B6TIP7	Peptidyl-prolyl cis-trans isomerase OS=Zea mays OX=4577 GN=100283475 PE=2 SV=1	86	Master Protein	ALCTGEkGVGKSG
FALSE	High	KGG	K	15	100	AASFNIIPSSTGAAK	1	0	29	Q43247	Glyceraldehyde-3-phosphate dehydrogenase 3, cytosolic OS=Zea mays OX=4577 GN=GAPC3 PE=2 SV=1	217	Master Protein	SSTGAAkAVGKVL
FALSE	High	KGG	K	1	100	KVVISAPSK	2	0	19	Q43247	Glyceraldehyde-3-phosphate dehydrogenase 3, cytosolic OS=Zea mays OX=4577 GN=GAPC3 PE=2 SV=1	120	Master Protein	LKGGAKkVVISAP
FALSE	High	KGG	K	27	100	NPEEIPWGSVGAEYVVESTGVFTDQEK	2	0	23	Q43247	Glyceraldehyde-3-phosphate dehydrogenase 3, cytosolic OS=Zea mays OX=4577 GN=GAPC3 PE=2 SV=1	109	Master Protein	VFTDQEkAAAHLK
FALSE	High	KGG	K	8	100	VVISAPSK	1	0	33	Q43247	Glyceraldehyde-3-phosphate dehydrogenase 3, cytosolic OS=Zea mays OX=4577 GN=GAPC3 PE=2 SV=1	128	Master Protein	VISAPSkDAPMFV
FALSE	High	KGG	K	9	100	YDTVHGQWK	2	0	17	Q43247	Glyceraldehyde-3-phosphate dehydrogenase 3, cytosolic OS=Zea mays OX=4577 GN=GAPC3 PE=2 SV=1	57	Master Protein	TVHGQWkHHEVKV
FALSE	High	KGG	K	1	100	KLQADELATVR	1	0	0	A0A1D6MD76	Protease Do-like 1 chloroplastic OS=Zea mays OX=4577 GN=ZEAMMB73_Zm00001d039059 PE=3 SV=1	104	Master Protein	VVSTPRkLQADEL
FALSE	High	KGG	K	28	100	SVEFAIGDALAVVTTDNFMDHVPTVQVKR	1	0	0	B6SSB6	Eukaryotic translation initiation factor 3 subunit I OS=Zea mays OX=4577 GN=100281110 PE=2 SV=1	125	Master Protein	VPTVQVkRIAEDI
FALSE	High	KGG	K	1	100	KIEDNNTLVFIVDLK	1	0	18	A0A1D6LY77	60S ribosomal protein L23a-1 OS=Zea mays OX=4577 GN=100280771 PE=3 SV=1	61	Master Protein	TESAMKkIEDNNT
FALSE	High	KGG	K	10	100	YPLTTESAMK	2	0	7	A0A1D6LY77	60S ribosomal protein L23a-1 OS=Zea mays OX=4577 GN=100280771 PE=3 SV=1	60	Master Protein	TTESAMkKIEDNN
FALSE	High	KGG	K	12	100	NLSDTVTDDELKEMFGK	1	0	9	A0A1D6ELG8	Polyadenylate-binding protein OS=Zea mays OX=4577 GN=ZEAMMB73_Zm00001d005276 PE=3 SV=1	231	Master Protein	VTDDELkEMFGKY
FALSE	High	KGG	K	8	100	NVQEVAEK	1	0	37	A0A1D6ELG8	Polyadenylate-binding protein OS=Zea mays OX=4577 GN=ZEAMMB73_Zm00001d005276 PE=3 SV=1	313	Master Protein	VQEVAEkFQNTNL
FALSE	High	KGG	K	6	100	AEGIAKNAPPEFQK	2	0	0	A0A1D6GU53	Oxygen-evolving enhancer protein 1-1 chloroplastic OS=Zea mays OX=4577 GN=ZEAMMB73_Zm00001d014564 PE=3 SV=1	193	Master Protein	KAEGIAkNAPPEF
FALSE	High	KGG	K	3	100	DVKIQGVWYAQLE	1	0	0	A0A1D6GU53	Oxygen-evolving enhancer protein 1-1 chloroplastic OS=Zea mays OX=4577 GN=ZEAMMB73_Zm00001d014564 PE=3 SV=1	363	Master Protein	KAPKDVkIQGVWY
FALSE	High	KGG	K	4	100	ENIKNAASSTGNITLSVTK	1	0	0	A0A1D6GU53	Oxygen-evolving enhancer protein 1-1 chloroplastic OS=Zea mays OX=4577 GN=ZEAMMB73_Zm00001d014564 PE=3 SV=1	317	Master Protein	LQKENIkNAASST
FALSE	High	KGG	K	4	100	FEEKDGIDYAAVTVQLPGGER	7	0	26	A0A1D6GU53	Oxygen-evolving enhancer protein 1-1 chloroplastic OS=Zea mays OX=4577 GN=ZEAMMB73_Zm00001d014564 PE=3 SV=1	232	Master Protein	TLKFEEkDGIDYA
FALSE	High	KGG	K	8	100	GSSFLDPK	3	0	31	A0A1D6GU53	Oxygen-evolving enhancer protein 1-1 chloroplastic OS=Zea mays OX=4577 GN=ZEAMMB73_Zm00001d014564 PE=3 SV=1	286	Master Protein	SSFLDPkGRGGST
FALSE	High	KGG	K	24	99.5	GTGTANQCPTIDGGVDSFPFKPGK	1	0	35	A0A1D6GU53	Oxygen-evolving enhancer protein 1-1 chloroplastic OS=Zea mays OX=4577 GN=ZEAMMB73_Zm00001d014564 PE=3 SV=1	171	Master Protein	FPFKPGkYQMKKL
FALSE	High	KGG	K	21	100	GTGTANQCPTIDGGVDSFPFKPGK	4	0	32	A0A1D6GU53	Oxygen-evolving enhancer protein 1-1 chloroplastic OS=Zea mays OX=4577 GN=ZEAMMB73_Zm00001d014564 PE=3 SV=1	168	Master Protein	VDSFPFkPGKYQM
FALSE	High	KGG	K	12	100	KLCLEPTSFTVK	2	0	49	A0A1D6GU53	Oxygen-evolving enhancer protein 1-1 chloroplastic OS=Zea mays OX=4577 GN=ZEAMMB73_Zm00001d014564 PE=3 SV=1	187	Master Protein	PTSFTVkAEGIAK
FALSE	High	KGG	K	9	100	LTYDEIQSK	8	0	70	A0A1D6GU53	Oxygen-evolving enhancer protein 1-1 chloroplastic OS=Zea mays OX=4577 GN=ZEAMMB73_Zm00001d014564 PE=3 SV=1	141	Master Protein	YDEIQSkTYLEVK
FALSE	High	KGG	K	21	100	LTYTLDEIEGPLEVASDGTLK	10	0	83	A0A1D6GU53	Oxygen-evolving enhancer protein 1-1 chloroplastic OS=Zea mays OX=4577 GN=ZEAMMB73_Zm00001d014564 PE=3 SV=1	228	Master Protein	ASDGTLkFEEKDG
FALSE	High	KGG	K	15	100	NAASSTGNITLSVTK	3	0	83	A0A1D6GU53	Oxygen-evolving enhancer protein 1-1 chloroplastic OS=Zea mays OX=4577 GN=ZEAMMB73_Zm00001d014564 PE=3 SV=1	332	Master Protein	ITLSVTkSNPDTG
FALSE	High	KGG	K	8	100	NAPPEFQK	2	0	60	A0A1D6GU53	Oxygen-evolving enhancer protein 1-1 chloroplastic OS=Zea mays OX=4577 GN=ZEAMMB73_Zm00001d014564 PE=3 SV=1	201	Master Protein	APPEFQkTKLMTR
FALSE	High	KGG	K	7	100	QLVATGKPDSFGGPFLVPSYR	6	0	31	A0A1D6GU53	Oxygen-evolving enhancer protein 1-1 chloroplastic OS=Zea mays OX=4577 GN=ZEAMMB73_Zm00001d014564 PE=3 SV=1	264	Master Protein	QLVATGkPDSFGG
FALSE	High	KGG	K	5	100	GRPCKVVEVSTSK	1	0	0	B4FDE1	Eukaryotic translation initiation factor 5A OS=Zea mays OX=4577 GN=100192991 PE=2 SV=1	41	Master Protein	IKGRPCkVVEVST
FALSE	High	KGG	K	8	100	VVEVSTSK	1	0	19	B4FDE1	Eukaryotic translation initiation factor 5A OS=Zea mays OX=4577 GN=100192991 PE=2 SV=1	49	Master Protein	VEVSTSkTGKHGH
FALSE	High	KGG	K	5	100	SEAPKPNEAVTK	1	0	8	B4FEK7	Chloroplast-localized Ptr ToxA-binding protein1 OS=Zea mays OX=4577 GN=100193314 PE=2 SV=1	267	Master Protein	ERSEAPkPNEAVT
FALSE	High	KGG	K	7	100	EIAQDFK	2	0	19	K7U3E1	Histone H3.2 OS=Zea mays OX=4577 GN=103638044 PE=3 SV=1	115	Master Protein	EIAQDFkTDLRFQ
FALSE	High	KGG	K	9	100	SAPATGGVK	1	0	8	K7U3E1	Histone H3.2 OS=Zea mays OX=4577 GN=103638044 PE=3 SV=1	72	Master Protein	PATGGVkKPHRFR
FALSE	High	KGG	K	14	100	ALLDELQALDDHLK	2	0	20	A0A1D6FVK9	Dehydroascorbate reductase like1 OS=Zea mays OX=4577 GN=100273125 PE=4 SV=1	137	Master Protein	ALDDHLkAHGPYI
FALSE	High	KGG	K	1	100	KVPYEVK	1	0	4	A0A1D6FVK9	Dehydroascorbate reductase like1 OS=Zea mays OX=4577 GN=100273125 PE=4 SV=1	35	Master Protein	LTLEEKkVPYEVK
FALSE	High	KGG	K	2	100	TKPSEEHVIAGWAPK	1	0	8	A0A1D6FVK9	Dehydroascorbate reductase like1 OS=Zea mays OX=4577 GN=100273125 PE=4 SV=1	198	Master Protein	ESFVKTkPSEEHV
FALSE	High	KGG	K	9	100	GYALIEYEKFEEAQAAIK	1	0	8	B6SLI2	RNA-binding protein 8A OS=Zea mays OX=4577 GN=100280761 PE=2 SV=1	143	Master Protein	ALIEYEkFEEAQA
FALSE	High	KGG	K	1	100	KDPEHAHR	2	0	19	A0A1D6LGB1	Abscisic stress-ripening protein 2 OS=Zea mays OX=4577 GN=ZEAMMB73_Zm00001d035409 PE=3 SV=1	88	Master Protein	EKHEAKkDPEHAH
FALSE	High	KGG	K	11	100	DAYVGDEAQSK	2	0	9	B4FVB1	Actin-7 OS=Zea mays OX=4577 GN=100273404 PE=2 SV=1	63	Master Protein	GDEAQSkRGILTL
FALSE	High	KGG	K	18	100	VAPEEHPVLLTEAPLNPK	3	0	18	B4FVB1	Actin-7 OS=Zea mays OX=4577 GN=100273404 PE=2 SV=1	115	Master Protein	EAPLNPkANREKM
FALSE	High	KGG	K	11	100	DAYVGDEAQSK	2	0	9	B6SZ83	Actin-7 OS=Zea mays OX=4577 GN=100281811 PE=2 SV=1	62	Master Protein	GDEAQSkRGILTL
FALSE	High	KGG	K	6	100	WADIIKPGSVNTDPIFPSNK	1	0	13	B6T892	Chlorophyll a-b binding protein, chloroplastic OS=Zea mays OX=4577 GN=100282512 PE=1 SV=1	174	Master Protein	RWADIIkPGSVNT
FALSE	High	KGG	K	2	100	GKIETELTK	1	0	5	P49106	14-3-3-like protein GF14-6 OS=Zea mays OX=4577 GN=GRF1 PE=3 SV=1	94	Master Protein	IKDYRGkIETELT
FALSE	High	KGG	K	1	100	KKQEEESYGSGYGR	3	0	20	B4F957	Glycine-rich protein OS=Zea mays OX=4577 GN=100191540 PE=2 SV=1	123	Master Protein	GSGYGRkKQEEES
FALSE	High	KGG	K	1	100	KPKPYDEETQGSYGYGEEQPK	1	0	13	B4F957	Glycine-rich protein OS=Zea mays OX=4577 GN=100191540 PE=2 SV=1	310	Master Protein	GSGGYRkPKPYDE
FALSE	High	KGG	K	1	100	KPQIEESYGSGYGR	3	0	9	B4F957	Glycine-rich protein OS=Zea mays OX=4577 GN=100191540 PE=2 SV=1	203	Master Protein	GSGFGRkPQIEES
FALSE	High	KGG	K	8	100	DASNYVNK	1	0	19	A0A1D6HQR2	Photosynthetic NDH subunit of lumenal location 3 chloroplastic OS=Zea mays OX=4577 GN=ZEAMMB73_Zm00001d018623 PE=3 SV=1	189	Master Protein	ASNYVNkYLRLKS
FALSE	High	KGG	K	15	100	LFDSFETLQEAVTAK	1	0	21	A0A1D6HQR2	Photosynthetic NDH subunit of lumenal location 3 chloroplastic OS=Zea mays OX=4577 GN=ZEAMMB73_Zm00001d018623 PE=3 SV=1	236	Master Protein	QEAVTAkDDARIG
FALSE	High	KGG	K	8	100	LISAAEDKPPFVDLANR	3	0	20	A0A1D6HQR2	Photosynthetic NDH subunit of lumenal location 3 chloroplastic OS=Zea mays OX=4577 GN=ZEAMMB73_Zm00001d018623 PE=3 SV=1	212	Master Protein	ISAAEDkPPFVDL
FALSE	High	KGG	K	10	100	GFGFVSMVSKEELNDAISALDGQELDGRPLR	1	0	7	K7TYJ1	Ribonucleoprotein OS=Zea mays OX=4577 GN=ZEAMMB73_Zm00001d049965 PE=4 SV=1	253	Master Protein	FVSMVSkEELNDA
FALSE	High	KGG	K	4	100	SDYKDEFVTK	1	0	19	A0A1D6ECC9	Dihydrolipoyllysine-residue succinyltransferase OS=Zea mays OX=4577 GN=100284269 PE=3 SV=1	181	Master Protein	KLRSDYkDEFVTK
FALSE	High	KGG	K	6	100	GAVPGKPGNLLR	1	0	6	B4G1J8	50S ribosomal protein L3-1 chloroplastic OS=Zea mays OX=4577 GN=ZEAMMB73_Zm00001d015204 PE=2 SV=1	242	Master Protein	KGAVPGkPGNLLR
FALSE	High	KGG	K	15	100	AAALNIVPTSTGAAK	1	0	31	P09315	Glyceraldehyde-3-phosphate dehydrogenase A, chloroplastic OS=Zea mays OX=4577 GN=GAPA PE=2 SV=1	282	Master Protein	TSTGAAkAVSLVL
FALSE	High	KGG	K	5	100	EGAGKHIQAGAK	1	0	0	P09315	Glyceraldehyde-3-phosphate dehydrogenase A, chloroplastic OS=Zea mays OX=4577 GN=GAPA PE=2 SV=1	177	Master Protein	DREGAGkHIQAGA
FALSE	High	KGG	K	18	100	GDASPLDVIAINDTGGVK	7	0	56	P09315	Glyceraldehyde-3-phosphate dehydrogenase A, chloroplastic OS=Zea mays OX=4577 GN=GAPA PE=2 SV=1	107	Master Protein	NDTGGVkQASHLL
FALSE	High	KGG	K	1	100	KTLAEEVNQAFR	1	0	7	P09315	Glyceraldehyde-3-phosphate dehydrogenase A, chloroplastic OS=Zea mays OX=4577 GN=GAPA PE=2 SV=1	319	Master Protein	VVQVSKkTLAEEV
FALSE	High	KGG	K	7	100	QASHLLK	2	0	11	P09315	Glyceraldehyde-3-phosphate dehydrogenase A, chloroplastic OS=Zea mays OX=4577 GN=GAPA PE=2 SV=1	114	Master Protein	QASHLLkYDSTLG
FALSE	High	KGG	K	17	100	VPTPNVSVVDLVVQVSK	2	0	43	P09315	Glyceraldehyde-3-phosphate dehydrogenase A, chloroplastic OS=Zea mays OX=4577 GN=GAPA PE=2 SV=1	318	Master Protein	LVVQVSkKTLAEE
FALSE	High	KGG	K	13	100	VVDLADICANQWK	3	0	26	P09315	Glyceraldehyde-3-phosphate dehydrogenase A, chloroplastic OS=Zea mays OX=4577 GN=GAPA PE=2 SV=1	403	Master Protein	ICANQWk
FALSE	High	KGG	K	25	99.5	YDSTLGIFDADVKPVGDNAISVDGK	4	0	65	P09315	Glyceraldehyde-3-phosphate dehydrogenase A, chloroplastic OS=Zea mays OX=4577 GN=GAPA PE=2 SV=1	139	Master Protein	AISVDGkVIKVVS
FALSE	High	KGG	K	13	100	YDSTLGIFDADVKPVGDNAISVDGK	4	0	65	P09315	Glyceraldehyde-3-phosphate dehydrogenase A, chloroplastic OS=Zea mays OX=4577 GN=GAPA PE=2 SV=1	127	Master Protein	IFDADVkPVGDNA
FALSE	High	KGG	K	22	100	GGGGGGGGCSAARPDSPDVEVK	1	0	0	A0A060D780	BHLH transcription factor (Fragment) OS=Zea mays OX=4577 GN=bHLH57 PE=3 SV=1	388	Master Protein	SPDVEVkAMQDEV
FALSE	High	KGG	K	7	100	SCYDEGKR	2	0	15	C0PM49	UDP-glucuronate decarboxylase OS=Zea mays OX=4577 GN=ZEAMMB73_Zm00001d042943 PE=2 SV=1	242	Master Protein	SCYDEGkRTAETL
FALSE	High	KGG	K	1	100	KAHGDAAYDQR	1	0	2	C0HF01	DNA binding protein OS=Zea mays OX=4577 GN=100281065 PE=2 SV=1	41	Master Protein	PNGVNRkAHGDAA
FALSE	High	KGG	K	1	100	KFETLSYLPPLSTDDLLK	10	0	151	O24574	Ribulose bisphosphate carboxylase small chain OS=Zea mays OX=4577 GN=ZEAMMB73_Zm00001d004894 PE=2 SV=1	58	Master Protein	PAYGNKkFETLSY
FALSE	High	KGG	K	18	100	KFETLSYLPPLSTDDLLK	5	0	156	O24574	Ribulose bisphosphate carboxylase small chain OS=Zea mays OX=4577 GN=ZEAMMB73_Zm00001d004894 PE=2 SV=1	75	Master Protein	STDDLLkQVDYLL
FALSE	High	KGG	K	14	100	LPMFGCTDATQVYKELQEAIAAYPDAFHR	1	0	0	O24574	Ribulose bisphosphate carboxylase small chain OS=Zea mays OX=4577 GN=ZEAMMB73_Zm00001d004894 PE=2 SV=1	131	Master Protein	DATQVYkELQEAI
FALSE	High	KGG	K	11	100	NGWIPCLEFSK	1	0	38	O24574	Ribulose bisphosphate carboxylase small chain OS=Zea mays OX=4577 GN=ZEAMMB73_Zm00001d004894 PE=2 SV=1	93	Master Protein	PCLEFSkLGFVYR
FALSE	High	KGG	K	11	100	QTQCVSFIAYKPPGSE	1	0	19	O24574	Ribulose bisphosphate carboxylase small chain OS=Zea mays OX=4577 GN=ZEAMMB73_Zm00001d004894 PE=2 SV=1	165	Master Protein	VSFIAYkPPGSE
FALSE	High	KGG	K	9	100	AGAFSASAK	1	0	3	B4FUZ9	50S ribosomal protein L15 chloroplastic OS=Zea mays OX=4577 GN=100273366 PE=2 SV=1	217	Master Protein	AFSASAkEKLEAA
FALSE	High	KGG	K	4	100	GGFKDGDEISLESLK	2	0	10	B4FUZ9	50S ribosomal protein L15 chloroplastic OS=Zea mays OX=4577 GN=100273366 PE=2 SV=1	166	Master Protein	IVRGGFkDGDEIS
FALSE	High	KGG	K	1	100	KAGAGESDSGSA	1	0	1	B4FUZ9	50S ribosomal protein L15 chloroplastic OS=Zea mays OX=4577 GN=100273366 PE=2 SV=1	256	Master Protein	EYFAKKkAGAGES
FALSE	High	KGG	K	8	100	LDNLGPQK	1	0	5	B4FUZ9	50S ribosomal protein L15 chloroplastic OS=Zea mays OX=4577 GN=100273366 PE=2 SV=1	84	Master Protein	DNLGPQkGSRRRP
FALSE	High	KGG	K	10	100	ILGDGDVSVK	1	0	8	B4FUZ9	50S ribosomal protein L15 chloroplastic OS=Zea mays OX=4577 GN=100273366 PE=2 SV=1	204	Master Protein	DGDVSVkLNIKAG
FALSE	High	KGG	K	2	100	FKEIVVDQVGDR	1	0	9	Q41764	Actin-depolymerizing factor 3 OS=Zea mays OX=4577 GN=ADF3 PE=1 SV=1	39	Master Protein	KMDDKFkEIVVDQ
FALSE	High	KGG	K	16	100	YAIYDFDFVTAEDVQK	1	0	38	Q41764	Actin-depolymerizing factor 3 OS=Zea mays OX=4577 GN=ADF3 PE=1 SV=1	82	Master Protein	TAEDVQkSRIFYI
FALSE	High	Acetyl	M	1		MLEAEGVVK	1	0	0	A0A1D6NEF4	Anoctamin-like protein OS=Zea mays OX=4577 GN=ZEAMMB73_Zm00001d043703 PE=4 SV=1	1	Master Protein	mLEAEGV
FALSE	High	KGG	K	2	100	FKEIVVDQVGDR	1	0	9	B4FSW2	Actin-depolymerizing factor 10 OS=Zea mays OX=4577 GN=100280568 PE=2 SV=1	39	Master Protein	KMDDKFkEIVVDQ
FALSE	High	KGG	K	16	100	YAIYDFDFVTAEDVQK	1	0	38	B4FSW2	Actin-depolymerizing factor 10 OS=Zea mays OX=4577 GN=100280568 PE=2 SV=1	82	Master Protein	TAEDVQkSRIFYI
FALSE	High	KGG	K	7	100	GVGELVK	5	0	10	A0A1D6M445	Pyruvate orthophosphate dikinase1 OS=Zea mays OX=4577 GN=ZEAMMB73_Zm00001d038163 PE=4 SV=1	291	Master Protein	GVGELVkFATERG
FALSE	High	KGG	K	2	100	LKVLANADTPDDALTAR	1	0	0	A0A1D6M445	Pyruvate orthophosphate dikinase1 OS=Zea mays OX=4577 GN=ZEAMMB73_Zm00001d038163 PE=4 SV=1	11	Master Protein	DDVRKLkVLANAD
FALSE	High	KGG	K	1	100	KLDEYLLTR	1	0	10	A0A1D6FR00	Elongation factor 1-beta OS=Zea mays OX=4577 GN=ZEAMMB73_Zm00001d010431 PE=3 SV=1	16	Master Protein	AEAGLKkLDEYLL
FALSE	High	KGG	K	17	100	GGGGGGGGGSFVDSGNK	1	0	30	A0A1D6IKI2	RNA binding protein 1 OS=Zea mays OX=4577 GN=ZEAMMB73_Zm00001d022237 PE=4 SV=1	184	Master Protein	FVDSGNkVYVGNL
FALSE	High	KGG	K	7	100	VTVAESKPR	1	0	12	A0A1D6IKI2	RNA binding protein 1 OS=Zea mays OX=4577 GN=ZEAMMB73_Zm00001d022237 PE=4 SV=1	262	Master Protein	VTVAESkPRREF
FALSE	High	KGG	K	9	100	GYALIEYEKFEEAQAAIK	1	0	8	B6TN68	RNA-binding (RRM/RBD/RNP motifs) family protein OS=Zea mays OX=4577 GN=100283928 PE=2 SV=1	144	Master Protein	ALIEYEkFEEAQA
FALSE	High	KGG	K	14	100	IFVGGLSWQTDERKLEDAFGR	1	0	0	C0P2Q6	Glycine-rich RNA-binding protein RZ1C OS=Zea mays OX=4577 GN=100381912 PE=2 SV=1	22	Master Protein	WQTDERkLEDAFG
FALSE	High	KGG	K	13	100	DVPFQIEPVDMSK	1	0	19	B4FTF8	Glutathione transferase OS=Zea mays OX=4577 GN=541828 PE=2 SV=1	39	Master Protein	EPVDMSkGEHKSP
FALSE	High	KGG	K	8	100	VAACLLEK	1	0	5	B4FTF8	Glutathione transferase OS=Zea mays OX=4577 GN=541828 PE=2 SV=1	26	Master Protein	AACLLEkDVPFQI
FALSE	High	KGG	K	1	100	KIEDNNTLVFIVDLK	1	0	18	B6UHJ9	60S ribosomal protein L23a OS=Zea mays OX=4577 GN=541695 PE=2 SV=1	88	Master Protein	TESAMKkIEDNNT
FALSE	High	KGG	K	10	100	YPLTTESAMK	2	0	7	B6UHJ9	60S ribosomal protein L23a OS=Zea mays OX=4577 GN=541695 PE=2 SV=1	87	Master Protein	TTESAMkKIEDNN
FALSE	High	KGG	K	13	100	ASALPASCCSGVK	1	0	6	B4FB54	Non-specific lipid-transfer protein OS=Zea mays OX=4577 GN=100274469 PE=2 SV=1	64	Master Protein	SCCSGVkSLNSAA
FALSE	High	KGG	K	8	100	SASTSSSKDGK	1	0	0	A0A1D6KB05	Proline-rich receptor-like protein kinase PERK4 OS=Zea mays OX=4577 GN=103637769 PE=4 SV=1	68	Master Protein	ASTSSSkDGKTKK
FALSE	High	KGG	K	11	100	SASTSSSKDGK	1	0	0	A0A1D6KB05	Proline-rich receptor-like protein kinase PERK4 OS=Zea mays OX=4577 GN=103637769 PE=4 SV=1	71	Master Protein	SSSKDGkTKKSSS
FALSE	High	KGG	K	12	100	ATGAYSHSQGIK	1	0	6	A0A1D6F1Q8	Alanine aminotransferase10 OS=Zea mays OX=4577 GN=100279149 PE=4 SV=1	195	Master Protein	SHSQGIkGLRDEI
FALSE	High	KGG	K	9	100	DSIAGGSLK	1	0	7	C0P9R5	Outer envelope pore protein 24A chloroplastic OS=Zea mays OX=4577 GN=100382679 PE=2 SV=1	194	Master Protein	IAGGSLkVATMFD
FALSE	High	KGG	K	8	100	GLTLTLEKPGAFLVDLKPHNQDVR	1	0	16	C0P9R5	Outer envelope pore protein 24A chloroplastic OS=Zea mays OX=4577 GN=100382679 PE=2 SV=1	53	Master Protein	LTLTLEkPGAFLV
FALSE	High	Acetyl	M	1		MEGAAAAEVGGGGEDVQIKGAK	2	0	0	A0A1D6FKT0	Protein SUPPRESSOR OF PHYA-105 1 OS=Zea mays OX=4577 GN=103635349 PE=4 SV=1	1	Master Protein	mEGAAAA
FALSE	High	KGG	K	1	100	KQQAIYR	1	0	3	P27723	30S ribosomal protein S16, chloroplastic OS=Zea mays OX=4577 GN=rps16 PE=3 SV=1	12	Master Protein	LKRCGRkQQAIYR
FALSE	High	KGG	K	8	100	HAVSEGTK	1	0	5	B4FZQ6	Histone H2B OS=Zea mays OX=4577 GN=100274242 PE=2 SV=1	144	Master Protein	AVSEGTkAVTKFT
FALSE	High	KGG	K	1	100	KSVETYK	2	0	7	B4FZQ6	Histone H2B OS=Zea mays OX=4577 GN=100274242 PE=2 SV=1	60	Master Protein	GKKKAKkSVETYK
FALSE	High	KGG	K	9	100	LVLPGELAK	1	0	16	B4FZQ6	Histone H2B OS=Zea mays OX=4577 GN=100274242 PE=2 SV=1	136	Master Protein	LPGELAkHAVSEG
FALSE	High	KGG	K	11	100	QVHPDIGISSK	2	0	15	B4FZQ6	Histone H2B OS=Zea mays OX=4577 GN=100274242 PE=2 SV=1	85	Master Protein	DIGISSkAMSIMN
FALSE	High	KGG	K	13	100	DTFWPIVEAAGDK	2	0	15	K7UGI3	Putative thioredoxin superfamily protein OS=Zea mays OX=4577 GN=ZEAMMB73_Zm00001d024835 PE=4 SV=1	93	Master Protein	VEAAGDkVVVLDM
FALSE	High	KGG	K	8	100	LDCNQDNKPLAK	1	0	22	K7UGI3	Putative thioredoxin superfamily protein OS=Zea mays OX=4577 GN=ZEAMMB73_Zm00001d024835 PE=4 SV=1	136	Master Protein	DCNQDNkPLAKEL
FALSE	High	KGG	K	12	100	IDELAQAIDTVK	1	0	22	K7UGI3	Putative thioredoxin superfamily protein OS=Zea mays OX=4577 GN=ZEAMMB73_Zm00001d024835 PE=4 SV=1	178	Master Protein	QAIDTVkSD
FALSE	High	KGG	K	8	100	NLDVVFLK	1	0	15	K7UGI3	Putative thioredoxin superfamily protein OS=Zea mays OX=4577 GN=ZEAMMB73_Zm00001d024835 PE=4 SV=1	128	Master Protein	LDVVFLkLDCNQD
FALSE	High	KGG	K	13	100	SSAIEEIILSTSK	1	0	0	K7UC34	Caffeoyl-CoA O-methyltransferase 2 OS=Zea mays OX=4577 GN=100384287 PE=4 SV=1	43	Master Protein	IILSTSkSSGDQF
FALSE	High	KGG	K	7	100	EVSSYLK	1	0	7	B6UHJ4	Elongation factor 1-alpha OS=Zea mays OX=4577 GN=100286309 PE=2 SV=1	179	Master Protein	EVSSYLkKVGYNP
FALSE	High	KGG	K	8	100	GYVASNSK	2	0	17	B6UHJ4	Elongation factor 1-alpha OS=Zea mays OX=4577 GN=100286309 PE=2 SV=1	318	Master Protein	YVASNSkDDPAKE
FALSE	High	KGG	K	9	100	DALGDVLAK	4	0	52	A0A1D6EXK9	Oxygen-evolving enhancer protein 3-1 OS=Zea mays OX=4577 GN=ZEAMMB73_Zm00001d006540 PE=3 SV=1	214	Master Protein	LGDVLAkLA
FALSE	High	KGG	K	7	100	DFDLPLK	20	0	76	A0A1D6EXK9	Oxygen-evolving enhancer protein 3-1 OS=Zea mays OX=4577 GN=ZEAMMB73_Zm00001d006540 PE=3 SV=1	102	Master Protein	DFDLPLkERFYLQ
FALSE	High	KGG	K	5	100	ELTGKLFSTIDDLDHAAK	2	0	0	A0A1D6EXK9	Oxygen-evolving enhancer protein 3-1 OS=Zea mays OX=4577 GN=ZEAMMB73_Zm00001d006540 PE=3 SV=1	177	Master Protein	LKELTGkLFSTID
FALSE	High	KGG	K	1	100	KAWPYVQNDLR	1	0	3	A0A1D6EXK9	Oxygen-evolving enhancer protein 3-1 OS=Zea mays OX=4577 GN=ZEAMMB73_Zm00001d006540 PE=3 SV=1	136	Master Protein	KPLIDKkAWPYVQ
FALSE	High	KGG	K	13	100	LFSTIDDLDHAAK	8	0	119	A0A1D6EXK9	Oxygen-evolving enhancer protein 3-1 OS=Zea mays OX=4577 GN=ZEAMMB73_Zm00001d006540 PE=3 SV=1	190	Master Protein	DLDHAAkIKSTPE
FALSE	High	KGG	K	2	100	IKSTPEAEK	3	0	1	A0A1D6EXK9	Oxygen-evolving enhancer protein 3-1 OS=Zea mays OX=4577 GN=ZEAMMB73_Zm00001d006540 PE=3 SV=1	192	Master Protein	DHAAKIkSTPEAE
FALSE	High	KGG	K	10	100	TSAQDIINLKPLIDK	4	1	94	A0A1D6EXK9	Oxygen-evolving enhancer protein 3-1 OS=Zea mays OX=4577 GN=ZEAMMB73_Zm00001d006540 PE=3 SV=1	130	Master Protein	QDIINLkPLIDKK
FALSE	High	KGG	K	8	100	TVIASKPK	2	0	31	A0A1D6EXK9	Oxygen-evolving enhancer protein 3-1 OS=Zea mays OX=4577 GN=ZEAMMB73_Zm00001d006540 PE=3 SV=1	165	Master Protein	VIASKPkEEKQSL
FALSE	High	KGG	K	6	100	YFAATKDALGDVLAK	1	0	0	A0A1D6EXK9	Oxygen-evolving enhancer protein 3-1 OS=Zea mays OX=4577 GN=ZEAMMB73_Zm00001d006540 PE=3 SV=1	205	Master Protein	KYFAATkDALGDV
FALSE	High	KGG	K	12	100	DGAVVLAPVNPK	1	0	8	A0A1D6IMH7	Hydroxyproline-rich glycoprotein family protein OS=Zea mays OX=4577 GN=ZEAMMB73_Zm00001d022421 PE=4 SV=1	50	Master Protein	LAPVNPkDDHQHW
FALSE	High	KGG	K	10	100	HSLGQSHPVK	4	0	10	A0A1D6IMH7	Hydroxyproline-rich glycoprotein family protein OS=Zea mays OX=4577 GN=ZEAMMB73_Zm00001d022421 PE=4 SV=1	97	Master Protein	GQSHPVkLAPFSP
FALSE	High	KGG	K	15	100	VRDEEGYPAFALVNK	1	0	7	A0A1D6IMH7	Hydroxyproline-rich glycoprotein family protein OS=Zea mays OX=4577 GN=ZEAMMB73_Zm00001d022421 PE=4 SV=1	246	Master Protein	AFALVNkVTGEAL
FALSE	High	KGG	K	7	100	EIAQDFK	2	0	19	B6SIV8	Histone H3 OS=Zea mays OX=4577 GN=103636448 PE=2 SV=1	80	Master Protein	EIAQDFkTDLRFQ
FALSE	High	KGG	K	9	100	SAPATGGVK	1	0	8	B6SIV8	Histone H3 OS=Zea mays OX=4577 GN=103636448 PE=2 SV=1	37	Master Protein	PATGGVkKPHRFR
FALSE	High	KGG	K	17	100	IEDLSSQLQTQAAEQFK	1	0	12	A0A1D6K371	Nascent polypeptide-associated complex alpha subunit-like protein OS=Zea mays OX=4577 GN=100282564 PE=4 SV=1	104	Master Protein	QAAEQFkAPDLSQ
FALSE	High	KGG	K	9	100	EDGGFEEIKR	1	0	17	B4FMX4	Glutamine synthetase OS=Zea mays OX=4577 GN=103642147 PE=2 SV=1	318	Master Protein	GGFEEIkRAILNL
FALSE	High	KGG	K	4	100	TISKPVEDPSELPK	1	0	16	B4FMX4	Glutamine synthetase OS=Zea mays OX=4577 GN=103642147 PE=2 SV=1	93	Master Protein	KSRTISkPVEDPS
FALSE	High	KGG	K	19	100	VAEQVPWFGIEQEYTLLQK	1	0	8	B4FMX4	Glutamine synthetase OS=Zea mays OX=4577 GN=103642147 PE=2 SV=1	188	Master Protein	EYTLLQkDVNWPL
FALSE	High	KGG	K	27	100	WNYDGSSTGQAPGEDSEVILYPQAIFK	1	0	27	B4FMX4	Glutamine synthetase OS=Zea mays OX=4577 GN=103642147 PE=2 SV=1	130	Master Protein	YPQAIFkDPFRGG
FALSE	High	KGG	K	7	100	GVEGATK	1	0	4	A0A1D6GY43	Translationally controlled tumor1 OS=Zea mays OX=4577 GN=ZEAMMB73_Zm00001d014954 PE=3 SV=1	131	Master Protein	GVEGATkFLLSKL
FALSE	High	KGG	K	9	100	LQEQPPFDKK	1	0	12	A0A1D6GY43	Translationally controlled tumor1 OS=Zea mays OX=4577 GN=ZEAMMB73_Zm00001d014954 PE=3 SV=1	96	Master Protein	EQPPFDkKSFVSY
FALSE	High	KGG	K	16	99.6	NLTAVLEPEKADEFKK	1	0	14	A0A1D6GY43	Translationally controlled tumor1 OS=Zea mays OX=4577 GN=ZEAMMB73_Zm00001d014954 PE=3 SV=1	124	Master Protein	KADEFKkGVEGAT
FALSE	High	KGG	K	9	100	GGHSLESIK	1	0	8	B6SZP7	Phosphopentokinase OS=Zea mays OX=4577 GN=100281866 PE=2 SV=1	212	Master Protein	HSLESIkASIEAR
FALSE	High	KGG	K	14	100	DDPDFTWEVVKPLK	1	0	22	B8A068	S-adenosylmethionine synthase OS=Zea mays OX=4577 GN=100279822 PE=2 SV=1	390	Master Protein	EVVKPLkAEKPSS
FALSE	High	KGG	K	5	100	EHVIKPVIPEQYLDEK	1	0	17	B8A068	S-adenosylmethionine synthase OS=Zea mays OX=4577 GN=100279822 PE=2 SV=1	219	Master Protein	LKEHVIkPVIPEQ
FALSE	High	KGG	K	17	100	NIGFVSNDVGLDADHCK	1	0	11	B8A068	S-adenosylmethionine synthase OS=Zea mays OX=4577 GN=100279822 PE=2 SV=1	94	Master Protein	LDADHCkVLVNIE
FALSE	High	KGG	K	8	100	VACETCTK	1	0	14	B8A068	S-adenosylmethionine synthase OS=Zea mays OX=4577 GN=100279822 PE=2 SV=1	50	Master Protein	ACETCTkTNMVMV
FALSE	High	KGG	K	11	100	AEIAAGSENGK	2	0	89	B4FL09	Adenylate kinase OS=Zea mays OX=4577 GN=ZEAMMB73_Zm00001d035034 PE=2 SV=1	116	Master Protein	AGSENGkRAKEFM
FALSE	High	KGG	K	7	100	FDDTEEK	1	0	33	B4FL09	Adenylate kinase OS=Zea mays OX=4577 GN=ZEAMMB73_Zm00001d035034 PE=2 SV=1	229	Master Protein	FDDTEEkVKLRLE
FALSE	High	KGG	K	14	100	GQLVPDEIVVNMVK	2	0	36	B4FL09	Adenylate kinase OS=Zea mays OX=4577 GN=ZEAMMB73_Zm00001d035034 PE=2 SV=1	138	Master Protein	IVVNMVkERLRQP
FALSE	High	KGG	K	11	100	IDELLGSILEK	1	0	23	B4FL09	Adenylate kinase OS=Zea mays OX=4577 GN=ZEAMMB73_Zm00001d035034 PE=2 SV=1	278	Master Protein	LGSILEkKNEMVS
FALSE	High	KGG	K	7	100	LDPVTGK	2	0	22	B4FL09	Adenylate kinase OS=Zea mays OX=4577 GN=ZEAMMB73_Zm00001d035034 PE=2 SV=1	201	Master Protein	LDPVTGkIYHLKY
FALSE	High	KGG	K	5	100	IYHLKYSPPENEEIASR	1	0	0	B4FL09	Adenylate kinase OS=Zea mays OX=4577 GN=ZEAMMB73_Zm00001d035034 PE=2 SV=1	206	Master Protein	GKIYHLkYSPPEN
FALSE	High	KGG	K	13	100	VQGDATVDAVFAK	7	0	61	B4FL09	Adenylate kinase OS=Zea mays OX=4577 GN=ZEAMMB73_Zm00001d035034 PE=2 SV=1	267	Master Protein	VDAVFAkIDELLG
FALSE	High	KGG	K	1	100	KQVAQQEAER	1	0	5	Q9M588	Prohibitin OS=Zea mays OX=4577 GN=PHB2 PE=2 SV=1	191	Master Protein	SLAVEKkQVAQQE
FALSE	High	KGG	K	4	100	AFQKEER	1	0	7	B4G1Q5	50S ribosomal protein L10 chloroplastic OS=Zea mays OX=4577 GN=100274533 PE=2 SV=1	141	Master Protein	PYRAFQkEERVEE
FALSE	High	KGG	K	8	100	FYGPGDFK	1	0	4	B4G1Q5	50S ribosomal protein L10 chloroplastic OS=Zea mays OX=4577 GN=100274533 PE=2 SV=1	167	Master Protein	YGPGDFkALETMP
FALSE	High	KGG	K	1	100	KEETVTTVR	1	0	9	B4G1Q5	50S ribosomal protein L10 chloroplastic OS=Zea mays OX=4577 GN=100274533 PE=2 SV=1	48	Master Protein	AITRGRkEETVTT
FALSE	High	KGG	K	15	100	VEETNDFVGAVFEGK	2	0	29	B4G1Q5	50S ribosomal protein L10 chloroplastic OS=Zea mays OX=4577 GN=100274533 PE=2 SV=1	159	Master Protein	GAVFEGkFYGPGD
FALSE	High	KGG	K	7	100	DCDTVQK	1	0	5	P80607	Probable UDP-arabinopyranose mutase 1 OS=Zea mays OX=4577 GN=UPTG PE=1 SV=2	314	Master Protein	DCDTVQkCYIYLS
FALSE	High	KGG	K	11	100	AQIIAEAEEFKK	1	0	8	B4FJF0	Clathrin light chain OS=Zea mays OX=4577 GN=100216721 PE=2 SV=1	139	Master Protein	AEAEEFkKAFFEK
FALSE	High	KGG	K	27	100	SPATTSGDQITHQNAMQNSNSDTTQGKR	1	0	0	K7V9H3	Putative DUF1296 domain containing family protein OS=Zea mays OX=4577 GN=100501220 PE=4 SV=1	197	Master Protein	SDTTQGkRDAQGT
FALSE	High	KGG	K	21	100	AITEYGSPEEFLSQVDYLLGK	6	0	50	A0A1D6F9C2	Oxygen-evolving enhancer protein 2-1 chloroplastic OS=Zea mays OX=4577 GN=107648855 PE=4 SV=1	162	Master Protein	VDYLLGkQAYGGK
FALSE	High	KGG	K	12	100	HQLITATVSDGK	6	0	131	A0A1D6F9C2	Oxygen-evolving enhancer protein 2-1 chloroplastic OS=Zea mays OX=4577 GN=107648855 PE=4 SV=1	227	Master Protein	ATVSDGkLYICKA
FALSE	High	KGG	K	1	100	KNTDFISYVGDGFK	4	0	22	A0A1D6F9C2	Oxygen-evolving enhancer protein 2-1 chloroplastic OS=Zea mays OX=4577 GN=107648855 PE=4 SV=1	86	Master Protein	VFGKTKkNTDFIS
FALSE	High	KGG	K	13	100	NTDFISYVGDGFK	3	0	79	A0A1D6F9C2	Oxygen-evolving enhancer protein 2-1 chloroplastic OS=Zea mays OX=4577 GN=107648855 PE=4 SV=1	99	Master Protein	YVGDGFkLLIPSK
FALSE	High	KGG	K	9	100	TADGDEGGKHQLITATVSDGK	41	0	72	A0A1D6F9C2	Oxygen-evolving enhancer protein 2-1 chloroplastic OS=Zea mays OX=4577 GN=107648855 PE=4 SV=1	215	Master Protein	DGDEGGkHQLITA
FALSE	High	KGG	K	28	100	TDSEGGFETDAVATANVLESSTPVVDGK	2	0	82	A0A1D6F9C2	Oxygen-evolving enhancer protein 2-1 chloroplastic OS=Zea mays OX=4577 GN=107648855 PE=4 SV=1	196	Master Protein	TPVVDGkQYYSIT
FALSE	High	KGG	K	5	100	WNPSKER	1	0	0	A0A1D6F9C2	Oxygen-evolving enhancer protein 2-1 chloroplastic OS=Zea mays OX=4577 GN=107648855 PE=4 SV=1	110	Master Protein	SKWNPSkEREFPG
FALSE	High	KGG	K	20	100	YEDNFDANSNVSVIIQPTSK	19	0	160	A0A1D6F9C2	Oxygen-evolving enhancer protein 2-1 chloroplastic OS=Zea mays OX=4577 GN=107648855 PE=4 SV=1	140	Master Protein	IIQPTSkKAITEY
FALSE	High	Acetyl	M	1		MNTDITASTKPEYPVVDR	6	0	0	B6SRG1	NADH-u_ox-rdase domain-containing protein OS=Zea mays OX=4577 GN=100275334 PE=2 SV=1	1	Master Protein	mNTDITA
FALSE	High	KGG	K	7	100	QATKGIK	1	0	0	A0A1D6G9X7	DUF4220 domain-containing protein OS=Zea mays OX=4577 GN=ZEAMMB73_Zm00001d012586 PE=4 SV=1	367	Master Protein	QATKGIkKRKHRK
FALSE	High	KGG	K	4	100	EAAKAIEK	1	0	0	B6SKZ9	40S ribosomal protein S12 OS=Zea mays OX=4577 GN=100281932 PE=2 SV=1	49	Master Protein	GLREAAkAIEKHA
FALSE	High	KGG	K	9	100	EFILGFAAK	1	0	15	B6TVT9	Protein LHCP TRANSLOCATION DEFECT OS=Zea mays OX=4577 GN=100277526 PE=2 SV=1	184	Master Protein	ILGFAAkKA
FALSE	High	KGG	K	11	100	NLIEAAEQEYKKEK	1	0	0	A0A1D6HFQ3	Chaperonin 60 subunit beta 2 chloroplastic OS=Zea mays OX=4577 GN=ZEAMMB73_Zm00001d017567 PE=4 SV=1	144	Master Protein	AAEQEYkKEKLNE
FALSE	High	KGG	K	12	100	NLIEAAEQEYKKEK	1	0	0	A0A1D6HFQ3	Chaperonin 60 subunit beta 2 chloroplastic OS=Zea mays OX=4577 GN=ZEAMMB73_Zm00001d017567 PE=4 SV=1	145	Master Protein	AEQEYKkEKLNER
FALSE	High	KGG	K	8	100	SVLGTAAK	1	0	4	A0A1D6HFQ3	Chaperonin 60 subunit beta 2 chloroplastic OS=Zea mays OX=4577 GN=ZEAMMB73_Zm00001d017567 PE=4 SV=1	105	Master Protein	VLGTAAkVVLTKG
FALSE	High	KGG	K	7	100	FLDELAK	1	0	16	B4FUC4	Plasma membrane-associated cation-binding protein 1 OS=Zea mays OX=4577 GN=100273295 PE=2 SV=1	93	Master Protein	FLDELAkIDFPGA
FALSE	High	KGG	K	8	100	VVSEAVAK	1	0	14	B4FUC4	Plasma membrane-associated cation-binding protein 1 OS=Zea mays OX=4577 GN=100273295 PE=2 SV=1	108	Master Protein	VSEAVAkSGASPL
FALSE	High	KGG	K	7	100	EGDDYVKPQK	1	0	9	A0A1D6F3N8	Elongation factor Ts family protein OS=Zea mays OX=4577 GN=100192861 PE=4 SV=1	224	Master Protein	EGDDYVkPQKEMP
FALSE	High	KGG	K	7	100	AACNCLK	5	0	12	P19656	Non-specific lipid-transfer protein OS=Zea mays OX=4577 PE=1 SV=1	81	Master Protein	AACNCLkNAAAGV
FALSE	High	KGG	K	20	100	NAAAGVSGLNAGNAASIPSK	3	0	23	P19656	Non-specific lipid-transfer protein OS=Zea mays OX=4577 PE=1 SV=1	101	Master Protein	AASIPSkCGVSIP
FALSE	High	KGG	K	4	100	GIAKPDNTQPEGTQAETIPEAR	1	0	6	A0A1D6MJB1	MAR-binding filament-like protein 1 OS=Zea mays OX=4577 GN=ZEAMMB73_Zm00001d039598 PE=4 SV=1	121	Master Protein	GTKGIAkPDNTQP
FALSE	High	KGG	K	14	100	MAWVVNDGPLPEQKLMPPPADLPK	2	0	0	B4FDI9	Laccase OS=Zea mays OX=4577 GN=100193025 PE=2 SV=1	565	Master Protein	GPLPEQkLMPPPA
FALSE	High	KGG	K	11	100	KDPNVSGVQAK	1	0	14	B6SRG3	Uncharacterized protein OS=Zea mays OX=4577 GN=100275335 PE=2 SV=1	96	Master Protein	VSGVQAkVLASRK
FALSE	High	KGG	K	15	100	AAALNIVPTSTGAAK	1	0	31	B4F8L7	Glyceraldehyde-3-phosphate dehydrogenase OS=Zea mays OX=4577 GN=542290 PE=2 SV=1	298	Master Protein	TSTGAAkAVALVL
FALSE	High	KGG	K	10	100	ILDEEFGIVK	1	0	28	B4F8L7	Glyceraldehyde-3-phosphate dehydrogenase OS=Zea mays OX=4577 GN=542290 PE=2 SV=1	256	Master Protein	EEFGIVkGTMTTT
FALSE	High	KGG	K	12	100	IVDDTTISVDGKPITVVSSR	1	0	26	B4F8L7	Glyceraldehyde-3-phosphate dehydrogenase OS=Zea mays OX=4577 GN=542290 PE=2 SV=1	153	Master Protein	TISVDGkPITVVS
FALSE	High	KGG	K	11	100	VVDLAHLVAAK	1	0	19	B4F8L7	Glyceraldehyde-3-phosphate dehydrogenase OS=Zea mays OX=4577 GN=542290 PE=2 SV=1	418	Master Protein	AHLVAAkWPGAAA
FALSE	High	KGG	K	27	100	WPGAAAAGSGDPLEDFCKDNPETDECK	1	0	147	B4F8L7	Glyceraldehyde-3-phosphate dehydrogenase OS=Zea mays OX=4577 GN=542290 PE=2 SV=1	445	Master Protein	PETDECkVYEA
FALSE	High	KGG	K	4	100	IQDKEGIPPDQQR	3	0	54	B4FPT7	Polyubiquitin 2 OS=Zea mays OX=4577 GN=100282222 PE=2 SV=1	33	Master Protein	KAKIQDkEGIPPD
FALSE	High	KGG	K	9	100	TLADYNIQK	3	0	27	B4FPT7	Polyubiquitin 2 OS=Zea mays OX=4577 GN=100282222 PE=2 SV=1	63	Master Protein	ADYNIQkESTLHL
FALSE	High	KGG	K	7	100	ALTEGVK	2	0	3	B4FZP0	Mg-protoporphyrin IX chelatase OS=Zea mays OX=4577 GN=732841 PE=2 SV=1	205	Master Protein	ALTEGVkAFEPGL
FALSE	High	KGG	K	15	100	DPLESIDSGLLVIEK	3	0	27	B4FZP0	Mg-protoporphyrin IX chelatase OS=Zea mays OX=4577 GN=732841 PE=2 SV=1	416	Master Protein	GLLVIEkFYEVFS
FALSE	High	KGG	K	8	100	TASRPWDKDR	1	0	6	A0A1D6LUH4	3-oxoacyl-[acyl-carrier-protein] synthase OS=Zea mays OX=4577 GN=100279917 PE=3 SV=1	273	Master Protein	ASRPWDkDRDGFV
FALSE	High	KGG	K	10	100	LVELFSEHGK	2	0	15	A0A1D6HZI0	RNA-binding protein CP31B chloroplastic OS=Zea mays OX=4577 GN=ZEAMMB73_Zm00001d019648 PE=4 SV=1	308	Master Protein	LFSEHGkVVDARV
FALSE	High	KGG	K	7	100	ATSVGEK	1	0	2	A0A1D6KE29	Heat shock protein 70 OS=Zea mays OX=4577 GN=103639924 PE=3 SV=1	199	Master Protein	ATSVGEkNVLIFD
FALSE	High	KGG	K	12	100	EIAEAYLGSTIK	1	0	6	A0A1D6KE29	Heat shock protein 70 OS=Zea mays OX=4577 GN=103639924 PE=3 SV=1	144	Master Protein	YLGSTIkNAVVTV
FALSE	High	KGG	K	12	100	ELESLCNPIIAK	1	0	14	A0A1D6KE29	Heat shock protein 70 OS=Zea mays OX=4577 GN=103639924 PE=3 SV=1	615	Master Protein	CNPIIAkMYQGAG
FALSE	High	KGG	K	16	100	IINEPTAAAIAYGLDKK	1	0	5	A0A1D6KE29	Heat shock protein 70 OS=Zea mays OX=4577 GN=103639924 PE=3 SV=1	191	Master Protein	IAYGLDkKATSVG
FALSE	High	KGG	K	3	100	LSKEEIEK	3	0	14	A0A1D6KE29	Heat shock protein 70 OS=Zea mays OX=4577 GN=103639924 PE=3 SV=1	518	Master Protein	DKGRLSkEEIEKM
FALSE	High	KGG	K	7	100	ITITNDK	1	0	3	A0A1D6KE29	Heat shock protein 70 OS=Zea mays OX=4577 GN=103639924 PE=3 SV=1	513	Master Protein	ITITNDkGRLSKE
FALSE	High	KGG	K	26	100	NINPDEAVAYGAAVQAAILSGEGNEK	1	0	18	A0A1D6KE29	Heat shock protein 70 OS=Zea mays OX=4577 GN=103639924 PE=3 SV=1	393	Master Protein	SGEGNEkVQDLLL
FALSE	High	KGG	K	4	100	NTIKDEK	1	0	3	A0A1D6KE29	Heat shock protein 70 OS=Zea mays OX=4577 GN=103639924 PE=3 SV=1	560	Master Protein	NMRNTIkDEKIAS
FALSE	High	KGG	K	7	100	NTTIPTK	2	0	11	A0A1D6KE29	Heat shock protein 70 OS=Zea mays OX=4577 GN=103639924 PE=3 SV=1	429	Master Protein	NTTIPTkKEQVFS
FALSE	High	KGG	K	8	100	GVNSFGFK	2	0	11	A0A1D6EEW2	Natterin-4 OS=Zea mays OX=4577 GN=ZEAMMB73_Zm00001d004342 PE=4 SV=1	359	Master Protein	VNSFGFkSEVTER
FALSE	High	KGG	K	7	100	ALQIAEK	1	0	2	C0HHU2	Phosphoglycerate mutase (2,3-diphosphoglycerate-independent) OS=Zea mays OX=4577 GN=100381658 PE=2 SV=1	406	Master Protein	ALQIAEkARDALL
FALSE	High	KGG	K	9	100	TFACSETVK	2	0	6	C0HHU2	Phosphoglycerate mutase (2,3-diphosphoglycerate-independent) OS=Zea mays OX=4577 GN=100381658 PE=2 SV=1	358	Master Protein	ACSETVkFGHVTF
FALSE	High	KGG	K	2	100	GKQDQLLPDPK	1	0	5	A0A1D6EFC8	Alpha-galactosidase OS=Zea mays OX=4577 GN=ZEAMMB73_Zm00001d004434 PE=3 SV=1	183	Master Protein	SYVKRGkQDQLLP
FALSE	High	KGG	K	14	100	DTKPQFQEIISSSK	2	0	49	A0A1X7YHG9	ATP synthase subunit alpha, chloroplastic OS=Zea mays OX=4577 GN=100280996 PE=3 SV=1	480	Master Protein	EIISSSkTFTEQA
FALSE	High	KGG	K	9	100	GIALNLESK	2	0	17	A0A1X7YHG9	ATP synthase subunit alpha, chloroplastic OS=Zea mays OX=4577 GN=100280996 PE=3 SV=1	70	Master Protein	ALNLESkNVGIVL
FALSE	High	KGG	K	12	100	GYLDSLEIEQVK	4	0	66	A0A1X7YHG9	ATP synthase subunit alpha, chloroplastic OS=Zea mays OX=4577 GN=100280996 PE=3 SV=1	455	Master Protein	LEIEQVkKFLDEL
FALSE	High	KGG	K	3	100	HLKDTKPQFQEIISSSK	1	0	10	A0A1X7YHG9	ATP synthase subunit alpha, chloroplastic OS=Zea mays OX=4577 GN=100280996 PE=3 SV=1	466	Master Protein	ELRKHLkDTKPQF
FALSE	High	KGG	K	1	100	KVGIENIGR	2	0	10	A0A1X7YHG9	ATP synthase subunit alpha, chloroplastic OS=Zea mays OX=4577 GN=100280996 PE=3 SV=1	23	Master Protein	IEQYNRkVGIENI
FALSE	High	KGG	K	12	100	TAVATDTILNQK	3	0	22	A0A1X7YHG9	ATP synthase subunit alpha, chloroplastic OS=Zea mays OX=4577 GN=100280996 PE=3 SV=1	188	Master Protein	DTILNQkGQDVIC
FALSE	High	KGG	K	11	100	TFTEQAETLLK	1	0	26	A0A1X7YHG9	ATP synthase subunit alpha, chloroplastic OS=Zea mays OX=4577 GN=100280996 PE=3 SV=1	491	Master Protein	QAETLLkEAIQEQ
FALSE	High	KGG	K	8	100	VGSAAQIK	1	0	20	A0A1X7YHG9	ATP synthase subunit alpha, chloroplastic OS=Zea mays OX=4577 GN=100280996 PE=3 SV=1	374	Master Protein	GSAAQIkAMKQVA
FALSE	High	KGG	K	7	100	VINALAKPIDGR	1	0	10	A0A1X7YHG9	ATP synthase subunit alpha, chloroplastic OS=Zea mays OX=4577 GN=100280996 PE=3 SV=1	114	Master Protein	VINALAkPIDGRG
FALSE	High	KGG	K	12	100	AAIPTIQYILSK	2	0	39	A0A1D6M7C2	Phosphoglycerate kinase OS=Zea mays OX=4577 GN=ZEAMMB73_Zm00001d038579 PE=3 SV=1	129	Master Protein	IQYILSkGAKVIL
FALSE	High	KGG	K	11	100	ADDVIGPEVEK	2	0	30	A0A1D6M7C2	Phosphoglycerate kinase OS=Zea mays OX=4577 GN=ZEAMMB73_Zm00001d038579 PE=3 SV=1	179	Master Protein	IGPEVEkLVAALP
FALSE	High	KGG	K	10	100	AHASTEGVTK	2	0	35	A0A1D6M7C2	Phosphoglycerate kinase OS=Zea mays OX=4577 GN=ZEAMMB73_Zm00001d038579 PE=3 SV=1	239	Master Protein	STEGVTkFLQPSV
FALSE	High	KGG	K	25	100	AQGLPVGASLVEEDKLELATSLLAK	1	1	44	A0A1D6M7C2	Phosphoglycerate kinase OS=Zea mays OX=4577 GN=ZEAMMB73_Zm00001d038579 PE=3 SV=1	331	Master Protein	ATSLLAkAKEKGV
FALSE	High	KGG	K	4	100	EEEKNDPEFAQK	1	2	104	A0A1D6M7C2	Phosphoglycerate kinase OS=Zea mays OX=4577 GN=ZEAMMB73_Zm00001d038579 PE=3 SV=1	203	Master Protein	FYKEEEkNDPEFA
FALSE	High	KGG	K	2	100	EKGVSLMLPTDVVIADK	1	0	11	A0A1D6M7C2	Phosphoglycerate kinase OS=Zea mays OX=4577 GN=ZEAMMB73_Zm00001d038579 PE=3 SV=1	335	Master Protein	LAKAKEkGVSLML
FALSE	High	KGG	K	10	100	FAVGTEAVAK	1	0	26	A0A1D6M7C2	Phosphoglycerate kinase OS=Zea mays OX=4577 GN=ZEAMMB73_Zm00001d038579 PE=3 SV=1	415	Master Protein	GTEAVAkKLAELS
FALSE	High	KGG	K	13	100	FLQPSVAGFLLQK	2	0	28	A0A1D6M7C2	Phosphoglycerate kinase OS=Zea mays OX=4577 GN=ZEAMMB73_Zm00001d038579 PE=3 SV=1	252	Master Protein	AGFLLQkELDYLV
FALSE	High	KGG	K	3	100	FYKEEEK	14	2	84	A0A1D6M7C2	Phosphoglycerate kinase OS=Zea mays OX=4577 GN=ZEAMMB73_Zm00001d038579 PE=3 SV=1	199	Master Protein	ENVRFYkEEEKND
FALSE	High	KGG	K	17	100	GVTTIIGGGDSVAAVEK	4	0	46	A0A1D6M7C2	Phosphoglycerate kinase OS=Zea mays OX=4577 GN=ZEAMMB73_Zm00001d038579 PE=3 SV=1	440	Master Protein	SVAAVEkVGVADV
FALSE	High	KGG	K	1	100	KLAELSGK	2	0	16	A0A1D6M7C2	Phosphoglycerate kinase OS=Zea mays OX=4577 GN=ZEAMMB73_Zm00001d038579 PE=3 SV=1	416	Master Protein	TEAVAKkLAELSG
FALSE	High	KGG	K	14	100	KSVGELTEADLEGK	1	0	11	A0A1D6M7C2	Phosphoglycerate kinase OS=Zea mays OX=4577 GN=ZEAMMB73_Zm00001d038579 PE=3 SV=1	92	Master Protein	EADLEGkRVFVRA
FALSE	High	KGG	K	7	100	LAELSGK	1	0	28	A0A1D6M7C2	Phosphoglycerate kinase OS=Zea mays OX=4577 GN=ZEAMMB73_Zm00001d038579 PE=3 SV=1	423	Master Protein	LAELSGkGVTTII
FALSE	High	KGG	K	10	100	IGVIESLLEK	1	0	25	A0A1D6M7C2	Phosphoglycerate kinase OS=Zea mays OX=4577 GN=ZEAMMB73_Zm00001d038579 PE=3 SV=1	290	Master Protein	IESLLEkCDILLL
FALSE	High	KGG	K	11	100	LSELLGIQVQK	1	0	34	A0A1D6M7C2	Phosphoglycerate kinase OS=Zea mays OX=4577 GN=ZEAMMB73_Zm00001d038579 PE=3 SV=1	168	Master Protein	LGIQVQkADDVIG
FALSE	High	KGG	K	8	100	NDPEFAQK	2	0	123	A0A1D6M7C2	Phosphoglycerate kinase OS=Zea mays OX=4577 GN=ZEAMMB73_Zm00001d038579 PE=3 SV=1	211	Master Protein	DPEFAQkLASLAD
FALSE	High	KGG	K	8	100	FGEAVWFK	1	0	34	B6SZT9	Chlorophyll a-b binding protein, chloroplastic OS=Zea mays OX=4577 GN=103643653 PE=1 SV=1	127	Master Protein	GEAVWFkAGAQIF
FALSE	High	KGG	K	12	100	VGGGPLGEGLDK	2	0	19	B6SZT9	Chlorophyll a-b binding protein, chloroplastic OS=Zea mays OX=4577 GN=103643653 PE=1 SV=1	182	Master Protein	LGEGLDkVYPGGA
FALSE	High	KGG	K	23	100	VYPGGAFDPLGLADDPDTAAELK	6	0	56	B6SZT9	Chlorophyll a-b binding protein, chloroplastic OS=Zea mays OX=4577 GN=103643653 PE=1 SV=1	205	Master Protein	DTAAELkVKELKN
FALSE	High	KGG	K	15	100	SPIFLGSYDDVEEIK	1	0	16	A0A1D6N6G5	D-fructose-1,6-bisphosphate 1-phosphohydrolase OS=Zea mays OX=4577 GN=ZEAMMB73_Zm00001d042727 PE=3 SV=1	329	Master Protein	DDVEEIkALYAEQ
FALSE	High	KGG	K	1	100	KAPAKEEEEEDEEESDK	1	0	10	P27347	DNA-binding protein MNB1B OS=Zea mays OX=4577 GN=MNB1B PE=1 SV=1	119	Master Protein	ESTAAKkAPAKEE
FALSE	High	KGG	K	2	100	LKLEYNK	1	0	7	P27347	DNA-binding protein MNB1B OS=Zea mays OX=4577 GN=MNB1B PE=1 SV=1	99	Master Protein	AKANKLkLEYNKA
FALSE	High	KGG	K	7	100	SLSESDKAPYVAK	1	0	13	P27347	DNA-binding protein MNB1B OS=Zea mays OX=4577 GN=MNB1B PE=1 SV=1	88	Master Protein	SLSESDkAPYVAK
FALSE	High	KGG	K	8	100	AGDTITFK	8	0	70	B6SSB9	Plastocyanin OS=Zea mays OX=4577 GN=103629356 PE=2 SV=1	88	Master Protein	GDTITFkNNAGFP
FALSE	High	KGG	K	24	100	NNAGFPHNVVFDEDEVPSGVDATK	9	0	494	B6SSB9	Plastocyanin OS=Zea mays OX=4577 GN=103629356 PE=2 SV=1	112	Master Protein	SGVDATkISQEEY
FALSE	High	KGG	K	8	100	FGEAVWFK	1	0	34	B6T2Y9	Chlorophyll a-b binding protein, chloroplastic OS=Zea mays OX=4577 GN=100282054 PE=2 SV=1	131	Master Protein	GEAVWFkAGSQIF
FALSE	High	KGG	K	12	100	GFETATVADVLK	1	0	15	Q5GA18	Cystathionine beta synthase domain protein1 OS=Zea mays OX=4577 GN=adh1F PE=4 SV=1	61	Master Protein	TVADVLkSKGKSA
FALSE	High	KGG	K	20	100	SADGSWLWCTTEDSVYDAVK	2	0	15	Q5GA18	Cystathionine beta synthase domain protein1 OS=Zea mays OX=4577 GN=adh1F PE=4 SV=1	85	Master Protein	SVYDAVkSVCPHF
FALSE	High	KGG	K	23	100	VYPEGHGEEFVEIGAGDLVVFPK	2	0	48	B4F9Z6	Enzyme of the cupin superfamily OS=Zea mays OX=4577 GN=100191739 PE=2 SV=1	121	Master Protein	DLVVFPkGMSCTW
FALSE	High	KGG	K	8	100	HAVSEGTK	1	0	5	B6SIF9	Histone H2B OS=Zea mays OX=4577 GN=100501458 PE=2 SV=1	142	Master Protein	AVSEGTkAVTKFT
FALSE	High	KGG	K	1	100	KPAEEEPAAEK	3	0	53	B6SIF9	Histone H2B OS=Zea mays OX=4577 GN=100501458 PE=2 SV=1	13	Master Protein	KKPAAKkPAEEEP
FALSE	High	KGG	K	1	100	KPTITSR	1	0	13	B6SIF9	Histone H2B OS=Zea mays OX=4577 GN=100501458 PE=2 SV=1	112	Master Protein	LARYNKkPTITSR
FALSE	High	KGG	K	1	100	KSVETYK	2	0	7	B6SIF9	Histone H2B OS=Zea mays OX=4577 GN=100501458 PE=2 SV=1	58	Master Protein	GKKKGKkSVETYK
FALSE	High	KGG	K	9	100	LVLPGELAK	1	0	16	B6SIF9	Histone H2B OS=Zea mays OX=4577 GN=100501458 PE=2 SV=1	134	Master Protein	LPGELAkHAVSEG
FALSE	High	KGG	K	11	100	QVHPDIGISSK	2	0	15	B6SIF9	Histone H2B OS=Zea mays OX=4577 GN=100501458 PE=2 SV=1	83	Master Protein	DIGISSkAMSIMN
FALSE	High	KGG	K	7	100	AGTYDEK	1	0	14	A0A1D6FKV9	Malate dehydrogenase OS=Zea mays OX=4577 GN=ZEAMMB73_Zm00001d009640 PE=3 SV=1	194	Master Protein	AGTYDEkKLFGVT
FALSE	High	KGG	K	12	100	DDLFNINAGIVK	2	0	11	A0A1D6FKV9	Malate dehydrogenase OS=Zea mays OX=4577 GN=ZEAMMB73_Zm00001d009640 PE=3 SV=1	152	Master Protein	INAGIVkALCTAI
FALSE	High	KGG	K	19	100	VAILGAAGGIGQPLSLLMK	1	0	19	A0A1D6FKV9	Malate dehydrogenase OS=Zea mays OX=4577 GN=ZEAMMB73_Zm00001d009640 PE=3 SV=1	47	Master Protein	PLSLLMkLNPLVS
FALSE	High	KGG	K	4	100	DPAKFEEYK	4	0	7	B6SSN3	Chlorophyll a-b binding protein, chloroplastic OS=Zea mays OX=4577 GN=100281791 PE=1 SV=1	184	Master Protein	FSKDPAkFEEYKL
FALSE	High	Acetyl	A	1		ASFSEAPPGNPK	3	0	1	P00056	Cytochrome c OS=Zea mays OX=4577 PE=1 SV=1	1	Master Protein	aSFSEAP
FALSE	High	KGG	K	8	100	AASEGPLK	2	0	29	A0A1D6LER3	Glyceraldehyde-3-phosphate dehydrogenase OS=Zea mays OX=4577 GN=542718 PE=3 SV=1	285	Master Protein	ASEGPLkGIMGYV
FALSE	High	KGG	K	15	100	AASFNIIPSSTGAAK	1	0	29	A0A1D6LER3	Glyceraldehyde-3-phosphate dehydrogenase OS=Zea mays OX=4577 GN=542718 PE=3 SV=1	217	Master Protein	SSTGAAkLRVLTS
FALSE	High	KGG	K	11	100	AGIALNDHFIK	2	0	14	A0A1D6LER3	Glyceraldehyde-3-phosphate dehydrogenase OS=Zea mays OX=4577 GN=542718 PE=3 SV=1	323	Master Protein	LNDHFIkLVSWYD
FALSE	High	KGG	K	8	100	GASYEEIKK	3	0	18	A0A1D6LER3	Glyceraldehyde-3-phosphate dehydrogenase OS=Zea mays OX=4577 GN=542718 PE=3 SV=1	273	Master Protein	ASYEEIkKAIKAA
FALSE	High	KGG	K	1	100	KVVISAPSK	2	0	19	A0A1D6LER3	Glyceraldehyde-3-phosphate dehydrogenase OS=Zea mays OX=4577 GN=542718 PE=3 SV=1	120	Master Protein	LKGGAKkVVISAP
FALSE	High	KGG	K	25	100	NPEEIPWGEAGAEYVVESTGVFTDKDK	11	0	109	A0A1D6LER3	Glyceraldehyde-3-phosphate dehydrogenase OS=Zea mays OX=4577 GN=542718 PE=3 SV=1	107	Master Protein	TGVFTDkDKAAAH
FALSE	High	KGG	K	8	100	TVDGPSAK	4	0	24	A0A1D6LER3	Glyceraldehyde-3-phosphate dehydrogenase OS=Zea mays OX=4577 GN=542718 PE=3 SV=1	196	Master Protein	VDGPSAkDWRGGR
FALSE	High	KGG	K	28	100	VALQSEDVELVAVNDPFITTDYMTYMFK	2	0	16	A0A1D6LER3	Glyceraldehyde-3-phosphate dehydrogenase OS=Zea mays OX=4577 GN=542718 PE=3 SV=1	48	Master Protein	YMTYMFkYDTVHG
FALSE	High	KGG	K	8	100	VVISAPSK	1	0	33	A0A1D6LER3	Glyceraldehyde-3-phosphate dehydrogenase OS=Zea mays OX=4577 GN=542718 PE=3 SV=1	128	Master Protein	VISAPSkDAPMFV
FALSE	High	KGG	K	9	100	YDTVHGQWK	2	0	17	A0A1D6LER3	Glyceraldehyde-3-phosphate dehydrogenase OS=Zea mays OX=4577 GN=542718 PE=3 SV=1	57	Master Protein	TVHGQWkHSDIAL
FALSE	High	KGG	K	19	100	DFDEPGTLAPTGLFVGGTK	1	0	16	Q9FR39	Profilin-5 OS=Zea mays OX=4577 GN=PRO5 PE=1 SV=1	71	Master Protein	LFVGGTkYMVIQG
FALSE	High	KGG	K	2	100	GKEFDAAIK	2	0	0	B4FRI1	Phosphoserine aminotransferase OS=Zea mays OX=4577 GN=100284817 PE=2 SV=1	104	Master Protein	EMSHRGkEFDAAI
FALSE	High	KGG	K	12	100	VVDALGVPIDGK	1	0	11	Q6R987	ATP synthase subunit alpha OS=Zea mays OX=4577 GN=atp1-a2 PE=3 SV=1	120	Master Protein	GVPIDGkGALSDH
FALSE	High	KGG	K	16	100	LLEEPDAQLVDIRPLK	1	0	18	A0A1D6H5G3	Rhodanese-like domain-containing protein 4 chloroplastic OS=Zea mays OX=4577 GN=100192599 PE=4 SV=1	148	Master Protein	VDIRPLkDAREAG
FALSE	High	KGG	K	9	100	ESVIGAVPK	3	0	28	Q41864	Thioredoxin M-type, chloroplastic OS=Zea mays OX=4577 GN=TRM1 PE=2 SV=1	153	Master Protein	VIGAVPkSTLTTL
FALSE	High	KGG	K	1	100	KESVIGAVPK	2	0	7	Q41864	Thioredoxin M-type, chloroplastic OS=Zea mays OX=4577 GN=TRM1 PE=2 SV=1	144	Master Protein	FKGGEKkESVIGA
FALSE	High	KGG	K	12	100	NAVDEVVVADEK	1	0	18	Q41864	Thioredoxin M-type, chloroplastic OS=Zea mays OX=4577 GN=TRM1 PE=2 SV=1	67	Master Protein	VVVADEkNWDGLV
FALSE	High	KGG	K	9	100	SIPTVLIFK	1	0	35	Q41864	Thioredoxin M-type, chloroplastic OS=Zea mays OX=4577 GN=TRM1 PE=2 SV=1	139	Master Protein	PTVLIFkGGEKKE
FALSE	High	KGG	K	1	100	KYEPTIGVEVHPLDFTTNCGK	1	0	8	B4G1P4	GTP-binding nuclear protein OS=Zea mays OX=4577 GN=100193260 PE=2 SV=1	41	Master Protein	TGEFEKkYEPTIG
FALSE	High	KGG	K	10	100	NLQYYEISAK	1	0	5	B4G1P4	GTP-binding nuclear protein OS=Zea mays OX=4577 GN=100193260 PE=2 SV=1	155	Master Protein	YYEISAkSNYNFE
FALSE	High	KGG	K	1	100	KALDGGADKDEEDSEGR	3	0	0	B4G137	Ankyrin repeat domain-containing protein 2A OS=Zea mays OX=4577 GN=100274450 PE=2 SV=1	229	Master Protein	DEEGLKkALDGGA
FALSE	High	KGG	K	17	100	AEEPWFGIEQEYTLLQK	1	0	6	B8A3M0	Glutamine synthetase OS=Zea mays OX=4577 GN=542400 PE=2 SV=1	137	Master Protein	EYTLLQkDTKWPL
FALSE	High	KGG	K	28	100	AAEEVIFGEPEVTTGAAGDLQQITGLAK	2	0	21	A0A1D6LPZ6	Filamentation temperature-sensitive H 2B OS=Zea mays OX=4577 GN=ZEAMMB73_Zm00001d036630 PE=3 SV=1	345	Master Protein	QITGLAkQMVVTF
FALSE	High	KGG	K	14	100	ATPAPPVGPALGAK	1	0	6	B6U1J2	50S ribosomal protein L11 OS=Zea mays OX=4577 GN=100285173 PE=2 SV=1	96	Master Protein	GPALGAkGVNIMA
FALSE	High	KGG	K	4	100	TADKPGYIIPVEITVFDDK	1	0	17	B6U1J2	50S ribosomal protein L11 OS=Zea mays OX=4577 GN=100285173 PE=2 SV=1	114	Master Protein	NAKTADkPGYIIP
FALSE	High	KGG	K	1	100	KKDEIER	1	0	2	B6SHZ1	40S ribosomal protein S5 OS=Zea mays OX=4577 GN=ZEAMMB73_Zm00001d008387 PE=2 SV=1	187	Master Protein	NSYAIKkKDEIER
FALSE	High	KGG	K	7	100	GLAAADKR	1	0	6	A0A1D6EH80	Elongation factor Ts, mitochondrial OS=Zea mays OX=4577 GN=EFTS PE=3 SV=1	288	Master Protein	GLAAADkRAGRAT
FALSE	High	KGG	K	16	100	TAFLEGNEEVLGVVEK	1	0	14	A0A1D6EAQ0	GrpE protein homolog OS=Zea mays OX=4577 GN=ZEAMMB73_Zm00001d003663 PE=3 SV=1	104	Master Protein	VLGVVEkAITAVE
FALSE	High	KGG	K	1	100	KGPSSGEQPSSTTVSAASDVK	1	0	9	B6T5U0	F1F0-ATPase inhibitor protein OS=Zea mays OX=4577 GN=100276151 PE=2 SV=1	48	Master Protein	LEKLARkGPSSGE
FALSE	High	KGG	K	13	100	EYLPIEGLAAFNK	1	0	17	A0A1D6HNF6	Aspartate transaminase OS=Zea mays OX=4577 GN=ZEAMMB73_Zm00001d018386 PE=3 SV=1	92	Master Protein	GLAAFNkATAELL
FALSE	High	KGG	K	4	100	GENKEYLPIEGLAAFNK	2	0	7	A0A1D6HNF6	Aspartate transaminase OS=Zea mays OX=4577 GN=ZEAMMB73_Zm00001d018386 PE=3 SV=1	79	Master Protein	LEKGENkEYLPIE
FALSE	High	KGG	K	8	100	IADVIQEK	1	0	11	A0A1D6HNF6	Aspartate transaminase OS=Zea mays OX=4577 GN=ZEAMMB73_Zm00001d018386 PE=3 SV=1	220	Master Protein	ADVIQEkKHMPFF
FALSE	High	KGG	K	8	100	LYDSLSAK	1	0	9	A0A1D6HNF6	Aspartate transaminase OS=Zea mays OX=4577 GN=ZEAMMB73_Zm00001d018386 PE=3 SV=1	349	Master Protein	YDSLSAkDKSGKD
FALSE	High	KGG	K	7	100	EIAQDFK	2	0	19	B6SRG7	Histone H3 OS=Zea mays OX=4577 GN=100381287 PE=2 SV=1	80	Master Protein	EIAQDFkTDLRFQ
FALSE	High	KGG	K	1	100	KLSVETTANQDPLVTK	1	0	8	B4F9H6	Superoxide dismutase OS=Zea mays OX=4577 GN=100193398 PE=2 SV=1	168	Master Protein	LDKEAKkLSVETT
FALSE	High	KGG	K	3	100	NLKPISEGGGEPPHGK	2	0	10	B4F9H6	Superoxide dismutase OS=Zea mays OX=4577 GN=100193398 PE=2 SV=1	113	Master Protein	IFWKNLkPISEGG
FALSE	High	KGG	K	9	100	DGGSDYLGK	1	0	40	C0HGV5	Phosphopyruvate hydratase OS=Zea mays OX=4577 GN=ZEAMMB73_Zm00001d030373 PE=2 SV=1	62	Master Protein	GSDYLGkGVSKAV
FALSE	High	KGG	K	7	100	EGLELLK	2	0	14	C0HGV5	Phosphopyruvate hydratase OS=Zea mays OX=4577 GN=ZEAMMB73_Zm00001d030373 PE=2 SV=1	234	Master Protein	EGLELLkTAIEKA
FALSE	High	KGG	K	16	100	VVIGMDVAASEFYSDKDQTYDLNFKEENNDGSQK	2	0	8	C0HGV5	Phosphopyruvate hydratase OS=Zea mays OX=4577 GN=ZEAMMB73_Zm00001d030373 PE=2 SV=1	261	Master Protein	SEFYSDkDQTYDL
FALSE	High	KGG	K	17	100	EEFDDNSASSQVFWLLK	2	0	15	B6U5I1	Peptidylprolyl isomerase OS=Zea mays OX=4577 GN=100285487 PE=2 SV=1	367	Master Protein	QVFWLLkESELTP
FALSE	High	KGG	K	32	100	ELLQYVGTVEEDMVDGFPFEIPEEYSNMPLLKGR	2	0	0	B6U5I1	Peptidylprolyl isomerase OS=Zea mays OX=4577 GN=100285487 PE=2 SV=1	225	Master Protein	SNMPLLkGRATVD
FALSE	High	KGG	K	4	100	EVQKPLEDITDSLK	2	0	33	B6U5I1	Peptidylprolyl isomerase OS=Zea mays OX=4577 GN=100285487 PE=2 SV=1	112	Master Protein	AIREVQkPLEDIT
FALSE	High	KGG	K	12	100	TVPLEIMVDGDKAPVYGETLEELGR	6	0	27	B6U5I1	Peptidylprolyl isomerase OS=Zea mays OX=4577 GN=100285487 PE=2 SV=1	318	Master Protein	IMVDGDkAPVYGE
FALSE	High	KGG	K	14	100	DTKPQFQEIISSSK	2	0	49	A0A1X7YHF8	Multifunctional fusion protein OS=Zea mays OX=4577 GN=100280996 PE=3 SV=1	2320	Master Protein	EIISSSkTFTEQA
FALSE	High	KGG	K	9	100	GIALNLESK	2	0	17	A0A1X7YHF8	Multifunctional fusion protein OS=Zea mays OX=4577 GN=100280996 PE=3 SV=1	1910	Master Protein	ALNLESkNVGIVL
FALSE	High	KGG	K	12	100	GYLDSLEIEQVK	4	0	66	A0A1X7YHF8	Multifunctional fusion protein OS=Zea mays OX=4577 GN=100280996 PE=3 SV=1	2295	Master Protein	LEIEQVkKFLDEL
FALSE	High	KGG	K	3	100	HLKDTKPQFQEIISSSK	1	0	10	A0A1X7YHF8	Multifunctional fusion protein OS=Zea mays OX=4577 GN=100280996 PE=3 SV=1	2306	Master Protein	ELRKHLkDTKPQF
FALSE	High	KGG	K	12	100	TAVATDTILNQK	3	0	22	A0A1X7YHF8	Multifunctional fusion protein OS=Zea mays OX=4577 GN=100280996 PE=3 SV=1	2028	Master Protein	DTILNQkGQDVIC
FALSE	High	KGG	K	11	100	TFTEQAETLLK	1	0	26	A0A1X7YHF8	Multifunctional fusion protein OS=Zea mays OX=4577 GN=100280996 PE=3 SV=1	2331	Master Protein	QAETLLkEAIQEQ
FALSE	High	KGG	K	8	100	VGSAAQIK	1	0	20	A0A1X7YHF8	Multifunctional fusion protein OS=Zea mays OX=4577 GN=100280996 PE=3 SV=1	2214	Master Protein	GSAAQIkAMKQVA
FALSE	High	KGG	K	7	100	VINALAKPIDGR	1	0	10	A0A1X7YHF8	Multifunctional fusion protein OS=Zea mays OX=4577 GN=100280996 PE=3 SV=1	1954	Master Protein	VINALAkPIDGRG
FALSE	High	KGG	K	1	100	KGHAVGDIPGVR	1	0	11	B4FBY5	40S ribosomal protein S23 OS=Zea mays OX=4577 GN=103644248 PE=2 SV=1	107	Master Protein	IAGFGRkGHAVGD
FALSE	High	KGG	K	7	100	NPNYQGK	1	0	6	A0A1D6HWM1	Calreticulin OS=Zea mays OX=4577 GN=542732 PE=3 SV=1	296	Master Protein	NPNYQGkWKAPMI
FALSE	High	KGG	K	18	100	SGTLFDNIIITDDPALAK	1	0	11	A0A1D6HWM1	Calreticulin OS=Zea mays OX=4577 GN=542732 PE=3 SV=1	348	Master Protein	DDPALAkTFAEET
FALSE	High	KGG	K	9	100	TFAEETWGK	1	0	5	A0A1D6HWM1	Calreticulin OS=Zea mays OX=4577 GN=542732 PE=3 SV=1	357	Master Protein	AEETWGkHKEAEK
FALSE	High	KGG	K	20	100	LSETPGLINTSPYEDGWMIK	1	0	15	A0A1D6IUW7	Glycine cleavage system H protein OS=Zea mays OX=4577 GN=ZEAMMB73_Zm00001d023699 PE=3 SV=1	128	Master Protein	EDGWMIkVKPSSP
FALSE	High	KGG	K	17	100	VKPSSPGEADALLDAAK	1	0	23	A0A1D6IUW7	Glycine cleavage system H protein OS=Zea mays OX=4577 GN=ZEAMMB73_Zm00001d023699 PE=3 SV=1	145	Master Protein	ALLDAAkYTKHCE
FALSE	High	KGG	K	2	100	GKADPPIYTIR	2	0	5	A0A1D6GM23	Chloroplast post-illumination chlorophyll fluorescence increase protein OS=Zea mays OX=4577 GN=ZEAMMB73_Zm00001d013781 PE=4 SV=1	141	Master Protein	TLQVRGkADPPIY
FALSE	High	KGG	K	9	100	DGGSDYLGK	1	0	40	A0A1D6PKP6	Uncharacterized protein OS=Zea mays OX=4577 GN=ZEAMMB73_Zm00001d048452 PE=4 SV=1	52	Master Protein	GSDYLGkGVLKEK
FALSE	High	KGG	K	31	100	AEEESGETGPMVNEEDIQHIVSSWTGIPVEK	1	0	8	C0PFV4	Chaperone protein ClpC1 chloroplastic OS=Zea mays OX=4577 GN=100383416 PE=2 SV=1	587	Master Protein	TGIPVEkVSSDES
FALSE	High	KGG	K	6	100	LAEEGKLDPVVGR	1	0	5	C0PFV4	Chaperone protein ClpC1 chloroplastic OS=Zea mays OX=4577 GN=100383416 PE=2 SV=1	269	Master Protein	KLAEEGkLDPVVG
FALSE	High	KGG	K	11	100	FFETFAAPFTK	1	0	43	O65101	Photosystem I reaction center subunit VI, chloroplastic OS=Zea mays OX=4577 GN=PSAH PE=1 SV=1	96	Master Protein	FAAPFTkRGLLLK
FALSE	High	KGG	K	1	100	KGPQEPPQPGPR	3	0	21	O65101	Photosystem I reaction center subunit VI, chloroplastic OS=Zea mays OX=4577 GN=PSAH PE=1 SV=1	128	Master Protein	DLLPIKkGPQEPP
FALSE	High	KGG	K	33	100	SVYFDLDDIGNTTGQWDLYGSDAPSPYNPLQSK	1	0	52	O65101	Photosystem I reaction center subunit VI, chloroplastic OS=Zea mays OX=4577 GN=PSAH PE=1 SV=1	85	Master Protein	YNPLQSkFFETFA
FALSE	High	KGG	K	10	100	LFCDKDYPEKPPSVR	1	0	8	B6SK03	Ubiquitin-conjugating enzyme E2 variant 1C OS=Zea mays OX=4577 GN=100279740 PE=2 SV=1	81	Master Protein	DKDYPEkPPSVRF
FALSE	High	KGG	K	12	100	AVAVLGSSDGVK	1	0	12	B6TIS2	Superoxide dismutase [Cu-Zn] OS=Zea mays OX=4577 GN=103639134 PE=2 SV=1	15	Master Protein	GSSDGVkGTIFFT
FALSE	High	KGG	K	7	100	GGHELSKSTGNAGGR	1	0	0	B6TIS2	Superoxide dismutase [Cu-Zn] OS=Zea mays OX=4577 GN=103639134 PE=2 SV=1	100	Master Protein	GGHELSkSTGNAG
FALSE	High	KGG	K	7	100	LDPVTGK	2	0	22	A0A1D6Q048	Adenylate kinase OS=Zea mays OX=4577 GN=ZEAMMB73_Zm00001d050150 PE=3 SV=1	214	Master Protein	LDPVTGkIYHLKN
FALSE	High	KGG	K	5	100	AATGKPDTLGDCPFSQR	1	0	10	A0A1D6LHI5	Dehydroascorbate reductase like3 OS=Zea mays OX=4577 GN=100191219 PE=4 SV=1	14	Master Protein	VKAATGkPDTLGD
FALSE	High	KGG	K	1	100	KVPYEVK	1	0	4	A0A1D6LHI5	Dehydroascorbate reductase like3 OS=Zea mays OX=4577 GN=100191219 PE=4 SV=1	35	Master Protein	LTLEEKkVPYEVK
FALSE	High	KGG	K	2	100	TKPSEEHVIAGWAPK	1	0	8	A0A1D6LHI5	Dehydroascorbate reductase like3 OS=Zea mays OX=4577 GN=100191219 PE=4 SV=1	198	Master Protein	ESFVKTkPSEEHV
FALSE	High	KGG	K	12	100	YAPTTSPLSIEK	1	0	6	B8A1P1	Glutathione peroxidase OS=Zea mays OX=4577 GN=100280060 PE=2 SV=1	159	Master Protein	SPLSIEkDIKKLL
FALSE	High	KGG	K	1	100	KAAAAPPR	1	0	2	C4J4W3	Hsp70-Hsp90 organizing protein 3 OS=Zea mays OX=4577 GN=100501647 PE=2 SV=1	115	Master Protein	GLQDAKkAAAAPP
FALSE	High	KGG	K	4	100	LAEKEYLLFR	2	0	1	B6TAA7	Chaperonin OS=Zea mays OX=4577 GN=100282681 PE=2 SV=1	81	Master Protein	EVKLAEkEYLLFR
FALSE	High	KGG	K	23	100	LIPVSLSEGDTVLLPEYGGTEVK	1	0	6	B6TAA7	Chaperonin OS=Zea mays OX=4577 GN=100282681 PE=2 SV=1	77	Master Protein	YGGTEVkLAEKEY
FALSE	High	KGG	K	9	100	VAAYDTVAK	1	0	5	B6SRJ5	Sulfate adenylyltransferase OS=Zea mays OX=4577 GN=100281036 PE=2 SV=1	414	Master Protein	AYDTVAkEMAFFD
FALSE	High	KGG	K	7	100	ETDVEMKPAEEVK	1	0	5	A0A1D6MVE6	Methyl binding domain105 OS=Zea mays OX=4577 GN=542068 PE=4 SV=1	194	Master Protein	ETDVEMkPAEEVK
FALSE	High	KGG	K	16	100	SDAEPAAVAAPAPETK	1	0	5	A0A1D6MVE6	Methyl binding domain105 OS=Zea mays OX=4577 GN=542068 PE=4 SV=1	313	Master Protein	APAPETkSDAEPA
FALSE	High	KGG	K	16	100	SDAEPAAVAAPAPETK	1	0	5	A0A1D6MVE6	Methyl binding domain105 OS=Zea mays OX=4577 GN=542068 PE=4 SV=1	329	Master Protein	APAPETkSVAEPA
FALSE	High	KGG	K	16	100	SDAEPAAVAAPAPETK	1	0	5	A0A1D6MVE6	Methyl binding domain105 OS=Zea mays OX=4577 GN=542068 PE=4 SV=1	425	Master Protein	APAPETkSDAEPA
FALSE	High	KGG	K	9	100	VFDSPEGEKIPK	1	0	7	A0A1D6MVE6	Methyl binding domain105 OS=Zea mays OX=4577 GN=542068 PE=4 SV=1	142	Master Protein	DSPEGEkIPKRSR
FALSE	High	KGG	K	15	100	STSFSPATEAMSETK	1	0	8	B4F8E3	Electron transfer flavoprotein subunit alpha OS=Zea mays OX=4577 GN=100191322 PE=2 SV=1	200	Master Protein	EAMSETkVAPITQ
FALSE	High	KGG	K	7	100	AACNCLK	5	0	12	B6SGP7	Non-specific lipid-transfer protein OS=Zea mays OX=4577 GN=103640727 PE=2 SV=1	82	Master Protein	AACNCLkNAAAGV
FALSE	High	KGG	K	15	100	GQGSGPSAGCCSGVK	4	0	36	B6SGP7	Non-specific lipid-transfer protein OS=Zea mays OX=4577 GN=103640727 PE=2 SV=1	62	Master Protein	GCCSGVkSLNNAA
FALSE	High	KGG	K	20	100	NAAAGVSGLNAGNAASIPSK	3	0	23	B6SGP7	Non-specific lipid-transfer protein OS=Zea mays OX=4577 GN=103640727 PE=2 SV=1	102	Master Protein	AASIPSkCGVSIP
FALSE	High	KGG	K	8	100	SEAAEYQK	1	0	13	O04014	40S ribosomal protein S6 OS=Zea mays OX=4577 GN=rps6-1 PE=2 SV=1	215	Master Protein	EAAEYQkLLAQRL
FALSE	High	KGG	K	7	100	TVTQAQK	1	0	1	C4J093	Adenylate kinase OS=Zea mays OX=4577 GN=ZEAMMB73_Zm00001d044103 PE=2 SV=1	123	Master Protein	TVTQAQkLDEMLA
FALSE	High	KGG	K	10	100	CNGTTDQVEK	2	0	7	K7UUB0	Triose phosphate isomerase3 OS=Zea mays OX=4577 GN=ZEAMMB73_Zm00001d008619 PE=3 SV=1	22	Master Protein	TTDQVEkIVKTLN
FALSE	High	KGG	K	8	100	FFVGGNWK	1	0	21	K7UUB0	Triose phosphate isomerase3 OS=Zea mays OX=4577 GN=ZEAMMB73_Zm00001d008619 PE=3 SV=1	12	Master Protein	FVGGNWkCNGTTD
FALSE	High	KGG	K	2	100	GKIEAELSNICDGILK	2	0	7	B4FT23	14-3-3-like protein OS=Zea mays OX=4577 GN=100283140 PE=2 SV=1	89	Master Protein	IKEYRGkIEAELS
FALSE	High	KGG	K	24	100	AAGGDDSGSGGGFNLGGLGGLFAK	2	0	30	B4FS10	Uncharacterized protein OS=Zea mays OX=4577 GN=100281325 PE=2 SV=1	114	Master Protein	LGGLFAkKSS
FALSE	High	KGG	K	10	100	GGPAPAKEEK	4	3	24	B4FS10	Uncharacterized protein OS=Zea mays OX=4577 GN=100281325 PE=2 SV=1	47	Master Protein	APAKEEkGLGETI
FALSE	High	KGG	K	13	100	KDQLVETDPLLNK	1	0	13	B4FS10	Uncharacterized protein OS=Zea mays OX=4577 GN=100281325 PE=2 SV=1	72	Master Protein	TDPLLNkVGAAPA
FALSE	High	KGG	K	7	100	KAEYAEK	1	0	1	A0A1D6JAY7	Remorin OS=Zea mays OX=4577 GN=100280835 PE=3 SV=1	18	Master Protein	KAEYAEkMKNKVA
FALSE	High	KGG	K	9	100	KIEEQLEKK	1	0	1	A0A1D6JAY7	Remorin OS=Zea mays OX=4577 GN=100280835 PE=3 SV=1	11	Master Protein	EEQLEKkKAEYAE
FALSE	High	KGG	K	2	100	MKKIEEQLEK	2	0	0	A0A1D6JAY7	Remorin OS=Zea mays OX=4577 GN=100280835 PE=3 SV=1	2	Master Protein	MkKIEEQL
FALSE	High	KGG	K	16	100	YALYDFDFVTGENVQK	1	0	4	B4FTP0	Actin-depolymerizing factor 6 OS=Zea mays OX=4577 GN=100281968 PE=2 SV=1	88	Master Protein	TGENVQkSKIFFI
FALSE	High	KGG	K	9	100	AGGYSSDGK	2	0	4	A0A1D6N713	Sedoheptulose-17-bisphosphatase chloroplastic OS=Zea mays OX=4577 GN=ZEAMMB73_Zm00001d042840 PE=3 SV=1	329	Master Protein	GYSSDGkQSVLDR
FALSE	High	KGG	K	10	100	ATFDNPEYDK	1	0	31	A0A1D6N713	Sedoheptulose-17-bisphosphatase chloroplastic OS=Zea mays OX=4577 GN=ZEAMMB73_Zm00001d042840 PE=3 SV=1	266	Master Protein	DNPEYDkLINYYV
FALSE	High	KGG	K	9	100	DTTTIGEGK	1	0	69	A0A1D6N713	Sedoheptulose-17-bisphosphatase chloroplastic OS=Zea mays OX=4577 GN=ZEAMMB73_Zm00001d042840 PE=3 SV=1	248	Master Protein	TTIGEGkMFSPGN
FALSE	High	KGG	K	12	100	GIFTNVTSPTAK	1	0	7	A0A1D6N713	Sedoheptulose-17-bisphosphatase chloroplastic OS=Zea mays OX=4577 GN=ZEAMMB73_Zm00001d042840 PE=3 SV=1	302	Master Protein	VTSPTAkAKLRLL
FALSE	High	KGG	K	26	100	TASCGGTACVNSFGDEQLAVDMLANK	2	0	18	A0A1D6N713	Sedoheptulose-17-bisphosphatase chloroplastic OS=Zea mays OX=4577 GN=ZEAMMB73_Zm00001d042840 PE=3 SV=1	127	Master Protein	VDMLANkLLFEAL
FALSE	High	KGG	K	8	100	TQVAYGSK	1	0	8	A0A1D6N713	Sedoheptulose-17-bisphosphatase chloroplastic OS=Zea mays OX=4577 GN=ZEAMMB73_Zm00001d042840 PE=3 SV=1	351	Master Protein	QVAYGSkNEIIRF
FALSE	High	KGG	K	11	100	ELVSYTSNAEK	1	0	10	C0PBY7	Nucleoside diphosphate kinase OS=Zea mays OX=4577 GN=ZEAMMB73_Zm00001d009774 PE=2 SV=1	232	Master Protein	YTSNAEkWIYGVN
FALSE	High	KGG	K	13	100	NIIHGSDGPETAKDEIALWFEPK	2	0	11	C0PBY7	Nucleoside diphosphate kinase OS=Zea mays OX=4577 GN=ZEAMMB73_Zm00001d009774 PE=2 SV=1	211	Master Protein	DGPETAkDEIALW
FALSE	High	KGG	K	1	100	KKEPEGAAAAAT	4	0	12	B6T927	NAD(P)H-quinone oxidoreductase subunit S chloroplastic OS=Zea mays OX=4577 GN=100276340 PE=2 SV=1	224	Master Protein	EDEAAKkKEPEGA
FALSE	High	KGG	K	7	100	EQNPNVK	1	0	24	P80608	Cysteine synthase OS=Zea mays OX=4577 PE=1 SV=2	204	Master Protein	EQNPNVkLYGVEP
FALSE	High	KGG	K	8	100	KAEEIQAK	2	0	13	P80608	Cysteine synthase OS=Zea mays OX=4577 PE=1 SV=2	141	Master Protein	AEEIQAkTPNSYI
FALSE	High	KGG	K	9	100	VICQGITGK	1	0	4	B6TH57	Succinate--CoA ligase [ADP-forming] subunit alpha, mitochondrial OS=Zea mays OX=4577 GN=100283329 PE=2 SV=1	53	Master Protein	CQGITGkNGTFHT
FALSE	High	KGG	K	11	100	EQWSPALTISK	1	0	5	B6SZE0	Ubiquitin-conjugating enzyme E2 11 OS=Zea mays OX=4577 GN=100281830 PE=2 SV=1	101	Master Protein	PALTISkVLLSIC
FALSE	High	KGG	K	9	100	DGINWLDYKK	1	0	6	Q9SLP5	Ferredoxin--NADP reductase, chloroplastic OS=Zea mays OX=4577 GN=L-FNRII PE=1 SV=1	354	Master Protein	INWLDYkKQLKKS
FALSE	High	KGG	K	8	100	EELWELLK	1	0	49	Q9SLP5	Ferredoxin--NADP reductase, chloroplastic OS=Zea mays OX=4577 GN=L-FNRII PE=1 SV=1	317	Master Protein	ELWELLkKDNTYV
FALSE	High	KGG	K	9	100	EQTNAAGEK	1	0	3	Q9SLP5	Ferredoxin--NADP reductase, chloroplastic OS=Zea mays OX=4577 GN=L-FNRII PE=1 SV=1	298	Master Protein	TNAAGEkMYIQTR
FALSE	High	KGG	K	1	100	KQEEGLVTNK	3	0	28	Q9SLP5	Ferredoxin--NADP reductase, chloroplastic OS=Zea mays OX=4577 GN=L-FNRII PE=1 SV=1	76	Master Protein	LEKVSKkQEEGLV
FALSE	High	KGG	K	12	100	LVYTNDQGEVVK	2	0	18	Q9SLP5	Ferredoxin--NADP reductase, chloroplastic OS=Zea mays OX=4577 GN=L-FNRII PE=1 SV=1	183	Master Protein	DQGEVVkGVCSNF
FALSE	High	KGG	K	7	100	TVSLCVK	1	0	14	Q9SLP5	Ferredoxin--NADP reductase, chloroplastic OS=Zea mays OX=4577 GN=L-FNRII PE=1 SV=1	170	Master Protein	TVSLCVkRLVYTN
FALSE	High	Acetyl	M	1		MNPPAAAASTGAGGHAAAPAAAPEYAHYPR	1	0	0	B4FJD7	GLABRA2 expression modulator OS=Zea mays OX=4577 GN=100216713 PE=2 SV=1	1	Master Protein	mNPPAAA
FALSE	High	KGG	K	7	100	ALCTGEK	3	0	21	B4FZZ2	Peptidyl-prolyl cis-trans isomerase OS=Zea mays OX=4577 GN=103627222 PE=2 SV=1	44	Master Protein	ALCTGEkGVGKSG
FALSE	High	KGG	K	13	100	GNGTGGESIYGEK	1	0	111	B4FZZ2	Peptidyl-prolyl cis-trans isomerase OS=Zea mays OX=4577 GN=103627222 PE=2 SV=1	89	Master Protein	ESIYGEkFPDEKF
FALSE	High	KGG	K	8	100	SGKPLHYK	1	0	19	B4FZZ2	Peptidyl-prolyl cis-trans isomerase OS=Zea mays OX=4577 GN=103627222 PE=2 SV=1	56	Master Protein	GKPLHYkGSTFHR
FALSE	High	KGG	K	3	100	VVKVADCGQLS	1	0	0	B4FZZ2	Peptidyl-prolyl cis-trans isomerase OS=Zea mays OX=4577 GN=103627222 PE=2 SV=1	164	Master Protein	STSKVVkVADCGQ
FALSE	High	KGG	K	10	100	DGTTTTDAGK	1	0	0	A0A1D6NEI0	Late embryogenesis abundant protein, group 3 OS=Zea mays OX=4577 GN=100286330 PE=4 SV=1	153	Master Protein	TTTDAGkDTSTRK
FALSE	High	KGG	K	11	100	AASSGTSLNTK	3	0	3	B4FGM4	Endothelial differentiation-related factor 1 OS=Zea mays OX=4577 GN=MBF1.3 PE=2 SV=1	65	Master Protein	GTSLNTkRLDDDT
FALSE	High	KGG	K	13	100	LTQAQLAQMINEKPQVIQEYESGK	1	0	9	B4FGM4	Endothelial differentiation-related factor 1 OS=Zea mays OX=4577 GN=MBF1.3 PE=2 SV=1	108	Master Protein	AQMINEkPQVIQE
FALSE	High	KGG	K	7	100	YNAGTNK	2	0	2	B4FGM4	Endothelial differentiation-related factor 1 OS=Zea mays OX=4577 GN=MBF1.3 PE=2 SV=1	54	Master Protein	YNAGTNkAASSGT
FALSE	High	KGG	K	7	100	SCYDEGKR	2	0	15	B4FF24	UDP-glucuronate decarboxylase OS=Zea mays OX=4577 GN=100193447 PE=2 SV=1	182	Master Protein	SCYDEGkRVAETL
FALSE	High	KGG	K	11	100	ANSEATLGTYK	1	0	10	A0A1D6N430	Fructose-bisphosphate aldolase OS=Zea mays OX=4577 GN=542261 PE=3 SV=1	111	Master Protein	ATLGTYkGDAAAD
FALSE	High	KGG	K	13	100	GDAAADTESLHVK	1	0	9	A0A1D6N430	Fructose-bisphosphate aldolase OS=Zea mays OX=4577 GN=542261 PE=3 SV=1	124	Master Protein	TESLHVkDYKY
FALSE	High	KGG	K	13	100	AGGVDDLPLVGNK	2	0	20	B4FM07	Thioredoxin-dependent peroxiredoxin OS=Zea mays OX=4577 GN=100217217 PE=2 SV=1	72	Master Protein	LPLVGNkAPDFEA
FALSE	High	KGG	K	18	100	APDFEAEAVFDQEFINVK	7	0	120	B4FM07	Thioredoxin-dependent peroxiredoxin OS=Zea mays OX=4577 GN=100217217 PE=2 SV=1	90	Master Protein	QEFINVkLSDYIG
FALSE	High	KGG	K	7	100	GLFIIDK	1	0	29	B4FM07	Thioredoxin-dependent peroxiredoxin OS=Zea mays OX=4577 GN=100217217 PE=2 SV=1	196	Master Protein	GLFIIDkEGVIQH
FALSE	High	KGG	K	1	100	KSGGLGDLK	1	0	8	B4FM07	Thioredoxin-dependent peroxiredoxin OS=Zea mays OX=4577 GN=100217217 PE=2 SV=1	154	Master Protein	WVQTDRkSGGLGD
FALSE	High	KGG	K	7	100	LSDYIGK	1	0	15	B4FM07	Thioredoxin-dependent peroxiredoxin OS=Zea mays OX=4577 GN=100217217 PE=2 SV=1	97	Master Protein	LSDYIGkKYVVLF
FALSE	High	KGG	K	8	100	SGGLGDLK	1	0	23	B4FM07	Thioredoxin-dependent peroxiredoxin OS=Zea mays OX=4577 GN=100217217 PE=2 SV=1	162	Master Protein	GGLGDLkYPLISD
FALSE	High	KGG	K	21	100	TLQALQYVQENPDEVCPAGWKPGER	1	0	29	B4FM07	Thioredoxin-dependent peroxiredoxin OS=Zea mays OX=4577 GN=100217217 PE=2 SV=1	240	Master Protein	VCPAGWkPGERSM
FALSE	High	KGG	K	9	100	YPLISDVTK	2	0	18	B4FM07	Thioredoxin-dependent peroxiredoxin OS=Zea mays OX=4577 GN=100217217 PE=2 SV=1	171	Master Protein	LISDVTkSISKAF
FALSE	High	KGG	K	12	100	DKDENGDEAPSK	1	0	21	C0P5M6	Nucleoid-associated protein chloroplastic OS=Zea mays OX=4577 GN=100273072 PE=2 SV=1	72	Master Protein	GDEAPSkAGIFGN
FALSE	High	KGG	K	14	100	VEITEAAMELGAEK	6	0	80	C0P5M6	Nucleoid-associated protein chloroplastic OS=Zea mays OX=4577 GN=100273072 PE=2 SV=1	144	Master Protein	MELGAEkLSELVN
FALSE	High	KGG	K	11	100	DAYVGDEAQSK	2	0	9	A0A1D6N6H1	Actin-7 OS=Zea mays OX=4577 GN=100273396 PE=3 SV=1	62	Master Protein	GDEAQSkRGILTL
FALSE	High	KGG	K	14	100	EVELEDPVENIGAK	1	0	13	A0A1D6NWP6	Chaperonin 60 subunit beta 2 chloroplastic OS=Zea mays OX=4577 GN=542185 PE=3 SV=1	120	Master Protein	VENIGAkLVRQAA
FALSE	High	KGG	K	1	100	KGVVTLEEGK	1	0	5	A0A1D6NWP6	Chaperonin 60 subunit beta 2 chloroplastic OS=Zea mays OX=4577 GN=542185 PE=3 SV=1	219	Master Protein	MSKVGRkGVVTLE
FALSE	High	KGG	K	8	100	SVLGTAAK	1	0	4	A0A1D6NWP6	Chaperonin 60 subunit beta 2 chloroplastic OS=Zea mays OX=4577 GN=542185 PE=3 SV=1	369	Master Protein	VLGTAAkVVLTKE
FALSE	High	KGG	K	13	100	TFLTSDVVVVDIKEPEAAPVANPMDNSGYGY	1	0	8	A0A1D6NWP6	Chaperonin 60 subunit beta 2 chloroplastic OS=Zea mays OX=4577 GN=542185 PE=3 SV=1	575	Master Protein	VVVVDIkEPEAAP
FALSE	High	KGG	K	25	100	TNDLAGDGTTTSVVLAQGLIAEGVK	1	0	32	A0A1D6NWP6	Chaperonin 60 subunit beta 2 chloroplastic OS=Zea mays OX=4577 GN=542185 PE=3 SV=1	153	Master Protein	LIAEGVkVVAAGA
FALSE	High	KGG	K	14	100	VDAIKDTLENDEQK	2	0	31	A0A1D6NWP6	Chaperonin 60 subunit beta 2 chloroplastic OS=Zea mays OX=4577 GN=542185 PE=3 SV=1	486	Master Protein	LENDEQkVGAEIV
FALSE	High	KGG	K	7	100	ALCTGEK	4	0	21	A0A1D6LIK1	Peptidyl-prolyl cis-trans isomerase OS=Zea mays OX=4577 GN=ZEAMMB73_Zm00001d035761 PE=3 SV=1	127	Master Protein	ALCTGEkGFGYKG
FALSE	High	KGG	K	7	100	EADLQSK	2	0	40	A0A1D6LIK1	Peptidyl-prolyl cis-trans isomerase OS=Zea mays OX=4577 GN=ZEAMMB73_Zm00001d035761 PE=3 SV=1	81	Master Protein	EADLQSkITNKVY
FALSE	High	KGG	K	14	100	LIESQETDRGDRPK	1	0	32	A0A1D6LIK1	Peptidyl-prolyl cis-trans isomerase OS=Zea mays OX=4577 GN=ZEAMMB73_Zm00001d035761 PE=3 SV=1	237	Master Protein	DRGDRPkKKVVIS
FALSE	High	KGG	K	8	100	TFKDENFK	1	0	26	A0A1D6LIK1	Peptidyl-prolyl cis-trans isomerase OS=Zea mays OX=4577 GN=ZEAMMB73_Zm00001d035761 PE=3 SV=1	172	Master Protein	FKDENFkLVHTGP
FALSE	High	KGG	K	13	100	VYFDISIGNPVGK	1	0	30	A0A1D6LIK1	Peptidyl-prolyl cis-trans isomerase OS=Zea mays OX=4577 GN=ZEAMMB73_Zm00001d035761 PE=3 SV=1	98	Master Protein	IGNPVGkNVGRIV
FALSE	High	KGG	K	20	100	EAPAFVEQATEQQILVTGIK	1	0	16	A0A1D6FJP5	ATP synthase subunit beta OS=Zea mays OX=4577 GN=ZEAMMB73_Zm00001d009488 PE=3 SV=1	210	Master Protein	ILVTGIkVVDLLA
FALSE	High	KGG	K	11	100	IGLFGGAGVGK	1	0	50	A0A1D6FJP5	ATP synthase subunit beta OS=Zea mays OX=4577 GN=ZEAMMB73_Zm00001d009488 PE=3 SV=1	234	Master Protein	GGAGVGkTVLIME
FALSE	High	KGG	K	12	100	IINVIGEPIDEK	1	0	21	A0A1D6FJP5	ATP synthase subunit beta OS=Zea mays OX=4577 GN=ZEAMMB73_Zm00001d009488 PE=3 SV=1	177	Master Protein	GEPIDEkGDITTN
FALSE	High	KGG	K	19	100	NLQDIIAILGMDELSEDDKLTVAR	1	0	8	A0A1D6FJP5	ATP synthase subunit beta OS=Zea mays OX=4577 GN=ZEAMMB73_Zm00001d009488 PE=3 SV=1	475	Master Protein	ELSEDDkLTVARA
FALSE	High	KGG	K	21	100	YDDLPEQSFYMVGGIEEVIAK	2	0	23	A0A1D6FJP5	ATP synthase subunit beta OS=Zea mays OX=4577 GN=ZEAMMB73_Zm00001d009488 PE=3 SV=1	543	Master Protein	IEEVIAkAEKIAK
FALSE	High	KGG	K	10	100	FPTPLEVSDKDDVAVGR	1	0	9	A0A1D6GGL9	Aspartate-semialdehyde dehydrogenase OS=Zea mays OX=4577 GN=ZEAMMB73_Zm00001d013223 PE=3 SV=1	331	Master Protein	PLEVSDkDDVAVG
FALSE	High	KGG	K	17	100	AEEPWFGIEQEYTLLQK	1	0	6	A0A1D6L1Z7	Glutamine synthetase OS=Zea mays OX=4577 GN=542400 PE=3 SV=1	137	Master Protein	EYTLLQkDTKWPL
FALSE	High	KGG	K	7	100	ALCTGEK	4	0	21	B6TCE9	Peptidyl-prolyl cis-trans isomerase OS=Zea mays OX=4577 GN=100282887 PE=2 SV=1	124	Master Protein	ALCTGEkGFGYKG
FALSE	High	KGG	K	7	100	EAELQSK	2	0	22	B6TCE9	Peptidyl-prolyl cis-trans isomerase OS=Zea mays OX=4577 GN=100282887 PE=2 SV=1	78	Master Protein	EAELQSkITNKVY
FALSE	High	KGG	K	8	100	TFKDENFK	1	0	26	B6TCE9	Peptidyl-prolyl cis-trans isomerase OS=Zea mays OX=4577 GN=100282887 PE=2 SV=1	169	Master Protein	FKDENFkLVHTGP
FALSE	High	KGG	K	13	100	VYFDISIGNPVGK	1	0	30	B6TCE9	Peptidyl-prolyl cis-trans isomerase OS=Zea mays OX=4577 GN=100282887 PE=2 SV=1	95	Master Protein	IGNPVGkNVGRIV
FALSE	High	KGG	K	2	100	GKNEADDDKR	1	0	1	C4J6C7	Eukaryotic translation initiation factor 4C OS=Zea mays OX=4577 GN=100282617 PE=2 SV=1	16	Master Protein	KNRKRGkNEADDD
FALSE	High	KGG	K	10	100	EVAGFAPYEK	2	0	7	B4FW07	60S ribosomal protein L36 OS=Zea mays OX=4577 GN=103504721 PE=2 SV=1	58	Master Protein	GFAPYEkRITELL
FALSE	High	KGG	K	1	100	KAQQAAAGGTGTSTDNNK	1	0	5	A0A1D6FWM1	Uncharacterized protein family SERF OS=Zea mays OX=4577 GN=ZEAMMB73_Zm00001d011113 PE=3 SV=1	138	Master Protein	EEKAAKkAQQAAA
FALSE	High	KGG	K	15	100	SVFGQEVQQQDAANKLEQLR	1	0	4	A0A1D6HKA8	Arsenical pump-driving ATPase OS=Zea mays OX=4577 GN=ZEAMMB73_Zm00001d018036 PE=4 SV=1	274	Master Protein	QQDAANkLEQLRE
FALSE	High	KGG	K	1	100	KDEPHECPVCSQYFVLK	2	0	8	B6SIM0	Cytochrome c oxidase polypeptide Vb OS=Zea mays OX=4577 GN=103651601 PE=2 SV=1	130	Master Protein	VWFWLKkDEPHEC
FALSE	High	KGG	K	21	100	IVGCPGGEGEDEHDVVWFWLK	1	0	16	B6SIM0	Cytochrome c oxidase polypeptide Vb OS=Zea mays OX=4577 GN=103651601 PE=2 SV=1	129	Master Protein	VVWFWLkKDEPHE
FALSE	High	KGG	K	13	100	SSGGGGGTRPEPKPDDNESK	1	0	21	B6TBJ2	Uncharacterized protein OS=Zea mays OX=4577 GN=100276451 PE=2 SV=1	54	Master Protein	GTRPEPkPDDNES
FALSE	High	KGG	K	11	100	GSVSFTIDCTKPVEDK	1	0	24	B4FCK9	60S ribosomal protein L22-2 OS=Zea mays OX=4577 GN=100192778 PE=2 SV=1	29	Master Protein	FTIDCTkPVEDKI
FALSE	High	KGG	K	11	100	ANSEATLGTYK	1	0	10	B4FWP0	Fructose-bisphosphate aldolase OS=Zea mays OX=4577 GN=100272913 PE=2 SV=1	338	Master Protein	ATLGTYkGDAAAD
FALSE	High	KGG	K	13	100	GDAAADTESLHVK	1	0	9	B4FWP0	Fructose-bisphosphate aldolase OS=Zea mays OX=4577 GN=100272913 PE=2 SV=1	351	Master Protein	TESLHVkDYKY
FALSE	High	KGG	K	16	100	QQFAQVGMTPEEVVSK	1	0	5	A0A1D6J770	Protein TIC 40 chloroplastic OS=Zea mays OX=4577 GN=100285102 PE=4 SV=1	266	Master Protein	PEEVVSkIMANPD
FALSE	High	KGG	K	9	100	ATTPFEGQKPGTSGLR	1	0	2	A0A1D6L1Y9	Phosphoglucomutase (alpha-D-glucose-1,6-bisphosphate-dependent) OS=Zea mays OX=4577 GN=ZEAMMB73_Zm00001d033746 PE=3 SV=1	83	Master Protein	TPFEGQkPGTSGL
FALSE	High	KGG	K	2	100	GKNEADDDKR	1	0	1	B4FUJ1	Eukaryotic translation initiation factor 4C OS=Zea mays OX=4577 GN=100273317 PE=2 SV=1	16	Master Protein	KNRKRGkNEADDD
FALSE	High	KGG	K	2	100	LKEKVNNAVLFDQATYDK	1	0	0	B4FSL2	40S ribosomal protein S25 OS=Zea mays OX=4577 GN=ZEAMMB73_Zm00001d031939 PE=2 SV=1	34	Master Protein	WSKGKLkEKVNNA
FALSE	High	KGG	K	4	100	LKEKVNNAVLFDQATYDK	1	0	0	B4FSL2	40S ribosomal protein S25 OS=Zea mays OX=4577 GN=ZEAMMB73_Zm00001d031939 PE=2 SV=1	36	Master Protein	KGKLKEkVNNAVL
FALSE	High	KGG	K	13	99.4	EAEKPAEEEEAPKPKPK	1	0	1	A0A1D6H6Y2	Putative elongation factor 1-gamma 2 OS=Zea mays OX=4577 GN=100381466 PE=4 SV=1	251	Master Protein	EEEEAPkPKPKNP
FALSE	High	KGG	K	15	99.4	EAEKPAEEEEAPKPKPK	1	0	1	A0A1D6H6Y2	Putative elongation factor 1-gamma 2 OS=Zea mays OX=4577 GN=100381466 PE=4 SV=1	253	Master Protein	EEAPKPkPKNPLD
FALSE	High	KGG	K	13	100	NTVLSGSTFDDAK	2	0	23	B4FHA0	Thylakoid lumenal 17.4 kDa protein chloroplastic OS=Zea mays OX=4577 GN=100194054 PE=2 SV=1	189	Master Protein	STFDDAkMDDVVF
FALSE	High	KGG	K	8	100	AASEGPLK	1	0	29	C4JBS8	Glyceraldehyde-3-phosphate dehydrogenase OS=Zea mays OX=4577 GN=ZEAMMB73_Zm00001d049641 PE=2 SV=1	273	Master Protein	ASEGPLkGIMGYA
FALSE	High	KGG	K	15	100	AASFNIIPSSTGAAK	1	0	29	C4JBS8	Glyceraldehyde-3-phosphate dehydrogenase OS=Zea mays OX=4577 GN=ZEAMMB73_Zm00001d049641 PE=2 SV=1	217	Master Protein	SSTGAAkAVGKVL
FALSE	High	KGG	K	11	100	AGIALNDHFVK	2	0	16	C4JBS8	Glyceraldehyde-3-phosphate dehydrogenase OS=Zea mays OX=4577 GN=ZEAMMB73_Zm00001d049641 PE=2 SV=1	311	Master Protein	LNDHFVkLVSWYD
FALSE	High	KGG	K	8	100	GASYEDIKK	3	0	25	C4JBS8	Glyceraldehyde-3-phosphate dehydrogenase OS=Zea mays OX=4577 GN=ZEAMMB73_Zm00001d049641 PE=2 SV=1	261	Master Protein	ASYEDIkKAIKAA
FALSE	High	KGG	K	7	100	HSDITLK	3	0	24	C4JBS8	Glyceraldehyde-3-phosphate dehydrogenase OS=Zea mays OX=4577 GN=ZEAMMB73_Zm00001d049641 PE=2 SV=1	64	Master Protein	HSDITLkDSKTLL
FALSE	High	KGG	K	1	100	KVVISAPSK	2	0	19	C4JBS8	Glyceraldehyde-3-phosphate dehydrogenase OS=Zea mays OX=4577 GN=ZEAMMB73_Zm00001d049641 PE=2 SV=1	120	Master Protein	LKGGAKkVVISAP
FALSE	High	KGG	K	25	100	NPEEIPWGEAGAEYVVESTGVFTDKDK	11	0	109	C4JBS8	Glyceraldehyde-3-phosphate dehydrogenase OS=Zea mays OX=4577 GN=ZEAMMB73_Zm00001d049641 PE=2 SV=1	107	Master Protein	TGVFTDkDKAAAH
FALSE	High	KGG	K	7	100	TLLFGDKPVTVFGIR	1	0	21	C4JBS8	Glyceraldehyde-3-phosphate dehydrogenase OS=Zea mays OX=4577 GN=ZEAMMB73_Zm00001d049641 PE=2 SV=1	74	Master Protein	TLLFGDkPVTVFG
FALSE	High	KGG	K	8	100	TVDGPSAK	4	0	24	C4JBS8	Glyceraldehyde-3-phosphate dehydrogenase OS=Zea mays OX=4577 GN=ZEAMMB73_Zm00001d049641 PE=2 SV=1	196	Master Protein	VDGPSAkDWRGGR
FALSE	High	KGG	K	28	100	VALQSEDVELVAVNDPFITTDYMTYMFK	2	0	16	C4JBS8	Glyceraldehyde-3-phosphate dehydrogenase OS=Zea mays OX=4577 GN=ZEAMMB73_Zm00001d049641 PE=2 SV=1	48	Master Protein	YMTYMFkYDTVHG
FALSE	High	KGG	K	8	100	VLPDLNGK	1	0	6	C4JBS8	Glyceraldehyde-3-phosphate dehydrogenase OS=Zea mays OX=4577 GN=ZEAMMB73_Zm00001d049641 PE=2 SV=1	229	Master Protein	LPDLNGkLTGMSF
FALSE	High	KGG	K	8	100	VVISAPSK	1	0	33	C4JBS8	Glyceraldehyde-3-phosphate dehydrogenase OS=Zea mays OX=4577 GN=ZEAMMB73_Zm00001d049641 PE=2 SV=1	128	Master Protein	VISAPSkDAPMFV
FALSE	High	KGG	K	9	100	YDTVHGHWK	1	0	11	C4JBS8	Glyceraldehyde-3-phosphate dehydrogenase OS=Zea mays OX=4577 GN=ZEAMMB73_Zm00001d049641 PE=2 SV=1	57	Master Protein	TVHGHWkHSDITL
FALSE	High	KGG	K	4	100	AGVKDYK	1	0	5	A0A1D6Q759	Ribulose bisphosphate carboxylase large chain OS=Zea mays OX=4577 GN=ZEAMMB73_Zm00001d051485 PE=3 SV=1	18	Master Protein	GFKAGVkDYKLTY
FALSE	High	KGG	K	3	100	DYKLTYYTPEYETK	1	0	0	A0A1D6Q759	Ribulose bisphosphate carboxylase large chain OS=Zea mays OX=4577 GN=ZEAMMB73_Zm00001d051485 PE=3 SV=1	21	Master Protein	AGVKDYkLTYYTP
FALSE	High	KGG	K	11	100	LTYYTPEYETK	3	0	48	A0A1D6Q759	Ribulose bisphosphate carboxylase large chain OS=Zea mays OX=4577 GN=ZEAMMB73_Zm00001d051485 PE=3 SV=1	32	Master Protein	TPEYETkDTDILA
FALSE	High	KGG	K	9	100	IFSLDDLQK	1	0	0	A0A1D6E601	Protein kinase superfamily protein OS=Zea mays OX=4577 GN=ZEAMMB73_Zm00001d003019 PE=4 SV=1	371	Master Protein	SLDDLQkATNNFD
FALSE	High	KGG	K	2	100	EKELQAK	7	0	0	A0A1D6N9W1	Secretory carrier-associated membrane protein OS=Zea mays OX=4577 GN=100282807 PE=3 SV=1	64	Master Protein	DLSKKEkELQAKE
FALSE	High	KGG	K	10	100	ASSDVHTEEKDTGDQGASPESSNSK	1	0	3	A0A1D6HN31	Protein TSS OS=Zea mays OX=4577 GN=103627850 PE=4 SV=1	1370	Master Protein	DVHTEEkDTGDQG
FALSE	High	KGG	K	11	100	LAGQGILPVWKEEEGEEEAAK	3	0	17	A0A1D6IJ76	Glyceraldehyde-3-phosphate dehydrogenase A OS=Zea mays OX=4577 GN=100278234 PE=4 SV=1	203	Master Protein	GILPVWkEEEGEE
FALSE	High	KGG	K	1	100	KSPCGEGTNTWDR	1	0	15	A0A1D6JW41	40S ribosomal protein S20-1 OS=Zea mays OX=4577 GN=103633583 PE=3 SV=1	74	Master Protein	LHITTRkSPCGEG
FALSE	High	KGG	K	8	100	LEPFPFDKDTDLPV	1	0	7	Q9SYS1	Beta-amylase OS=Zea mays OX=4577 GN=Amy2 PE=3 SV=1	482	Master Protein	EPFPFDkDTDLPV
FALSE	High	KGG	K	25	100	LACQATVGNADSTGQMIIQQLPEWK	1	0	18	A0A1D6EVV4	Photosynthetic NDH subunit of subcomplex B 3 chloroplastic OS=Zea mays OX=4577 GN=ZEAMMB73_Zm00001d006398 PE=4 SV=1	193	Master Protein	QQLPEWkIHEWDK
FALSE	High	KGG	K	22	100	VLLNCSGGGVCGTCVVEVVEGK	1	0	0	A0A1D6EVV4	Photosynthetic NDH subunit of subcomplex B 3 chloroplastic OS=Zea mays OX=4577 GN=ZEAMMB73_Zm00001d006398 PE=4 SV=1	146	Master Protein	VEVVEGkEMLSPK
FALSE	High	KGG	K	7	100	INSSEEK	1	0	8	C0PKD9	Chaperonin10 OS=Zea mays OX=4577 GN=100383971 PE=2 SV=1	80	Master Protein	INSSEEkTTGGIL
FALSE	High	KGG	K	7	100	VAEAEDKTPGGLLLTETAK	1	0	10	C0PKD9	Chaperonin10 OS=Zea mays OX=4577 GN=100383971 PE=2 SV=1	178	Master Protein	VAEAEDkTPGGLL
FALSE	High	KGG	K	4	100	EAAKAIEK	1	0	0	B4FGC8	40S ribosomal protein S12 OS=Zea mays OX=4577 GN=100193804 PE=2 SV=1	49	Master Protein	GLREAAkAIEKHA
FALSE	High	KGG	K	10	100	AGACSGLSEKDYFETALSFR	1	0	12	B6SSH9	Extracellular ribonuclease LE OS=Zea mays OX=4577 GN=100126898 PE=2 SV=1	132	Master Protein	CSGLSEkDYFETA
FALSE	High	KGG	K	12	100	GIEPDFGLYGLK	1	0	10	B6SSH9	Extracellular ribonuclease LE OS=Zea mays OX=4577 GN=100126898 PE=2 SV=1	166	Master Protein	FGLYGLkAITKVF
FALSE	High	KGG	K	16	100	GNILSATVSHIPGTSK	1	0	6	A0A1D6I0S7	Plastid-specific 30S ribosomal protein 2 OS=Zea mays OX=4577 GN=100282980 PE=4 SV=1	91	Master Protein	HIPGTSkSKGYGF
FALSE	High	KGG	K	2	100	GKIEAELSNICDGILK	2	0	7	A0A1D6KKP0	Putative 14-3-3 protein OS=Zea mays OX=4577 GN=ZEAMMB73_Zm00001d031688 PE=3 SV=1	89	Master Protein	IKEYRGkIEAELS
FALSE	High	KGG	K	9	100	DTDSEEELKEAFR	1	0	69	A0A1D6INZ6	Uncharacterized protein OS=Zea mays OX=4577 GN=ZEAMMB73_Zm00001d022546 PE=4 SV=1	51	Master Protein	DSEEELkEAFRVF
FALSE	High	KGG	K	17	100	EADVDGDGQINYEEFVK	1	0	17	A0A1D6INZ6	Uncharacterized protein OS=Zea mays OX=4577 GN=ZEAMMB73_Zm00001d022546 PE=4 SV=1	108	Master Protein	NYEEFVkVMMAKY
FALSE	High	KGG	K	2	100	MKDTDSEEELKEAFR	3	0	54	A0A1D6INZ6	Uncharacterized protein OS=Zea mays OX=4577 GN=ZEAMMB73_Zm00001d022546 PE=4 SV=1	42	Master Protein	LMARKMkDTDSEE
FALSE	High	KGG	K	4	100	VFDKDQNGFISAAELR	1	0	14	A0A1D6INZ6	Uncharacterized protein OS=Zea mays OX=4577 GN=ZEAMMB73_Zm00001d022546 PE=4 SV=1	59	Master Protein	AFRVFDkDQNGFI
FALSE	High	KGG	K	1	100	KPSNQPPR	2	0	2	A0A1D6KD20	RNA-binding (RRM/RBD/RNP motifs) family protein OS=Zea mays OX=4577 GN=103639292 PE=4 SV=1	183	Master Protein	KKAEPKkPSNQPP
FALSE	High	KGG	K	30	100	EVEDSELADVAAVSAGNNYEIGNMIAEAMKK	3	0	31	K7UGR2	Putative TCP-1/cpn60 chaperonin family protein isoform 1 OS=Zea mays OX=4577 GN=ZEAMMB73_Zm00001d054089 PE=3 SV=1	221	Master Protein	MIAEAMkKVGRQG
FALSE	High	KGG	K	31	100	EVEDSELADVAAVSAGNNYEIGNMIAEAMKK	3	0	31	K7UGR2	Putative TCP-1/cpn60 chaperonin family protein isoform 1 OS=Zea mays OX=4577 GN=ZEAMMB73_Zm00001d054089 PE=3 SV=1	222	Master Protein	IAEAMKkVGRQGV
FALSE	High	KGG	K	14	100	EVELEDPVENIGAK	1	0	13	K7UGR2	Putative TCP-1/cpn60 chaperonin family protein isoform 1 OS=Zea mays OX=4577 GN=ZEAMMB73_Zm00001d054089 PE=3 SV=1	127	Master Protein	VENIGAkLVRQAA
FALSE	High	KGG	K	23	100	YGYNAATGEYEDLMAAGIIDPTK	1	0	9	K7UGR2	Putative TCP-1/cpn60 chaperonin family protein isoform 1 OS=Zea mays OX=4577 GN=ZEAMMB73_Zm00001d054089 PE=3 SV=1	555	Master Protein	GIIDPTkVVRCCL
FALSE	High	KGG	K	3	100	ALKEPERDR	1	0	9	B6T6G1	60S ribosomal protein L12 OS=Zea mays OX=4577 GN=100282351 PE=2 SV=1	87	Master Protein	LVIKALkEPERDR
FALSE	High	KGG	K	16	100	EILGTCVSVGCTVDGKDPK	1	0	10	B6T6G1	60S ribosomal protein L12 OS=Zea mays OX=4577 GN=100282351 PE=2 SV=1	147	Master Protein	GCTVDGkDPKDLQ
FALSE	High	KGG	K	13	100	VSVVPSAAALVIK	1	0	27	B6T6G1	60S ribosomal protein L12 OS=Zea mays OX=4577 GN=100282351 PE=2 SV=1	84	Master Protein	AAALVIkALKEPE
FALSE	High	KGG	K	7	100	ALCTGEK	3	0	21	C0PH06	Peptidylprolyl isomerase OS=Zea mays OX=4577 GN=100383555 PE=2 SV=1	59	Master Protein	ALCTGEkGIGAAS
FALSE	High	KGG	K	1	100	KVWWQFYGDNVGEAVEVGNFDPK	1	0	1	B4FQK0	Monodehydroascorbate reductase 5 mitochondrial OS=Zea mays OX=4577 GN=100272772 PE=2 SV=1	411	Master Protein	YEGSSRkVWWQFY
FALSE	High	KGG	K	8	100	YTIETFTK	1	0	3	C0P4U8	Putative ATP synthase 24 kDa subunit mitochondrial OS=Zea mays OX=4577 GN=ZEAMMB73_Zm00001d053983 PE=2 SV=1	115	Master Protein	TIETFTkGIPDAR
FALSE	High	KGG	K	8	100	EELWELLK	1	0	23	B4FUM2	Ferredoxin--NADP reductase, chloroplastic OS=Zea mays OX=4577 GN=100282643 PE=1 SV=1	318	Master Protein	ELWELLkKDNTYV
FALSE	High	KGG	K	14	100	EGQSIGIIADGEDK	1	0	15	B4FUM2	Ferredoxin--NADP reductase, chloroplastic OS=Zea mays OX=4577 GN=100282643 PE=1 SV=1	140	Master Protein	IADGEDkNGKPHK
FALSE	High	KGG	K	9	100	EQTNAAGEK	1	0	3	B4FUM2	Ferredoxin--NADP reductase, chloroplastic OS=Zea mays OX=4577 GN=100282643 PE=1 SV=1	299	Master Protein	TNAAGEkMYIQTR
FALSE	High	KGG	K	1	100	KQDEGLVTNK	1	0	25	B4FUM2	Ferredoxin--NADP reductase, chloroplastic OS=Zea mays OX=4577 GN=100282643 PE=1 SV=1	77	Master Protein	PAKTSKkQDEGLV
FALSE	High	KGG	K	12	100	LVYTNDQGEIVK	3	0	10	B4FUM2	Ferredoxin--NADP reductase, chloroplastic OS=Zea mays OX=4577 GN=100282643 PE=1 SV=1	184	Master Protein	DQGEIVkGVCSNF
FALSE	High	KGG	K	7	100	TVSLCVK	1	0	14	B4FUM2	Ferredoxin--NADP reductase, chloroplastic OS=Zea mays OX=4577 GN=100282643 PE=1 SV=1	171	Master Protein	TVSLCVkRLVYTN
FALSE	High	KGG	K	12	100	EIAEAYLGSTIK	1	0	6	C4J410	Heat shock 70 kDa protein OS=Zea mays OX=4577 GN=100501536 PE=2 SV=1	143	Master Protein	YLGSTIkNAVVTV
FALSE	High	KGG	K	16	100	IINEPTAAAIAYGLDKK	1	0	5	C4J410	Heat shock 70 kDa protein OS=Zea mays OX=4577 GN=100501536 PE=2 SV=1	190	Master Protein	IAYGLDkKATSSG
FALSE	High	KGG	K	3	100	LSKEEIEK	3	0	14	C4J410	Heat shock 70 kDa protein OS=Zea mays OX=4577 GN=100501536 PE=2 SV=1	517	Master Protein	DKGRLSkEEIEKM
FALSE	High	KGG	K	7	100	ITITNDK	1	0	3	C4J410	Heat shock 70 kDa protein OS=Zea mays OX=4577 GN=100501536 PE=2 SV=1	512	Master Protein	ITITNDkGRLSKE
FALSE	High	KGG	K	7	100	NTTIPTK	2	0	11	C4J410	Heat shock 70 kDa protein OS=Zea mays OX=4577 GN=100501536 PE=2 SV=1	428	Master Protein	NTTIPTkKEQVFS
FALSE	High	KGG	K	8	100	HAVSEGTK	1	0	5	P54348	Histone H2B.5 OS=Zea mays OX=4577 PE=2 SV=3	146	Master Protein	AVSEGTkAVTKFT
FALSE	High	KGG	K	1	100	KPTITSR	1	0	13	P54348	Histone H2B.5 OS=Zea mays OX=4577 PE=2 SV=3	116	Master Protein	LARYNKkPTITSR
FALSE	High	KGG	K	1	100	KSVETYK	2	0	7	P54348	Histone H2B.5 OS=Zea mays OX=4577 PE=2 SV=3	62	Master Protein	GRKKAKkSVETYK
FALSE	High	KGG	K	9	100	LVLPGELAK	1	0	16	P54348	Histone H2B.5 OS=Zea mays OX=4577 PE=2 SV=3	138	Master Protein	LPGELAkHAVSEG
FALSE	High	KGG	K	11	100	QVHPDIGISSK	2	0	15	P54348	Histone H2B.5 OS=Zea mays OX=4577 PE=2 SV=3	87	Master Protein	DIGISSkAMSIMN
FALSE	High	KGG	K	7	100	ELQEAIK	3	0	47	P05348	Ribulose bisphosphate carboxylase small subunit, chloroplastic OS=Zea mays OX=4577 GN=RBCS PE=1 SV=1	138	Master Protein	ELQEAIkSYPDAF
FALSE	High	KGG	K	1	100	KFETLSYLPPLSTDDLLK	10	0	151	P05348	Ribulose bisphosphate carboxylase small subunit, chloroplastic OS=Zea mays OX=4577 GN=RBCS PE=1 SV=1	58	Master Protein	PAYGNKkFETLSY
FALSE	High	KGG	K	18	100	KFETLSYLPPLSTDDLLK	5	0	156	P05348	Ribulose bisphosphate carboxylase small subunit, chloroplastic OS=Zea mays OX=4577 GN=RBCS PE=1 SV=1	75	Master Protein	STDDLLkQVDYLL
FALSE	High	KGG	K	11	100	NGWIPCLEFSK	1	0	38	P05348	Ribulose bisphosphate carboxylase small subunit, chloroplastic OS=Zea mays OX=4577 GN=RBCS PE=1 SV=1	93	Master Protein	PCLEFSkVGFVYR
FALSE	High	KGG	K	11	100	QTQCVSFIAYKPPGSD	4	0	30	P05348	Ribulose bisphosphate carboxylase small subunit, chloroplastic OS=Zea mays OX=4577 GN=RBCS PE=1 SV=1	165	Master Protein	VSFIAYkPPGSD
FALSE	High	KGG	K	8	100	VIGFDNIK	1	0	38	P05348	Ribulose bisphosphate carboxylase small subunit, chloroplastic OS=Zea mays OX=4577 GN=RBCS PE=1 SV=1	154	Master Protein	IGFDNIkQTQCVS
FALSE	High	KGG	K	2	100	AKFEELCSDLLDR	0	0	26	A0A096R6Z8	Heat shock 70 kDa protein 6 chloroplastic OS=Zea mays OX=4577 GN=ZEAMMB73_Zm00001d033591 PE=3 SV=1	342	Master Protein	TTLTRAkFEELCS
FALSE	High	KGG	K	12	100	DAVAGGSTQTMK	6	0	24	A0A096R6Z8	Heat shock 70 kDa protein 6 chloroplastic OS=Zea mays OX=4577 GN=ZEAMMB73_Zm00001d033591 PE=3 SV=1	623	Master Protein	GSTQTMkDAMSAL
FALSE	High	KGG	K	5	100	ELGDKVPGDVK	4	0	21	A0A096R6Z8	Heat shock 70 kDa protein 6 chloroplastic OS=Zea mays OX=4577 GN=ZEAMMB73_Zm00001d033591 PE=3 SV=1	594	Master Protein	LKELGDkVPGDVK
FALSE	High	KGG	K	8	100	GVPQIEVK	1	0	11	A0A096R6Z8	Heat shock 70 kDa protein 6 chloroplastic OS=Zea mays OX=4577 GN=ZEAMMB73_Zm00001d033591 PE=3 SV=1	513	Master Protein	VPQIEVkFDIDAN
FALSE	High	KGG	K	8	100	KLVDDASK	2	0	20	A0A096R6Z8	Heat shock 70 kDa protein 6 chloroplastic OS=Zea mays OX=4577 GN=ZEAMMB73_Zm00001d033591 PE=3 SV=1	172	Master Protein	LVDDASkFLNDKV
FALSE	High	KGG	K	1	100	KQDITITGASTLPK	4	0	42	A0A096R6Z8	Heat shock 70 kDa protein 6 chloroplastic OS=Zea mays OX=4577 GN=ZEAMMB73_Zm00001d033591 PE=3 SV=1	534	Master Protein	DKGTGKkQDITIT
FALSE	High	KGG	K	16	100	IINEPTAASLAYGFEK	2	0	19	A0A096R6Z8	Heat shock 70 kDa protein 6 chloroplastic OS=Zea mays OX=4577 GN=ZEAMMB73_Zm00001d033591 PE=3 SV=1	226	Master Protein	LAYGFEkKNNETI
FALSE	High	KGG	K	7	100	LVGQIAK	1	0	11	A0A096R6Z8	Heat shock 70 kDa protein 6 chloroplastic OS=Zea mays OX=4577 GN=ZEAMMB73_Zm00001d033591 PE=3 SV=1	98	Master Protein	LVGQIAkRQAVVN
FALSE	High	KGG	K	12	100	NQAESVIYQTEK	1	0	39	A0A096R6Z8	Heat shock 70 kDa protein 6 chloroplastic OS=Zea mays OX=4577 GN=ZEAMMB73_Zm00001d033591 PE=3 SV=1	586	Master Protein	VIYQTEkQLKELG
FALSE	High	KGG	K	8	100	NTTLPTSK	1	0	9	A0A096R6Z8	Heat shock 70 kDa protein 6 chloroplastic OS=Zea mays OX=4577 GN=ZEAMMB73_Zm00001d033591 PE=3 SV=1	460	Master Protein	TTLPTSkSEVFST
FALSE	High	KGG	K	14	100	QAVVNPENTFFSVK	1	0	15	A0A096R6Z8	Heat shock 70 kDa protein 6 chloroplastic OS=Zea mays OX=4577 GN=ZEAMMB73_Zm00001d033591 PE=3 SV=1	113	Master Protein	NTFFSVkRFIGRK
FALSE	High	KGG	K	10	100	TTPSVVAYTK	1	0	10	A0A096R6Z8	Heat shock 70 kDa protein 6 chloroplastic OS=Zea mays OX=4577 GN=ZEAMMB73_Zm00001d033591 PE=3 SV=1	87	Master Protein	SVVAYTkSGDRLV
FALSE	High	KGG	K	20	100	VVGIDLGTTNSAVAAMEGGKPTIVTNAEGAR	1	0	17	A0A096R6Z8	Heat shock 70 kDa protein 6 chloroplastic OS=Zea mays OX=4577 GN=ZEAMMB73_Zm00001d033591 PE=3 SV=1	66	Master Protein	AAMEGGkPTIVTN
FALSE	High	KGG	K	1	100	KLHDLLAVAR	1	0	2	B4FID4	Aldo-keto reductase family 4 member C9 OS=Zea mays OX=4577 GN=100194348 PE=2 SV=1	161	Master Protein	SNFSCKkLHDLLA
FALSE	High	KGG	K	1	100	KPGSSLSWCPDCNVAEPVIYER	1	0	7	A0A1D6NZQ3	Retrovirus-related Pol polyprotein LINE-1 OS=Zea mays OX=4577 GN=ZEAMMB73_Zm00001d045893 PE=4 SV=1	42	Master Protein	LFLADRkPGSSLS
FALSE	High	KGG	K	7	100	LEALEGK	1	0	6	A0A1D6NZQ3	Retrovirus-related Pol polyprotein LINE-1 OS=Zea mays OX=4577 GN=ZEAMMB73_Zm00001d045893 PE=4 SV=1	70	Master Protein	LEALEGkDAVLLR
FALSE	High	KGG	K	12	100	LFASPDAASDGK	1	0	6	A0A1D6NZQ3	Retrovirus-related Pol polyprotein LINE-1 OS=Zea mays OX=4577 GN=ZEAMMB73_Zm00001d045893 PE=4 SV=1	31	Master Protein	DAASDGkVKLLLF
FALSE	High	KGG	K	17	100	AGAEVIGISGDDAASHK	1	0	123	B4FS55	Thioredoxin-dependent peroxiredoxin OS=Zea mays OX=4577 GN=100283690 PE=2 SV=1	146	Master Protein	DDAASHkAFAQKY
FALSE	High	KGG	K	2	100	GKPVVVYFYPADETPGCTK	1	0	21	B4FS55	Thioredoxin-dependent peroxiredoxin OS=Zea mays OX=4577 GN=100283690 PE=2 SV=1	98	Master Protein	LNKFKGkPVVVYF
FALSE	High	KGG	K	7	100	HIGETLK	4	0	15	B4FS55	Thioredoxin-dependent peroxiredoxin OS=Zea mays OX=4577 GN=100283690 PE=2 SV=1	213	Master Protein	HIGETLkILQTL
FALSE	High	KGG	K	16	100	QGVVQYVYNNQFQPEK	1	0	11	B4FS55	Thioredoxin-dependent peroxiredoxin OS=Zea mays OX=4577 GN=100283690 PE=2 SV=1	206	Master Protein	NQFQPEkHIGETL
FALSE	High	KGG	K	10	100	AHASTEGVTK	2	0	35	B4G0K4	Phosphoglycerate kinase OS=Zea mays OX=4577 GN=100274579 PE=2 SV=1	165	Master Protein	STEGVTkYLKPAV
FALSE	High	KGG	K	13	100	ELDYLVGAVANPK	2	0	16	B4G0K4	Phosphoglycerate kinase OS=Zea mays OX=4577 GN=100274579 PE=2 SV=1	191	Master Protein	GAVANPkKPFAAI
FALSE	High	KGG	K	8	100	FAADAESK	1	0	10	B4G0K4	Phosphoglycerate kinase OS=Zea mays OX=4577 GN=100274579 PE=2 SV=1	284	Master Protein	AADAESkIVPATA
FALSE	High	KGG	K	3	100	FYKEEEK	4	1	30	B4G0K4	Phosphoglycerate kinase OS=Zea mays OX=4577 GN=100274579 PE=2 SV=1	125	Master Protein	ENVRFYkEEEKNE
FALSE	High	KGG	K	17	100	GVTTIIGGGDSVAAVEK	4	0	46	B4G0K4	Phosphoglycerate kinase OS=Zea mays OX=4577 GN=100274579 PE=2 SV=1	367	Master Protein	SVAAVEkAGLADK
FALSE	High	KGG	K	22	100	LSELLGVEVVMANDCIGEEVEK	2	0	20	B4G0K4	Phosphoglycerate kinase OS=Zea mays OX=4577 GN=100274579 PE=2 SV=1	105	Master Protein	IGEEVEkLAAALP
FALSE	High	KGG	K	7	100	SLVEEDKLELATSLIEK	6	0	43	B4G0K4	Phosphoglycerate kinase OS=Zea mays OX=4577 GN=100274579 PE=2 SV=1	247	Master Protein	SLVEEDkLELATS
FALSE	High	KGG	K	8	100	FFVGGNWK	1	0	21	B6SMQ5	Triose phosphate isomerase5 OS=Zea mays OX=4577 GN=100280823 PE=2 SV=1	13	Master Protein	FVGGNWkCNGTGE
FALSE	High	KGG	K	8	100	SQYEAHCKK	1	0	0	A0A1D6P8M9	Uncharacterized protein OS=Zea mays OX=4577 GN=ZEAMMB73_Zm00001d047320 PE=4 SV=1	28	Master Protein	QYEAHCkKHPEAR
FALSE	High	KGG	K	22	100	GFGFISPEDGSEDLFVHQSSIK	2	0	16	C0PLI2	Cold shock protein 2 OS=Zea mays OX=4577 GN=100857032 PE=2 SV=1	40	Master Protein	VHQSSIkSEGFRS
FALSE	High	KGG	K	12	100	SGGGGGPGACYK	2	0	14	C0PLI2	Cold shock protein 2 OS=Zea mays OX=4577 GN=100857032 PE=2 SV=1	127	Master Protein	GPGACYkCGEPGH
FALSE	High	KGG	K	4	100	AACKWSAELAAACEIWK	1	0	0	A0A096TUU6	Ribulose bisphosphate carboxylase large chain OS=Zea mays OX=4577 PE=3 SV=1	457	Master Protein	IIKAACkWSAELA
FALSE	High	KGG	K	4	100	AGVKDYK	1	0	5	A0A096TUU6	Ribulose bisphosphate carboxylase large chain OS=Zea mays OX=4577 PE=3 SV=1	25	Master Protein	GFKAGVkDYKLTY
FALSE	High	KGG	K	9	100	AQAETGEIK	2	0	121	A0A096TUU6	Ribulose bisphosphate carboxylase large chain OS=Zea mays OX=4577 PE=3 SV=1	243	Master Protein	AETGEIkGHYLNA
FALSE	High	KGG	K	6	100	DDFIEKDR	2	0	20	A0A096TUU6	Ribulose bisphosphate carboxylase large chain OS=Zea mays OX=4577 PE=3 SV=1	363	Master Protein	RDDFIEkDRSRGI
FALSE	High	KGG	K	3	100	DYKLTYYTPEYETK	1	0	0	A0A096TUU6	Ribulose bisphosphate carboxylase large chain OS=Zea mays OX=4577 PE=3 SV=1	28	Master Protein	AGVKDYkLTYYTP
FALSE	High	KGG	K	7	100	EGNEIIK	2	0	149	A0A096TUU6	Ribulose bisphosphate carboxylase large chain OS=Zea mays OX=4577 PE=3 SV=1	453	Master Protein	EGNEIIkAACKWS
FALSE	High	KGG	K	3	100	EIKFDGFK	1	0	4	A0A096TUU6	Ribulose bisphosphate carboxylase large chain OS=Zea mays OX=4577 PE=3 SV=1	473	Master Protein	EIWKEIkFDGFKA
FALSE	High	KGG	K	16	100	GHYLNATAGTCEEMIK	6	0	74	A0A096TUU6	Ribulose bisphosphate carboxylase large chain OS=Zea mays OX=4577 PE=3 SV=1	259	Master Protein	TCEEMIkRAVFAR
FALSE	High	KGG	K	6	100	LGLSAKNYGR	1	0	0	A0A096TUU6	Ribulose bisphosphate carboxylase large chain OS=Zea mays OX=4577 PE=3 SV=1	190	Master Protein	KLGLSAkNYGRAC
FALSE	High	KGG	K	11	100	LTYYTPEYETK	4	0	48	A0A096TUU6	Ribulose bisphosphate carboxylase large chain OS=Zea mays OX=4577 PE=3 SV=1	39	Master Protein	TPEYETkDTDILA
FALSE	High	KGG	K	13	100	WSAELAAACEIWK	3	0	72	A0A096TUU6	Ribulose bisphosphate carboxylase large chain OS=Zea mays OX=4577 PE=3 SV=1	470	Master Protein	AACEIWkEIKFDG
FALSE	High	KGG	K	11	100	YGRPLLGCTIKPK	1	0	42	A0A096TUU6	Ribulose bisphosphate carboxylase large chain OS=Zea mays OX=4577 PE=3 SV=1	182	Master Protein	LLGCTIkPKLGLS
FALSE	High	KGG	K	8	100	GEPLTVQKPGTQTR	1	0	5	B4FAG0	UDP-glucuronate decarboxylase OS=Zea mays OX=4577 GN=100191862 PE=2 SV=1	238	Master Protein	EPLTVQkPGTQTR
FALSE	High	KGG	K	7	100	SCYDEGKR	2	0	15	B4FAG0	UDP-glucuronate decarboxylase OS=Zea mays OX=4577 GN=100191862 PE=2 SV=1	182	Master Protein	SCYDEGkRVAETL
FALSE	High	KGG	K	8	100	QYFLGLEK	1	0	13	B6SUC4	Chlorophyll a-b binding protein, chloroplastic OS=Zea mays OX=4577 GN=100282214 PE=1 SV=1	184	Master Protein	YFLGLEkFLAGSG
FALSE	High	KGG	K	3	100	TEKEMNELK	1	0	16	B6SUC4	Chlorophyll a-b binding protein, chloroplastic OS=Zea mays OX=4577 GN=100282214 PE=1 SV=1	210	Master Protein	GFGKTEkEMNELK
FALSE	High	KGG	K	15	100	QSGTTTGYSYSAGNK	1	0	2	B6TGS7	Cytochrome c OS=Zea mays OX=4577 GN=100501351 PE=2 SV=1	62	Master Protein	SYSAGNkNKAVIW
FALSE	High	KGG	K	9	100	DALGDVLAK	4	0	52	Q41048	Oxygen-evolving enhancer protein 3-1, chloroplastic OS=Zea mays OX=4577 GN=PSBQ1 PE=2 SV=1	215	Master Protein	LGDVLAkLG
FALSE	High	KGG	K	7	100	DFDLPLK	20	0	76	Q41048	Oxygen-evolving enhancer protein 3-1, chloroplastic OS=Zea mays OX=4577 GN=PSBQ1 PE=2 SV=1	103	Master Protein	DFDLPLkERFYLQ
FALSE	High	KGG	K	5	100	ELTGKLFSTIDDLDHAAK	2	0	0	Q41048	Oxygen-evolving enhancer protein 3-1, chloroplastic OS=Zea mays OX=4577 GN=PSBQ1 PE=2 SV=1	178	Master Protein	LKELTGkLFSTID
FALSE	High	KGG	K	1	100	KAWPYVQNDLR	1	0	3	Q41048	Oxygen-evolving enhancer protein 3-1, chloroplastic OS=Zea mays OX=4577 GN=PSBQ1 PE=2 SV=1	137	Master Protein	KPLIDKkAWPYVQ
FALSE	High	KGG	K	13	100	LFSTIDDLDHAAK	8	0	119	Q41048	Oxygen-evolving enhancer protein 3-1, chloroplastic OS=Zea mays OX=4577 GN=PSBQ1 PE=2 SV=1	191	Master Protein	DLDHAAkIKSTPE
FALSE	High	KGG	K	2	100	IKSTPEAEK	3	0	1	Q41048	Oxygen-evolving enhancer protein 3-1, chloroplastic OS=Zea mays OX=4577 GN=PSBQ1 PE=2 SV=1	193	Master Protein	DHAAKIkSTPEAE
FALSE	High	KGG	K	10	100	TSAQDIINLKPLIDK	4	1	94	Q41048	Oxygen-evolving enhancer protein 3-1, chloroplastic OS=Zea mays OX=4577 GN=PSBQ1 PE=2 SV=1	131	Master Protein	QDIINLkPLIDKK
FALSE	High	KGG	K	8	100	TVIASKPK	2	0	31	Q41048	Oxygen-evolving enhancer protein 3-1, chloroplastic OS=Zea mays OX=4577 GN=PSBQ1 PE=2 SV=1	166	Master Protein	VIASKPkEEKKSL
FALSE	High	KGG	K	6	100	YFAATKDALGDVLAK	1	0	0	Q41048	Oxygen-evolving enhancer protein 3-1, chloroplastic OS=Zea mays OX=4577 GN=PSBQ1 PE=2 SV=1	206	Master Protein	KYFAATkDALGDV
FALSE	High	KGG	K	30	100	GGYTISDNSTGNKPDLIVMGTGSELEIAAK	0	0	0	A0A1D6NVZ7	Transketolase OS=Zea mays OX=4577 GN=ZEAMMB73_Zm00001d045451 PE=3 SV=1	640	Master Protein	ELEIAAkAADELR
FALSE	High	KGG	K	2	100	QKLPHLPGTSIEGVEK	2	0	3	A0A1D6NVZ7	Transketolase OS=Zea mays OX=4577 GN=ZEAMMB73_Zm00001d045451 PE=3 SV=1	596	Master Protein	LALSRQkLPHLPG
FALSE	High	KGG	K	17	100	QNLGWPYDTFFVPEDVK	1	0	10	A0A1D6NVZ7	Transketolase OS=Zea mays OX=4577 GN=ZEAMMB73_Zm00001d045451 PE=3 SV=1	366	Master Protein	FVPEDVkSHWSRH
FALSE	High	KGG	K	16	100	ACPTDVLEMIPWDGCK	7	1	82	P11601	Photosystem I iron-sulfur center OS=Zea mays OX=4577 GN=psaC PE=3 SV=3	35	Master Protein	IPWDGCkAKQIAS
FALSE	High	KGG	K	2	100	AKQIASAPR	1	0	2	P11601	Photosystem I iron-sulfur center OS=Zea mays OX=4577 GN=psaC PE=3 SV=3	37	Master Protein	WDGCKAkQIASAP
FALSE	High	KGG	K	8	100	TEDCVGCK	4	0	53	P11601	Photosystem I iron-sulfur center OS=Zea mays OX=4577 GN=psaC PE=3 SV=3	52	Master Protein	EDCVGCkRCESAC
FALSE	High	KGG	K	12	100	ATGAYSHSQGIK	1	0	6	A0A1D6KCZ2	Alanine aminotransferase 2 mitochondrial OS=Zea mays OX=4577 GN=100193705 PE=4 SV=1	119	Master Protein	SHSQGIkGLRDAI
FALSE	High	KGG	K	25	100	LCDAACEGELENVPMVTTESGLQYK	1	0	31	A0A1D6KKS1	Peptidylprolyl isomerase OS=Zea mays OX=4577 GN=ZEAMMB73_Zm00001d031696 PE=4 SV=1	124	Master Protein	ESGLQYkDIKVGE
FALSE	High	KGG	K	12	100	AVVDAAPIQTTK	2	0	17	P11155	Pyruvate, phosphate dikinase 1, chloroplastic OS=Zea mays OX=4577 GN=PPDK1 PE=1 SV=2	74	Master Protein	APIQTTkKRVFHF
FALSE	High	KGG	K	34	100	DQVIATGLPASPGAAVGQVVFTAEDAEAWHSQGK	1	0	30	P11155	Pyruvate, phosphate dikinase 1, chloroplastic OS=Zea mays OX=4577 GN=PPDK1 PE=1 SV=2	496	Master Protein	AWHSQGkAAILVR
FALSE	High	KGG	K	7	100	ELVGQYK	2	0	16	P11155	Pyruvate, phosphate dikinase 1, chloroplastic OS=Zea mays OX=4577 GN=PPDK1 PE=1 SV=2	259	Master Protein	ELVGQYkEVYLSA
FALSE	High	KGG	K	7	100	EVYLSAK	3	0	8	P11155	Pyruvate, phosphate dikinase 1, chloroplastic OS=Zea mays OX=4577 GN=PPDK1 PE=1 SV=2	266	Master Protein	EVYLSAkGEPFPS
FALSE	High	KGG	K	9	100	GEPFPSDPK	2	0	94	P11155	Pyruvate, phosphate dikinase 1, chloroplastic OS=Zea mays OX=4577 GN=PPDK1 PE=1 SV=2	275	Master Protein	PFPSDPkKQLELA
FALSE	High	KGG	K	3	100	GLKNDTDLTASDLK	3	0	19	P11155	Pyruvate, phosphate dikinase 1, chloroplastic OS=Zea mays OX=4577 GN=PPDK1 PE=1 SV=2	241	Master Protein	KESKGLkNDTDLT
FALSE	High	KGG	K	7	100	GVGELVK	5	0	10	P11155	Pyruvate, phosphate dikinase 1, chloroplastic OS=Zea mays OX=4577 GN=PPDK1 PE=1 SV=2	889	Master Protein	GVGELVkFATERG
FALSE	High	KGG	K	1	100	KLYGEFLVNAQGEDVVAGIR	1	0	34	P11155	Pyruvate, phosphate dikinase 1, chloroplastic OS=Zea mays OX=4577 GN=PPDK1 PE=1 SV=2	341	Master Protein	PNTGEKkLYGEFL
FALSE	High	KGG	K	2	100	LKVLANADTPDDALTAR	1	0	0	P11155	Pyruvate, phosphate dikinase 1, chloroplastic OS=Zea mays OX=4577 GN=PPDK1 PE=1 SV=2	609	Master Protein	DDVRKLkVLANAD
FALSE	High	KGG	K	11	100	NDTDLTASDLK	1	0	43	P11155	Pyruvate, phosphate dikinase 1, chloroplastic OS=Zea mays OX=4577 GN=PPDK1 PE=1 SV=2	252	Master Protein	LTASDLkELVGQY
FALSE	High	KGG	K	8	100	ALTSLALK	1	0	18	B6UIC1	50S ribosomal protein L12-1 OS=Zea mays OX=4577 GN=100277261 PE=2 SV=1	144	Master Protein	LTSLALkEAKDLI
FALSE	High	KGG	K	7	100	DEAEDAKK	1	0	145	B6UIC1	50S ribosomal protein L12-1 OS=Zea mays OX=4577 GN=100277261 PE=2 SV=1	170	Master Protein	DEAEDAkKQLEEV
FALSE	High	KGG	K	8	100	DLIEGLPK	3	0	38	B6UIC1	50S ribosomal protein L12-1 OS=Zea mays OX=4577 GN=100277261 PE=2 SV=1	155	Master Protein	LIEGLPkKVKEAV
FALSE	High	KGG	K	3	100	EAKDLIEGLPK	1	0	1	B6UIC1	50S ribosomal protein L12-1 OS=Zea mays OX=4577 GN=100277261 PE=2 SV=1	147	Master Protein	LALKEAkDLIEGL
FALSE	High	KGG	K	5	100	EAVSKDEAEDAK	6	0	159	B6UIC1	50S ribosomal protein L12-1 OS=Zea mays OX=4577 GN=100277261 PE=2 SV=1	163	Master Protein	VKEAVSkDEAEDA
FALSE	High	KGG	K	13	100	EAVSKDEAEDAKK	3	0	133	B6UIC1	50S ribosomal protein L12-1 OS=Zea mays OX=4577 GN=100277261 PE=2 SV=1	171	Master Protein	EAEDAKkQLEEVG
FALSE	High	KGG	K	33	100	LGVTAAAFAPAAVVAAPGAGGGAAAEEEAPVEK	3	0	36	B6UIC1	50S ribosomal protein L12-1 OS=Zea mays OX=4577 GN=100277261 PE=2 SV=1	113	Master Protein	EEAPVEkTEFDVM
FALSE	High	KGG	K	21	100	ETILLPGCDYNHWLIVMEFPKDPAPTR	1	0	5	C0P4F3	Multiple organellar RNA editing factor 9 chloroplastic OS=Zea mays OX=4577 GN=100284899 PE=2 SV=1	85	Master Protein	IVMEFPkDPAPTR
FALSE	High	KGG	K	4	100	GLDKEYEGNVEATGEDFSVEPADER	1	0	4	A0A1D6N4X3	60S ribosomal protein L5-1 homolog a OS=Zea mays OX=4577 GN=103650892 PE=3 SV=1	118	Master Protein	KTRGLDkEYEGNV
FALSE	High	KGG	K	16	100	GAENSGQPNTGSQEPK	1	0	7	Q5I204	Brain acid soluble protein 1 OS=Zea mays OX=4577 GN=542208 PE=2 SV=1	345	Master Protein	TGSQEPkAANCDE
FALSE	High	KGG	K	9	100	EFAPSIPEK	1	0	9	Q08062	Malate dehydrogenase, cytoplasmic OS=Zea mays OX=4577 PE=1 SV=2	151	Master Protein	APSIPEkNVTCLT
FALSE	High	KGG	K	1	100	KMDATAQELTEEK	1	0	34	Q08062	Malate dehydrogenase, cytoplasmic OS=Zea mays OX=4577 PE=1 SV=2	312	Master Protein	DEFSRKkMDATAQ
FALSE	High	KGG	K	9	100	LNVQVSDVK	1	0	5	Q08062	Malate dehydrogenase, cytoplasmic OS=Zea mays OX=4577 PE=1 SV=2	180	Master Protein	VQVSDVkNVIIWG
FALSE	High	KGG	K	15	100	SQASALEAHAAPNCK	1	0	23	Q08062	Malate dehydrogenase, cytoplasmic OS=Zea mays OX=4577 PE=1 SV=2	126	Master Protein	HAAPNCkVLVVAN
FALSE	High	KGG	K	6	100	TSTGEKPVR	3	0	15	Q08062	Malate dehydrogenase, cytoplasmic OS=Zea mays OX=4577 PE=1 SV=2	208	Master Protein	KTSTGEkPVRELV
FALSE	High	KGG	K	1	100	KLDEYLLTR	1	0	10	B4FNT1	Elongation factor 1-beta OS=Zea mays OX=4577 GN=100282885 PE=2 SV=1	16	Master Protein	SEAGLKkLDEYLL
FALSE	High	KGG	K	12	100	YAPTTSPLSIEK	1	0	6	Q6JAH6	Glutathione peroxidase OS=Zea mays OX=4577 GN=100273297 PE=2 SV=1	159	Master Protein	SPLSIEkDIKKLL
FALSE	High	KGG	K	15	100	APGGAPANVACAIAK	1	0	7	Q6XZ78	Fructokinase-2 OS=Zea mays OX=4577 GN=FRK2 PE=1 SV=1	61	Master Protein	VACAIAkLGGSSA
FALSE	High	KGG	K	9	100	LLVVTDGDK	1	0	7	Q6XZ78	Fructokinase-2 OS=Zea mays OX=4577 GN=FRK2 PE=1 SV=1	246	Master Protein	VVTDGDkGCRYFT
FALSE	High	KGG	K	23	100	VDTVDTTGAGDAFVGSLLVNVAK	1	0	16	Q6XZ78	Fructokinase-2 OS=Zea mays OX=4577 GN=FRK2 PE=1 SV=1	286	Master Protein	LLVNVAkDDSIFH
FALSE	High	KGG	K	8	100	FFVGGNWK	1	0	18	A0A1D6ETY2	Triose phosphate isomerase2 OS=Zea mays OX=4577 GN=100193000 PE=3 SV=1	56	Master Protein	FVGGNWkCNGTKD
FALSE	High	KGG	K	15	100	KEDIDGFLVGGASLK	1	0	26	A0A1D6ETY2	Triose phosphate isomerase2 OS=Zea mays OX=4577 GN=100193000 PE=3 SV=1	280	Master Protein	VGGASLkGPDFAT
FALSE	High	KGG	K	17	100	IIYGGSVNAANCAELAK	1	0	17	A0A1D6ETY2	Triose phosphate isomerase2 OS=Zea mays OX=4577 GN=100193000 PE=3 SV=1	265	Master Protein	NCAELAkKEDIDG
FALSE	High	KGG	K	2	100	EKPSIGTVVAVGPGPLDEEGK	3	0	32	B4F848	20 kDa chaperonin chloroplastic OS=Zea mays OX=4577 GN=100191248 PE=2 SV=1	184	Master Protein	TETTKEkPSIGTV
FALSE	High	KGG	K	5	100	HLILKEDDIIGILETDDVK	6	0	23	B4F848	20 kDa chaperonin chloroplastic OS=Zea mays OX=4577 GN=100191248 PE=2 SV=1	137	Master Protein	SKHLILkEDDIIG
FALSE	High	KGG	K	19	100	VAEAEDKTPGGLILTETTK	2	0	23	B4F848	20 kDa chaperonin chloroplastic OS=Zea mays OX=4577 GN=100191248 PE=2 SV=1	182	Master Protein	ILTETTkEKPSIG
FALSE	High	KGG	K	5	100	YTSLKPLGDR	2	0	2	B4F848	20 kDa chaperonin chloroplastic OS=Zea mays OX=4577 GN=100191248 PE=2 SV=1	56	Master Protein	PKYTSLkPLGDRV
FALSE	High	KGG	K	1	100	KQDGEGDSGGGMGDYLK	1	0	8	C0P4E8	Nodulin-related protein 1 OS=Zea mays OX=4577 GN=100382106 PE=2 SV=1	412	Master Protein	AQGFMKkQDGEGD
FALSE	High	KGG	K	7	100	IIASSPKIADR	1	0	0	K7W6L5	CDT1-like protein a chloroplastic OS=Zea mays OX=4577 GN=103638085 PE=3 SV=1	516	Master Protein	IIASSPkIADRSE
FALSE	High	KGG	K	9	100	AELIGEIAK	4	0	22	A0A1D6HKL3	ATP synthase chloroplast subunit1 OS=Zea mays OX=4577 GN=103627748 PE=3 SV=1	125	Master Protein	LIGEIAkSSELQP
FALSE	High	KGG	K	1	100	KQIEEIASEFELPAVPLEV	3	0	20	A0A1D6HKL3	ATP synthase chloroplast subunit1 OS=Zea mays OX=4577 GN=103627748 PE=3 SV=1	230	Master Protein	IDMSVRkQIEEIA
FALSE	High	KGG	K	10	100	GFGFVTFDEK	1	0	5	C4JAE0	Glycine-rich RNA-binding protein RZ1A OS=Zea mays OX=4577 GN=100283145 PE=2 SV=1	58	Master Protein	FVTFDEkQAMEDA
FALSE	High	KGG	K	4	100	AGVKDYK	1	0	5	A0A1D6EVW0	Photosystem I assembly protein Ycf4 OS=Zea mays OX=4577 GN=ZEAMMB73_Zm00001d006402 PE=3 SV=1	265	Master Protein	GFKAGVkDYKLTY
FALSE	High	KGG	K	3	100	DYKLTYYTPEYETK	1	0	0	A0A1D6EVW0	Photosystem I assembly protein Ycf4 OS=Zea mays OX=4577 GN=ZEAMMB73_Zm00001d006402 PE=3 SV=1	268	Master Protein	AGVKDYkLTYYTP
FALSE	High	KGG	K	11	100	LTYYTPEYETK	4	0	48	A0A1D6EVW0	Photosystem I assembly protein Ycf4 OS=Zea mays OX=4577 GN=ZEAMMB73_Zm00001d006402 PE=3 SV=1	279	Master Protein	TPEYETkDTDILA
FALSE	High	KGG	K	2	100	DKLGNDITVEAWLNTHGPNDR	4	0	34	B4F9N4	Plastoquinol--plastocyanin reductase OS=Zea mays OX=4577 GN=100273354 PE=2 SV=1	105	Master Protein	GTYAKDkLGNDIT
FALSE	High	KGG	K	12	100	GDPTYLVVEQDK	1	0	144	B4F9N4	Plastoquinol--plastocyanin reductase OS=Zea mays OX=4577 GN=100273354 PE=2 SV=1	143	Master Protein	LVVEQDkTLATYG
FALSE	High	KGG	K	18	100	GPAPLSLALVHADVDDGK	1	0	40	B4F9N4	Plastoquinol--plastocyanin reductase OS=Zea mays OX=4577 GN=100273354 PE=2 SV=1	205	Master Protein	ADVDDGkVLFVPW
FALSE	High	KGG	K	8	100	TGEDPWWK	1	0	24	B4F9N4	Plastoquinol--plastocyanin reductase OS=Zea mays OX=4577 GN=100273354 PE=2 SV=1	225	Master Protein	GEDPWWkA
FALSE	High	KGG	K	7	100	TLAQGLK	1	0	13	B4F9N4	Plastoquinol--plastocyanin reductase OS=Zea mays OX=4577 GN=100273354 PE=2 SV=1	131	Master Protein	TLAQGLkGDPTYL
FALSE	High	KGG	K	26	100	TLATYGINAVCTHLGCVVPWNGAENK	1	0	19	B4F9N4	Plastoquinol--plastocyanin reductase OS=Zea mays OX=4577 GN=100273354 PE=2 SV=1	169	Master Protein	WNGAENkFICPCH
FALSE	High	KGG	K	9	100	NAESNAEVK	1	0	5	B4FHE4	60S ribosomal protein L17-2 OS=Zea mays OX=4577 GN=100194089 PE=2 SV=1	106	Master Protein	ESNAEVkGLDVDT
FALSE	High	KGG	K	10	100	TGSSSQAIAK	2	0	5	Q8LK07	Histone H1 OS=Zea mays OX=4577 GN=hon101 PE=2 SV=1	63	Master Protein	SSQAIAkYVGDKH
FALSE	High	KGG	K	7	100	AYDKLEK	2	0	6	C0PLX3	Ribosome-recycling factor, chloroplastic OS=Zea mays OX=4577 GN=ZEAMMB73_Zm00001d049694 PE=2 SV=1	223	Master Protein	AYDKLEkEKKLSE
FALSE	High	KGG	K	8	99.6	DLSADLQKVTDEYMK	1	0	0	C0PLX3	Ribosome-recycling factor, chloroplastic OS=Zea mays OX=4577 GN=ZEAMMB73_Zm00001d049694 PE=2 SV=1	241	Master Protein	LSADLQkVTDEYM
FALSE	High	KGG	K	8	100	KLSEDNVK	1	0	24	C0PLX3	Ribosome-recycling factor, chloroplastic OS=Zea mays OX=4577 GN=ZEAMMB73_Zm00001d049694 PE=2 SV=1	233	Master Protein	LSEDNVkDLSADL
FALSE	High	KGG	K	8	100	SLIEDQAK	1	0	13	C0PLX3	Ribosome-recycling factor, chloroplastic OS=Zea mays OX=4577 GN=ZEAMMB73_Zm00001d049694 PE=2 SV=1	89	Master Protein	LIEDQAkEKMEKA
FALSE	High	KGG	K	9	100	ADADYGAAK	1	0	25	C0PEC4	30S ribosomal protein S5 chloroplastic OS=Zea mays OX=4577 GN=103643355 PE=2 SV=1	247	Master Protein	ADYGAAkVMLRPA
FALSE	High	KGG	K	9	100	GHVGVGVGK	1	0	9	C0PEC4	30S ribosomal protein S5 chloroplastic OS=Zea mays OX=4577 GN=103643355 PE=2 SV=1	205	Master Protein	VGVGVGkAKEVTE
FALSE	High	KGG	K	2	100	SKNPLNNAR	1	0	8	C0PEC4	30S ribosomal protein S5 chloroplastic OS=Zea mays OX=4577 GN=103643355 PE=2 SV=1	285	Master Protein	GKQLRSkNPLNNA
FALSE	High	KGG	K	1	100	KPELFEPLK	1	0	16	C0HIK4	Carbonic anhydrase OS=Zea mays OX=4577 GN=100285064 PE=2 SV=1	23	Master Protein	TEVYDKkPELFEP
FALSE	High	KGG	K	15	100	QFAEELLAYTDAFNK	1	0	8	A0A1D6JYM2	Glutathione S-transferase L2 chloroplastic OS=Zea mays OX=4577 GN=ZEAMMB73_Zm00001d028692 PE=4 SV=1	195	Master Protein	YTDAFNkALYFCI
FALSE	High	KGG	K	10	100	HSLGQSHPVK	4	0	10	B4F9U9	Hydroxyproline-rich glycoprotein family protein OS=Zea mays OX=4577 GN=100272926 PE=2 SV=1	99	Master Protein	GQSHPVkLVPYNA
FALSE	High	KGG	K	11	100	AAAASASSAPK	1	0	2	C0HFP6	SURP and G-patch domain-containing protein 1-like protein OS=Zea mays OX=4577 GN=100284792 PE=2 SV=1	38	Master Protein	SASSAPkHANPKQ
FALSE	High	KGG	K	7	100	EASDLIKK	1	0	2	Q9ZT00	Ribulose bisphosphate carboxylase/oxygenase activase, chloroplastic OS=Zea mays OX=4577 GN=RCA1 PE=2 SV=3	214	Master Protein	EASDLIkKGKMSC
FALSE	High	KGG	K	10	100	EGPPTFEQPK	1	0	121	Q9ZT00	Ribulose bisphosphate carboxylase/oxygenase activase, chloroplastic OS=Zea mays OX=4577 GN=RCA1 PE=2 SV=3	383	Master Protein	PTFEQPkITIEKL
FALSE	High	KGG	K	8	100	QTDEDRWK	1	0	86	Q9ZT00	Ribulose bisphosphate carboxylase/oxygenase activase, chloroplastic OS=Zea mays OX=4577 GN=RCA1 PE=2 SV=3	68	Master Protein	TDEDRWkGLAYDI
FALSE	High	KGG	K	10	100	SFQCELVFAK	1	0	24	Q9ZT00	Ribulose bisphosphate carboxylase/oxygenase activase, chloroplastic OS=Zea mays OX=4577 GN=RCA1 PE=2 SV=3	177	Master Protein	CELVFAkMGITPI
FALSE	High	KGG	K	15	100	SYNFDNMMDGFYIAK	1	0	19	Q9ZT00	Ribulose bisphosphate carboxylase/oxygenase activase, chloroplastic OS=Zea mays OX=4577 GN=RCA1 PE=2 SV=3	131	Master Protein	DGFYIAkGFMDKL
FALSE	High	KGG	K	16	100	YLNEAALGEANEDAMK	1	0	43	Q9ZT00	Ribulose bisphosphate carboxylase/oxygenase activase, chloroplastic OS=Zea mays OX=4577 GN=RCA1 PE=2 SV=3	427	Master Protein	ANEDAMkTGSFFK
FALSE	High	KGG	K	17	100	DLEVLIEEGIGSVVLTK	1	0	20	A0A1D6M2W3	Heavy metal transport/detoxification superfamily protein OS=Zea mays OX=4577 GN=ZEAMMB73_Zm00001d038047 PE=4 SV=1	112	Master Protein	GSVVLTkETTVQA
FALSE	High	KGG	K	12	100	ITESLEGMEGVK	2	0	32	A0A1D6M2W3	Heavy metal transport/detoxification superfamily protein OS=Zea mays OX=4577 GN=ZEAMMB73_Zm00001d038047 PE=4 SV=1	95	Master Protein	EGMEGVkDLEVLI
FALSE	High	KGG	K	11	100	GADSVCVVTQK	1	0	5	B4F7U0	Proteasome subunit alpha type OS=Zea mays OX=4577 GN=100191154 PE=2 SV=1	54	Master Protein	VCVVTQkKVPDKL
FALSE	High	KGG	K	6	100	SNALDKVESEIK	2	0	10	B6TBW2	ATP synthase delta chain OS=Zea mays OX=4577 GN=100282837 PE=2 SV=1	74	Master Protein	KSNALDkVESEIK
FALSE	High	KGG	K	21	100	VVSDELVQLMGGEVSDLVFAK	1	0	9	B4FZB8	Signal recognition particle 54 kDa protein chloroplastic OS=Zea mays OX=4577 GN=100274153 PE=2 SV=1	171	Master Protein	SDLVFAkSGPTII
FALSE	High	KGG	K	1	100	KMNVNPDVNFEELAR	1	0	5	A0A1D6HNL5	26S protease regulatory subunit 6A homolog A OS=Zea mays OX=4577 GN=ZEAMMB73_Zm00001d018409 PE=3 SV=1	361	Master Protein	LQIHSRkMNVNPD
FALSE	High	KGG	K	26	99.7	SCISEGAIIEDTLLMGADYYETEADKK	1	0	46	Q947B9	Glucose-1-phosphate adenylyltransferase OS=Zea mays OX=4577 GN=542295 PE=3 SV=1	444	Master Protein	YETEADkKLLAEN
FALSE	High	KGG	K	17	100	GTAGGEGQQGERPAECK	1	0	5	B8A161	Nucleosome assembly protein 1 OS=Zea mays OX=4577 GN=100279994 PE=2 SV=1	371	Master Protein	ERPAECkQQ
FALSE	High	KGG	K	3	100	NTKPITK	1	0	0	B8A161	Nucleosome assembly protein 1 OS=Zea mays OX=4577 GN=100279994 PE=2 SV=1	248	Master Protein	KGSKNTkPITKTE
FALSE	High	KGG	K	11	100	QPGPLPGINTK	1	0	4	A0A1D6IYD6	Glyoxalase I OS=Zea mays OX=4577 GN=ZEAMMB73_Zm00001d024245 PE=3 SV=1	306	Master Protein	LPGINTkIASFVD
FALSE	High	KGG	K	8	100	TASRPWDKDR	1	0	6	B6TGG7	3-oxoacyl-[acyl-carrier-protein] synthase OS=Zea mays OX=4577 GN=100279917 PE=2 SV=1	273	Master Protein	ASRPWDkDRDGFV
FALSE	High	KGG	K	4	100	IQDKEGIPPDQQR	3	0	54	B6SHW9	Ubiquitin OS=Zea mays OX=4577 GN=103647262 PE=2 SV=1	33	Master Protein	KAKIQDkEGIPPD
FALSE	High	KGG	K	9	100	TLADYNIQK	3	0	27	B6SHW9	Ubiquitin OS=Zea mays OX=4577 GN=103647262 PE=2 SV=1	63	Master Protein	ADYNIQkESTLHL
FALSE	High	KGG	K	5	100	TLTGKTITLEVESSDTIDNVK	2	0	2	B6SHW9	Ubiquitin OS=Zea mays OX=4577 GN=103647262 PE=2 SV=1	11	Master Protein	VKTLTGkTITLEV
FALSE	High	KGG	K	16	100	TITLEVESSDTIDNVKAK	4	0	0	B6SHW9	Ubiquitin OS=Zea mays OX=4577 GN=103647262 PE=2 SV=1	27	Master Protein	DTIDNVkAKIQDK
FALSE	High	KGG	K	9	100	VICQGITGK	1	0	4	B4FIV0	Succinate--CoA ligase [ADP-forming] subunit alpha, mitochondrial OS=Zea mays OX=4577 GN=100216609 PE=2 SV=1	53	Master Protein	CQGITGkNGTFHT
FALSE	High	KGG	K	1	100	KGQPEGAVYDYEDK	1	0	23	K7TSD2	Serine hydroxymethyltransferase OS=Zea mays OX=4577 GN=ZEAMMB73_Zm00001d049234 PE=3 SV=1	320	Master Protein	GPKPPKkGQPEGA
FALSE	High	KGG	K	7	100	NTTIPTK	2	0	11	B4F8Q2	Uncharacterized protein OS=Zea mays OX=4577 GN=100191408 PE=2 SV=1	466	Master Protein	NTTIPTkKSQVFS
FALSE	High	KGG	K	10	100	GADPLEEYCKDNPETDECR	1	0	12	A0A1D6K0A0	Calvin cycle protein CP12-2 chloroplastic OS=Zea mays OX=4577 GN=103634557 PE=4 SV=1	113	Master Protein	PLEEYCkDNPETD
FALSE	High	KGG	K	8	100	EYTINLHK	1	0	6	B6SJB0	60S ribosomal protein L31 OS=Zea mays OX=4577 GN=100276690 PE=2 SV=1	25	Master Protein	YTINLHkRLHGCT
FALSE	High	KGG	K	1	100	KEEVVTR	1	0	10	B6SJB0	60S ribosomal protein L31 OS=Zea mays OX=4577 GN=100276690 PE=2 SV=1	11	Master Protein	KGGASRkEEVVTR
FALSE	High	KGG	K	1	100	KDEAIFNEIQSQLK	1	0	11	Q9SPD7	Outer mitochondrial membrane protein porin OS=Zea mays OX=4577 GN=vdac2 PE=2 SV=1	49	Master Protein	TAASTRkDEAIFN
FALSE	High	KGG	K	15	100	AQVEEFYVITWTSPK	3	0	77	B4FAW3	Photosystem I reaction center subunit II OS=Zea mays OX=4577 GN=100191984 PE=1 SV=1	98	Master Protein	ITWTSPkEQVFEM
FALSE	High	KGG	K	11	100	ASTEEAVEAPK	3	0	25	B4FAW3	Photosystem I reaction center subunit II OS=Zea mays OX=4577 GN=100191984 PE=1 SV=1	57	Master Protein	EAVEAPkGFVAPQ
FALSE	High	KGG	K	7	100	DGVYPEK	2	0	248	B4FAW3	Photosystem I reaction center subunit II OS=Zea mays OX=4577 GN=100191984 PE=1 SV=1	166	Master Protein	DGVYPEkVNPGRE
FALSE	High	KGG	K	7	100	EGPNLLK	7	0	38	B4FAW3	Photosystem I reaction center subunit II OS=Zea mays OX=4577 GN=100191984 PE=1 SV=1	120	Master Protein	EGPNLLkLARKEQ
FALSE	High	KGG	K	1	100	KAQVEEFYVITWTSPK	3	0	38	B4FAW3	Photosystem I reaction center subunit II OS=Zea mays OX=4577 GN=100191984 PE=1 SV=1	83	Master Protein	TGGLLRkAQVEEF
FALSE	High	KGG	K	1	100	KEQCLALGTR	17	0	46	B4FAW3	Photosystem I reaction center subunit II OS=Zea mays OX=4577 GN=100191984 PE=1 SV=1	124	Master Protein	LLKLARkEQCLAL
FALSE	High	KGG	K	8	100	NVNPIDVK	7	0	46	B4FAW3	Photosystem I reaction center subunit II OS=Zea mays OX=4577 GN=100191984 PE=1 SV=1	191	Master Protein	VNPIDVkFTGKAT
FALSE	High	KGG	K	13	100	VFPNGEVQYLHPK	3	0	24	B4FAW3	Photosystem I reaction center subunit II OS=Zea mays OX=4577 GN=100191984 PE=1 SV=1	159	Master Protein	VQYLHPkDGVYPE
FALSE	High	KGG	K	8	100	SEAAEYQK	1	0	13	Q9FYS0	40S ribosomal protein S6 OS=Zea mays OX=4577 GN=rps6-2 PE=2 SV=1	215	Master Protein	EAAEYQkLLAQRL
FALSE	High	KGG	K	2	100	AKLEEVQK	7	0	0	A0A1D6E768	Leucine zipper-EF-hand-containing transmembrane protein 1 OS=Zea mays OX=4577 GN=ZEAMMB73_Zm00001d003166 PE=3 SV=1	163	Master Protein	KAKAKAkLEEVQK
FALSE	High	KGG	K	7	100	SCYDEGKR	2	0	15	B7ZXP4	UDP-glucuronate decarboxylase OS=Zea mays OX=4577 GN=100272553 PE=2 SV=1	262	Master Protein	SCYDEGkRTAETL
FALSE	High	KGG	K	11	100	QPGPLPGINTK	1	0	4	A0A1D6PUK0	Putative glyoxalase family protein OS=Zea mays OX=4577 GN=ZEAMMB73_Zm00001d049404 PE=4 SV=2	87	Master Protein	LPGINTkIASFVD
FALSE	High	KGG	K	10	100	LFCDKDYPEKPPSVR	1	0	8	C0P3Z8	Ubiquitin-conjugating enzyme E2 variant 1C OS=Zea mays OX=4577 GN=100382057 PE=2 SV=1	81	Master Protein	DKDYPEkPPSVRF
FALSE	High	KGG	K	17	100	KAQQAAAGGTGTSTDNK	1	0	2	B6TMS6	4F5 protein family protein OS=Zea mays OX=4577 GN=ZEAMMB73_Zm00001d035770 PE=2 SV=1	64	Master Protein	GTSTDNkNKAGGK
FALSE	High	KGG	K	10	100	GAGHTVPEYKPQEALAFYSR	1	0	8	C0P8L3	Carboxypeptidase OS=Zea mays OX=4577 GN=100282964 PE=2 SV=1	500	Master Protein	HTVPEYkPQEALA
FALSE	High	KGG	K	2	100	AKPAAASGSPWYGPDR	3	0	16	B4FQ80	Chlorophyll a-b binding protein, chloroplastic OS=Zea mays OX=4577 GN=100193833 PE=2 SV=1	41	Master Protein	KTAAKAkPAAASG
FALSE	High	KGG	K	8	100	FGEAVWFK	1	0	34	B4FQ80	Chlorophyll a-b binding protein, chloroplastic OS=Zea mays OX=4577 GN=100193833 PE=2 SV=1	133	Master Protein	GEAVWFkAGSQIF
FALSE	High	Acetyl	M	1		MEFWGLEVKPGSTVK	2	0	0	Q9M4U5	Histone deacetylase HDT2 OS=Zea mays OX=4577 GN=HDT2 PE=1 SV=1	1	Master Protein	mEFWGLE
FALSE	High	KGG	K	16	100	AAAVGANSQAAQSMLK	1	0	4	B4FAR8	Proteasome subunit alpha type OS=Zea mays OX=4577 GN=100191947 PE=2 SV=1	176	Master Protein	AAQSMLkQDYKDA
FALSE	High	KGG	K	4	100	IQDKEGIPPDQQR	3	0	54	P27923	Ubiquitin-40S ribosomal protein S27a OS=Zea mays OX=4577 GN=UBF9 PE=2 SV=2	33	Master Protein	KAKIQDkEGIPPD
FALSE	High	KGG	K	9	100	TLADYNIQK	3	0	27	P27923	Ubiquitin-40S ribosomal protein S27a OS=Zea mays OX=4577 GN=UBF9 PE=2 SV=2	63	Master Protein	ADYNIQkESTLHL
FALSE	High	KGG	K	5	100	TLTGKTITLEVESSDTIDNVK	2	0	2	P27923	Ubiquitin-40S ribosomal protein S27a OS=Zea mays OX=4577 GN=UBF9 PE=2 SV=2	11	Master Protein	VKTLTGkTITLEV
FALSE	High	KGG	K	16	100	TITLEVESSDTIDNVKAK	4	0	0	P27923	Ubiquitin-40S ribosomal protein S27a OS=Zea mays OX=4577 GN=UBF9 PE=2 SV=2	27	Master Protein	DTIDNVkAKIQDK
FALSE	High	KGG	K	9	100	DTDSEEELKEAFR	1	0	69	A0A1D6MQ76	Calmodulin-1 OS=Zea mays OX=4577 GN=ZEAMMB73_Zm00001d040323 PE=4 SV=1	51	Master Protein	DSEEELkEAFRVF
FALSE	High	KGG	K	2	100	MKDTDSEEELKEAFR	3	0	54	A0A1D6MQ76	Calmodulin-1 OS=Zea mays OX=4577 GN=ZEAMMB73_Zm00001d040323 PE=4 SV=1	42	Master Protein	LMARKMkDTDSEE
FALSE	High	KGG	K	4	100	VFDKDQNGFISAAELR	1	0	14	A0A1D6MQ76	Calmodulin-1 OS=Zea mays OX=4577 GN=ZEAMMB73_Zm00001d040323 PE=4 SV=1	59	Master Protein	AFRVFDkDQNGFI
FALSE	High	KGG	K	12	100	AFDEGWGAVIAK	1	0	5	B4FZU9	Dihydrothymine dehydrogenase OS=Zea mays OX=4577 GN=100274265 PE=2 SV=1	82	Master Protein	WGAVIAkTVSLDA
FALSE	High	KGG	K	9	100	GSVANVAAK	1	0	9	B4FR08	Cysteine synthase OS=Zea mays OX=4577 GN=100272829 PE=2 SV=1	109	Master Protein	VANVAAkLEIMEP
FALSE	High	KGG	K	17	100	TPNSYMLQQFDNPANPKVHYETTGPEIWEDSK	1	0	2	B4FR08	Cysteine synthase OS=Zea mays OX=4577 GN=100272829 PE=2 SV=1	229	Master Protein	DNPANPkVHYETT
FALSE	High	KGG	K	2	100	GKQDQLLPDPK	1	0	5	B4FA27	Alpha-galactosidase OS=Zea mays OX=4577 GN=100191764 PE=2 SV=1	114	Master Protein	SYVKRGkQDQLLP
FALSE	High	KGG	K	9	100	VVLQEGTGK	1	0	4	B4FR40	30S ribosomal protein S9 chloroplastic OS=Zea mays OX=4577 GN=732840 PE=2 SV=1	120	Master Protein	LQEGTGkVFINFR
FALSE	High	KGG	K	19	100	FTPPAGDDPVAIDFTGMGK	1	0	6	B8A0V4	Beta-galactosidase OS=Zea mays OX=4577 GN=100279948 PE=2 SV=1	656	Master Protein	DFTGMGkGEAWVN
FALSE	High	KGG	K	1	100	KEEGEHHK	1	0	24	B6SIK2	Dehydrin 13 OS=Zea mays OX=4577 GN=ZEAMMB73_Zm00001d033483 PE=2 SV=1	35	Master Protein	AEEHHKkEEGEHH
FALSE	High	KGG	K	7	100	AINFYEK	1	0	3	B4F836	Lactoylglutathione lyase OS=Zea mays OX=4577 GN=100191237 PE=2 SV=1	234	Master Protein	AINFYEkAFGMEL
FALSE	High	KGG	K	9	100	FGFGQSAAK	1	0	2	A0A1D6K8P1	Protein-methionine-S-oxide reductase OS=Zea mays OX=4577 GN=100285733 PE=3 SV=1	249	Master Protein	FGQSAAkGCNDPI
FALSE	High	KGG	K	9	100	VQYDPAACK	1	0	14	A0A1D6K8P1	Protein-methionine-S-oxide reductase OS=Zea mays OX=4577 GN=100285733 PE=3 SV=1	156	Master Protein	YDPAACkYDDLLD
FALSE	High	KGG	K	25	100	ATATVDALAAMDTLEGAFAECSGGK	1	0	13	Q9FQB2	Glutathione S-transferase GST 27 OS=Zea mays OX=4577 GN=542632 PE=2 SV=1	154	Master Protein	AECSGGkKFFAGD
FALSE	High	KGG	K	7	100	ALCTGEK	3	0	21	A0A1D6LN79	Peptidyl-prolyl cis-trans isomerase OS=Zea mays OX=4577 GN=ZEAMMB73_Zm00001d036442 PE=3 SV=1	91	Master Protein	ALCTGEkGIGKSG
FALSE	High	KGG	K	7	100	EQDELNKK	1	0	15	A0A1D6HN55	Embryo defective17 OS=Zea mays OX=4577 GN=ZEAMMB73_Zm00001d018366 PE=3 SV=1	271	Master Protein	EQDELNkKGAVRE
FALSE	High	KGG	K	19	100	DFDEPGTLAPTGLFVGGTK	1	0	16	O22655	Profilin-4 OS=Zea mays OX=4577 GN=PRO4 PE=1 SV=1	71	Master Protein	LFVGGTkYMVIQG
FALSE	High	KGG	K	8	100	FFVGGNWK	1	0	18	B4FTJ0	Triosephosphate isomerase OS=Zea mays OX=4577 GN=100191222 PE=2 SV=1	62	Master Protein	FVGGNWkCNGTKD
FALSE	High	KGG	K	15	100	KEDIDGFLVGGASLK	1	0	26	B4FTJ0	Triosephosphate isomerase OS=Zea mays OX=4577 GN=100191222 PE=2 SV=1	286	Master Protein	VGGASLkAPDFAT
FALSE	High	KGG	K	17	100	IIYGGSVNAANCAELAK	1	0	17	B4FTJ0	Triosephosphate isomerase OS=Zea mays OX=4577 GN=100191222 PE=2 SV=1	271	Master Protein	NCAELAkKEDIDG
FALSE	High	KGG	K	10	100	TFEVCFEQMK	1	0	9	B4FTJ0	Triosephosphate isomerase OS=Zea mays OX=4577 GN=100191222 PE=2 SV=1	197	Master Protein	VCFEQMkAFADSI
FALSE	High	KGG	K	22	100	ADEESPAEPAPTAEGEGAVATKPK	9	0	56	B6TH55	Photosystem I reaction center subunit IV A OS=Zea mays OX=4577 GN=100283327 PE=2 SV=1	67	Master Protein	EGAVATkPKAEKP
FALSE	High	KGG	K	24	100	ADEESPAEPAPTAEGEGAVATKPK	5	0	60	B6TH55	Photosystem I reaction center subunit IV A OS=Zea mays OX=4577 GN=100283327 PE=2 SV=1	69	Master Protein	AVATKPkAEKPPP
FALSE	High	KGG	K	10	100	AEKPPPIGPK	4	0	86	B6TH55	Photosystem I reaction center subunit IV A OS=Zea mays OX=4577 GN=100283327 PE=2 SV=1	79	Master Protein	PPPIGPkRGAKVK
FALSE	High	KGG	K	3	100	FNKVNYAGVSTNNYALDEILEVK	3	0	0	B6TH55	Photosystem I reaction center subunit IV A OS=Zea mays OX=4577 GN=100283327 PE=2 SV=1	119	Master Protein	VVVRFNkVNYAGV
FALSE	High	KGG	K	20	100	VNYAGVSTNNYALDEILEVK	4	0	116	B6TH55	Photosystem I reaction center subunit IV A OS=Zea mays OX=4577 GN=100283327 PE=2 SV=1	139	Master Protein	DEILEVk
FALSE	High	KGG	K	1	100	KDEEQPAGEYGYSETEVVTATGEGEYER	1	0	14	B4G0Q9	Abscisic acid stress ripening2 OS=Zea mays OX=4577 GN=100281622 PE=2 SV=1	15	Master Protein	FFNHHKkDEEQPA
FALSE	High	KGG	K	1	100	KDPEHAHR	2	0	19	B4G0Q9	Abscisic acid stress ripening2 OS=Zea mays OX=4577 GN=100281622 PE=2 SV=1	77	Master Protein	EKHEAKkDPEHAH
FALSE	High	KGG	K	17	100	GLDFEIVPVDLTTGAHK	2	0	18	B4FK84	Glutathione transferase OS=Zea mays OX=4577 GN=541990 PE=2 SV=1	42	Master Protein	LTTGAHkQPDFLA
FALSE	High	KGG	K	7	100	HAEQLAK	2	0	7	B4FK84	Glutathione transferase OS=Zea mays OX=4577 GN=541990 PE=2 SV=1	142	Master Protein	HAEQLAkVLDVYE
FALSE	High	KGG	K	8	100	VATVLNEK	1	0	7	B4FK84	Glutathione transferase OS=Zea mays OX=4577 GN=541990 PE=2 SV=1	25	Master Protein	ATVLNEkGLDFEI
FALSE	High	KGG	K	17	100	YASEGTDLLPATASAAK	2	0	19	B4FK84	Glutathione transferase OS=Zea mays OX=4577 GN=541990 PE=2 SV=1	95	Master Protein	ATASAAkLEVWLE
FALSE	High	KGG	K	8	100	GVYQFVDK	1	0	19	B6SQV5	Photosystem II 10 kDa polypeptide, chloroplastic OS=Zea mays OX=4577 GN=ZEAMMB73_Zm00001d049387 PE=2 SV=1	71	Master Protein	VYQFVDkYGANVD
FALSE	High	KGG	K	3	100	TDKPYGIGGGLTVDVDANGR	2	0	37	B6SQV5	Photosystem II 10 kDa polypeptide, chloroplastic OS=Zea mays OX=4577 GN=ZEAMMB73_Zm00001d049387 PE=2 SV=1	41	Master Protein	KKIKTDkPYGIGG
FALSE	High	KGG	K	14	100	NLQLLAPDEVELAK	1	0	2	A0A1D6GV15	UDP-sugar pyrophosphorylase OS=Zea mays OX=4577 GN=100382378 PE=4 SV=1	41	Master Protein	DEVELAkMLLNEG
FALSE	High	KGG	K	9	100	VFDSPEGEKIPK	1	0	7	Q94IQ8	Methyl binding domain106 OS=Zea mays OX=4577 GN=542069 PE=2 SV=1	81	Master Protein	DSPEGEkIPKRSR
FALSE	High	KGG	K	18	100	SSVTANDFYFHGLAGQGK	3	0	37	Q6TM44	Germin-like protein OS=Zea mays OX=4577 GN=glp1 PE=2 SV=1	62	Master Protein	GLAGQGkINPLIK
FALSE	High	KGG	K	10	100	VTFLDDAQVK	2	0	54	Q6TM44	Germin-like protein OS=Zea mays OX=4577 GN=glp1 PE=2 SV=1	202	Master Protein	LDDAQVkKLKSVL
FALSE	High	KGG	K	9	100	NAASGFSAK	1	0	2	B4FKE8	Pi starvation-induced protein OS=Zea mays OX=4577 GN=ZEAMMB73_Zm00001d038327 PE=2 SV=1	85	Master Protein	ASGFSAkLTPQQV
FALSE	High	KGG	K	10	100	EGLLQLPSDK	1	0	10	B4G031	L-ascorbate peroxidase OS=Zea mays OX=4577 GN=542476 PE=2 SV=1	209	Master Protein	LQLPSDkALLSDP
FALSE	High	KGG	K	7	100	EAVQTEK	1	0	4	B4FQQ1	Reactive Intermediate Deaminase A chloroplastic OS=Zea mays OX=4577 GN=100273379 PE=2 SV=1	63	Master Protein	EAVQTEkAPPALG
FALSE	High	KGG	K	1	100	KFSEQYAR	1	0	5	P41347	Ferredoxin-thioredoxin reductase catalytic chain, chloroplastic OS=Zea mays OX=4577 GN=FTRC PE=2 SV=1	52	Master Protein	SVEVMRkFSEQYA
FALSE	High	KGG	K	8	100	EYTINLHK	1	0	6	B6U961	60S ribosomal protein L31 OS=Zea mays OX=4577 GN=100285759 PE=2 SV=1	30	Master Protein	YTINLHkRLHGCT
FALSE	High	KGG	K	7	100	NDEEDAKEGQYSLVTVAEIPPEGLK	2	0	10	B6U961	60S ribosomal protein L31 OS=Zea mays OX=4577 GN=100285759 PE=2 SV=1	98	Master Protein	NDEEDAkEGQYSL
FALSE	High	KGG	K	7	100	DDDVTIK	1	0	8	A0A1D6I3Z9	Putative cinnamyl alcohol dehydrogenase 6 OS=Zea mays OX=4577 GN=ZEAMMB73_Zm00001d020402 PE=4 SV=1	94	Master Protein	DDDVTIkVLYCGI
FALSE	High	KGG	K	7	100	WNAENQK	2	0	5	B4F9J7	Uncharacterized protein OS=Zea mays OX=4577 GN=100191635 PE=2 SV=1	89	Master Protein	WNAENQkKYTEFD
FALSE	High	KGG	K	2	100	EKGVSLMLPTDVVIADK	1	0	11	A0A1D6FSN1	Phosphoglycerate kinase OS=Zea mays OX=4577 GN=ZEAMMB73_Zm00001d010672 PE=3 SV=1	36	Master Protein	LAKAKEkGVSLML
FALSE	High	KGG	K	17	100	GVTTIIGGGDSVAAVEK	5	0	59	A0A1D6FSN1	Phosphoglycerate kinase OS=Zea mays OX=4577 GN=ZEAMMB73_Zm00001d010672 PE=3 SV=1	141	Master Protein	SVAAVEkVGVADV
FALSE	High	KGG	K	1	100	KGVTTIIGGGDSVAAVEK	1	0	13	A0A1D6FSN1	Phosphoglycerate kinase OS=Zea mays OX=4577 GN=ZEAMMB73_Zm00001d010672 PE=3 SV=1	124	Master Protein	LAELSRkGVTTII
FALSE	High	KGG	K	1	100	KLAELSR	2	0	5	A0A1D6FSN1	Phosphoglycerate kinase OS=Zea mays OX=4577 GN=ZEAMMB73_Zm00001d010672 PE=3 SV=1	117	Master Protein	TEAVAKkLAELSR
FALSE	High	KGG	K	1	100	KYQAHDPDNQFK	1	0	5	Q9TJN6	30S ribosomal protein S17, chloroplastic OS=Zea mays OX=4577 GN=RPS17 PE=2 SV=1	70	Master Protein	RERIKKkYQAHDP
FALSE	High	KGG	K	9	100	IAVLTQGEK	1	0	4	A0A1D6M323	Ribosomal protein OS=Zea mays OX=4577 GN=100283907 PE=3 SV=1	190	Master Protein	VLTQGEkIDEARA
FALSE	High	KGG	K	10	100	AGACSTCAGK	1	0	5	B4F9V1	Ferredoxin OS=Zea mays OX=4577 GN=100191704 PE=2 SV=1	109	Master Protein	CSTCAGkVLEGSV
FALSE	High	KGG	K	7	100	TVTQAQK	1	0	1	B4FI76	Adenylate kinase OS=Zea mays OX=4577 GN=100194305 PE=2 SV=1	123	Master Protein	TVTQAQkLDEMLA
FALSE	High	KGG	K	13	100	DKEQDFWLVVEPK	1	0	26	B4FED9	Ycf54-like protein OS=Zea mays OX=4577 GN=100193255 PE=2 SV=1	120	Master Protein	WLVVEPkFLDRFP
FALSE	High	KGG	K	28	100	AETAEAGGGGGGAEEERPYEEYEVTIEKPYGLK	1	0	53	A0A1D6HT76	Protein containing PDZ domain a K-box domain and a TPR region OS=Zea mays OX=4577 GN=103631990 PE=4 SV=1	100	Master Protein	YEVTIEkPYGLKF
FALSE	High	KGG	K	10	100	KSEEFEPLLK	2	0	20	A0A1D6HT76	Protein containing PDZ domain a K-box domain and a TPR region OS=Zea mays OX=4577 GN=103631990 PE=4 SV=1	316	Master Protein	EFEPLLkNYDESF
FALSE	High	KGG	K	16	100	NYDESFINENAINAIK	3	0	14	A0A1D6HT76	Protein containing PDZ domain a K-box domain and a TPR region OS=Zea mays OX=4577 GN=103631990 PE=4 SV=1	332	Master Protein	NAINAIkSLFGLG
FALSE	High	KGG	K	16	100	AEESAASGDPLAMASK	1	0	16	B4FBV8	Eukaryotic translation initiation factor 3 subunit G OS=Zea mays OX=4577 GN=100192580 PE=2 SV=1	128	Master Protein	PLAMASkGGAVLM
FALSE	High	KGG	K	8	100	GVNSFGFK	2	0	11	A0A1D6EEX1	Natterin-4 OS=Zea mays OX=4577 GN=103646784 PE=4 SV=1	359	Master Protein	VNSFGFkSEVTER
FALSE	High	KGG	K	1	100	KVEGHPYLQFASGDIGDPSVR	1	0	8	A0A1D6EEX1	Natterin-4 OS=Zea mays OX=4577 GN=103646784 PE=4 SV=1	75	Master Protein	LYLSARkVEGHPY
FALSE	High	KGG	K	1	100	KGGDMSYVGFTEDGAQWLVDNTDIK	2	0	5	K7URL2	Cyclase OS=Zea mays OX=4577 GN=ZEAMMB73_Zm00001d053722 PE=3 SV=1	180	Master Protein	RKLMWRkGGDMSY
FALSE	High	KGG	K	3	100	DGKPCYR	1	0	6	C0P9S6	Thioredoxin Y1 chloroplastic OS=Zea mays OX=4577 GN=100382686 PE=2 SV=1	141	Master Protein	IIFKDGkPCYRFE
FALSE	High	KGG	K	13	100	DTFWPIVEAAGDK	2	0	15	B4FB80	Thioredoxin F2 chloroplastic OS=Zea mays OX=4577 GN=ZEAMMB73_Zm00001d010871 PE=2 SV=1	112	Master Protein	VEAAGDkVVVLDM
FALSE	High	KGG	K	8	100	LDCNQDNKPLAK	1	0	22	B4FB80	Thioredoxin F2 chloroplastic OS=Zea mays OX=4577 GN=ZEAMMB73_Zm00001d010871 PE=2 SV=1	155	Master Protein	DCNQDNkPLAKEL
FALSE	High	KGG	K	13	100	IDELAEAIEIANK	2	0	25	B4FB80	Thioredoxin F2 chloroplastic OS=Zea mays OX=4577 GN=ZEAMMB73_Zm00001d010871 PE=2 SV=1	198	Master Protein	AIEIANkKSG
FALSE	High	KGG	K	8	100	NLDVVFLK	1	0	15	B4FB80	Thioredoxin F2 chloroplastic OS=Zea mays OX=4577 GN=ZEAMMB73_Zm00001d010871 PE=2 SV=1	147	Master Protein	LDVVFLkLDCNQD
FALSE	High	KGG	K	19	100	VAILGAAGGIGQPLSLLMK	1	0	11	A0A1D6L6A9	Malate dehydrogenase OS=Zea mays OX=4577 GN=ZEAMMB73_Zm00001d034241 PE=3 SV=1	67	Master Protein	PLSLLMkMNPLVS
FALSE	High	KGG	K	29	99.4	LPSPMGESAVDCGSLASMPDIVFTIGGKK	1	1	0	A0A1D6GSX3	Aspartic proteinase A1 OS=Zea mays OX=4577 GN=ZEAMMB73_Zm00001d014393 PE=3 SV=1	210	Master Protein	FTIGGKkFKLKPE
FALSE	High	KGG	K	9	100	AALQAGVEK	2	0	11	B6SXW8	RuBisCO large subunit-binding protein subunit alpha OS=Zea mays OX=4577 GN=100281701 PE=2 SV=1	68	Master Protein	LQAGVEkLAAAVG
FALSE	High	KGG	K	22	100	APLLIIAEDVSGEALATLVINK	1	0	25	B6SXW8	RuBisCO large subunit-binding protein subunit alpha OS=Zea mays OX=4577 GN=100281701 PE=2 SV=1	311	Master Protein	ATLVINkLRGILN
FALSE	High	KGG	K	23	100	AVAAISAGNDEFVGTMIAEAIDK	1	0	11	B6SXW8	RuBisCO large subunit-binding protein subunit alpha OS=Zea mays OX=4577 GN=100281701 PE=2 SV=1	213	Master Protein	IAEAIDkVGPDGV
FALSE	High	KGG	K	13	100	GYISPQFVTNLEK	1	0	8	B6SXW8	RuBisCO large subunit-binding protein subunit alpha OS=Zea mays OX=4577 GN=100281701 PE=2 SV=1	255	Master Protein	FVTNLEkSIVEFE
FALSE	High	KGG	K	8	100	LGADIIQK	1	0	6	B6SXW8	RuBisCO large subunit-binding protein subunit alpha OS=Zea mays OX=4577 GN=100281701 PE=2 SV=1	492	Master Protein	GADIIQkALVAPA
FALSE	High	KGG	K	8	100	LVEAEALK	1	0	8	A0A1D6IAT2	UTP--glucose-1-phosphate uridylyltransferase OS=Zea mays OX=4577 GN=100191846 PE=3 SV=1	181	Master Protein	VEAEALkMEIIPN
FALSE	High	KGG	K	12	100	IVTEDFLPLPSK	1	0	10	A0A1D6IAT2	UTP--glucose-1-phosphate uridylyltransferase OS=Zea mays OX=4577 GN=100191846 PE=3 SV=1	46	Master Protein	FLPLPSkGKSGKD
FALSE	High	KGG	K	18	100	VQLLEIAQVPDEHVNEFK	1	0	14	A0A1D6IAT2	UTP--glucose-1-phosphate uridylyltransferase OS=Zea mays OX=4577 GN=100191846 PE=3 SV=1	151	Master Protein	EHVNEFkSIEKFK
FALSE	High	KGG	K	5	100	EHVIKPVIPEK	1	0	8	B4FIE9	S-adenosylmethionine synthase OS=Zea mays OX=4577 GN=100194360 PE=2 SV=2	218	Master Protein	LKEHVIkPVIPEK
FALSE	High	KGG	K	8	100	VACETCTK	1	0	14	B4FIE9	S-adenosylmethionine synthase OS=Zea mays OX=4577 GN=100194360 PE=2 SV=2	49	Master Protein	ACETCTkTNMVMV
FALSE	High	KGG	K	9	100	AINLEEESK	5	0	112	P00827	ATP synthase subunit beta, chloroplastic OS=Zea mays OX=4577 GN=atpB PE=3 SV=1	495	Master Protein	NLEEESkLKK
FALSE	High	KGG	K	5	100	DTADKQINVTCEVQQLLGNNR	2	0	4	P00827	ATP synthase subunit beta, chloroplastic OS=Zea mays OX=4577 GN=atpB PE=3 SV=1	57	Master Protein	SRDTADkQINVTC
FALSE	High	KGG	K	10	100	EGNDLYMEMK	4	0	181	P00827	ATP synthase subunit beta, chloroplastic OS=Zea mays OX=4577 GN=atpB PE=3 SV=1	217	Master Protein	DLYMEMkESGVIN
FALSE	High	KGG	K	8	100	ESGVINEK	2	0	142	P00827	ATP synthase subunit beta, chloroplastic OS=Zea mays OX=4577 GN=atpB PE=3 SV=1	225	Master Protein	SGVINEkNIEESK
FALSE	High	KGG	K	11	100	IGLFGGAGVGK	2	0	50	P00827	ATP synthase subunit beta, chloroplastic OS=Zea mays OX=4577 GN=atpB PE=3 SV=1	178	Master Protein	GGAGVGkTVLIME
FALSE	High	KGG	K	9	100	LSIFETGIK	1	0	31	P00827	ATP synthase subunit beta, chloroplastic OS=Zea mays OX=4577 GN=atpB PE=3 SV=1	154	Master Protein	IFETGIkVVDLLA
FALSE	High	KGG	K	11	100	SAPAFIELDTK	3	0	42	P00827	ATP synthase subunit beta, chloroplastic OS=Zea mays OX=4577 GN=atpB PE=3 SV=1	145	Master Protein	FIELDTkLSIFET
FALSE	High	KGG	K	16	100	TNPTTSRPGISTIEEK	8	0	44	P00827	ATP synthase subunit beta, chloroplastic OS=Zea mays OX=4577 GN=atpB PE=3 SV=1	18	Master Protein	ISTIEEkSVGRID
FALSE	High	KGG	K	2	100	VKETLQR	5	0	18	P00827	ATP synthase subunit beta, chloroplastic OS=Zea mays OX=4577 GN=atpB PE=3 SV=1	392	Master Protein	ETAQRVkETLQRY
FALSE	High	KGG	K	2	100	YKELQDIIAILGLDELSEEDR	1	0	28	P00827	ATP synthase subunit beta, chloroplastic OS=Zea mays OX=4577 GN=atpB PE=3 SV=1	399	Master Protein	ETLQRYkELQDII
FALSE	High	KGG	K	8	100	EYTINLHK	1	0	6	B6SNJ5	60S ribosomal protein L31 OS=Zea mays OX=4577 GN=100280866 PE=2 SV=1	27	Master Protein	YTINLHkRLHGCT
FALSE	High	KGG	K	8	100	RNDEEDAKEELYSLVTVAEIPPEGLK	5	0	5	B6SNJ5	60S ribosomal protein L31 OS=Zea mays OX=4577 GN=100280866 PE=2 SV=1	95	Master Protein	NDEEDAkEELYSL
FALSE	High	Acetyl	M	1		MHSTNLLLEEPIR	1	0	0	B4F9G8	Pyruvate kinase OS=Zea mays OX=4577 GN=100191614 PE=2 SV=1	1	Master Protein	mHSTNLL
FALSE	High	KGG	K	2	100	TKPHVNVGTIGHVDHGK	1	0	5	B4FH57	Elongation factor Tu OS=Zea mays OX=4577 GN=100194026 PE=2 SV=1	62	Master Protein	ATFTRTkPHVNVG
FALSE	High	Acetyl	M	1		MEFWGLEVKPGSTVK	2	0	0	B6SK06	Histone deacetylase 2b OS=Zea mays OX=4577 GN=542355 PE=2 SV=1	1	Master Protein	mEFWGLE
FALSE	High	KGG	K	10	100	NHTAHNQSFK	5	0	9	B6SKT2	60S ribosomal protein L29 OS=Zea mays OX=4577 GN=100281939 PE=2 SV=1	15	Master Protein	AHNQSFkAHKNGI
FALSE	High	KGG	K	7	100	GEGGYNK	2	0	5	A0A1D6EB22	Abscisic acid stress ripening3 OS=Zea mays OX=4577 GN=ZEAMMB73_Zm00001d003712 PE=3 SV=1	41	Master Protein	GEGGYNkSGGDDD
FALSE	High	KGG	K	9	100	GTGGGGYNK	2	0	4	A0A1D6EB22	Abscisic acid stress ripening3 OS=Zea mays OX=4577 GN=ZEAMMB73_Zm00001d003712 PE=3 SV=1	75	Master Protein	GGGGYNkSGGGDD
FALSE	High	KGG	K	9	100	GTGGGGYNK	2	0	4	A0A1D6EB22	Abscisic acid stress ripening3 OS=Zea mays OX=4577 GN=ZEAMMB73_Zm00001d003712 PE=3 SV=1	101	Master Protein	GGGGYNkSGNDGY
FALSE	High	KGG	K	9	100	GTGGGYGSKPSGDDAYAGGGGGGYGK	6	0	17	A0A1D6EB22	Abscisic acid stress ripening3 OS=Zea mays OX=4577 GN=ZEAMMB73_Zm00001d003712 PE=3 SV=1	133	Master Protein	GGGYGSkPSGDDA
FALSE	High	KGG	K	1	100	KDPEHAQR	1	0	8	A0A1D6EB22	Abscisic acid stress ripening3 OS=Zea mays OX=4577 GN=ZEAMMB73_Zm00001d003712 PE=3 SV=1	206	Master Protein	ERHEAKkDPEHAQ
FALSE	High	KGG	K	14	100	SGAGDDYDSGYNSK	1	0	11	A0A1D6EB22	Abscisic acid stress ripening3 OS=Zea mays OX=4577 GN=ZEAMMB73_Zm00001d003712 PE=3 SV=1	26	Master Protein	DSGYNSkSGTDDY
FALSE	High	KGG	K	8	100	AASEGPLK	1	0	29	P08735	Glyceraldehyde-3-phosphate dehydrogenase 1, cytosolic OS=Zea mays OX=4577 GN=GAPC1 PE=2 SV=2	273	Master Protein	ASEGPLkGIMGYV
FALSE	High	KGG	K	15	100	AASFNIIPSSTGAAK	1	0	29	P08735	Glyceraldehyde-3-phosphate dehydrogenase 1, cytosolic OS=Zea mays OX=4577 GN=GAPC1 PE=2 SV=2	217	Master Protein	SSTGAAkAVGKVL
FALSE	High	KGG	K	11	100	AGIALNDHFVK	2	0	16	P08735	Glyceraldehyde-3-phosphate dehydrogenase 1, cytosolic OS=Zea mays OX=4577 GN=GAPC1 PE=2 SV=2	311	Master Protein	LNDHFVkLVSWYD
FALSE	High	KGG	K	8	100	GASYEDIKK	3	0	25	P08735	Glyceraldehyde-3-phosphate dehydrogenase 1, cytosolic OS=Zea mays OX=4577 GN=GAPC1 PE=2 SV=2	261	Master Protein	ASYEDIkKAIKAA
FALSE	High	KGG	K	7	100	HSDITLK	3	0	24	P08735	Glyceraldehyde-3-phosphate dehydrogenase 1, cytosolic OS=Zea mays OX=4577 GN=GAPC1 PE=2 SV=2	64	Master Protein	HSDITLkDSKTLL
FALSE	High	KGG	K	1	100	KVVISAPSK	2	0	19	P08735	Glyceraldehyde-3-phosphate dehydrogenase 1, cytosolic OS=Zea mays OX=4577 GN=GAPC1 PE=2 SV=2	120	Master Protein	LKGGAKkVVISAP
FALSE	High	KGG	K	25	100	NPEEIPWGEAGAEYVVESTGVFTDKDK	11	0	109	P08735	Glyceraldehyde-3-phosphate dehydrogenase 1, cytosolic OS=Zea mays OX=4577 GN=GAPC1 PE=2 SV=2	107	Master Protein	TGVFTDkDKAAAH
FALSE	High	KGG	K	7	100	TLLFGDKPVTVFGIR	1	0	21	P08735	Glyceraldehyde-3-phosphate dehydrogenase 1, cytosolic OS=Zea mays OX=4577 GN=GAPC1 PE=2 SV=2	74	Master Protein	TLLFGDkPVTVFG
FALSE	High	KGG	K	8	100	TVDGPSAK	4	0	24	P08735	Glyceraldehyde-3-phosphate dehydrogenase 1, cytosolic OS=Zea mays OX=4577 GN=GAPC1 PE=2 SV=2	196	Master Protein	VDGPSAkDWRGGR
FALSE	High	KGG	K	28	100	VALQSEDVELVAVNDPFITTDYMTYMFK	2	0	16	P08735	Glyceraldehyde-3-phosphate dehydrogenase 1, cytosolic OS=Zea mays OX=4577 GN=GAPC1 PE=2 SV=2	48	Master Protein	YMTYMFkYDTVHG
FALSE	High	KGG	K	8	100	VLPDLNGK	1	0	6	P08735	Glyceraldehyde-3-phosphate dehydrogenase 1, cytosolic OS=Zea mays OX=4577 GN=GAPC1 PE=2 SV=2	229	Master Protein	LPDLNGkLTGMSF
FALSE	High	KGG	K	8	100	VVISAPSK	1	0	33	P08735	Glyceraldehyde-3-phosphate dehydrogenase 1, cytosolic OS=Zea mays OX=4577 GN=GAPC1 PE=2 SV=2	128	Master Protein	VISAPSkDAPMFV
FALSE	High	KGG	K	9	100	YDTVHGHWK	1	0	11	P08735	Glyceraldehyde-3-phosphate dehydrogenase 1, cytosolic OS=Zea mays OX=4577 GN=GAPC1 PE=2 SV=2	57	Master Protein	TVHGHWkHSDITL
FALSE	High	KGG	K	11	100	ASQVQGGAAAK	2	0	7	B6TFN4	Uncharacterized protein OS=Zea mays OX=4577 GN=100277911 PE=2 SV=1	81	Master Protein	QGGAAAkKDDDE
FALSE	High	KGG	K	1	100	KGNINSGR	1	0	0	B6TFN4	Uncharacterized protein OS=Zea mays OX=4577 GN=100277911 PE=2 SV=1	63	Master Protein	LGLISKkGNINSG
FALSE	High	KGG	K	19	100	GPTESSQSGPMLSVETIEK	1	0	10	A0A1D6EA37	Translocon Tic40 OS=Zea mays OX=4577 GN=ZEAMMB73_Zm00001d003612 PE=4 SV=1	291	Master Protein	SVETIEkMMEDPA
FALSE	High	KGG	K	3	100	DHKPDQTDER	1	0	11	B4FBQ5	Protein-serine/threonine phosphatase OS=Zea mays OX=4577 GN=542153 PE=2 SV=1	212	Master Protein	AVSRDHkPDQTDE
FALSE	High	KGG	K	11	100	ANSEATLGTYK	1	0	10	P08440	Fructose-bisphosphate aldolase, cytoplasmic isozyme OS=Zea mays OX=4577 PE=2 SV=1	338	Master Protein	ATLGTYkGDAAAD
FALSE	High	KGG	K	13	100	GDAAADTESLHVK	1	0	9	P08440	Fructose-bisphosphate aldolase, cytoplasmic isozyme OS=Zea mays OX=4577 PE=2 SV=1	351	Master Protein	TESLHVkDYKY
FALSE	High	KGG	K	2	100	YKDELIK	1	0	9	P08440	Fructose-bisphosphate aldolase, cytoplasmic isozyme OS=Zea mays OX=4577 PE=2 SV=1	9	Master Protein	AYCGKYkDELIKN
FALSE	High	KGG	K	7	100	TVTQAQK	1	0	1	C0PM74	Adenylate kinase OS=Zea mays OX=4577 GN=100384174 PE=2 SV=1	123	Master Protein	TVTQAQkLDEMLA
FALSE	High	KGG	K	11	100	EAVNVSLENLK	1	0	8	C0P441	Carbonic anhydrase OS=Zea mays OX=4577 GN=100382491 PE=2 SV=1	212	Master Protein	VSLENLkTYPFVQ
FALSE	High	KGG	K	1	100	KPELFEPLK	1	0	16	C0P441	Carbonic anhydrase OS=Zea mays OX=4577 GN=100382491 PE=2 SV=1	66	Master Protein	TEVYDKkPELFEP
FALSE	High	KGG	K	16	100	IINEPTAAAIAYGLDKK	1	0	5	P24067	Luminal-binding protein 2 OS=Zea mays OX=4577 GN=BIPE2 PE=1 SV=3	217	Master Protein	IAYGLDkKGGEKN
FALSE	High	KGG	K	2	100	LKGANVNDQIILNK	1	0	6	K7U9Z6	50S ribosomal protein L21 chloroplastic OS=Zea mays OX=4577 GN=100280871 PE=3 SV=1	134	Master Protein	IYTQRLkGANVND
FALSE	High	KGG	K	8	100	AQQEQQVK	1	0	30	B4FRX4	NAD(P)H dehydrogenase subunit M OS=Zea mays OX=4577 GN=ZEAMMB73_Zm00001d002815 PE=2 SV=1	44	Master Protein	QQEQQVkEEEAEV
FALSE	High	KGG	K	1	100	KGDAQSLPR	2	0	19	B4FRX4	NAD(P)H dehydrogenase subunit M OS=Zea mays OX=4577 GN=ZEAMMB73_Zm00001d002815 PE=2 SV=1	65	Master Protein	AEKQARkGDAQSL
FALSE	High	KGG	K	7	100	QPLAESK	1	0	3	B4FRX4	NAD(P)H dehydrogenase subunit M OS=Zea mays OX=4577 GN=ZEAMMB73_Zm00001d002815 PE=2 SV=1	80	Master Protein	QPLAESkNMSREY
FALSE	High	KGG	K	14	100	ASTEYIAYSGDGFK	6	0	34	A0A1D6HS38	Oxygen-evolving enhancer protein 2-1 chloroplastic OS=Zea mays OX=4577 GN=100273117 PE=4 SV=2	144	Master Protein	YSGDGFkLLIPSK
FALSE	High	KGG	K	12	100	HQLIAATVSDGK	4	0	113	A0A1D6HS38	Oxygen-evolving enhancer protein 2-1 chloroplastic OS=Zea mays OX=4577 GN=100273117 PE=4 SV=2	272	Master Protein	ATVSDGkLYICKA
FALSE	High	KGG	K	9	100	TADGDEGGKHQLIAATVSDGK	34	0	65	A0A1D6HS38	Oxygen-evolving enhancer protein 2-1 chloroplastic OS=Zea mays OX=4577 GN=100273117 PE=4 SV=2	260	Master Protein	DGDEGGkHQLIAA
FALSE	High	KGG	K	5	100	WNPSKER	1	0	0	A0A1D6HS38	Oxygen-evolving enhancer protein 2-1 chloroplastic OS=Zea mays OX=4577 GN=100273117 PE=4 SV=2	155	Master Protein	SKWNPSkEREFPG
FALSE	High	KGG	K	20	100	YEDNFDANSNVSVIIQPTSK	19	0	160	A0A1D6HS38	Oxygen-evolving enhancer protein 2-1 chloroplastic OS=Zea mays OX=4577 GN=100273117 PE=4 SV=2	185	Master Protein	IIQPTSkKTIADY
FALSE	High	KGG	K	7	100	DAINAIK	2	0	3	C0PK04	Inorganic diphosphatase OS=Zea mays OX=4577 GN=100383920 PE=2 SV=1	185	Master Protein	DAINAIkYSMDLY
FALSE	High	KGG	K	12	100	SISFIYIGADGKPYEEGPWGFGHAGTEYK	1	0	12	A0A1D6ITS1	Salt stress-induced protein OS=Zea mays OX=4577 GN=ZEAMMB73_Zm00001d023516 PE=4 SV=1	53	Master Protein	YIGADGkPYEEGP
FALSE	High	KGG	K	14	100	NQVGDNYYRPDLTK	1	0	6	B4FM15	60S ribosomal protein L28-1 OS=Zea mays OX=4577 GN=100281129 PE=2 SV=1	117	Master Protein	YRPDLTkSALGRL
FALSE	High	KGG	K	7	100	STINLDKSDPSVADAVAELR	1	0	13	C0P7G8	Photosystem II repair protein PSB27-H1 chloroplastic OS=Zea mays OX=4577 GN=100282043 PE=2 SV=1	89	Master Protein	STINLDkSDPSVA
FALSE	High	KGG	K	10	100	AGACSTCAGK	1	0	5	B4FYW4	Ferredoxin OS=Zea mays OX=4577 GN=100283643 PE=2 SV=1	108	Master Protein	CSTCAGkLLEGSV
FALSE	High	KGG	K	10	100	CNGTTDQVEK	2	0	7	P12863	Triosephosphate isomerase, cytosolic OS=Zea mays OX=4577 PE=1 SV=3	22	Master Protein	TTDQVEkIVKTLN
FALSE	High	KGG	K	8	100	FFVGGNWK	1	0	21	P12863	Triosephosphate isomerase, cytosolic OS=Zea mays OX=4577 PE=1 SV=3	12	Master Protein	FVGGNWkCNGTTD
FALSE	High	KGG	K	8	100	AGDTITFK	9	0	72	B4FCL1	Plastocyanin OS=Zea mays OX=4577 GN=100192779 PE=2 SV=1	88	Master Protein	GDTITFkNNAGFP
FALSE	High	KGG	K	24	100	NNAGFPHNVVFDEDEVPSGVDASK	10	0	344	B4FCL1	Plastocyanin OS=Zea mays OX=4577 GN=100192779 PE=2 SV=1	112	Master Protein	SGVDASkISQEEY
FALSE	High	KGG	K	8	100	KIEDLHTKEDQSHHTGK	1	0	0	C0PK13	Methyl binding domain123 OS=Zea mays OX=4577 GN=100383923 PE=2 SV=1	102	Master Protein	IEDLHTkEDQSHH
FALSE	High	KGG	K	17	100	KIEDLHTKEDQSHHTGK	1	0	0	C0PK13	Methyl binding domain123 OS=Zea mays OX=4577 GN=100383923 PE=2 SV=1	111	Master Protein	QSHHTGkLSDHTQ
FALSE	High	KGG	K	9	100	DFSGQTLIK	1	0	10	K7VAE7	HB transcription factor OS=Zea mays OX=4577 GN=103634821 PE=2 SV=1	88	Master Protein	SGQTLIkQDFKTS
FALSE	High	KGG	K	14	100	IADGVNSTTGNPTK	3	0	10	K7VAE7	HB transcription factor OS=Zea mays OX=4577 GN=103634821 PE=2 SV=1	196	Master Protein	TTGNPTkETLFCS
FALSE	High	KGG	K	2	100	LKGANVNDQIILNK	1	0	6	A0A1D6H5B6	50S ribosomal protein L21 chloroplastic OS=Zea mays OX=4577 GN=ZEAMMB73_Zm00001d016072 PE=3 SV=1	120	Master Protein	IYTQRLkGANVND
FALSE	High	KGG	K	9	100	DALGDVLAK	4	0	52	Q41806	Oxygen-evolving enhancer protein 3-2, chloroplastic OS=Zea mays OX=4577 GN=PSBQ2 PE=3 SV=1	211	Master Protein	LGDVLAkLG
FALSE	High	KGG	K	7	100	DFDLPLK	20	0	76	Q41806	Oxygen-evolving enhancer protein 3-2, chloroplastic OS=Zea mays OX=4577 GN=PSBQ2 PE=3 SV=1	99	Master Protein	DFDLPLkERFYLQ
FALSE	High	KGG	K	5	100	ELTGKLFSTIDDLDHAAK	2	0	0	Q41806	Oxygen-evolving enhancer protein 3-2, chloroplastic OS=Zea mays OX=4577 GN=PSBQ2 PE=3 SV=1	174	Master Protein	LKELTGkLFSTID
FALSE	High	KGG	K	1	100	KAWPYVQNDLR	1	0	3	Q41806	Oxygen-evolving enhancer protein 3-2, chloroplastic OS=Zea mays OX=4577 GN=PSBQ2 PE=3 SV=1	133	Master Protein	KPLIDKkAWPYVQ
FALSE	High	KGG	K	13	100	LFSTIDDLDHAAK	7	0	122	Q41806	Oxygen-evolving enhancer protein 3-2, chloroplastic OS=Zea mays OX=4577 GN=PSBQ2 PE=3 SV=1	187	Master Protein	DLDHAAkMKSTPE
FALSE	High	KGG	K	10	100	TSAQDIINLKPLIDK	4	1	94	Q41806	Oxygen-evolving enhancer protein 3-2, chloroplastic OS=Zea mays OX=4577 GN=PSBQ2 PE=3 SV=1	127	Master Protein	QDIINLkPLIDKK
FALSE	High	KGG	K	8	100	TVIASKPK	2	0	31	Q41806	Oxygen-evolving enhancer protein 3-2, chloroplastic OS=Zea mays OX=4577 GN=PSBQ2 PE=3 SV=1	162	Master Protein	VIASKPkEEKKSL
FALSE	High	KGG	K	6	100	YFAATKDALGDVLAK	1	0	0	Q41806	Oxygen-evolving enhancer protein 3-2, chloroplastic OS=Zea mays OX=4577 GN=PSBQ2 PE=3 SV=1	202	Master Protein	KYFAATkDALGDV
FALSE	High	KGG	K	19	100	FVTENQGDPDLRPEQILSK	1	0	10	B6U2F2	Protein phosphatase OS=Zea mays OX=4577 GN=100285253 PE=2 SV=1	393	Master Protein	PEQILSkAVDEAC
FALSE	High	KGG	K	18	100	SLQADLEPAEIAEHLAVK	1	0	11	B6U2F2	Protein phosphatase OS=Zea mays OX=4577 GN=100285253 PE=2 SV=1	514	Master Protein	AEHLAVkAQEVGR
FALSE	High	KGG	K	12	100	YAPTTSPLSIEK	1	0	6	B4FRF0	Glutathione peroxidase OS=Zea mays OX=4577 GN=ZEAMMB73_Zm00001d051392 PE=2 SV=1	237	Master Protein	SPLSIEkDIKKLL
FALSE	High	Acetyl	M	1		MHSTNLLLEEPIR	1	0	0	K7TM64	Pyruvate kinase OS=Zea mays OX=4577 GN=ZEAMMB73_Zm00001d023379 PE=3 SV=1	1	Master Protein	mHSTNLL
FALSE	High	KGG	K	9	100	AEIAAALNK	1	0	16	K7VN08	ATP synthase B chain OS=Zea mays OX=4577 GN=ZEAMMB73_Zm00001d047789 PE=3 SV=1	155	Master Protein	IAAALNkMKKETT
FALSE	High	KGG	K	15	100	ALDAQIASLSDEIVK	7	0	70	K7VN08	ATP synthase B chain OS=Zea mays OX=4577 GN=ZEAMMB73_Zm00001d047789 PE=3 SV=1	210	Master Protein	LSDEIVkKVLPSA
FALSE	High	KGG	K	9	100	ETTAELEAK	1	0	24	K7VN08	ATP synthase B chain OS=Zea mays OX=4577 GN=ZEAMMB73_Zm00001d047789 PE=3 SV=1	167	Master Protein	TAELEAkLDEGRS
FALSE	High	KGG	K	7	100	GASEEVK	1	0	13	K7VN08	ATP synthase B chain OS=Zea mays OX=4577 GN=ZEAMMB73_Zm00001d047789 PE=3 SV=1	132	Master Protein	GASEEVkQLEDQA
FALSE	High	KGG	K	7	100	GELGDVK	2	0	123	K7VN08	ATP synthase B chain OS=Zea mays OX=4577 GN=ZEAMMB73_Zm00001d047789 PE=3 SV=1	125	Master Protein	GELGDVkGASEEV
FALSE	High	KGG	K	11	100	QLEDQAAAIMK	4	0	39	K7VN08	ATP synthase B chain OS=Zea mays OX=4577 GN=ZEAMMB73_Zm00001d047789 PE=3 SV=1	143	Master Protein	QAAAIMkAARAEI
FALSE	High	KGG	K	21	100	VEAELVEALANLEAQKEEAVK	2	5	72	K7VN08	ATP synthase B chain OS=Zea mays OX=4577 GN=ZEAMMB73_Zm00001d047789 PE=3 SV=1	195	Master Protein	QKEEAVkALDAQI
FALSE	High	KGG	K	22	100	ADNEAAAAEAAEGEGAVATKPK	2	0	61	A0A1D6HY75	Photosystem I reaction center subunit IV A OS=Zea mays OX=4577 GN=ZEAMMB73_Zm00001d019518 PE=1 SV=1	66	Master Protein	AVATKPkAEKPPP
FALSE	High	KGG	K	20	99.7	ADNEAAAAEAAEGEGAVATKPKAEKPPPIGPK	1	0	0	A0A1D6HY75	Photosystem I reaction center subunit IV A OS=Zea mays OX=4577 GN=ZEAMMB73_Zm00001d019518 PE=1 SV=1	64	Master Protein	EGAVATkPKAEKP
FALSE	High	KGG	K	10	100	AEKPPPIGPK	4	0	86	A0A1D6HY75	Photosystem I reaction center subunit IV A OS=Zea mays OX=4577 GN=ZEAMMB73_Zm00001d019518 PE=1 SV=1	76	Master Protein	PPPIGPkRGAKVK
FALSE	High	KGG	K	3	100	FNKVNYAGVSTNNYALDEVSEVK	2	0	1	A0A1D6HY75	Photosystem I reaction center subunit IV A OS=Zea mays OX=4577 GN=ZEAMMB73_Zm00001d019518 PE=1 SV=1	116	Master Protein	VVVRFNkVNYAGV
FALSE	High	KGG	K	20	100	VNYAGVSTNNYALDEVSEVK	9	0	60	A0A1D6HY75	Photosystem I reaction center subunit IV A OS=Zea mays OX=4577 GN=ZEAMMB73_Zm00001d019518 PE=1 SV=1	136	Master Protein	DEVSEVk
FALSE	High	KGG	K	11	100	EAVNAGSMPSK	4	0	24	B4FHK4	Natterin-4 OS=Zea mays OX=4577 GN=103646782 PE=2 SV=1	239	Master Protein	AGSMPSkNTLTLK
FALSE	High	KGG	K	19	100	GHNIFDDGGFGEVHADPIK	2	0	33	B4FHK4	Natterin-4 OS=Zea mays OX=4577 GN=103646782 PE=2 SV=1	31	Master Protein	VHADPIkVERPHK
FALSE	High	KGG	K	8	100	GVNSFGFK	2	0	11	B4FHK4	Natterin-4 OS=Zea mays OX=4577 GN=103646782 PE=2 SV=1	363	Master Protein	VNSFGFkSEVTER
FALSE	High	KGG	K	9	100	LVSSGIIGK	1	0	12	B4FHK4	Natterin-4 OS=Zea mays OX=4577 GN=103646782 PE=2 SV=1	12	Master Protein	SSGIIGkGHNIFD
FALSE	High	KGG	K	9	100	IYGVDYHLK	2	0	13	B4FHK4	Natterin-4 OS=Zea mays OX=4577 GN=103646782 PE=2 SV=1	213	Master Protein	GVDYHLkDAKILN
FALSE	High	KGG	K	10	100	QNAENGTTTK	1	0	9	B4FHK4	Natterin-4 OS=Zea mays OX=4577 GN=103646782 PE=2 SV=1	52	Master Protein	ENGTTTkVDEPKE
FALSE	High	KGG	K	1	100	KALEDGADKDEEDSEGR	1	0	1	A0A1D6LC16	Pentatricopeptide repeat-containing protein mitochondrial OS=Zea mays OX=4577 GN=ZEAMMB73_Zm00001d034865 PE=4 SV=1	253	Master Protein	DVEGLKkALEDGA
FALSE	High	KGG	K	10	100	QQQQQLDPQK	1	0	25	A0A1D6LC16	Pentatricopeptide repeat-containing protein mitochondrial OS=Zea mays OX=4577 GN=ZEAMMB73_Zm00001d034865 PE=4 SV=1	113	Master Protein	QQLDPQkYVATMQ
FALSE	High	KGG	K	12	100	GTEYPGTGEYDKFFEEGIYK	2	0	23	A0A1D6FQJ4	Peptide-methionine (R)-S-oxide reductase OS=Zea mays OX=4577 GN=ZEAMMB73_Zm00001d010336 PE=3 SV=1	122	Master Protein	GTGEYDkFFEEGI
FALSE	High	KGG	K	12	100	LTEPGTYEYLDKITGELVR	1	0	2	B7ZYW4	Glutamate-1-semialdehyde 2,1-aminomutase OS=Zea mays OX=4577 GN=ZEAMMB73_Zm00001d038547 PE=2 SV=1	375	Master Protein	TYEYLDkITGELV
FALSE	High	KGG	K	13	100	SVGGQPVVFDSVK	1	0	8	B7ZYW4	Glutamate-1-semialdehyde 2,1-aminomutase OS=Zea mays OX=4577 GN=ZEAMMB73_Zm00001d038547 PE=2 SV=1	89	Master Protein	VVFDSVkGSRMWD
FALSE	High	KGG	K	1	100	KGNAYFQR	2	0	7	A0A1D6QQA9	RNA-binding (RRM/RBD/RNP motifs) family protein OS=Zea mays OX=4577 GN=100193339 PE=3 SV=1	48	Master Protein	VISVGKkGNAYFQ
FALSE	High	KGG	K	1	100	KDGDEVFIK	2	0	6	K7UTW6	Plasminogen activator inhibitor 1 RNA-binding protein OS=Zea mays OX=4577 GN=ZEAMMB73_Zm00001d009740 PE=4 SV=1	278	Master Protein	QQLSVKkDGDEVF
FALSE	High	KGG	K	2	100	TKPHVNVGTIGHVDHGK	0	0	0	A0A1D6EL59	Ribosomal protein L22p/L17e family protein OS=Zea mays OX=4577 GN=ZEAMMB73_Zm00001d005228 PE=3 SV=1	90	Master Protein	ATFTRTkPHVNVG
FALSE	High	KGG	K	16	100	SQEEAWAAGGSGVLLK	1	0	12	A0A1D6LLW6	Photosystem II stability/assembly factor OS=Zea mays OX=4577 GN=103629543 PE=3 SV=1	348	Master Protein	GSGVLLkTTNGGK
FALSE	High	KGG	K	10	100	GAEQLVGGNK	2	0	12	B4G1V7	Nodulin-related protein 1 OS=Zea mays OX=4577 GN=100278648 PE=2 SV=1	143	Master Protein	QLVGGNkQGGGEE
FALSE	High	KGG	K	4	100	LDDKPAGQYVEK	8	0	41	B4G1V7	Nodulin-related protein 1 OS=Zea mays OX=4577 GN=100278648 PE=2 SV=1	60	Master Protein	YGKLDDkPAGQYV
FALSE	High	KGG	K	15	100	QGGGEESAGGGGLFK	1	0	20	B4G1V7	Nodulin-related protein 1 OS=Zea mays OX=4577 GN=100278648 PE=2 SV=1	158	Master Protein	GGGGLFkMAQGFL
FALSE	High	KGG	K	12	100	SSSGGDLFSSGK	1	0	12	B4G1V7	Nodulin-related protein 1 OS=Zea mays OX=4577 GN=100278648 PE=2 SV=1	17	Master Protein	DLFSSGkLVAGAA
FALSE	High	KGG	K	7	100	SVENVDKQEVAGAAAELLHAASAYGK	2	0	30	B4G1V7	Nodulin-related protein 1 OS=Zea mays OX=4577 GN=100278648 PE=2 SV=1	37	Master Protein	SVENVDkQEVAGA
FALSE	High	KGG	K	2	100	AKPAAASGSPWYGPDR	3	0	16	P06671	Chlorophyll a-b binding protein, chloroplastic OS=Zea mays OX=4577 PE=2 SV=1	40	Master Protein	KTAAKAkPAAASG
FALSE	High	KGG	K	8	100	FGEAVWFK	1	0	34	P06671	Chlorophyll a-b binding protein, chloroplastic OS=Zea mays OX=4577 PE=2 SV=1	132	Master Protein	GEAVWFkAGSQIF
FALSE	High	KGG	K	10	100	AGACSSCVGK	2	0	9	B6SP61	Ferredoxin OS=Zea mays OX=4577 GN=103653165 PE=2 SV=1	106	Master Protein	CSSCVGkIVSGSV
FALSE	High	KGG	K	11	100	LITPDGEVQLK	1	0	9	B6SP61	Ferredoxin OS=Zea mays OX=4577 GN=103653165 PE=2 SV=1	73	Master Protein	DGEVQLkMPGDVY
FALSE	High	KGG	K	1	100	KQVAQQEAER	1	0	5	C4J530	Prohibitin OS=Zea mays OX=4577 GN=541817 PE=2 SV=1	192	Master Protein	AQAVEKkQVAQQE
FALSE	High	KGG	K	18	100	AGCLSILCEDEMQAVAVK	1	0	5	B4F9G1	Aspartate aminotransferase OS=Zea mays OX=4577 GN=100274119 PE=2 SV=1	303	Master Protein	MQAVAVkSQLQQI
FALSE	High	KGG	K	7	100	DAQVPQK	1	0	3	B4F9G1	Aspartate aminotransferase OS=Zea mays OX=4577 GN=100274119 PE=2 SV=1	175	Master Protein	DAQVPQkTFTYYH
FALSE	High	KGG	K	2	100	EKPSVGSVVAVGPGPLGEDGSR	2	0	15	B6T8U7	Chaperonin OS=Zea mays OX=4577 GN=103647460 PE=2 SV=1	184	Master Protein	TQATKEkPSVGSV
FALSE	High	KGG	K	10	100	FNDADHLILKEDDIIGILDSDDVK	7	0	119	B6T8U7	Chaperonin OS=Zea mays OX=4577 GN=103647460 PE=2 SV=1	137	Master Protein	ADHLILkEDDIIG
FALSE	High	KGG	K	5	100	YTSLKPLGDR	0	0	0	B6T8U7	Chaperonin OS=Zea mays OX=4577 GN=103647460 PE=2 SV=1	56	Master Protein	PKYTSIkPLGDRV
FALSE	High	KGG	K	9	100	AEAQAAYDK	1	0	6	B6TL91	FAM10 family protein OS=Zea mays OX=4577 GN=100283738 PE=2 SV=1	277	Master Protein	AQAAYDkAKRKEQ
FALSE	High	KGG	K	2	100	EKETEVR	1	0	5	A0A1D6LC84	Plastid-specific 30S ribosomal protein 1 OS=Zea mays OX=4577 GN=ZEAMMB73_Zm00001d034897 PE=3 SV=1	171	Master Protein	LRKIKEkETEVRR
FALSE	High	KGG	K	7	100	EHILLAK	1	0	7	B6TPG0	Elongation factor Tu OS=Zea mays OX=4577 GN=100284040 PE=2 SV=1	180	Master Protein	EHILLAkQVGVPK
FALSE	High	KGG	K	22	100	ELLSNYEYDGDEVPIVAGSALK	3	0	25	B6TPG0	Elongation factor Tu OS=Zea mays OX=4577 GN=100284040 PE=2 SV=1	233	Master Protein	VAGSALkALEALM
FALSE	High	KGG	K	1	100	KYDEIDAAPEER	1	0	17	B6TPG0	Elongation factor Tu OS=Zea mays OX=4577 GN=100284040 PE=2 SV=1	102	Master Protein	GGSAPKkYDEIDA
FALSE	High	KGG	K	12	100	NCTVTGVEMFQK	1	0	12	B6TPG0	Elongation factor Tu OS=Zea mays OX=4577 GN=100284040 PE=2 SV=1	330	Master Protein	GVEMFQkTMDDAM
FALSE	High	KGG	K	2	100	TKPHVNIGTIGHVDHGK	3	0	16	B6TPG0	Elongation factor Tu OS=Zea mays OX=4577 GN=100284040 PE=2 SV=1	66	Master Protein	GKFERTkPHVNIG
FALSE	High	KGG	K	15	100	TTDVTGNVTVIMNDKDEEAK	4	0	92	B6TPG0	Elongation factor Tu OS=Zea mays OX=4577 GN=100284040 PE=2 SV=1	415	Master Protein	TVIMNDkDEEAKM
FALSE	High	KGG	K	20	100	TTLTAALTMVLASVGGSAPK	4	0	34	B6TPG0	Elongation factor Tu OS=Zea mays OX=4577 GN=100284040 PE=2 SV=1	101	Master Protein	VGGSAPkKYDEID
FALSE	High	KGG	K	1	100	KAEALDR	1	0	2	A0A1D6FNB8	Heat shock 70 kDa protein 14 OS=Zea mays OX=4577 GN=ZEAMMB73_Zm00001d009950 PE=4 SV=1	776	Master Protein	VSDLKKkAEALDR
FALSE	High	KGG	K	12	100	DFDFLGHDSAFK	1	0	10	A0A1D6JYG6	Photosynthetic NDH subunit of lumenal location 1 chloroplastic OS=Zea mays OX=4577 GN=ZEAMMB73_Zm00001d028670 PE=4 SV=1	112	Master Protein	GHDSAFkDRNLAL
FALSE	High	KGG	K	7	100	VVADSFK	1	0	5	A0A1D6JYG6	Photosynthetic NDH subunit of lumenal location 1 chloroplastic OS=Zea mays OX=4577 GN=ZEAMMB73_Zm00001d028670 PE=4 SV=1	227	Master Protein	VVADSFkISDLTA
FALSE	High	KGG	K	1	100	KGNAYFQR	2	0	7	P0C1M0	ATP synthase subunit gamma, chloroplastic OS=Zea mays OX=4577 PE=1 SV=1	157	Master Protein	VVSVGKkGNAYFQ
FALSE	High	KGG	K	2	100	LKEELLDAIAPLDR	2	0	13	A0A1D6L1G6	Putative plastid-lipid-associated protein 4 chloroplastic OS=Zea mays OX=4577 GN=ZEAMMB73_Zm00001d033666 PE=4 SV=1	138	Master Protein	EKAMRLkEELLDA
FALSE	High	KGG	K	1	100	KQIEEIASEFELPAVPLEV	3	0	20	C0P6Z6	ATP synthase subunit delta chloroplastic OS=Zea mays OX=4577 GN=100281924 PE=2 SV=1	232	Master Protein	IDMSVRkQIEEIA
FALSE	High	KGG	K	11	100	EAVNVSLENLK	1	0	8	A0A096RZN2	Carbonic anhydrase OS=Zea mays OX=4577 GN=ZEAMMB73_Zm00001d044099 PE=3 SV=1	419	Master Protein	VSLENLkTYPFVK
FALSE	High	KGG	K	1	100	KPELFEPLK	1	0	16	A0A096RZN2	Carbonic anhydrase OS=Zea mays OX=4577 GN=ZEAMMB73_Zm00001d044099 PE=3 SV=1	71	Master Protein	TEVYDKkPELFEP
FALSE	High	KGG	K	2	100	HKIEEEVAAAAAVGSGGFAFHEHHEK	2	0	23	B4FKG5	Abscisic acid stress ripening1 OS=Zea mays OX=4577 GN=542304 PE=2 SV=1	94	Master Protein	EHAHRHkIEEEVA
FALSE	High	KGG	K	1	100	KDPEHAHR	2	0	19	B4FKG5	Abscisic acid stress ripening1 OS=Zea mays OX=4577 GN=542304 PE=2 SV=1	85	Master Protein	EKHEAKkDPEHAH
FALSE	High	KGG	K	16	100	EILGTCVSVGCTVDGKDPK	1	0	10	A0A1D6N9V5	60S ribosomal protein L12-3 OS=Zea mays OX=4577 GN=ZEAMMB73_Zm00001d043268 PE=3 SV=1	99	Master Protein	GCTVDGkDPKDLQ
FALSE	High	KGG	K	11	100	GADSVCVVTQK	1	0	5	C0PFK3	Proteasome subunit alpha type OS=Zea mays OX=4577 GN=ZEAMMB73_Zm00001d027896 PE=2 SV=1	54	Master Protein	VCVVTQkKVPDKL
FALSE	High	KGG	K	12	100	FPDGTLFDSSYK	1	0	6	C4J6Y2	Peptidylprolyl isomerase OS=Zea mays OX=4577 GN=ZEAMMB73_Zm00001d018077 PE=2 SV=1	148	Master Protein	LFDSSYkRGRPLT
FALSE	High	KGG	K	9	100	AAQPAATTK	1	0	10	B6T8U0	Plasminogen activator inhibitor 1 RNA-binding protein OS=Zea mays OX=4577 GN=103651256 PE=2 SV=1	53	Master Protein	QPAATTkFPTKPA
FALSE	High	KGG	K	8	100	ENDEVFIK	1	0	9	B6T8U0	Plasminogen activator inhibitor 1 RNA-binding protein OS=Zea mays OX=4577 GN=103651256 PE=2 SV=1	295	Master Protein	NDEVFIkLGSDKD
FALSE	High	KGG	K	8	100	SAVAPAGK	3	0	7	B6T8U0	Plasminogen activator inhibitor 1 RNA-binding protein OS=Zea mays OX=4577 GN=103651256 PE=2 SV=1	44	Master Protein	AVAPAGkAAQPAA
FALSE	High	KGG	K	9	100	SVSINEFLKPAEGER	1	0	10	B6T8U0	Plasminogen activator inhibitor 1 RNA-binding protein OS=Zea mays OX=4577 GN=103651256 PE=2 SV=1	324	Master Protein	SINEFLkPAEGER
FALSE	High	KGG	K	12	100	ATGAYSHSQGIK	1	0	6	A0A1D6IJP9	Alanine aminotransferase9 OS=Zea mays OX=4577 GN=100384793 PE=4 SV=1	178	Master Protein	SHSQGIkGLRDEI
FALSE	High	KGG	K	1	100	KIEDNNTLVFIVDLK	1	0	18	B4FF02	60S ribosomal protein L23a OS=Zea mays OX=4577 GN=100283914 PE=2 SV=1	84	Master Protein	TESAMKkIEDNNT
FALSE	High	KGG	K	10	100	YPLTTESAMK	2	0	7	B4FF02	60S ribosomal protein L23a OS=Zea mays OX=4577 GN=100283914 PE=2 SV=1	83	Master Protein	TTESAMkKIEDNN
FALSE	High	KGG	K	8	100	EYTINLHK	1	0	6	B6SJJ1	60S ribosomal protein L31 OS=Zea mays OX=4577 GN=100286120 PE=2 SV=1	26	Master Protein	YTINLHkRLHGCT
FALSE	High	KGG	K	8	100	FGEAVWFK	1	0	34	B4G143	Chlorophyll a-b binding protein, chloroplastic OS=Zea mays OX=4577 GN=100274453 PE=2 SV=1	131	Master Protein	GEAVWFkAGSQIF
FALSE	High	KGG	K	29	100	GPVENLADHLADPVNNNAWAYATNFVPGK	1	0	13	B4G143	Chlorophyll a-b binding protein, chloroplastic OS=Zea mays OX=4577 GN=100274453 PE=2 SV=1	264	Master Protein	TNFVPGk
FALSE	High	KGG	K	10	100	NHTAHNQSFK	5	0	9	B6SPH4	60S ribosomal protein L29 OS=Zea mays OX=4577 GN=100285060 PE=2 SV=1	15	Master Protein	AHNQSFkAHKNGI
FALSE	High	KGG	K	8	100	GLTLTLEKPGAFLVDLKPHNQDVR	1	0	16	Q5IBC6	DANA2 OS=Zea mays OX=4577 GN=ZEAMMB73_Zm00001d012820 PE=2 SV=1	53	Master Protein	LTLTLEkPGAFLV
FALSE	High	KGG	K	14	100	TALDCTVTFDPANK	1	0	11	Q5IBC6	DANA2 OS=Zea mays OX=4577 GN=ZEAMMB73_Zm00001d012820 PE=2 SV=1	118	Master Protein	TFDPANkVSLSHS
FALSE	High	KGG	K	12	100	VATTFDLSDQSK	1	0	13	Q5IBC6	DANA2 OS=Zea mays OX=4577 GN=ZEAMMB73_Zm00001d012820 PE=2 SV=1	209	Master Protein	DLSDQSkAPKLIA
FALSE	High	KGG	K	9	100	GEPFPSDPK	1	0	82	A0A1D6FQE4	Pyruvate, phosphate dikinase OS=Zea mays OX=4577 GN=ZEAMMB73_Zm00001d010321 PE=3 SV=1	280	Master Protein	PFPSDPkRQLELA
FALSE	High	KGG	K	7	100	GVGELVK	4	0	10	A0A1D6FQE4	Pyruvate, phosphate dikinase OS=Zea mays OX=4577 GN=ZEAMMB73_Zm00001d010321 PE=3 SV=1	880	Master Protein	GVGELVkLATERG
FALSE	High	KGG	K	1	100	KLYGEFLVNAQGEDVVAGIR	1	0	34	A0A1D6FQE4	Pyruvate, phosphate dikinase OS=Zea mays OX=4577 GN=ZEAMMB73_Zm00001d010321 PE=3 SV=1	346	Master Protein	PNTGEKkLYGEFL
FALSE	High	KGG	K	6	100	AAGMDKDSFTVVHLDLASLDSVR	1	0	12	B6TDR4	NADPH-protochlorophyllide oxidoreductase OS=Zea mays OX=4577 GN=100381341 PE=2 SV=1	132	Master Protein	KAAGMDkDSFTVV
FALSE	High	KGG	K	7	100	ALAETGK	1	0	8	B6TDR4	NADPH-protochlorophyllide oxidoreductase OS=Zea mays OX=4577 GN=100381341 PE=2 SV=1	108	Master Protein	ALAETGkWHVIMA
FALSE	High	KGG	K	10	100	GYVSEEEAGKR	1	0	17	B6TDR4	NADPH-protochlorophyllide oxidoreductase OS=Zea mays OX=4577 GN=100381341 PE=2 SV=1	341	Master Protein	SEEEAGkRLAQVV
FALSE	High	KGG	K	1	100	KLWEISEK	2	0	6	B6TDR4	NADPH-protochlorophyllide oxidoreductase OS=Zea mays OX=4577 GN=100381341 PE=2 SV=1	384	Master Protein	DADKAKkLWEISE
FALSE	High	KGG	K	12	100	LAQVVSDPSLTK	2	0	6	B6TDR4	NADPH-protochlorophyllide oxidoreductase OS=Zea mays OX=4577 GN=100381341 PE=2 SV=1	354	Master Protein	SDPSLTkSGVYWS
FALSE	High	KGG	K	7	100	ADAGASKTYPQQAGTVR	3	0	0	P80639	Eukaryotic translation initiation factor 5A OS=Zea mays OX=4577 GN=TIF5A PE=1 SV=2	19	Master Protein	ADAGASkTYPQQA
FALSE	High	KGG	K	19	100	DLVVTVQSAMGEEQICALK	1	0	39	P80639	Eukaryotic translation initiation factor 5A OS=Zea mays OX=4577 GN=TIF5A PE=1 SV=2	155	Master Protein	EQICALkDVGPK
FALSE	High	KGG	K	7	100	EGFESGK	2	0	83	P80639	Eukaryotic translation initiation factor 5A OS=Zea mays OX=4577 GN=TIF5A PE=1 SV=2	136	Master Protein	EGFESGkDLVVTV
FALSE	High	KGG	K	1	100	KLEDIVPSSHNCDIPHVNR	5	0	22	P80639	Eukaryotic translation initiation factor 5A OS=Zea mays OX=4577 GN=TIF5A PE=1 SV=2	71	Master Protein	DIFNGKkLEDIVP
FALSE	High	KGG	K	12	100	LPTDETLVAQIK	1	0	37	P80639	Eukaryotic translation initiation factor 5A OS=Zea mays OX=4577 GN=TIF5A PE=1 SV=2	129	Master Protein	TLVAQIkEGFESG
FALSE	High	KGG	K	5	100	NRPCKVVEVSTSK	1	0	0	P80639	Eukaryotic translation initiation factor 5A OS=Zea mays OX=4577 GN=TIF5A PE=1 SV=2	42	Master Protein	IKNRPCkVVEVST
FALSE	High	KGG	K	8	100	VVEVSTSK	1	0	19	P80639	Eukaryotic translation initiation factor 5A OS=Zea mays OX=4577 GN=TIF5A PE=1 SV=2	50	Master Protein	VEVSTSkTGKHGH
FALSE	High	KGG	K	11	100	AEIAAGSENGK	2	0	89	P43188	Adenylate kinase, chloroplastic OS=Zea mays OX=4577 GN=ADK1 PE=1 SV=1	52	Master Protein	AGSENGkRAKEFM
FALSE	High	KGG	K	7	100	ALADPLK	1	0	14	P43188	Adenylate kinase, chloroplastic OS=Zea mays OX=4577 GN=ADK1 PE=1 SV=1	7	Master Protein	ALADPLkVMISGA
FALSE	High	KGG	K	7	100	FDDTEEK	1	0	33	P43188	Adenylate kinase, chloroplastic OS=Zea mays OX=4577 GN=ADK1 PE=1 SV=1	165	Master Protein	FDDTEEkVKLRLE
FALSE	High	KGG	K	14	100	GQLVPDEIVVNMVK	2	0	36	P43188	Adenylate kinase, chloroplastic OS=Zea mays OX=4577 GN=ADK1 PE=1 SV=1	74	Master Protein	IVVNMVkERLRQP
FALSE	High	KGG	K	11	100	IDELLGSILEK	1	0	23	P43188	Adenylate kinase, chloroplastic OS=Zea mays OX=4577 GN=ADK1 PE=1 SV=1	214	Master Protein	LGSILEkKNEMVS
FALSE	High	KGG	K	7	100	LDPVTGK	2	0	22	P43188	Adenylate kinase, chloroplastic OS=Zea mays OX=4577 GN=ADK1 PE=1 SV=1	137	Master Protein	LDPVTGkIYHLKY
FALSE	High	KGG	K	5	100	IYHLKYSPPENEEIASR	1	0	0	P43188	Adenylate kinase, chloroplastic OS=Zea mays OX=4577 GN=ADK1 PE=1 SV=1	142	Master Protein	GKIYHLkYSPPEN
FALSE	High	KGG	K	13	100	VQGDATVDAVFAK	7	0	61	P43188	Adenylate kinase, chloroplastic OS=Zea mays OX=4577 GN=ADK1 PE=1 SV=1	203	Master Protein	VDAVFAkIDELLG
FALSE	High	KGG	K	1	100	KIIDAIHSGELLTANYQK	1	0	5	K7VNE0	Phosphoenolpyruvate carboxykinase (ATP) OS=Zea mays OX=4577 GN=ZEAMMB73_Zm00001d047893 PE=3 SV=1	570	Master Protein	RLPYTRkIIDAIH
FALSE	High	KGG	K	10	100	ASATAAATTK	2	0	4	B4FRS6	VIP1 protein OS=Zea mays OX=4577 GN=100282630 PE=2 SV=1	196	Master Protein	TAAATTkEREAAP
FALSE	High	Acetyl	M	1		MEAAAAAAGVELGSSKPQIATQAEMAEAR	1	0	0	B4FLH6	NADH dehydrogenase [ubiquinone] 1 beta subcomplex subunit 7 OS=Zea mays OX=4577 GN=100283425 PE=2 SV=1	1	Master Protein	mEAAAAA
FALSE	High	KGG	K	22	100	ACGVTRPVIACSVTSNEGSQLK	1	0	7	B6SIP0	Ribonucloprotein OS=Zea mays OX=4577 GN=100303837 PE=2 SV=1	112	Master Protein	NEGSQLkLQIQGL
FALSE	High	KGG	K	8	100	DEYQHWIK	2	0	10	B6TF92	Stress responsive protein OS=Zea mays OX=4577 GN=100283176 PE=2 SV=1	91	Master Protein	EYQHWIkDMRWST
FALSE	High	KGG	K	16	100	GGGGGDDDPFFESAPKR	3	0	0	B6TJR4	U3 snoRNP-associated protein-like EMB2271 OS=Zea mays OX=4577 GN=100276857 PE=2 SV=1	36	Master Protein	FFESAPkRRRGDR
FALSE	High	KGG	K	7	100	ATSVGEK	1	0	2	B7ZZ42	Heat shock 70 kDa protein 3 OS=Zea mays OX=4577 GN=103650526 PE=2 SV=1	199	Master Protein	ATSVGEkNVLIFD
FALSE	High	KGG	K	12	100	EIAEAYLGSTIK	1	0	6	B7ZZ42	Heat shock 70 kDa protein 3 OS=Zea mays OX=4577 GN=103650526 PE=2 SV=1	144	Master Protein	YLGSTIkNAVVTV
FALSE	High	KGG	K	12	100	ELESLCNPIIAK	1	0	14	B7ZZ42	Heat shock 70 kDa protein 3 OS=Zea mays OX=4577 GN=103650526 PE=2 SV=1	615	Master Protein	CNPIIAkMYQGAG
FALSE	High	KGG	K	16	100	IINEPTAAAIAYGLDKK	1	0	5	B7ZZ42	Heat shock 70 kDa protein 3 OS=Zea mays OX=4577 GN=103650526 PE=2 SV=1	191	Master Protein	IAYGLDkKATSVG
FALSE	High	KGG	K	6	99.7	LPADDKK	1	0	7	B7ZZ42	Heat shock 70 kDa protein 3 OS=Zea mays OX=4577 GN=103650526 PE=2 SV=1	573	Master Protein	KLPADDkKKIEDA
FALSE	High	KGG	K	3	100	LSKEEIEK	3	0	14	B7ZZ42	Heat shock 70 kDa protein 3 OS=Zea mays OX=4577 GN=103650526 PE=2 SV=1	518	Master Protein	DKGRLSkEEIEKM
FALSE	High	KGG	K	7	100	ITITNDK	1	0	3	B7ZZ42	Heat shock 70 kDa protein 3 OS=Zea mays OX=4577 GN=103650526 PE=2 SV=1	513	Master Protein	ITITNDkGRLSKE
FALSE	High	KGG	K	26	100	NINPDEAVAYGAAVQAAILSGEGNEK	1	0	18	B7ZZ42	Heat shock 70 kDa protein 3 OS=Zea mays OX=4577 GN=103650526 PE=2 SV=1	393	Master Protein	SGEGNEkVQDLLL
FALSE	High	KGG	K	4	100	NTIKDEK	1	0	3	B7ZZ42	Heat shock 70 kDa protein 3 OS=Zea mays OX=4577 GN=103650526 PE=2 SV=1	560	Master Protein	NMRNTIkDEKIAS
FALSE	High	KGG	K	7	100	NTTIPTK	2	0	11	B7ZZ42	Heat shock 70 kDa protein 3 OS=Zea mays OX=4577 GN=103650526 PE=2 SV=1	429	Master Protein	NTTIPTkKEQVFS
FALSE	High	KGG	K	35	100	VGQAIDNDDLPAASSVLGPSSDAQWVQNINAAFSK	1	0	6	B4FU98	Thylakoid lumenal 16.5 kDa protein chloroplastic OS=Zea mays OX=4577 GN=100283751 PE=2 SV=1	185	Master Protein	INAAFSkLSSSPE
FALSE	High	KGG	K	17	100	DAFVVEEFEEAFASGPKTR	1	0	0	A0A1D6JX93	Peroxisomal nicotinamide adenine dinucleotide carrier OS=Zea mays OX=4577 GN=100285700 PE=3 SV=1	194	Master Protein	AFASGPkTRDFVA
FALSE	High	KGG	K	25	100	LACQATVGNADSTGQMIIQQLPEWK	1	0	18	B4FVP6	Electron carrier/ electron transporter/ iron ion binding protein OS=Zea mays OX=4577 GN=100273459 PE=2 SV=1	185	Master Protein	QQLPEWkIHEWDK
FALSE	High	KGG	K	22	100	VLLNCSGGGVCGTCIVEVVEGK	1	0	10	B4FVP6	Electron carrier/ electron transporter/ iron ion binding protein OS=Zea mays OX=4577 GN=100273459 PE=2 SV=1	138	Master Protein	VEVVEGkEMLSPK
FALSE	High	KGG	K	7	100	EGDDYVKPQK	1	0	9	A0A1D6F3N9	Elongation factor Ts, mitochondrial OS=Zea mays OX=4577 GN=100192861 PE=3 SV=1	224	Master Protein	EGDDYVkPQKEMP
FALSE	High	KGG	K	7	100	GLAAADKR	1	0	6	A0A1D6F3N9	Elongation factor Ts, mitochondrial OS=Zea mays OX=4577 GN=100192861 PE=3 SV=1	589	Master Protein	GLAAADkRAGRAT
FALSE	High	KGG	K	12	100	DKDENGDEAPSK	1	0	21	A0A1D6H2K7	Nucleoid-associated protein chloroplastic OS=Zea mays OX=4577 GN=ZEAMMB73_Zm00001d015505 PE=4 SV=1	182	Master Protein	GDEAPSkAGIFGN
FALSE	High	KGG	K	14	100	VEITEAAMELGAEK	6	0	80	A0A1D6H2K7	Nucleoid-associated protein chloroplastic OS=Zea mays OX=4577 GN=ZEAMMB73_Zm00001d015505 PE=4 SV=1	254	Master Protein	MELGAEkLSGLVN
FALSE	High	KGG	K	7	100	EFADENKPAGLVK	1	0	12	Q43267	Phosphoenolpyruvate carboxylase OS=Zea mays OX=4577 GN=542372 PE=2 SV=1	934	Master Protein	EFADENkPAGLVK
FALSE	High	KGG	K	7	100	LVSEVGK	1	0	12	Q43267	Phosphoenolpyruvate carboxylase OS=Zea mays OX=4577 GN=542372 PE=2 SV=1	156	Master Protein	LVSEVGkSPEEVF
FALSE	High	KGG	K	9	100	NCLTQLNAK	1	0	3	Q43267	Phosphoenolpyruvate carboxylase OS=Zea mays OX=4577 GN=542372 PE=2 SV=1	203	Master Protein	LTQLNAkDITDDD
FALSE	High	KGG	K	10	100	SPEEVFEALK	2	0	19	Q43267	Phosphoenolpyruvate carboxylase OS=Zea mays OX=4577 GN=542372 PE=2 SV=1	166	Master Protein	EVFEALkNQTVDL
FALSE	High	KGG	K	6	100	VSEDDKLIEYDALLVDR	1	0	113	Q43267	Phosphoenolpyruvate carboxylase OS=Zea mays OX=4577 GN=542372 PE=2 SV=1	33	Master Protein	KVSEDDkLIEYDA
FALSE	High	KGG	K	23	100	LLAGVTIAHGGVLPNINPVLLPKK	2	0	0	B6T101	Histone H2A OS=Zea mays OX=4577 GN=100501512 PE=2 SV=1	130	Master Protein	NPVLLPkKVAEKA
FALSE	High	KGG	K	8	100	EELWELLK	1	0	49	Q9SLP6	Ferredoxin--NADP reductase, chloroplastic OS=Zea mays OX=4577 GN=L-FNRI PE=1 SV=1	304	Master Protein	ELWELLkKDNTYV
FALSE	High	KGG	K	14	100	KQEEGVVTNLYKPK	1	0	9	Q9SLP6	Ferredoxin--NADP reductase, chloroplastic OS=Zea mays OX=4577 GN=L-FNRI PE=1 SV=1	76	Master Protein	TNLYKPkEPYVGR
FALSE	High	KGG	K	12	100	LIYTNDAGEIVK	1	0	10	Q9SLP6	Ferredoxin--NADP reductase, chloroplastic OS=Zea mays OX=4577 GN=L-FNRI PE=1 SV=1	170	Master Protein	DAGEIVkGVCSNF
FALSE	High	KGG	K	16	100	LYSIASSAIGDFGDSK	1	0	2	Q9SLP6	Ferredoxin--NADP reductase, chloroplastic OS=Zea mays OX=4577 GN=L-FNRI PE=1 SV=1	150	Master Protein	GDFGDSkTVSLCV
FALSE	High	KGG	K	7	100	TVSLCVK	1	0	14	Q9SLP6	Ferredoxin--NADP reductase, chloroplastic OS=Zea mays OX=4577 GN=L-FNRI PE=1 SV=1	157	Master Protein	TVSLCVkRLIYTN
FALSE	High	KGG	K	8	100	AAQDAWDKVEDK	1	0	47	A0A1D6IAH8	Protein CURVATURE THYLAKOID 1B chloroplastic OS=Zea mays OX=4577 GN=ZEAMMB73_Zm00001d021370 PE=4 SV=1	67	Master Protein	AQDAWDkVEDKYA
FALSE	High	KGG	K	17	100	GTAGGEGQQGERPAECK	1	0	5	Q8L8G5	Nucleosome assembly protein 1 OS=Zea mays OX=4577 GN=nfa102 PE=2 SV=1	368	Master Protein	ERPAECkQQ
FALSE	High	KGG	K	3	100	NTKPITK	1	0	0	Q8L8G5	Nucleosome assembly protein 1 OS=Zea mays OX=4577 GN=nfa102 PE=2 SV=1	248	Master Protein	KGSKNTkPITKTE
FALSE	High	KGG	K	1	100	KMNVNPDVNFEELAR	1	0	5	B4FBJ7	26S protease regulatory subunit 6A homolog A OS=Zea mays OX=4577 GN=100274559 PE=2 SV=1	363	Master Protein	LQIHSRkMNVNPD
FALSE	High	KGG	K	7	100	AACNCLK	6	0	12	A0A1D6NQQ1	Non-specific lipid-transfer protein OS=Zea mays OX=4577 GN=ZEAMMB73_Zm00001d044686 PE=3 SV=1	82	Master Protein	AACNCLkNAARGV
FALSE	High	KGG	K	16	100	GVSGLNAGNAASIPSK	1	0	15	A0A1D6NQQ1	Non-specific lipid-transfer protein OS=Zea mays OX=4577 GN=ZEAMMB73_Zm00001d044686 PE=3 SV=1	102	Master Protein	AASIPSkCGVSIP
FALSE	High	KGG	K	10	100	EGIDGEFQEK	1	0	9	B6TK17	DREPP2 protein OS=Zea mays OX=4577 GN=100283627 PE=2 SV=1	48	Master Protein	DGEFQEkKADLQP
FALSE	High	KGG	K	8	100	QVSDGISK	1	0	5	B6TK17	DREPP2 protein OS=Zea mays OX=4577 GN=100283627 PE=2 SV=1	111	Master Protein	VSDGISkAGPALL
FALSE	High	KGG	K	15	100	VSTLLPVVAAEEPAK	1	0	13	B6TK17	DREPP2 protein OS=Zea mays OX=4577 GN=100283627 PE=2 SV=1	142	Master Protein	AAEEPAkEAPAPP
FALSE	High	KGG	K	34	100	DQVIATGLPASPGAAVGQVVFTAEDAEAWHSQGK	1	0	30	A0A1D6M430	Pyruvate, phosphate dikinase OS=Zea mays OX=4577 GN=ZEAMMB73_Zm00001d038163 PE=3 SV=1	431	Master Protein	AWHSQGkAAILVR
FALSE	High	KGG	K	7	100	ELVGQYK	2	0	16	A0A1D6M430	Pyruvate, phosphate dikinase OS=Zea mays OX=4577 GN=ZEAMMB73_Zm00001d038163 PE=3 SV=1	194	Master Protein	ELVGQYkEVYLSA
FALSE	High	KGG	K	7	100	EVYLSAK	3	0	8	A0A1D6M430	Pyruvate, phosphate dikinase OS=Zea mays OX=4577 GN=ZEAMMB73_Zm00001d038163 PE=3 SV=1	201	Master Protein	EVYLSAkGEPFPS
FALSE	High	KGG	K	9	100	GEPFPSDPK	2	0	94	A0A1D6M430	Pyruvate, phosphate dikinase OS=Zea mays OX=4577 GN=ZEAMMB73_Zm00001d038163 PE=3 SV=1	210	Master Protein	PFPSDPkKQLELA
FALSE	High	KGG	K	3	100	GLKNDTDLTASDLK	3	0	19	A0A1D6M430	Pyruvate, phosphate dikinase OS=Zea mays OX=4577 GN=ZEAMMB73_Zm00001d038163 PE=3 SV=1	176	Master Protein	KESKGLkNDTDLT
FALSE	High	KGG	K	7	100	GVGELVK	5	0	10	A0A1D6M430	Pyruvate, phosphate dikinase OS=Zea mays OX=4577 GN=ZEAMMB73_Zm00001d038163 PE=3 SV=1	824	Master Protein	GVGELVkFATERG
FALSE	High	KGG	K	1	100	KLYGEFLVNAQGEDVVAGIR	1	0	34	A0A1D6M430	Pyruvate, phosphate dikinase OS=Zea mays OX=4577 GN=ZEAMMB73_Zm00001d038163 PE=3 SV=1	276	Master Protein	PNTGEKkLYGEFL
FALSE	High	KGG	K	2	100	LKVLANADTPDDALTAR	1	0	0	A0A1D6M430	Pyruvate, phosphate dikinase OS=Zea mays OX=4577 GN=ZEAMMB73_Zm00001d038163 PE=3 SV=1	544	Master Protein	DDVRKLkVLANAD
FALSE	High	KGG	K	11	100	NDTDLTASDLK	1	0	43	A0A1D6M430	Pyruvate, phosphate dikinase OS=Zea mays OX=4577 GN=ZEAMMB73_Zm00001d038163 PE=3 SV=1	187	Master Protein	LTASDLkELVGQY
FALSE	High	KGG	K	27	100	LHFHDCFVNGCDASLLLDETPTMRSEKEANPNK	1	0	0	A0A1D6JVC3	Peroxidase OS=Zea mays OX=4577 GN=103633271 PE=3 SV=1	94	Master Protein	PTMRSEkEANPNK
FALSE	High	KGG	K	33	100	LHFHDCFVNGCDASLLLDETPTMRSEKEANPNK	1	0	0	A0A1D6JVC3	Peroxidase OS=Zea mays OX=4577 GN=103633271 PE=3 SV=1	100	Master Protein	KEANPNkGSARGF
FALSE	High	KGG	K	8	100	YTIETFTK	1	0	3	B4FGL3	Putative ATP synthase 24 kDa subunit mitochondrial OS=Zea mays OX=4577 GN=ZEAMMB73_Zm00001d015134 PE=2 SV=1	115	Master Protein	TIETFTkGIPDAR
FALSE	High	KGG	K	7	100	AGTYDEK	1	0	14	B4FZU8	Malate dehydrogenase OS=Zea mays OX=4577 GN=100274264 PE=2 SV=1	166	Master Protein	AGTYDEkKLFGVT
FALSE	High	KGG	K	12	100	DDLFNINAGIVK	2	0	11	B4FZU8	Malate dehydrogenase OS=Zea mays OX=4577 GN=100274264 PE=2 SV=1	124	Master Protein	INAGIVkGLCTAI
FALSE	High	KGG	K	19	100	VAILGAAGGIGQPLSLLMK	1	0	19	B4FZU8	Malate dehydrogenase OS=Zea mays OX=4577 GN=100274264 PE=2 SV=1	47	Master Protein	PLSLLMkLNPLVS
FALSE	High	KGG	K	15	100	SNNTVYNATSTGIVK	1	0	5	P46617	Cytochrome f OS=Zea mays OX=4577 GN=petA PE=3 SV=1	215	Master Protein	TSTGIVkKILRKE
FALSE	High	KGG	K	3	100	ANKELNDK	4	0	2	K7UCS1	Photosystem I reaction center subunit N OS=Zea mays OX=4577 GN=103640891 PE=3 SV=1	74	Master Protein	EKSKANkELNDKK
FALSE	High	KGG	K	23	100	AYTVEFGSCQFPYNFTGCQDLAK	2	0	77	K7UCS1	Photosystem I reaction center subunit N OS=Zea mays OX=4577 GN=103640891 PE=3 SV=1	114	Master Protein	GCQDLAkQKKVPF
FALSE	High	KGG	K	16	100	KVPFLSDDLEIECEGK	2	0	3	K7UCS1	Photosystem I reaction center subunit N OS=Zea mays OX=4577 GN=103640891 PE=3 SV=1	132	Master Protein	EIECEGkEKFKCG
FALSE	High	KGG	K	17	100	ADVAEVCIQALLFEESK	1	0	17	B4FH62	NAD(P)-binding Rossmann-fold superfamily protein OS=Zea mays OX=4577 GN=100194029 PE=2 SV=1	267	Master Protein	LLFEESkFKAFDL
FALSE	High	KGG	K	7	100	AFDLASKPEGEGTPTTDFR	1	0	27	B4FH62	NAD(P)-binding Rossmann-fold superfamily protein OS=Zea mays OX=4577 GN=100194029 PE=2 SV=1	276	Master Protein	AFDLASkPEGEGT
FALSE	High	KGG	K	7	100	AGGLQDK	1	0	5	B4FH62	NAD(P)-binding Rossmann-fold superfamily protein OS=Zea mays OX=4577 GN=100194029 PE=2 SV=1	225	Master Protein	AGGLQDkDGGLRE
FALSE	High	KGG	K	6	100	ELIVGKDDEILK	1	0	24	B4FH62	NAD(P)-binding Rossmann-fold superfamily protein OS=Zea mays OX=4577 GN=100194029 PE=2 SV=1	236	Master Protein	RELIVGkDDEILK
FALSE	High	KGG	K	23	100	GGRPEFYFEEGSYPEQVDWIGQK	2	0	22	B4FH62	NAD(P)-binding Rossmann-fold superfamily protein OS=Zea mays OX=4577 GN=100194029 PE=2 SV=1	159	Master Protein	VDWIGQkNQIDAA
FALSE	High	KGG	K	2	100	GKIEAELSNICDGILK	2	0	7	B6U284	14-3-3-like protein OS=Zea mays OX=4577 GN=100285226 PE=2 SV=1	89	Master Protein	IKEYRGkIEAELS
FALSE	High	KGG	K	7	100	ALAETGK	1	0	8	A0A1D6DT56	NADPH-protochlorophyllide oxidoreductase OS=Zea mays OX=4577 GN=100194154 PE=3 SV=1	98	Master Protein	ALAETGkWHVVMA
FALSE	High	KGG	K	10	100	GFVSEAESGKR	1	0	4	A0A1D6DT56	NADPH-protochlorophyllide oxidoreductase OS=Zea mays OX=4577 GN=100194154 PE=3 SV=1	332	Master Protein	SEAESGkRLAQVV
FALSE	High	KGG	K	1	100	KLWEISEK	2	0	6	A0A1D6DT56	NADPH-protochlorophyllide oxidoreductase OS=Zea mays OX=4577 GN=100194154 PE=3 SV=1	375	Master Protein	DPEKAKkLWEISE
FALSE	High	KGG	K	12	100	LAQVVSDPSLTK	2	0	6	A0A1D6DT56	NADPH-protochlorophyllide oxidoreductase OS=Zea mays OX=4577 GN=100194154 PE=3 SV=1	345	Master Protein	SDPSLTkSGVYWS
FALSE	High	KGG	K	9	100	EDSNITIMKLK	1	0	0	A0A1D6LT48	p-loop nucleoside triphosphate hydrolase superfamily protein with CH (Calponin Homology) domain OS=Zea mays OX=4577 GN=ZEAMMB73_Zm00001d036987 PE=3 SV=1	453	Master Protein	SNITIMkLKSKLE
FALSE	High	KGG	K	11	100	EAVNVSLENLK	1	0	8	B4G262	Carbonic anhydrase OS=Zea mays OX=4577 GN=100274597 PE=2 SV=1	167	Master Protein	VSLENLkSYPFVK
FALSE	High	KGG	K	1	100	KPELFEPLK	1	0	9	B4G262	Carbonic anhydrase OS=Zea mays OX=4577 GN=100274597 PE=2 SV=1	21	Master Protein	ADVYDKkPELFEP
FALSE	High	KGG	K	28	100	SVEFAIGDALAVVTTDNFMDHVPTVQVKR	1	0	0	A0A096Q886	Eukaryotic translation initiation factor 3 subunit I OS=Zea mays OX=4577 GN=103648258 PE=3 SV=1	125	Master Protein	VPTVQVkRIAEDI
FALSE	High	KGG	K	1	100	KVSGTTERPR	2	0	7	A0A1D6LAC2	50S ribosomal protein L18 chloroplastic OS=Zea mays OX=4577 GN=ZEAMMB73_Zm00001d034724 PE=3 SV=1	62	Master Protein	HVRLRKkVSGTTE
FALSE	High	KGG	K	7	100	EVSSYLK	1	0	7	Q41803	Elongation factor 1-alpha OS=Zea mays OX=4577 GN=EF1A PE=3 SV=1	179	Master Protein	EVSSYLkKVGYNP
FALSE	High	KGG	K	8	100	GYVASGSK	3	0	0	Q41803	Elongation factor 1-alpha OS=Zea mays OX=4577 GN=EF1A PE=3 SV=1	318	Master Protein	YVASGSkDDPAKE
FALSE	High	KGG	K	7	100	VETGVIKPGMVVTFGPTGLTTEVK	2	0	22	Q41803	Elongation factor 1-alpha OS=Zea mays OX=4577 GN=EF1A PE=3 SV=1	261	Master Protein	VETGVIkPGMVVT
FALSE	High	KGG	K	8	100	TASRPWDKDR	1	0	6	K7V9P7	Beta-ketoacyl-[acyl-carrier-protein] synthase I OS=Zea mays OX=4577 GN=ZEAMMB73_Zm00001d045027 PE=3 SV=1	273	Master Protein	ASRPWDkDRDGFV
FALSE	High	KGG	K	1	100	KIIDAIHSGELLTANYQK	1	0	5	A0A1D6JWH5	Phosphoenolpyruvate carboxykinase (ATP) OS=Zea mays OX=4577 GN=541622 PE=3 SV=1	576	Master Protein	RLPYTRkIIDAIH
FALSE	High	KGG	K	3	100	VVKDEVTAQDLWWGK	1	0	7	A0A1D6JWH5	Phosphoenolpyruvate carboxykinase (ATP) OS=Zea mays OX=4577 GN=541622 PE=3 SV=1	186	Master Protein	RDKRVVkDEVTAQ
FALSE	High	KGG	K	1	100	KLPIHHIPGPEGVR	1	0	5	B4FBC2	GDP-mannose 35-epimerase OS=Zea mays OX=4577 GN=100192102 PE=2 SV=1	292	Master Protein	LGFEDRkLPIHHI
FALSE	High	KGG	K	2	100	TKPHVNVGTIGHVDHGK	1	0	5	B4FVB2	Elongation factor Tu OS=Zea mays OX=4577 GN=100273405 PE=2 SV=1	64	Master Protein	ATFTRTkPHVNVG
FALSE	High	KGG	K	10	100	AGACSTCAGK	1	0	5	P27788	Ferredoxin-3, chloroplastic OS=Zea mays OX=4577 GN=FDX3 PE=1 SV=1	106	Master Protein	CSTCAGkIESGSV
FALSE	High	KGG	K	2	100	EKNPGIK	1	0	4	B8A367	Cysteine synthase OS=Zea mays OX=4577 GN=100280321 PE=2 SV=1	272	Master Protein	GRFLKEkNPGIKV
FALSE	High	KGG	K	9	100	GSVANVAAK	1	0	9	B8A367	Cysteine synthase OS=Zea mays OX=4577 GN=100280321 PE=2 SV=1	111	Master Protein	VANVAAkLEIMEP
FALSE	High	KGG	K	7	100	ALCTGEK	3	0	21	K7TWV7	Peptidyl-prolyl cis-trans isomerase OS=Zea mays OX=4577 GN=103653580 PE=3 SV=1	44	Master Protein	ALCTGEkGVGKSG
FALSE	High	KGG	K	13	100	GNGTGGESIYGEK	1	0	111	K7TWV7	Peptidyl-prolyl cis-trans isomerase OS=Zea mays OX=4577 GN=103653580 PE=3 SV=1	89	Master Protein	ESIYGEkFPDEKF
FALSE	High	KGG	K	8	100	SGKPLHYK	1	0	19	K7TWV7	Peptidyl-prolyl cis-trans isomerase OS=Zea mays OX=4577 GN=103653580 PE=3 SV=1	56	Master Protein	GKPLHYkGSTFHR
